# Supplementary material for: TAD evolutionary and functional characterization reveals diversity in mammalian TAD boundary properties and function
Source: Nat Commun. 2023 Dec 7;14:8111. doi: 10.1038/s41467-023-43841-8 (PMC10703881; doi:10.1038/s41467-023-43841-8)
Supplement: Supplementary file 4 — Supplementary Data 1 [file 41467_2023_43841_MOESM4_ESM.xlsx]

## Sheet: Suppl Data 1
Supplementary Data 1 - Hi-C sequencing summary statistics and number of TADs and boundaries for each species.
Species	Sex	Tissue	Source	Read length	Raw read counts	Properly Aligned Read Pairs	Percent properly aligned pairs	No. of valid pairs	Percent of mapped reads valid	Total Valid Pairs	No. of TADs	No. of TAD boundaries	Estimated HiC resolution (bp)
Homo sapiens	Female	LCL	GEO454657	2x75bp	442094919	315182676	0.71293	305289863	0.968612	582922275	7536	7563	6391
	Male	LCL	GEO454658	2x100bp	490245428	323626076	0.660131	277632412	0.85788
Nomascus leucogenys	Female	LCL	This study	2x100bp	506444674	281072720	0.554992	178629083	0.635526	401367907	6899	6925	5492
	Male	LCL	This study	2x100bp	593515211	335268893	0.564887	222738824	0.664359				5492
Hylobates moloch	Female	LCL	This study	2x100bp	435514974	260312322	0.597712	241879815	0.929191	475413137	6943	6967	9078
	Male	LCL	This study	2x100bp	375460760	244028690	0.649945	233533322	0.956991
Macaca mulatta	Female	Liver	This study	2x100bp	308030351	186372412	0.605046	161782528	0.86806	419205202	7845	7868	9842
	Male	Liver	This study	2x100bp	448620432	275233550	0.613511	257422674	0.935288
Mus musculus	Female	Liver	This study	2x150bp	486025892	335960714	0.69124	306366620	0.911912	528022354	6542	6563	5003
	Male	Liver	This study	2x150bp	367257047	250718941	0.68268	221655734	0.884081
Mus pahari	Female	Liver	This study	2x100bp	355387653	212890971	0.599039	188212797	0.884081	375942888	6709	6733	4522
	Male	Liver	This study	2x100bp	358471776	205226018	0.572503	187730091	0.914748
Mus caroli	Female	Liver	This study	2x100bp	353018001	223290793	0.63252	194336991	0.870331	402685278	7230	7250	5142
	Male	Liver	This study	2x100bp	365116661	223508214	0.612156	208348287	0.932173
Rattus norvegicus	Female	Liver	This study	2x150bp	349073179	208545283	0.597	180196503	0.86	338385915	7711	7733	9890
	Male	Liver	This study	2x150bp	320048985	190135260	0.594	158189412	0.83
Pan troglodytes	Male	LCL	GSE128800	2x50bp	169492728	134310788	0.6523	72553906	0.6562	237754965	5362	5386
	Male	LCL	GSE128800	2x50bp	193680721	110563112	0.6935	88680718	0.6603
	Male	LCL	GSE128800	2x50bp	168834362	115765759	0.6857	76520341	0.661
Gorilla gorilla	Female	LCL	GSE128800	2x50bp	141046886	88997966	0.631	76709767	0.8619	230385089	5727	5760
	Female	LCL	GSE128800	2x50bp	139453671	85954764	0.6164	74052579	0.8615
	Female	LCL	GSE128800	2x50bp	143128491	92289208	0.6448	79622743	0.8628
