# Supplementary material for: TAD evolutionary and functional characterization reveals diversity in mammalian TAD boundary properties and function
Source: Nat Commun. 2023 Dec 7;14:8111. doi: 10.1038/s41467-023-43841-8 (PMC10703881; doi:10.1038/s41467-023-43841-8)
Supplement: Supplementary file 5 — Supplementary Data 2 [file 41467_2023_43841_MOESM5_ESM.xlsx]

## Sheet: Suppl Data 2
Supplementary Data 2 - Chip-seq summary statistics
Species	ChIP mark	Cell line/Tissue (individual)	Sex	Accession ID	SRA	Raw Read counts	Reads-30MAPQ-aligned	Read length	Control	Control accession ID	Control SRA	Raw control read counts	Control Reads-30MAPQ-aligned	Control Reads length	NOTES	Replicate Pearson corelation
Homo sapiens	H3K4me3	LCL (GM12878)	F	GSM1233905	SRR998193	53331174	47867870	100bp	input	GSM1233908	SRR998196	56163479	45787266	100bp	Original data was paired-end but only R1 reads were used for consistency with other species	0.97
	H3K4me3	LCL (GM18486)	M	GSM1233988,GSM1233989	SRR998276,SRR998277	73180041	65122347	100bp	input	GSM1233990	SRR998278	26925203	23266465	100bp
	H3K27me3	LCL (GM12878)	F	GSM1233897	SRR998185	48494649	40005454	100bp	input	GSM1233908	SRR998196	56163479	45787266	100bp		0.83
	H3K27me3	LCL (GM18486)	M	GSM1233983	SRR998271	81313998	71521975	100bp	input	GSM1233990	SRR998278	26925203	23266465	100bp
	H3K4me1	LCL (GM12878)	F	GSM1233902	SRR998190	50663106	45530451	100bp	input	GSM1233908	SRR998196	56163479	45787266	100bp		0.92
	H3K4me1	LCL (GM18486)	M	GSM1233986,GSM1233987	SRR998275,SRR998274	65612461	59501814	100bp	input	GSM1233990	SRR998278	26925203	23266465	100bp
	H3K27ac	LCL (GM12878)	F	GSM1233889	SRR998177	58019007	52357954	100bp	input	GSM1233908	SRR998196	56163479	45787266	100bp		0.9
	H3K27ac	LCL (GM18486)	M	GSM1233980,GSM1233981	SRR998268,SRR998269	51234188	46610209	100bp	input	GSM1233990	SRR998278	26925203	23266465	100bp
	CTCF	LCL (GM12878)	F	GSM1233887,GSM1233888	SRR998175,SRR998176	52588683	45655644	100bp	input	GSM1233908	SRR998196	56163479	45787266	100bp		0.69
	CTCF	LCL (GM18486)	M	GSM1233978,GSM1233979	SRR998267,SRR998266	63196268	53128869	100bp	input	GSM1233990	SRR998278	26925203	23266465	100bp
Nomascus leucogenys	H3K4me3	LCL (Ricky)	F	GSE136963	SRX6809071	38027939	100bp	28266719	input	GSE136963	SRX6809065, SRX6809066	50890148	38746436	100bp		0.95
	H3K4me3	LCL (Vok)	M	GSE136963	SRX6809079	53057281	100bp	45735362	input	GSE136963	SRX6809073, SRX6809074, SRX6809075	77731864	59809768	100bp, 75bp
	H3K27me3	LCL (Ricky)	F	GSE136963	SRX6809068, SRX6809069	56023005	100bp	38751242	input	GSE136963	SRX6809065, SRX6809066	50890148	38746436	100bp		0.54
	H3K27me3	LCL (Vok)	M	GSE136963	SRX6809077	47488190	100bp	35293183	input	GSE136963	SRX6809073, SRX6809074, SRX6809075	77731864	59809768	100bp, 75bp
	H3K4me1	LCL (Ricky)	F	GSE136963	SRX6809070	38096853	100bp	31906339	input	GSE136963	SRX6809065, SRX6809066	50890148	38746436	100bp		0.92
	H3K4me1	LCL (Vok)	M	GSE136963	SRX6809078	44547941	100bp	37790372	input	GSE136963	SRX6809073, SRX6809074, SRX6809075	77731864	59809768	100bp, 75bp
	H3K27ac	LCL (Ricky)	F	GSE136963	SRX6809067	36698078	100bp	25874040	input	GSE136963	SRX6809065, SRX6809066	50890148	38746436	100bp		0.75
	H3K27ac	LCL (Vok)	M	GSE136963	SRX6809076	33379825	100bp	28394287	input	GSE136963	SRX6809073, SRX6809074, SRX6809075	77731864	59809768	100bp, 75bp
	CTCF	LCL (Ricky)	F	This study		35441360	100bp	24533534	input		SRX6809065, SRX6809066	50890148	38746436	100bp		0.68
	CTCF	LCL (Vok)	M	This study		26182730	100bp	19469108	input		SRX6809073, SRX6809074, SRX6809075	77731864	59809768	100bp, 75bp
Hylobates moloch	H3K4me3	LCL (Khusus)	F	This study		56381742	100bp	47745015	input			50530395	43186175	100bp		0.99
	H3K4me3	LCL (Lionel)	M	This study		56864342	100bp	50544556	input			46433043	40566802	100bp
	H3K27me3	LCL (Khusus)	F	This study		52649110	100bp	44183744	input			50530395	43186175	100bp		0.92
	H3K27me3	LCL (Lionel)	M	This study		134078772	100bp	116967095	input			46433043	40566802	100bp
	H3K4me1	LCL (Khusus)	F	This study		92268208	100bp	77951507	input			50530395	43186175	100bp		0.96
	H3K4me1	LCL (Lionel)	M	This study		65126426	100bp	57072989	input			46433043	40566802	100bp
	H3K27ac	LCL (Khusus)	F	This study		48984570	100bp	42170636	input			50530395	43186175	100bp		0.97
	H3K27ac	LCL (Lionel)	M	This study		103836718	100bp	91577404	input			46433043	40566802	100bp
	CTCF	LCL (Khusus)	F	This study		62673214	100bp	51035047	input			50530395	43186175	100bp		0.93
	CTCF	LCL (Lionel)	M	This study		70288330	100bp	61171018	input			46433043	40566802	100bp
Macaca mulatta	H3K4me3	LCL (173-02)	F	GSM1468916	SRR1541085	41572606	35,013,800	36bp	input	GSM1468955	SRR1541124	118225414	95283043	50bp		0.88
	H3K4me3	LCL (153-99)	M	GSM1468915	SRR1541084	31178848	25149592	36bp	input	GSM1468955	SRR1541124	118225414	95283043	50bp
	H3K27me3	LCL (173-02)	F	GSM1468931	SRR1541100	39205449	31870561	36bp	input	GSM1468955	SRR1541124	118225414	95283043	50bp		0.79
	H3K27me3	LCL (153-99)	M	GSM1468930	SRR1541099	37704594	30877912	36bp	input	GSM1468955	SRR1541124	118225414	95283043	50bp
	H3K4me1	LCL (173-02)	F	GSM1468908	SRR1541077	72813260	56362593	36bp	input	GSM1468955	SRR1541124	118225414	95283043	50bp		0.84
	H3K4me1	LCL (153-99)	M	GSM1468907	SRR1541076	36056912	29358016	36bp	input	GSM1468955	SRR1541124	118225414	95283043	50bp
	H3K27ac	LCL (173-02)	F	GSM1468924	SRR1541093	42832258	36387151	36bp	input	GSM1468955	SRR1541124	118225414	95283043	50bp		0.93
	H3K27ac	LCL (153-99)	M	GSM1468923	SRR1541092	41872385	35166991	36bp	input	GSM1468955	SRR1541124	118225414	95283043	50bp
	CTCF	LCL (173-02)	F	https://www.ebi.ac.uk/arrayexpress/experiments/E-MTAB-1511/samples/		74762064	60053114	36bp	input	GSM1468955	SRR1541124	118225414	95283043	50bp		0.93
	CTCF	LCL (290-96)	M	https://www.ebi.ac.uk/arrayexpress/experiments/E-MTAB-1511/samples/		34808797	27791083	36bp	input	GSM1468955	SRR1541124	118225414	95283043	50bp
Mus musculus	H3K4me3	Liver	F	This study		71479734	100bp	47488450	input			28125890	14472803	150bp	Original data was paired-end but only R1 reads were used for consistency with other species	0.92
	H3K4me3	Liver	M	This study		114572620	100bp	85183989	input			102299006	76232329	100bp
	H3K27me3	Liver	F	This study		59573853	100bp	41738216	input			28125890	14472803	150bp		0.82
	H3K27me3	Liver	M	This study		64817411	100bp	46826154	input			102299006	76232329	100bp
	H3K4me1	Liver	F	GSM1087083	SRR748925, SRR748924	26195250	36bp	21735781	input			28125890	14472803	150bp		0.56
	H3K4me1	Liver	M	This study		54340484	150bp	41819151	input			102299006	76232329	100bp
	H3K27ac	Liver	F	This study		56924694	100bp	43927847	input			28125890	14472803	150bp		0.97
	H3K27ac	Liver	M	This study		66875159	100bp	53091754	input			102299006	76232329	100bp
	CTCF	Liver	F	This study		59363851	100bp	39506691	input			28125890	14472803	150bp		0.94
	CTCF	Liver	M	This study		109973067	150bp	87908701	input			102299006	76232329	100bp
Mus caroli	H3K4me3	Liver	F	This study		157821334	100bp	123881182	input			116844164	78935173	150bp	Original data was paired-end but only R1 reads were used for consistency with other species	0.99
	H3K4me3	Liver	M	This study		66164365	150bp	43583791	input			52121419	26105148	150bp
	H3K27me3	Liver	F	This study		61038272	150bp	44060903	input			116844164	78935173	150bp		0.81
	H3K27me3	Liver	M	This study		68045432	150bp	45539717	input			52121419	26105148	150bp
	H3K4me1	Liver	F	This study		65194135	150bp	47432398	input			116844164	78935173	150bp		0.86
	H3K4me1	Liver	M	This study		57215939	150bp	41244902	input			52121419	26105148	150bp
	H3K27ac	Liver	F	This study		57478739	150bp	43410433	input			116844164	78935173	150bp		0.97
	H3K27ac	Liver	M	This study		60513915	150bp	46291520	input			52121419	26105148	150bp
	CTCF	Liver	F	This study		129971146	100bp	95064592	input			116844164	78935173	150bp		0.96
	CTCF	Liver	M	This study		53244636	150bp	31933259	input			52121419	26105148	150bp
Mus pahari	H3K4me3	Liver	F	This study		54907864	150bp	37557653	input			35785120	18925512	150bp	Original data was paired-end but only R1 reads were used for consistency with other species	0.99
	H3K4me3	Liver	M	This study		61828612	150bp	41442563	input			43695755	21828691	150bp
	H3K27me3	Liver	F	This study		65219854	150bp	39329867	input			35785120	18925512	150bp		0.78
	H3K27me3	Liver	M	This study		57666974	150bp	34553525	input			43695755	21828691	150bp
	H3K4me1	Liver	F	This study		47384679	150bp	31767726	input			35785120	18925512	150bp		0.85
	H3K4me1	Liver	M	This study		62652169	150bp	42711725	input			43695755	21828691	150bp
	H3K27ac	Liver	F	This study		54606076	150bp	40543658	input			35785120	18925512	150bp		0.97
	H3K27ac	Liver	M	This study		56133516	150bp	41438035	input			43695755	21828691	150bp
	CTCF	Liver	F	This study		57356108	150bp	35972703	input			35785120	18925512	150bp		0.95
	CTCF	Liver	M	This study		53648270	150bp	33742011	input			43695755	21828691	150bp
Rattus norvegicus	H3K4me3	Liver	F	This study		147003919	100bp	110811876	input			105126369	73342313	100bp	Original data was paired-end but only R1 reads were used for consistency with other species	0.99
	H3K4me3	Liver	M	This study		65658517	150bp	41637704	input			22919783	22919783	150bp
	H3K27me3	Liver	F	This study		56938340	150bp	34971975	input			105126369	73342313	100bp		0.8
	H3K27me3	Liver	M	This study		38719239	150bp	37702188	input			22919783	22919783	150bp
	H3K4me1	Liver	F	This study		58012489	150bp	39736427	input			105126369	73342313	100bp		0.85
	H3K4me1	Liver	M	This study		48297816	150bp	33406358	input			22919783	22919783	150bp
	H3K27ac	Liver	F	This study		60048567	150bp	43082209	input			105126369	73342313	100bp		0.96
	H3K27ac	Liver	M	This study		49501964	150bp	34078691	input			22919783	22919783	150bp
	CTCF	Liver	F	This study		184719297	100bp	89374467	input			105126369	73342313	100bp		0.91
	CTCF	Liver	M	This study		44602761	150bp	26976382	input			22919783	22919783	150bp
