# Supplementary material for: TAD evolutionary and functional characterization reveals diversity in mammalian TAD boundary properties and function
Source: Nat Commun. 2023 Dec 7;14:8111. doi: 10.1038/s41467-023-43841-8 (PMC10703881; doi:10.1038/s41467-023-43841-8)
Supplement: Supplementary file 6 — Supplementary Data 3 [file 41467_2023_43841_MOESM6_ESM.xlsx]

## Sheet: Suppl Data 3
Supplementary Data 3- TAD boundary LiftOver rates for each species.
Original species	Original Genome	Original boundaries	LiftOver to mm10	% lifted to mm10	LiftOver to hg38	% lifted to hg38
Chimpanzee	pan Tro6	5387	-	-	5288	0.98
Gorilla	gorGo6	5760	-	-	5663	0.98
Leucogenys gibbon	nomLeu4	6924	-	-	6433	0.93
Moloch gibbon	hMol2	6967	-	-	6342	0.91
Rhesus maqaque	rheMac10	7868	-	-	7692	0.98
Caroli mouse	CAROLI_EIJ_v1	7250	6554	0.9	5682	0.78
Pahari mouse	PAHARI_EIJ_v1	6733	5929	0.88	5233	0.78
Mouse	mm10	6563	-	-	5500	0.84
Rat	rrn6	7733	6704	0.87	5852	0.76
