# Supplementary material for: TAD evolutionary and functional characterization reveals diversity in mammalian TAD boundary properties and function
Source: Nat Commun. 2023 Dec 7;14:8111. doi: 10.1038/s41467-023-43841-8 (PMC10703881; doi:10.1038/s41467-023-43841-8)
Supplement: Supplementary file 7 — Supplementary Data 4 [file 41467_2023_43841_MOESM7_ESM.xlsx]

## Sheet: Suppl Data 4
Supplementary Data 4 - Union boundaries and classification in evolutionary groups
Union Boundaries (hg38 coordinates)					Human boundary (hg38)				Mouse boundary (mm10)				Presence/Absence (1/0)
Chr	Start	End	Size (bp)	Name	Chr	Start	End	Name	Chr	Start	End	Name	hg38	nomLeu4	hMol2	rheMac10	panTro6	gorGor6	mm10	mCar1	mPah1	rn6	Evolutionary group
chr1	895834	905574	9740	union_B1	NA	NA	NA	NA	NA	NA	NA	NA	0	0	1	0	0	0	0	0	0	0	Other
chr1	955000	979687	24687	union_B2	chr1	955000	967500	hg38_n_B00012	NA	NA	NA	NA	1	0	0	1	0	0	0	0	0	0	Other
chr1	1062781	1073437	10656	union_B3	NA	NA	NA	NA	NA	NA	NA	NA	0	0	0	1	0	0	0	0	0	0	Other
chr1	1110941	1130720	19779	union_B4	NA	NA	NA	NA	NA	NA	NA	NA	0	1	1	0	0	0	0	0	0	0	Other
chr1	1300083	1340000	39917	union_B5	chr1	1307500	1340000	hg38_n_B00040	NA	NA	NA	NA	1	1	0	1	0	0	0	0	0	0	Other
chr1	1386352	1400797	14445	union_B6	NA	NA	NA	NA	chr4	155815000	155825000	mm10_n_B63860	0	0	0	0	0	0	1	0	0	1	Other
chr1	1421056	1430383	9327	union_B7	NA	NA	NA	NA	NA	NA	NA	NA	0	0	0	0	0	0	0	1	0	0	Other
chr1	1515000	1527500	12500	union_B8	chr1	1515000	1527500	hg38_n_B00056	NA	NA	NA	NA	1	0	0	0	0	0	0	0	0	0	human_specific
chr1	1565221	1574995	9774	union_B9	NA	NA	NA	NA	chr4	155705000	155715000	mm10_n_B63849	0	0	0	0	0	0	1	0	0	0	mouse_specific
chr1	1604635	1662106	57471	union_B10	NA	NA	NA	NA	NA	NA	NA	NA	0	1	1	1	0	0	0	1	1	1	Other
chr1	1695000	1740000	45000	union_B11	chr1	1695000	1740000	hg38_n_B00067	NA	NA	NA	NA	1	0	0	0	0	0	0	0	0	0	human_specific
chr1	1911434	1939671	28237	union_B12	chr1	1915000	1925000	hg38_n_B00084	chr4	155455000	155465000	mm10_n_B63824	1	1	0	1	1	0	1	1	1	1	Other
chr1	2113870	2129210	15340	union_B13	NA	NA	NA	NA	chr4	155305000	155315000	mm10_n_B63809	0	1	0	0	0	0	1	0	1	1	Other
chr1	2167942	2185000	17058	union_B14	chr1	2175000	2185000	hg38_n_B00109	NA	NA	NA	NA	1	0	1	1	1	0	0	0	0	0	Other
chr1	2389905	2515000	125095	union_B15	chr1	2415000	2515000	hg38_n_B00132	chr4	155065000	155075000	mm10_n_B63785	1	1	1	1	0	0	1	1	1	1	ultra_conserved
chr1	2800796	2829176	28380	union_B16	NA	NA	NA	NA	chr4	154825000	154837500	mm10_n_B63762	0	1	1	1	1	0	1	1	1	1	Other
chr1	3005412	3025000	19588	union_B17	chr1	3015000	3025000	hg38_n_B00154	NA	NA	NA	NA	1	0	0	1	0	0	0	0	0	0	Other
chr1	3425960	3458569	32609	union_B18	chr1	3435000	3445000	hg38_n_B00190	chr4	154305000	154315000	mm10_n_B63710	1	1	1	1	0	0	1	1	1	1	ultra_conserved
chr1	3615545	3629268	13723	union_B19	NA	NA	NA	NA	NA	NA	NA	NA	0	1	0	0	0	0	0	1	0	0	Other
chr1	3668604	3675988	7384	union_B20	NA	NA	NA	NA	NA	NA	NA	NA	0	0	0	0	0	0	0	0	1	0	Other
chr1	3734802	3740845	6043	union_B21	NA	NA	NA	NA	NA	NA	NA	NA	0	0	0	1	0	0	0	0	0	0	Other
chr1	3768883	3787358	18475	union_B22	NA	NA	NA	NA	chr4	154015000	154025000	mm10_n_B63681	0	0	0	0	0	0	1	1	0	1	Other
chr1	3890807	3929410	38603	union_B23	chr1	3905000	3915000	hg38_n_B00233	NA	NA	NA	NA	1	1	1	1	0	0	0	1	1	0	Other
chr1	3941017	3954458	13441	union_B24	NA	NA	NA	NA	chr4	153915000	153925000	mm10_n_B63671	0	0	0	0	0	0	1	0	0	0	mouse_specific
chr1	4550029	4569123	19094	union_B25	NA	NA	NA	NA	chr4	153525000	153535000	mm10_n_B63633	0	0	0	0	0	0	1	0	1	0	Other
chr1	4586796	4597222	10426	union_B26	NA	NA	NA	NA	NA	NA	NA	NA	0	0	1	0	0	0	0	0	0	0	Other
chr1	4615000	4625000	10000	union_B27	chr1	4615000	4625000	hg38_n_B00304	NA	NA	NA	NA	1	0	0	0	0	0	0	0	0	0	human_specific
chr1	4643233	4653454	10221	union_B28	NA	NA	NA	NA	NA	NA	NA	NA	0	0	0	1	0	0	0	0	0	0	Other
chr1	4766258	4774802	8544	union_B29	NA	NA	NA	NA	NA	NA	NA	NA	0	0	0	0	0	0	0	0	0	1	Other
chr1	4871011	4905000	33989	union_B30	chr1	4895000	4905000	hg38_n_B00332	NA	NA	NA	NA	1	0	1	0	0	0	0	0	1	0	Other
chr1	5032964	5033849	885	union_B31	NA	NA	NA	NA	NA	NA	NA	NA	0	0	0	0	0	1	0	1	0	0	Other
chr1	5156082	5166044	9962	union_B32	NA	NA	NA	NA	NA	NA	NA	NA	0	0	0	1	0	0	0	0	0	0	Other
chr1	5322029	5330237	8208	union_B33	NA	NA	NA	NA	NA	NA	NA	NA	0	0	0	0	0	0	0	0	0	1	Other
chr1	5484597	5499111	14514	union_B34	NA	NA	NA	NA	NA	NA	NA	NA	0	0	1	1	1	0	0	0	0	0	Other
chr1	5799963	5809082	9119	union_B35	NA	NA	NA	NA	NA	NA	NA	NA	0	0	0	1	0	0	0	0	0	0	Other
chr1	5832548	5850571	18023	union_B36	NA	NA	NA	NA	NA	NA	NA	NA	0	1	1	1	0	0	0	0	0	0	Other
chr1	5873161	5886176	13015	union_B37	NA	NA	NA	NA	NA	NA	NA	NA	0	0	0	0	0	0	0	0	1	0	Other
chr1	5925000	5950394	25394	union_B38	chr1	5925000	5935000	hg38_n_B00435	chr4	152505000	152515000	mm10_n_B63531	1	0	0	0	0	0	1	1	0	1	Other
chr1	6017439	6028055	10616	union_B39	NA	NA	NA	NA	NA	NA	NA	NA	0	0	0	1	0	0	0	0	0	0	Other
chr1	6184488	6207174	22686	union_B40	chr1	6195000	6205000	hg38_n_B00461	chr4	152325000	152335000	mm10_n_B63513	1	1	0	1	0	0	1	0	1	1	Other
chr1	6223832	6236251	12419	union_B41	NA	NA	NA	NA	NA	NA	NA	NA	0	0	1	0	0	0	0	1	0	0	Other
chr1	6429569	6445164	15595	union_B42	NA	NA	NA	NA	chr4	152135000	152145000	mm10_n_B63494	0	0	0	1	0	1	1	0	1	1	Other
chr1	6459282	6496449	37167	union_B43	chr1	6475000	6485000	hg38_n_B00488	NA	NA	NA	NA	1	1	0	0	1	0	0	1	0	0	Other
chr1	6692073	6716423	24350	union_B44	chr1	6695000	6705000	hg38_n_B00510	chr4	151925000	151935000	mm10_n_B63473	1	1	1	1	0	0	1	1	1	1	ultra_conserved
chr1	6896603	6935209	38606	union_B45	chr1	6915000	6925000	hg38_n_B00532	NA	NA	NA	NA	1	1	1	0	1	1	0	0	1	0	Other
chr1	6975519	6988808	13289	union_B46	NA	NA	NA	NA	NA	NA	NA	NA	0	0	0	0	0	0	0	0	0	1	Other
chr1	7010902	7020984	10082	union_B47	NA	NA	NA	NA	NA	NA	NA	NA	0	0	0	1	0	0	0	0	0	0	Other
chr1	7033532	7046545	13013	union_B48	NA	NA	NA	NA	chr4	151635000	151645000	mm10_n_B63444	0	1	0	0	0	0	1	0	0	0	Other
chr1	7068304	7078273	9969	union_B49	NA	NA	NA	NA	NA	NA	NA	NA	0	0	1	0	1	0	0	0	0	0	Other
chr1	7194076	7240418	46342	union_B50	chr1	7225000	7235000	hg38_n_B00563	chr4	151485000	151495000	mm10_n_B63429	1	1	1	1	0	0	1	1	0	0	Other
chr1	7432920	7452604	19684	union_B51	NA	NA	NA	NA	NA	NA	NA	NA	0	0	0	0	0	0	0	1	1	0	Other
chr1	7642178	7666841	24663	union_B52	chr1	7645000	7655000	hg38_n_B00605	chr4	151145000	151155000	mm10_n_B63395	1	1	1	1	1	1	1	0	0	1	Other
chr1	7755000	7785824	30824	union_B53	chr1	7755000	7765000	hg38_n_B00616	chr4	151055000	151065000	mm10_n_B63386	1	1	1	1	0	0	1	1	0	1	Other
chr1	7948908	7972911	24003	union_B54	chr1	7955000	7965000	hg38_n_B00636	NA	NA	NA	NA	1	1	1	1	1	1	0	1	1	0	Other
chr1	8324268	8367004	42736	union_B55	chr1	8355000	8365000	hg38_n_B00676	chr4	150635000	150645000	mm10_n_B63344	1	1	1	1	1	1	1	1	1	1	ultra_conserved
chr1	8495044	8499839	4795	union_B56	NA	NA	NA	NA	chr4	150505000	150515000	mm10_n_B63331	0	0	0	0	0	0	1	0	0	0	mouse_specific
chr1	8535826	8544328	8502	union_B57	NA	NA	NA	NA	NA	NA	NA	NA	0	0	0	1	0	0	0	0	0	0	Other
chr1	8838162	8892161	53999	union_B58	chr1	8865000	8875000	hg38_n_B00727	NA	NA	NA	NA	1	1	1	1	0	1	0	1	0	0	Other
chr1	9005282	9018470	13188	union_B59	NA	NA	NA	NA	NA	NA	NA	NA	0	0	0	0	0	0	0	1	0	0	Other
chr1	9036907	9079454	42547	union_B60	NA	NA	NA	NA	chr4	150125000	150135000	mm10_n_B63293	0	0	1	0	0	1	1	0	1	1	Other
chr1	9102457	9112199	9742	union_B61	NA	NA	NA	NA	NA	NA	NA	NA	0	1	0	0	0	0	0	0	0	0	Other
chr1	9201474	9257892	56418	union_B62	chr1	9245000	9255000	hg38_n_B00765	chr4	150015000	150025000	mm10_n_B63282	1	1	1	1	1	0	1	1	1	1	ultra_conserved
chr1	9489347	9499719	10372	union_B63	NA	NA	NA	NA	NA	NA	NA	NA	0	0	0	1	0	0	0	0	0	0	Other
chr1	9583266	9618502	35236	union_B64	chr1	9585000	9595000	hg38_n_B00799	NA	NA	NA	NA	1	1	1	1	0	0	0	0	1	0	Other
chr1	9631060	9643642	12582	union_B65	NA	NA	NA	NA	NA	NA	NA	NA	0	0	0	0	0	0	0	0	0	1	Other
chr1	9725000	9770418	45418	union_B66	chr1	9725000	9735000	hg38_n_B00813	chr4	149625000	149635000	mm10_n_B63243	1	0	1	0	0	1	1	0	0	0	Other
chr1	9852991	9887552	34561	union_B67	chr1	9865000	9875000	hg38_n_B00827	chr4	149545000	149555000	mm10_n_B63235	1	1	1	1	0	0	1	0	1	1	Other
chr1	9960731	9982823	22092	union_B68	NA	NA	NA	NA	NA	NA	NA	NA	0	0	0	0	0	0	0	1	0	0	Other
chr1	10030577	10039827	9250	union_B69	NA	NA	NA	NA	NA	NA	NA	NA	0	1	0	0	0	0	0	0	0	0	Other
chr1	10127481	10182173	54692	union_B70	chr1	10145000	10155000	hg38_n_B00855	chr4	149355000	149365000	mm10_n_B63216	1	1	1	0	0	0	1	1	1	0	Other
chr1	10432377	10451736	19359	union_B71	NA	NA	NA	NA	chr4	149125000	149135000	mm10_n_B63193	0	0	0	0	0	0	1	1	0	1	Other
chr1	10477413	10512837	35424	union_B72	chr1	10495000	10505000	hg38_n_B00890	NA	NA	NA	NA	1	1	1	1	0	0	0	0	1	0	Other
chr1	10636528	10647338	10810	union_B73	NA	NA	NA	NA	chr4	148945000	148955000	mm10_n_B63175	0	0	0	0	0	0	1	0	0	0	mouse_specific
chr1	10660362	10672081	11719	union_B74	NA	NA	NA	NA	NA	NA	NA	NA	0	0	0	0	0	0	0	0	0	1	Other
chr1	10953072	11008352	55280	union_B75	chr1	10955000	10965000	hg38_n_B00936	chr4	148655000	148665000	mm10_n_B63146	1	1	1	1	0	1	1	1	1	1	ultra_conserved
chr1	11255409	11293501	38092	union_B76	chr1	11265000	11275000	hg38_n_B00967	chr4	148445000	148455000	mm10_n_B63125	1	1	1	1	0	1	1	1	1	1	ultra_conserved
chr1	11626290	11655000	28710	union_B77	chr1	11645000	11655000	hg38_n_B01005	NA	NA	NA	NA	1	1	1	1	0	0	0	0	1	1	Other
chr1	11721597	11739304	17707	union_B78	NA	NA	NA	NA	chr4	148085000	148095000	mm10_n_B63089	0	0	0	0	0	0	1	1	1	0	Other
chr1	11765000	11776487	11487	union_B79	chr1	11765000	11775000	hg38_n_B01017	NA	NA	NA	NA	1	0	0	1	0	0	0	0	0	0	Other
chr1	11801316	11811867	10551	union_B80	NA	NA	NA	NA	NA	NA	NA	NA	0	1	1	0	0	0	0	0	0	0	Other
chr1	11905000	11915570	10570	union_B81	chr1	11905000	11915000	hg38_n_B01031	NA	NA	NA	NA	1	1	1	0	0	0	0	0	0	0	Other
chr1	11992948	12028752	35804	union_B82	NA	NA	NA	NA	NA	NA	NA	NA	0	0	0	0	0	0	0	0	0	1	Other
chr1	12085000	12116742	31742	union_B83	chr1	12085000	12095000	hg38_n_B01049	NA	NA	NA	NA	1	1	0	1	0	0	0	0	0	0	Other
chr1	12227873	12265000	37127	union_B84	chr1	12255000	12265000	hg38_n_B01066	chr4	145185000	145195000	mm10_n_B62996	1	1	1	1	1	0	1	0	1	1	Other
chr1	12636261	12648920	12659	union_B85	NA	NA	NA	NA	NA	NA	NA	NA	0	0	0	1	0	0	0	1	0	0	Other
chr1	12739027	12777594	38567	union_B86	NA	NA	NA	NA	NA	NA	NA	NA	0	1	1	0	0	0	0	0	0	1	Other
chr1	13415000	13425000	10000	union_B87	chr1	13415000	13425000	hg38_n_B01128	NA	NA	NA	NA	1	0	0	0	0	0	0	0	0	0	human_specific
chr1	13462451	13476884	14433	union_B88	NA	NA	NA	NA	NA	NA	NA	NA	0	1	0	1	0	0	0	0	0	0	Other
chr1	13589314	13645000	55686	union_B89	chr1	13635000	13645000	hg38_n_B01150	NA	NA	NA	NA	1	1	1	1	0	0	0	1	0	1	Other
chr1	13819950	13835000	15050	union_B90	chr1	13825000	13835000	hg38_n_B01169	NA	NA	NA	NA	1	0	1	0	0	1	0	0	0	0	Other
chr1	13950231	14005000	54769	union_B91	chr1	13995000	14005000	hg38_n_B01186	chr4	143005000	143015000	mm10_n_B62840	1	1	1	1	0	1	1	1	1	1	ultra_conserved
chr1	14242550	14252299	9749	union_B92	NA	NA	NA	NA	NA	NA	NA	NA	0	0	0	1	0	1	0	0	0	0	Other
chr1	14265639	14274576	8937	union_B93	NA	NA	NA	NA	NA	NA	NA	NA	0	0	0	0	0	0	0	0	0	1	Other
chr1	14339757	14353167	13410	union_B94	NA	NA	NA	NA	NA	NA	NA	NA	0	0	0	0	0	0	0	1	0	0	Other
chr1	14377804	14393815	16011	union_B95	NA	NA	NA	NA	NA	NA	NA	NA	0	1	0	0	0	0	0	0	0	0	Other
chr1	14451173	14461174	10001	union_B96	NA	NA	NA	NA	NA	NA	NA	NA	0	0	0	1	0	0	0	0	0	0	Other
chr1	14575789	14615000	39211	union_B97	chr1	14605000	14615000	hg38_n_B01247	NA	NA	NA	NA	1	1	1	1	0	1	0	0	0	0	primate_conserved
chr1	14631860	14653103	21243	union_B98	NA	NA	NA	NA	NA	NA	NA	NA	0	0	0	0	0	0	0	0	1	0	Other
chr1	14707238	14714762	7524	union_B99	NA	NA	NA	NA	NA	NA	NA	NA	0	0	0	0	0	0	0	0	0	1	Other
chr1	14745000	14762083	17083	union_B100	chr1	14745000	14755000	hg38_n_B01261	chr4	142355000	142365000	mm10_n_B62776	1	0	0	0	0	0	1	0	0	0	Other
chr1	14784950	14811759	26809	union_B101	NA	NA	NA	NA	NA	NA	NA	NA	0	1	1	0	0	1	0	0	0	0	Other
chr1	14824819	14834546	9727	union_B102	NA	NA	NA	NA	NA	NA	NA	NA	0	0	0	1	0	0	0	0	0	0	Other
chr1	14854824	14870213	15389	union_B103	NA	NA	NA	NA	NA	NA	NA	NA	0	0	0	0	0	0	0	1	0	0	Other
chr1	14913236	14917814	4578	union_B104	NA	NA	NA	NA	NA	NA	NA	NA	0	0	0	0	0	0	0	0	0	1	Other
chr1	15042871	15078492	35621	union_B105	NA	NA	NA	NA	chr4	142145000	142155000	mm10_n_B62755	0	0	0	0	0	0	1	1	1	1	rodent_conserved
chr1	15095000	15114265	19265	union_B106	chr1	15095000	15105000	hg38_n_B01296	NA	NA	NA	NA	1	1	1	1	1	0	0	0	0	0	primate_conserved
chr1	15286523	15316152	29629	union_B107	chr1	15305000	15315000	hg38_n_B01317	chr4	141965000	141975000	mm10_n_B62737	1	1	1	1	0	1	1	1	1	1	ultra_conserved
chr1	15456543	15472828	16285	union_B108	NA	NA	NA	NA	NA	NA	NA	NA	0	0	0	1	0	0	0	0	0	1	Other
chr1	15499058	15529400	30342	union_B109	chr1	15515000	15525000	hg38_n_B01338	chr4	141795000	141805000	mm10_n_B62720	1	1	0	1	1	0	1	1	1	0	Other
chr1	15733433	15750680	17247	union_B110	NA	NA	NA	NA	chr4	141605000	141615000	mm10_n_B62701	0	0	0	0	1	0	1	1	1	1	rodent_conserved
chr1	15765324	15785670	20346	union_B111	chr1	15775000	15785000	hg38_n_B01364	NA	NA	NA	NA	1	1	1	1	0	1	0	0	0	0	primate_conserved
chr1	16052853	16073640	20787	union_B112	chr1	16055000	16065000	hg38_n_B01392	chr4	141375000	141385000	mm10_n_B62678	1	1	1	1	1	1	1	1	1	1	ultra_conserved
chr1	16235000	16254357	19357	union_B113	chr1	16235000	16245000	hg38_n_B01410	NA	NA	NA	NA	1	0	0	1	0	0	0	0	0	0	Other
chr1	16361772	16391616	29844	union_B114	chr1	16365000	16375000	hg38_n_B01423	NA	NA	NA	NA	1	1	1	1	0	0	0	1	0	0	Other
chr1	16431187	16461789	30602	union_B115	NA	NA	NA	NA	chr4	141065000	141075000	mm10_n_B62647	0	0	0	0	0	0	1	0	0	1	Other
chr1	16550000	16590000	40000	union_B116	chr1	16550000	16590000	hg38_n_B01440	NA	NA	NA	NA	1	0	0	1	0	0	0	0	0	0	Other
chr1	16895000	16907500	12500	union_B117	chr1	16895000	16907500	hg38_n_B01450	NA	NA	NA	NA	1	0	0	0	0	0	0	0	0	0	human_specific
chr1	16921563	16945609	24046	union_B118	NA	NA	NA	NA	NA	NA	NA	NA	0	0	0	1	0	0	0	0	1	0	Other
chr1	17044721	17060692	15971	union_B119	NA	NA	NA	NA	chr4	140955000	140965000	mm10_n_B62636	0	0	0	1	0	0	1	0	1	1	Other
chr1	17639642	17660148	20506	union_B121	chr1	17645000	17655000	hg38_n_B01494	chr4	140545000	140555000	mm10_n_B62595	1	1	1	1	0	0	1	0	0	1	Other
chr1	17677998	17712112	34114	union_B122	NA	NA	NA	NA	NA	NA	NA	NA	0	0	0	0	0	0	0	1	1	0	Other
chr1	17859239	17869350	10111	union_B123	NA	NA	NA	NA	NA	NA	NA	NA	0	0	0	1	0	0	0	0	0	0	Other
chr1	17885000	17906808	21808	union_B124	chr1	17885000	17895000	hg38_n_B01518	NA	NA	NA	NA	1	0	1	0	0	0	0	0	0	0	Other
chr1	18115000	18161290	46290	union_B125	chr1	18115000	18125000	hg38_n_B01541	chr4	140215000	140225000	mm10_n_B62562	1	0	0	0	1	0	1	1	1	1	Other
chr1	18238503	18271387	32884	union_B126	NA	NA	NA	NA	NA	NA	NA	NA	0	0	1	0	0	0	0	0	0	1	Other
chr1	18292968	18307844	14876	union_B127	NA	NA	NA	NA	NA	NA	NA	NA	0	0	0	1	0	0	0	1	0	0	Other
chr1	18375000	18385000	10000	union_B128	chr1	18375000	18385000	hg38_n_B01567	NA	NA	NA	NA	1	0	0	0	0	0	0	0	0	0	human_specific
chr1	18574478	18606895	32417	union_B129	chr1	18575000	18585000	hg38_n_B01587	chr4	139855000	139865000	mm10_n_B62526	1	1	1	1	0	1	1	1	1	1	ultra_conserved
chr1	18820341	18840269	19928	union_B130	NA	NA	NA	NA	chr4	139675000	139685000	mm10_n_B62508	0	0	1	1	1	0	1	1	1	1	Other
chr1	18865000	18885173	20173	union_B131	chr1	18865000	18875000	hg38_n_B01616	NA	NA	NA	NA	1	1	1	0	0	0	0	0	0	0	Other
chr1	19086400	19117880	31480	union_B132	chr1	19095000	19105000	hg38_n_B01639	NA	NA	NA	NA	1	1	1	1	0	0	0	0	0	0	primate_conserved
chr1	19240772	19266571	25799	union_B133	chr1	19245000	19255000	hg38_n_B01654	NA	NA	NA	NA	1	0	0	1	1	1	0	0	1	0	Other
chr1	19305000	19319815	14815	union_B134	chr1	19305000	19315000	hg38_n_B01660	NA	NA	NA	NA	1	0	1	0	0	0	0	0	0	1	Other
chr1	19335895	19350002	14107	union_B135	NA	NA	NA	NA	chr4	139285000	139295000	mm10_n_B62469	0	0	0	0	0	0	1	0	0	0	mouse_specific
chr1	19653583	19681189	27606	union_B136	chr1	19655000	19665000	hg38_n_B01695	chr4	139065000	139075000	mm10_n_B62447	1	0	1	0	1	1	1	0	1	1	Other
chr1	19707369	19736157	28788	union_B137	NA	NA	NA	NA	NA	NA	NA	NA	0	0	0	1	0	0	0	1	0	0	Other
chr1	19857320	19910050	52730	union_B138	chr1	19875000	19885000	hg38_n_B01717	chr4	138895000	138905000	mm10_n_B62430	1	1	1	1	0	0	1	1	1	0	Other
chr1	19951547	19960111	8564	union_B139	NA	NA	NA	NA	NA	NA	NA	NA	0	0	0	0	0	0	0	0	0	1	Other
chr1	20174481	20218314	43833	union_B140	chr1	20205000	20215000	hg38_n_B01750	chr4	138695000	138705000	mm10_n_B62410	1	1	1	0	1	1	1	1	1	1	Other
chr1	20345062	20365285	20223	union_B141	NA	NA	NA	NA	NA	NA	NA	NA	0	0	0	1	0	0	0	0	0	1	Other
chr1	20497502	20523029	25527	union_B142	chr1	20505000	20515000	hg38_n_B01780	chr4	138425000	138435000	mm10_n_B62383	1	1	1	1	1	1	1	1	1	0	Other
chr1	20653440	20704403	50963	union_B143	chr1	20655000	20665000	hg38_n_B01795	chr4	138295000	138305000	mm10_n_B62370	1	1	1	1	1	1	1	1	1	1	ultra_conserved
chr1	20993324	21003317	9993	union_B144	NA	NA	NA	NA	NA	NA	NA	NA	0	0	1	0	0	0	0	0	0	0	Other
chr1	21189991	21228126	38135	union_B145	chr1	21205000	21215000	hg38_n_B01850	chr4	137955000	137967500	mm10_n_B62337	1	0	1	1	1	1	1	1	1	1	Other
chr1	21376398	21379915	3517	union_B146	NA	NA	NA	NA	NA	NA	NA	NA	0	0	0	1	0	0	0	0	0	0	Other
chr1	21394695	21401793	7098	union_B147	NA	NA	NA	NA	NA	NA	NA	NA	0	0	1	0	0	0	0	0	0	0	Other
chr1	21417500	21443461	25961	union_B148	chr1	21417500	21432500	hg38_n_B01871	NA	NA	NA	NA	1	0	1	0	0	1	0	0	0	0	Other
chr1	21652702	21722216	69514	union_B149	chr1	21655000	21665000	hg38_n_B01894	chr4	137645000	137655000	mm10_n_B62306	1	1	1	1	0	0	1	1	1	1	ultra_conserved
chr1	21779641	21820845	41204	union_B150	NA	NA	NA	NA	NA	NA	NA	NA	0	1	1	1	0	0	0	0	0	0	Other
chr1	21973952	22027221	53269	union_B151	chr1	21997500	22015000	hg38_n_B01926	chr4	137425000	137435000	mm10_n_B62284	1	1	1	1	1	1	1	1	1	1	ultra_conserved
chr1	22088167	22116738	28571	union_B152	chr1	22105000	22115000	hg38_n_B01936	chr4	137305000	137315000	mm10_n_B62272	1	1	1	0	0	0	1	1	0	1	Other
chr1	22240411	22340352	99941	union_B153	NA	NA	NA	NA	NA	NA	NA	NA	0	0	1	0	0	0	0	0	0	0	Other
chr1	22403600	22427149	23549	union_B154	chr1	22415000	22425000	hg38_n_B01967	chr4	137075000	137085000	mm10_n_B62249	1	1	0	1	0	0	1	1	1	1	Other
chr1	22638206	22672757	34551	union_B155	chr1	22655000	22665000	hg38_n_B01991	NA	NA	NA	NA	1	1	1	1	0	0	0	1	1	1	Other
chr1	22690596	22700039	9443	union_B156	NA	NA	NA	NA	chr4	136845000	136855000	mm10_n_B62226	0	0	0	0	0	0	1	0	0	0	mouse_specific
chr1	22915955	22921816	5861	union_B157	NA	NA	NA	NA	NA	NA	NA	NA	0	0	0	0	0	0	0	0	1	0	Other
chr1	22953036	22975493	22457	union_B158	chr1	22955000	22965000	hg38_n_B02021	chr4	136635000	136645000	mm10_n_B62205	1	1	1	1	0	1	1	1	0	1	Other
chr1	23140428	23142469	2041	union_B159	NA	NA	NA	NA	chr4	6535000	6545000	mm10_n_B50182	0	0	0	0	0	0	1	0	0	0	mouse_specific
chr1	23205485	23215197	9712	union_B160	NA	NA	NA	NA	NA	NA	NA	NA	0	0	0	1	0	0	0	0	0	0	Other
chr1	23277272	23307847	30575	union_B161	NA	NA	NA	NA	chr4	136345000	136355000	mm10_n_B62176	0	1	1	1	0	0	1	1	1	1	Other
chr1	23320000	23500000	180000	union_B162	chr1	23320000	23500000	hg38_n_B02049	chr4	136245000	136255000	mm10_n_B62166	1	1	1	1	1	1	1	0	1	1	Other
chr1	23535116	23545253	10137	union_B163	NA	NA	NA	NA	NA	NA	NA	NA	0	0	0	1	0	0	0	0	0	0	Other
chr1	23669541	23696908	27367	union_B164	NA	NA	NA	NA	NA	NA	NA	NA	0	0	0	1	0	0	0	1	0	1	Other
chr1	23746694	23775000	28306	union_B165	chr1	23765000	23775000	hg38_n_B02068	NA	NA	NA	NA	1	1	1	0	0	0	0	0	0	0	Other
chr1	23816488	23825565	9077	union_B166	NA	NA	NA	NA	chr4	135945000	135955000	mm10_n_B62136	0	0	0	0	0	0	1	0	0	0	mouse_specific
chr1	23916526	23926529	10003	union_B167	NA	NA	NA	NA	NA	NA	NA	NA	0	0	0	1	0	0	0	0	0	0	Other
chr1	23965000	23989917	24917	union_B168	chr1	23965000	23975000	hg38_n_B02088	NA	NA	NA	NA	1	1	1	0	0	0	0	0	0	0	Other
chr1	24053303	24085259	31956	union_B169	chr1	24055000	24065000	hg38_n_B02097	chr4	135785000	135795000	mm10_n_B62120	1	0	0	1	0	0	1	1	1	1	Other
chr1	24150453	24170031	19578	union_B170	NA	NA	NA	NA	chr4	135695000	135705000	mm10_n_B62111	0	0	0	0	0	0	1	1	1	0	Other
chr1	24192797	24202990	10193	union_B171	NA	NA	NA	NA	NA	NA	NA	NA	0	0	0	1	0	0	0	0	0	0	Other
chr1	24405000	24416601	11601	union_B172	chr1	24405000	24415000	hg38_n_B02132	NA	NA	NA	NA	1	1	0	1	1	1	0	0	0	0	Other
chr1	24426633	24436401	9768	union_B173	NA	NA	NA	NA	NA	NA	NA	NA	0	0	1	0	0	0	0	0	0	0	Other
chr1	24460366	24473167	12801	union_B174	NA	NA	NA	NA	NA	NA	NA	NA	0	0	0	0	0	0	0	0	0	1	Other
chr1	24501376	24543617	42241	union_B175	NA	NA	NA	NA	chr4	135425000	135435000	mm10_n_B62084	0	0	0	1	0	0	1	0	1	0	Other
chr1	24619212	24651382	32170	union_B176	chr1	24635000	24645000	hg38_n_B02155	chr4	135355000	135365000	mm10_n_B62077	1	1	1	1	1	1	1	1	0	1	Other
chr1	24835084	24857769	22685	union_B177	chr1	24845000	24855000	hg38_n_B02176	chr4	135195000	135205000	mm10_n_B62061	1	1	1	1	1	1	1	1	1	1	ultra_conserved
chr1	25063590	25071061	7471	union_B178	NA	NA	NA	NA	chr4	135045000	135055000	mm10_n_B62046	0	0	0	0	0	0	1	0	0	0	mouse_specific
chr1	25203808	25243417	39609	union_B179	chr1	25225000	25235000	hg38_n_B02214	chr4	134935000	134945000	mm10_n_B62035	1	1	1	1	1	0	1	1	1	1	ultra_conserved
chr1	25387093	25392251	5158	union_B180	NA	NA	NA	NA	NA	NA	NA	NA	0	0	0	0	0	0	0	0	0	1	Other
chr1	25505000	25545458	40458	union_B181	chr1	25505000	25515000	hg38_n_B02232	NA	NA	NA	NA	1	1	1	1	0	0	0	1	0	0	Other
chr1	25569377	25602170	32793	union_B182	NA	NA	NA	NA	chr4	134735000	134745000	mm10_n_B62015	0	0	0	0	0	0	1	0	1	0	Other
chr1	25809883	25832988	23105	union_B183	chr1	25815000	25825000	hg38_n_B02263	chr4	134525000	134535000	mm10_n_B61994	1	1	0	1	1	1	1	0	1	1	Other
chr1	25855358	25864257	8899	union_B184	NA	NA	NA	NA	NA	NA	NA	NA	0	0	1	0	0	0	0	1	0	0	Other
chr1	25995557	25999757	4200	union_B185	NA	NA	NA	NA	NA	NA	NA	NA	0	0	0	0	0	0	0	1	0	0	Other
chr1	26009984	26030841	20857	union_B186	chr1	26015000	26025000	hg38_n_B02283	NA	NA	NA	NA	1	1	1	1	1	1	0	0	0	0	primate_conserved
chr1	26158592	26173452	14860	union_B187	NA	NA	NA	NA	NA	NA	NA	NA	0	1	1	0	0	0	0	1	0	0	Other
chr1	26205000	26215000	10000	union_B188	chr1	26205000	26215000	hg38_n_B02302	NA	NA	NA	NA	1	0	0	0	0	0	0	0	0	0	human_specific
chr1	26238873	26260206	21333	union_B189	NA	NA	NA	NA	NA	NA	NA	NA	0	0	0	1	0	0	0	0	0	1	Other
chr1	26427630	26442187	14557	union_B190	NA	NA	NA	NA	chr4	133995000	134005000	mm10_n_B61941	0	0	0	0	0	0	1	0	0	0	mouse_specific
chr1	26463871	26531168	67297	union_B191	chr1	26465000	26475000	hg38_n_B02328	NA	NA	NA	NA	1	1	1	1	1	1	0	0	1	0	Other
chr1	26582394	26592037	9643	union_B192	NA	NA	NA	NA	NA	NA	NA	NA	0	0	0	1	0	0	0	0	0	0	Other
chr1	26795000	26805000	10000	union_B193	chr1	26795000	26805000	hg38_n_B02344	NA	NA	NA	NA	1	0	0	0	0	0	0	0	0	0	human_specific
chr1	26879310	26973396	94086	union_B194	chr1	26915000	26925000	hg38_n_B02356	chr4	133515000	133525000	mm10_n_B61893	1	1	1	1	1	1	1	1	1	1	ultra_conserved
chr1	27284341	27305000	20659	union_B195	chr1	27295000	27305000	hg38_n_B02394	NA	NA	NA	NA	1	1	1	1	1	1	0	0	0	0	primate_conserved
chr1	27369359	27405915	36556	union_B196	chr1	27395000	27405000	hg38_n_B02404	chr4	133215000	133225000	mm10_n_B61863	1	1	1	1	1	0	1	1	1	1	ultra_conserved
chr1	27661438	27707185	45747	union_B197	chr1	27665000	27675000	hg38_n_B02431	chr4	132935000	132945000	mm10_n_B61835	1	1	1	0	1	0	1	1	1	0	Other
chr1	27719912	27729272	9360	union_B198	NA	NA	NA	NA	NA	NA	NA	NA	0	0	0	1	0	0	0	0	0	0	Other
chr1	27787229	27797326	10097	union_B199	NA	NA	NA	NA	NA	NA	NA	NA	0	0	0	1	0	0	0	0	0	0	Other
chr1	27825000	27835000	10000	union_B200	chr1	27825000	27835000	hg38_n_B02447	NA	NA	NA	NA	1	0	0	0	0	0	0	1	0	1	Other
chr1	28010620	28034365	23745	union_B201	NA	NA	NA	NA	chr4	132675000	132685000	mm10_n_B61809	0	1	0	0	0	1	1	0	0	1	Other
chr1	28045000	28089143	44143	union_B202	chr1	28045000	28055000	hg38_n_B02469	NA	NA	NA	NA	1	1	1	1	0	0	0	0	0	0	primate_conserved
chr1	28214706	28335000	120294	union_B203	chr1	28245000	28335000	hg38_n_B02485	chr4	132525000	132535000	mm10_n_B61794	1	1	1	1	1	1	1	1	1	1	ultra_conserved
chr1	28358465	28374466	16001	union_B204	NA	NA	NA	NA	NA	NA	NA	NA	0	1	1	0	0	0	0	0	0	0	Other
chr1	28407061	28415896	8835	union_B205	NA	NA	NA	NA	NA	NA	NA	NA	0	0	0	1	0	1	0	0	0	0	Other
chr1	28491536	28519108	27572	union_B206	NA	NA	NA	NA	chr4	132345000	132355000	mm10_n_B61776	0	1	0	0	0	1	1	1	1	1	Other
chr1	28550334	28556854	6520	union_B207	NA	NA	NA	NA	NA	NA	NA	NA	0	0	0	1	0	0	0	0	0	0	Other
chr1	28633175	28662470	29295	union_B208	chr1	28645000	28655000	hg38_n_B02513	NA	NA	NA	NA	1	0	1	1	0	0	0	0	0	0	Other
chr1	28758575	28793695	35120	union_B209	chr1	28765000	28775000	hg38_n_B02525	chr4	132185000	132195000	mm10_n_B61760	1	1	1	1	0	0	1	1	0	1	Other
chr1	28866212	28888441	22229	union_B210	chr1	28875000	28885000	hg38_n_B02536	chr4	132085000	132095000	mm10_n_B61750	1	1	1	1	0	0	1	0	0	1	Other
chr1	29221988	29240431	18443	union_B211	chr1	29225000	29235000	hg38_n_B02571	chr4	131835000	131845000	mm10_n_B61725	1	1	1	1	1	1	1	1	1	1	ultra_conserved
chr1	29334893	29345463	10570	union_B212	NA	NA	NA	NA	NA	NA	NA	NA	0	0	0	1	0	0	0	0	0	0	Other
chr1	29671837	29680407	8570	union_B213	NA	NA	NA	NA	NA	NA	NA	NA	0	0	0	0	0	0	0	0	0	1	Other
chr1	29695016	29698512	3496	union_B214	NA	NA	NA	NA	NA	NA	NA	NA	0	0	0	0	0	0	0	1	0	0	Other
chr1	29781359	29791105	9746	union_B215	NA	NA	NA	NA	NA	NA	NA	NA	0	0	0	1	0	0	0	0	0	0	Other
chr1	29832474	29833410	936	union_B216	NA	NA	NA	NA	NA	NA	NA	NA	0	0	0	0	0	0	0	0	0	1	Other
chr1	30095000	30125699	30699	union_B217	chr1	30095000	30105000	hg38_n_B02654	NA	NA	NA	NA	1	0	0	1	0	0	0	1	0	0	Other
chr1	30140710	30164987	24277	union_B218	NA	NA	NA	NA	NA	NA	NA	NA	0	0	0	0	0	0	0	0	0	1	Other
chr1	30285000	30295000	10000	union_B219	chr1	30285000	30295000	hg38_n_B02673	NA	NA	NA	NA	1	0	0	0	0	0	0	0	0	0	human_specific
chr1	30405717	30411086	5369	union_B220	NA	NA	NA	NA	NA	NA	NA	NA	0	0	0	1	0	0	0	0	0	0	Other
chr1	30699762	30740018	40256	union_B221	chr1	30705000	30715000	hg38_n_B02704	chr4	130945000	130955000	mm10_n_B61637	1	0	1	1	1	0	1	1	1	1	Other
chr1	30927923	30959674	31751	union_B222	chr1	30935000	30945000	hg38_n_B02727	chr4	130775000	130785000	mm10_n_B61620	1	1	1	1	0	0	1	1	1	1	ultra_conserved
chr1	31065000	31075525	10525	union_B223	chr1	31065000	31075000	hg38_n_B02740	NA	NA	NA	NA	1	1	0	0	0	0	0	0	0	0	Other
chr1	31145000	31155000	10000	union_B224	chr1	31145000	31155000	hg38_n_B02748	NA	NA	NA	NA	1	0	0	0	1	0	0	0	0	0	Other
chr1	31165040	31184557	19517	union_B225	NA	NA	NA	NA	NA	NA	NA	NA	0	0	0	1	0	0	0	1	0	1	Other
chr1	31352356	31395000	42644	union_B226	chr1	31385000	31395000	hg38_n_B02772	chr4	130295000	130305000	mm10_n_B61590	1	0	0	1	1	1	1	1	1	0	Other
chr1	31421356	31429303	7947	union_B227	NA	NA	NA	NA	NA	NA	NA	NA	0	0	0	0	0	0	0	0	0	1	Other
chr1	31548800	31565000	16200	union_B228	chr1	31555000	31565000	hg38_n_B02789	NA	NA	NA	NA	1	0	1	0	0	0	0	0	0	0	Other
chr1	31614480	31636132	21652	union_B229	chr1	31625000	31635000	hg38_n_B02796	NA	NA	NA	NA	1	1	0	1	0	0	0	0	1	1	Other
chr1	31792657	31812535	19878	union_B230	chr1	31795000	31805000	hg38_n_B02813	chr4	129945000	129955000	mm10_n_B61555	1	1	0	1	0	0	1	1	1	1	Other
chr1	32054678	32112173	57495	union_B231	chr1	32065000	32075000	hg38_n_B02840	chr4	129675000	129685000	mm10_n_B61528	1	1	1	1	0	1	1	1	1	0	Other
chr1	32173909	32192838	18929	union_B232	NA	NA	NA	NA	NA	NA	NA	NA	0	1	0	1	1	1	0	0	0	1	Other
chr1	32374253	32405000	30747	union_B233	chr1	32395000	32405000	hg38_n_B02873	chr4	129465000	129475000	mm10_n_B61507	1	1	1	1	0	0	1	1	1	1	ultra_conserved
chr1	32627426	32670751	43325	union_B234	NA	NA	NA	NA	chr4	129335000	129345000	mm10_n_B61494	0	0	1	0	0	0	1	1	1	0	Other
chr1	32681016	32691305	10289	union_B235	NA	NA	NA	NA	NA	NA	NA	NA	0	0	0	1	0	0	0	0	0	0	Other
chr1	32705000	32715000	10000	union_B236	chr1	32705000	32715000	hg38_n_B02904	NA	NA	NA	NA	1	0	0	0	0	0	0	0	0	0	human_specific
chr1	32812028	32821712	9684	union_B237	NA	NA	NA	NA	NA	NA	NA	NA	0	0	0	1	0	0	0	0	0	0	Other
chr1	32860532	32894738	34206	union_B238	chr1	32875000	32885000	hg38_n_B02921	chr4	129125000	129135000	mm10_n_B61473	1	1	1	1	0	0	1	1	1	1	ultra_conserved
chr1	33094006	33115952	21946	union_B239	chr1	33095000	33105000	hg38_n_B02943	NA	NA	NA	NA	1	1	1	1	0	0	0	0	0	0	primate_conserved
chr1	33161018	33186107	25089	union_B240	NA	NA	NA	NA	chr4	128885000	128895000	mm10_n_B61449	0	0	0	0	0	0	1	1	1	1	rodent_conserved
chr1	33255000	33265508	10508	union_B241	chr1	33255000	33265000	hg38_n_B02959	NA	NA	NA	NA	1	1	0	0	0	0	0	0	0	0	Other
chr1	33474637	33527120	52483	union_B242	chr1	33495000	33505000	hg38_n_B02983	chr4	128555000	128565000	mm10_n_B61416	1	1	1	1	0	0	1	1	1	1	ultra_conserved
chr1	33620231	33636351	16120	union_B243	chr1	33625000	33635000	hg38_n_B02996	NA	NA	NA	NA	1	1	0	1	1	1	0	0	0	0	Other
chr1	33816201	33825772	9571	union_B244	NA	NA	NA	NA	NA	NA	NA	NA	0	0	0	1	0	0	0	0	0	0	Other
chr1	33866480	33876402	9922	union_B245	NA	NA	NA	NA	NA	NA	NA	NA	0	0	0	0	0	0	0	0	0	1	Other
chr1	34024135	34032813	8678	union_B246	NA	NA	NA	NA	NA	NA	NA	NA	0	0	0	0	0	0	0	0	0	1	Other
chr1	34135038	34144762	9724	union_B247	NA	NA	NA	NA	NA	NA	NA	NA	0	0	0	1	0	0	0	0	0	0	Other
chr1	34421170	34445000	23830	union_B248	chr1	34435000	34445000	hg38_n_B03077	chr4	127685000	127695000	mm10_n_B61330	1	0	1	0	0	0	1	0	0	0	Other
chr1	34469708	34479853	10145	union_B249	NA	NA	NA	NA	NA	NA	NA	NA	0	0	0	0	0	0	0	1	0	0	Other
chr1	34492935	34507185	14250	union_B250	NA	NA	NA	NA	NA	NA	NA	NA	0	0	0	0	0	0	0	0	1	1	Other
chr1	34739964	34777280	37316	union_B251	chr1	34755000	34765000	hg38_n_B03109	chr4	127335000	127345000	mm10_n_B61295	1	1	1	1	0	0	1	1	1	1	ultra_conserved
chr1	34846560	34865000	18440	union_B252	chr1	34855000	34865000	hg38_n_B03119	NA	NA	NA	NA	1	0	0	0	0	0	0	0	1	0	Other
chr1	34877700	34891025	13325	union_B253	NA	NA	NA	NA	chr4	127205000	127215000	mm10_n_B61282	0	0	0	1	0	0	1	0	0	0	Other
chr1	34909604	34919195	9591	union_B254	NA	NA	NA	NA	NA	NA	NA	NA	0	0	0	0	0	0	0	0	0	1	Other
chr1	34988271	34994314	6043	union_B255	NA	NA	NA	NA	NA	NA	NA	NA	0	0	0	0	0	1	0	0	0	1	Other
chr1	35099240	35114681	15441	union_B256	NA	NA	NA	NA	NA	NA	NA	NA	0	0	0	0	0	0	0	0	1	0	Other
chr1	35158744	35169293	10549	union_B257	NA	NA	NA	NA	NA	NA	NA	NA	0	0	1	0	0	0	0	0	0	0	Other
chr1	35183672	35195000	11328	union_B258	chr1	35185000	35195000	hg38_n_B03152	NA	NA	NA	NA	1	1	0	1	0	0	0	1	0	0	Other
chr1	35396475	35435000	38525	union_B259	chr1	35425000	35435000	hg38_n_B03176	chr4	126885000	126895000	mm10_n_B61250	1	1	1	1	0	0	1	0	1	1	Other
chr1	35553550	35570723	17173	union_B260	chr1	35555000	35565000	hg38_n_B03189	NA	NA	NA	NA	1	1	1	1	1	1	0	0	0	1	Other
chr1	35801894	35831258	29364	union_B261	chr1	35805000	35815000	hg38_n_B03214	NA	NA	NA	NA	1	1	1	1	0	0	0	0	0	0	primate_conserved
chr1	35843723	35861240	17517	union_B262	NA	NA	NA	NA	chr4	126485000	126495000	mm10_n_B61210	0	0	0	0	1	0	1	1	1	0	Other
chr1	36069387	36098450	29063	union_B263	chr1	36085000	36095000	hg38_n_B03242	chr4	126315000	126325000	mm10_n_B61193	1	1	1	1	0	1	1	1	1	1	ultra_conserved
chr1	36296871	36315000	18129	union_B264	chr1	36305000	36315000	hg38_n_B03264	NA	NA	NA	NA	1	0	0	1	0	0	0	0	0	0	Other
chr1	36440092	36447354	7262	union_B265	NA	NA	NA	NA	NA	NA	NA	NA	0	0	0	0	0	0	0	1	0	0	Other
chr1	36468353	36496681	28328	union_B266	chr1	36475000	36485000	hg38_n_B03281	chr4	126015000	126025000	mm10_n_B61163	1	1	1	1	1	1	1	0	0	1	Other
chr1	36510605	36530113	19508	union_B267	NA	NA	NA	NA	NA	NA	NA	NA	0	0	0	0	0	0	0	1	1	0	Other
chr1	36677111	36687738	10627	union_B268	NA	NA	NA	NA	NA	NA	NA	NA	0	0	0	1	0	0	0	0	0	0	Other
chr1	37115000	37125000	10000	union_B269	chr1	37115000	37125000	hg38_n_B03345	NA	NA	NA	NA	1	0	0	0	0	0	0	0	0	0	human_specific
chr1	37428772	37476363	47591	union_B270	chr1	37435000	37445000	hg38_n_B03377	chr4	125155000	125165000	mm10_n_B61077	1	1	1	1	1	1	1	1	1	0	Other
chr1	37492391	37502047	9656	union_B271	NA	NA	NA	NA	NA	NA	NA	NA	0	0	0	0	0	0	0	0	0	1	Other
chr1	37668803	37702554	33751	union_B272	chr1	37685000	37695000	hg38_n_B03402	NA	NA	NA	NA	1	0	1	1	0	0	0	0	0	0	Other
chr1	37793979	37833545	39566	union_B273	NA	NA	NA	NA	NA	NA	NA	NA	0	0	0	1	0	0	0	1	1	1	Other
chr1	37855000	37873291	18291	union_B274	chr1	37855000	37865000	hg38_n_B03419	NA	NA	NA	NA	1	1	1	1	0	0	0	0	0	0	primate_conserved
chr1	38015000	38038527	23527	union_B275	chr1	38015000	38025000	hg38_n_B03435	chr4	124675000	124685000	mm10_n_B61029	1	1	1	1	1	1	1	1	1	1	ultra_conserved
chr1	38283721	38297455	13734	union_B276	NA	NA	NA	NA	NA	NA	NA	NA	0	0	0	0	0	0	0	0	0	1	Other
chr1	38533790	38547645	13855	union_B277	NA	NA	NA	NA	NA	NA	NA	NA	0	0	0	0	0	0	0	0	0	1	Other
chr1	38571451	38579078	7627	union_B278	NA	NA	NA	NA	NA	NA	NA	NA	0	0	0	0	0	0	0	1	0	0	Other
chr1	38600508	38615604	15096	union_B279	chr1	38605000	38615000	hg38_n_B03494	chr4	124145000	124155000	mm10_n_B60977	1	1	1	0	0	0	1	0	0	0	Other
chr1	38826958	38873377	46419	union_B280	chr1	38835000	38845000	hg38_n_B03517	chr4	123905000	123915000	mm10_n_B60953	1	1	1	1	1	1	1	1	1	1	ultra_conserved
chr1	38964067	38998194	34127	union_B281	NA	NA	NA	NA	chr4	123745000	123755000	mm10_n_B60939	0	0	0	0	1	0	1	1	1	1	rodent_conserved
chr1	39042720	39048740	6020	union_B282	NA	NA	NA	NA	NA	NA	NA	NA	0	1	0	0	0	0	0	0	0	0	Other
chr1	39081079	39095000	13921	union_B283	chr1	39085000	39095000	hg38_n_B03542	NA	NA	NA	NA	1	0	1	1	0	0	0	0	0	0	Other
chr1	39256773	39295951	39178	union_B284	chr1	39265000	39275000	hg38_n_B03560	NA	NA	NA	NA	1	1	1	1	0	0	0	1	1	1	Other
chr1	39323436	39332539	9103	union_B285	NA	NA	NA	NA	chr4	123475000	123485000	mm10_n_B60913	0	0	0	0	0	0	1	0	0	0	mouse_specific
chr1	39560761	39589794	29033	union_B286	chr1	39575000	39585000	hg38_n_B03589	chr4	123275000	123285000	mm10_n_B60893	1	1	1	1	0	1	1	1	1	1	ultra_conserved
chr1	39731827	39751255	19428	union_B287	NA	NA	NA	NA	chr4	123135000	123145000	mm10_n_B60879	0	1	0	1	0	0	1	0	0	0	Other
chr1	39770252	39805000	34748	union_B288	chr1	39795000	39805000	hg38_n_B03610	NA	NA	NA	NA	1	0	0	0	1	1	0	1	1	1	Other
chr1	39962554	39963897	1343	union_B289	NA	NA	NA	NA	chr11	77635000	77645000	mm10_n_B146416	0	0	0	0	0	0	1	0	0	0	mouse_specific
chr1	40041779	40067958	26179	union_B290	chr1	40055000	40065000	hg38_n_B03636	NA	NA	NA	NA	1	1	1	1	1	0	0	0	0	0	primate_conserved
chr1	40280916	40315203	34287	union_B291	NA	NA	NA	NA	chr4	121055000	121065000	mm10_n_B60752	0	0	0	0	0	0	1	1	1	1	rodent_conserved
chr1	40413387	40423407	10020	union_B292	NA	NA	NA	NA	NA	NA	NA	NA	0	0	1	0	0	0	0	0	0	0	Other
chr1	40445000	40455000	10000	union_B293	chr1	40445000	40455000	hg38_n_B03675	NA	NA	NA	NA	1	0	0	0	0	0	0	0	0	0	human_specific
chr1	40502772	40517047	14275	union_B294	NA	NA	NA	NA	chr4	120915000	120925000	mm10_n_B60738	0	0	0	0	0	0	1	0	1	1	Other
chr1	40533268	40543427	10159	union_B295	NA	NA	NA	NA	NA	NA	NA	NA	0	1	0	0	1	1	0	0	0	0	Other
chr1	40576902	40590823	13921	union_B296	NA	NA	NA	NA	NA	NA	NA	NA	0	0	1	0	0	0	0	0	0	0	Other
chr1	40684257	40696611	12354	union_B297	NA	NA	NA	NA	NA	NA	NA	NA	0	0	0	0	0	0	0	0	1	0	Other
chr1	40765377	40786370	20993	union_B298	NA	NA	NA	NA	NA	NA	NA	NA	0	0	0	0	0	0	0	0	1	1	Other
chr1	40830631	40843753	13122	union_B299	NA	NA	NA	NA	chr4	120695000	120705000	mm10_n_B60716	0	0	0	1	0	0	1	0	0	0	Other
chr1	40855000	40865000	10000	union_B300	chr1	40855000	40865000	hg38_n_B03716	NA	NA	NA	NA	1	0	0	0	0	0	0	0	0	0	human_specific
chr1	40975023	41015000	39977	union_B301	chr1	41005000	41015000	hg38_n_B03731	chr4	120555000	120565000	mm10_n_B60702	1	1	1	1	0	1	1	1	1	1	ultra_conserved
chr1	41233468	41275698	42230	union_B302	NA	NA	NA	NA	chr4	120375000	120385000	mm10_n_B60684	0	1	0	1	1	1	1	1	1	1	Other
chr1	41469165	41516111	46946	union_B303	chr1	41495000	41505000	hg38_n_B03762	chr4	120165000	120175000	mm10_n_B60663	1	1	1	1	1	0	1	1	1	0	Other
chr1	41808926	41818880	9954	union_B304	NA	NA	NA	NA	NA	NA	NA	NA	0	0	0	1	0	0	0	0	0	0	Other
chr1	41836495	41846469	9974	union_B305	NA	NA	NA	NA	NA	NA	NA	NA	0	0	1	0	0	0	0	0	0	0	Other
chr1	41895000	41905000	10000	union_B306	chr1	41895000	41905000	hg38_n_B03802	NA	NA	NA	NA	1	0	0	0	0	0	0	0	0	0	human_specific
chr1	41917961	41935251	17290	union_B307	NA	NA	NA	NA	NA	NA	NA	NA	0	0	1	0	0	0	0	0	1	0	Other
chr1	42114666	42137763	23097	union_B308	NA	NA	NA	NA	chr4	119675000	119685000	mm10_n_B60614	0	0	0	1	0	1	1	1	1	1	Other
chr1	42162933	42178265	15332	union_B309	chr1	42165000	42175000	hg38_n_B03829	NA	NA	NA	NA	1	1	1	0	1	0	0	0	0	0	Other
chr1	42325000	42338125	13125	union_B310	chr1	42325000	42335000	hg38_n_B03845	NA	NA	NA	NA	1	1	0	0	0	0	0	0	0	0	Other
chr1	42370976	42417955	46979	union_B311	NA	NA	NA	NA	NA	NA	NA	NA	0	0	0	0	0	0	0	1	1	1	Other
chr1	42456771	42491122	34351	union_B312	NA	NA	NA	NA	NA	NA	NA	NA	0	1	0	1	0	0	0	1	0	0	Other
chr1	42553352	42565000	11648	union_B313	chr1	42555000	42565000	hg38_n_B03868	NA	NA	NA	NA	1	0	0	1	0	0	0	0	0	0	Other
chr1	42756247	42776231	19984	union_B314	chr1	42765000	42775000	hg38_n_B03889	chr4	119225000	119235000	mm10_n_B60570	1	0	0	1	0	1	1	1	1	1	Other
chr1	42897494	42898869	1375	union_B315	NA	NA	NA	NA	NA	NA	NA	NA	0	0	0	1	0	0	0	0	0	0	Other
chr1	43129109	43130629	1520	union_B316	NA	NA	NA	NA	NA	NA	NA	NA	0	0	0	0	0	0	0	0	1	0	Other
chr1	43144069	43207998	63929	union_B317	chr1	43145000	43155000	hg38_n_B03927	NA	NA	NA	NA	1	0	1	1	0	1	0	1	0	1	Other
chr1	43253867	43269414	15547	union_B318	NA	NA	NA	NA	chr4	118545000	118555000	mm10_n_B60505	0	0	0	0	0	0	1	0	0	0	mouse_specific
chr1	43388552	43402446	13894	union_B319	NA	NA	NA	NA	NA	NA	NA	NA	0	0	0	0	0	0	0	0	0	1	Other
chr1	43418658	43430802	12144	union_B320	NA	NA	NA	NA	chr4	118385000	118395000	mm10_n_B60489	0	0	0	0	0	0	1	0	0	0	mouse_specific
chr1	43441653	43465000	23347	union_B321	chr1	43455000	43465000	hg38_n_B03958	NA	NA	NA	NA	1	0	0	1	1	0	0	1	1	1	Other
chr1	43500546	43519425	18879	union_B322	NA	NA	NA	NA	NA	NA	NA	NA	0	1	1	0	1	1	0	0	0	0	Other
chr1	43655886	43666406	10520	union_B323	NA	NA	NA	NA	chr4	118165000	118175000	mm10_n_B60467	0	0	0	0	0	0	1	0	0	0	mouse_specific
chr1	43697394	43732333	34939	union_B324	chr1	43705000	43715000	hg38_n_B03983	NA	NA	NA	NA	1	1	1	1	0	1	0	0	0	1	Other
chr1	43762427	43767679	5252	union_B325	NA	NA	NA	NA	NA	NA	NA	NA	0	0	0	0	0	0	0	1	1	0	Other
chr1	43963052	43996133	33081	union_B326	chr1	43985000	43995000	hg38_n_B04011	NA	NA	NA	NA	1	1	1	0	0	0	0	1	0	0	Other
chr1	44046729	44070533	23804	union_B327	chr1	44055000	44065000	hg38_n_B04018	NA	NA	NA	NA	1	1	1	1	0	0	0	0	0	0	primate_conserved
chr1	44138658	44141676	3018	union_B328	NA	NA	NA	NA	NA	NA	NA	NA	0	0	0	0	0	0	0	0	0	1	Other
chr1	44170899	44220127	49228	union_B329	NA	NA	NA	NA	NA	NA	NA	NA	0	0	0	0	0	0	0	1	1	0	Other
chr1	44345179	44377875	32696	union_B330	chr1	44355000	44365000	hg38_n_B04048	chr4	117545000	117555000	mm10_n_B60406	1	1	1	1	0	0	1	0	0	1	Other
chr1	44659959	44680996	21037	union_B331	chr1	44665000	44675000	hg38_n_B04079	NA	NA	NA	NA	1	1	1	1	0	0	0	0	0	1	Other
chr1	44697932	44724448	26516	union_B332	NA	NA	NA	NA	chr4	117215000	117225000	mm10_n_B60373	0	0	0	0	1	0	1	0	1	0	Other
chr1	44822560	44832241	9681	union_B333	NA	NA	NA	NA	NA	NA	NA	NA	0	0	1	0	0	0	0	0	0	0	Other
chr1	44993982	45023193	29211	union_B334	chr1	45005000	45015000	hg38_n_B04113	chr4	116995000	117005000	mm10_n_B60352	1	1	1	1	1	1	1	1	1	1	ultra_conserved
chr1	45295000	45305000	10000	union_B335	chr1	45295000	45305000	hg38_n_B04142	NA	NA	NA	NA	1	0	0	0	0	0	0	0	0	0	human_specific
chr1	45326104	45350910	24806	union_B336	NA	NA	NA	NA	chr4	116795000	116805000	mm10_n_B60332	0	0	0	0	1	1	1	1	1	1	rodent_conserved
chr1	45494253	45509710	15457	union_B337	chr1	45495000	45505000	hg38_n_B04162	chr4	116705000	116715000	mm10_n_B60323	1	1	1	1	0	0	1	0	0	1	Other
chr1	45540537	45544563	4026	union_B338	NA	NA	NA	NA	NA	NA	NA	NA	0	0	0	0	0	0	0	1	0	0	Other
chr1	45581262	45595000	13738	union_B339	chr1	45585000	45595000	hg38_n_B04171	NA	NA	NA	NA	1	1	1	1	1	0	0	0	0	0	primate_conserved
chr1	45682190	45701925	19735	union_B340	NA	NA	NA	NA	chr4	116552500	116565000	mm10_n_B60308	0	0	0	1	0	1	1	1	1	0	Other
chr1	45729178	45746113	16935	union_B341	NA	NA	NA	NA	NA	NA	NA	NA	0	0	0	0	0	1	0	0	0	1	Other
chr1	45885000	45895000	10000	union_B342	chr1	45885000	45895000	hg38_n_B04201	NA	NA	NA	NA	1	0	0	0	0	1	0	0	0	0	Other
chr1	45995374	46035000	39626	union_B343	chr1	46025000	46035000	hg38_n_B04215	chr4	116315000	116325000	mm10_n_B60285	1	1	1	1	1	1	1	1	0	0	Other
chr1	46049606	46062103	12497	union_B344	NA	NA	NA	NA	NA	NA	NA	NA	0	0	0	0	0	1	0	0	0	1	Other
chr1	46229101	46251331	22230	union_B345	chr1	46235000	46245000	hg38_n_B04236	NA	NA	NA	NA	1	1	0	1	1	1	0	0	0	0	Other
chr1	46280436	46307923	27487	union_B346	NA	NA	NA	NA	chr4	116085000	116095000	mm10_n_B60262	0	0	0	0	0	1	1	1	1	1	rodent_conserved
chr1	46349953	46375000	25047	union_B347	chr1	46365000	46375000	hg38_n_B04249	NA	NA	NA	NA	1	1	1	0	1	1	0	0	0	0	Other
chr1	46406415	46416387	9972	union_B348	NA	NA	NA	NA	NA	NA	NA	NA	0	0	0	1	0	1	0	0	0	0	Other
chr1	46527823	46565000	37177	union_B349	chr1	46555000	46565000	hg38_n_B04268	chr4	115875000	115885000	mm10_n_B60241	1	1	1	1	1	0	1	0	1	1	Other
chr1	46722025	46745000	22975	union_B350	chr1	46735000	46745000	hg38_n_B04286	chr4	115725000	115735000	mm10_n_B60227	1	0	0	1	0	1	1	0	0	0	Other
chr1	47165000	47194101	29101	union_B351	chr1	47165000	47175000	hg38_n_B04326	chr4	115085000	115095000	mm10_n_B60176	1	1	1	1	1	1	1	1	1	0	Other
chr1	47325657	47353563	27906	union_B352	NA	NA	NA	NA	chr4	114985000	114995000	mm10_n_B60166	0	0	0	0	0	0	1	1	1	1	rodent_conserved
chr1	47375000	47428378	53378	union_B353	chr1	47375000	47385000	hg38_n_B04347	NA	NA	NA	NA	1	1	1	1	0	1	0	0	0	0	primate_conserved
chr1	47724094	47772656	48562	union_B354	NA	NA	NA	NA	chr4	114605000	114615000	mm10_n_B60128	0	1	1	1	0	0	1	1	1	1	Other
chr1	47975000	47994472	19472	union_B355	chr1	47975000	47985000	hg38_n_B04407	NA	NA	NA	NA	1	1	0	0	0	0	0	0	0	0	Other
chr1	48057546	48088262	30716	union_B356	NA	NA	NA	NA	NA	NA	NA	NA	0	1	1	1	0	0	0	0	0	0	Other
chr1	48128018	48129290	1272	union_B357	NA	NA	NA	NA	NA	NA	NA	NA	0	0	0	0	0	0	0	0	0	1	Other
chr1	48239181	48268945	29764	union_B358	chr1	48255000	48265000	hg38_n_B04435	chr4	111862500	111875000	mm10_n_B59882	1	1	1	1	0	1	1	1	1	0	Other
chr1	48492435	48500617	8182	union_B359	NA	NA	NA	NA	chr4	111685000	111695000	mm10_n_B59866	0	0	0	0	1	0	1	0	0	0	mouse_specific
chr1	48510930	48550868	39938	union_B360	chr1	48525000	48535000	hg38_n_B04462	NA	NA	NA	NA	1	1	1	1	0	0	0	0	0	0	primate_conserved
chr1	48566626	48587167	20541	union_B361	NA	NA	NA	NA	NA	NA	NA	NA	0	0	0	0	0	0	0	0	0	1	Other
chr1	48746546	48757388	10842	union_B362	NA	NA	NA	NA	chr4	111435000	111445000	mm10_n_B59842	0	0	0	0	0	0	1	0	0	0	mouse_specific
chr1	48837920	48847947	10027	union_B363	NA	NA	NA	NA	NA	NA	NA	NA	0	0	1	0	0	0	0	0	0	1	Other
chr1	48878308	48925000	46692	union_B364	chr1	48915000	48925000	hg38_n_B04501	chr4	111305000	111315000	mm10_n_B59829	1	1	0	1	0	0	1	1	0	0	Other
chr1	49357350	49364338	6988	union_B365	NA	NA	NA	NA	chr4	110845000	110855000	mm10_n_B59785	0	0	0	0	0	0	1	0	0	0	mouse_specific
chr1	49463038	49467223	4185	union_B366	NA	NA	NA	NA	NA	NA	NA	NA	0	0	0	0	0	0	0	1	0	0	Other
chr1	49674864	49684807	9943	union_B367	NA	NA	NA	NA	NA	NA	NA	NA	0	0	0	0	0	0	0	0	1	0	Other
chr1	49816266	49819094	2828	union_B368	NA	NA	NA	NA	NA	NA	NA	NA	0	0	0	0	0	0	0	0	0	1	Other
chr1	49838588	49851207	12619	union_B369	NA	NA	NA	NA	NA	NA	NA	NA	0	0	0	0	0	0	0	0	1	0	Other
chr1	50068963	50085750	16787	union_B370	chr1	50075000	50085000	hg38_n_B04617	NA	NA	NA	NA	1	1	0	1	0	0	0	0	0	1	Other
chr1	50336093	50365793	29700	union_B371	chr1	50345000	50355000	hg38_n_B04644	chr4	110035000	110045000	mm10_n_B59713	1	1	1	1	1	1	1	0	1	1	Other
chr1	50711942	50755000	43058	union_B372	chr1	50745000	50755000	hg38_n_B04684	chr4	109735000	109745000	mm10_n_B59683	1	1	1	1	1	1	1	1	1	1	ultra_conserved
chr1	51075000	51085000	10000	union_B373	chr1	51075000	51085000	hg38_n_B04717	NA	NA	NA	NA	1	0	0	0	0	0	0	0	0	0	human_specific
chr1	51173403	51205000	31597	union_B374	chr1	51195000	51205000	hg38_n_B04729	NA	NA	NA	NA	1	1	1	1	0	0	0	0	0	0	primate_conserved
chr1	51295000	51336723	41723	union_B375	chr1	51295000	51305000	hg38_n_B04739	chr4	109425000	109435000	mm10_n_B59653	1	1	0	1	1	0	1	1	1	1	Other
chr1	51545000	51556143	11143	union_B376	chr1	51545000	51555000	hg38_n_B04764	NA	NA	NA	NA	1	0	0	1	0	0	0	0	0	0	Other
chr1	51571606	51580842	9236	union_B377	NA	NA	NA	NA	NA	NA	NA	NA	0	0	1	0	1	1	0	0	0	0	Other
chr1	51593140	51600826	7686	union_B378	NA	NA	NA	NA	NA	NA	NA	NA	0	0	0	0	0	0	0	0	1	0	Other
chr1	51615121	51624959	9838	union_B379	NA	NA	NA	NA	chr4	109195000	109205000	mm10_n_B59630	0	1	0	0	0	0	1	1	0	0	Other
chr1	51798553	51809223	10670	union_B380	NA	NA	NA	NA	NA	NA	NA	NA	0	0	0	1	0	0	0	0	0	0	Other
chr1	51825000	51896899	71899	union_B381	chr1	51825000	51835000	hg38_n_B04792	chr4	109005000	109015000	mm10_n_B59611	1	1	1	1	0	1	1	1	1	1	ultra_conserved
chr1	52021031	52030949	9918	union_B382	NA	NA	NA	NA	NA	NA	NA	NA	0	0	0	1	0	0	0	0	0	0	Other
chr1	52043468	52055293	11825	union_B383	chr1	52045000	52055000	hg38_n_B04814	NA	NA	NA	NA	1	0	0	0	1	1	0	0	1	0	Other
chr1	52078235	52128168	49933	union_B384	NA	NA	NA	NA	chr4	108785000	108795000	mm10_n_B59589	0	1	1	0	0	0	1	0	0	1	Other
chr1	52138562	52144601	6039	union_B385	NA	NA	NA	NA	NA	NA	NA	NA	0	0	0	0	0	0	0	1	0	0	Other
chr1	52339854	52365000	25146	union_B386	chr1	52355000	52365000	hg38_n_B04845	NA	NA	NA	NA	1	1	1	0	1	1	0	0	0	0	Other
chr1	52394579	52440121	45542	union_B387	NA	NA	NA	NA	chr4	108575000	108585000	mm10_n_B59569	0	0	0	1	0	0	1	1	1	1	Other
chr1	52687314	52705000	17686	union_B388	chr1	52695000	52705000	hg38_n_B04879	chr4	108325000	108335000	mm10_n_B59544	1	1	1	1	0	1	1	1	1	0	Other
chr1	52752682	52762447	9765	union_B389	NA	NA	NA	NA	NA	NA	NA	NA	0	0	0	1	0	0	0	0	0	0	Other
chr1	52801290	52823760	22470	union_B390	NA	NA	NA	NA	NA	NA	NA	NA	0	0	0	0	0	0	0	0	0	1	Other
chr1	52904124	52929466	25342	union_B391	NA	NA	NA	NA	chr4	108162500	108175000	mm10_n_B59529	0	0	1	0	0	0	1	0	0	0	Other
chr1	52987372	53016303	28931	union_B392	NA	NA	NA	NA	NA	NA	NA	NA	0	0	0	0	0	0	0	0	1	0	Other
chr1	53029128	53057942	28814	union_B393	NA	NA	NA	NA	NA	NA	NA	NA	0	0	0	1	0	1	0	1	0	0	Other
chr1	53181273	53205000	23727	union_B394	chr1	53195000	53205000	hg38_n_B04928	NA	NA	NA	NA	1	1	1	0	0	0	0	0	0	0	Other
chr1	53235591	53254563	18972	union_B395	NA	NA	NA	NA	chr4	107865000	107875000	mm10_n_B59500	0	0	0	1	0	0	1	1	1	1	Other
chr1	53419702	53468584	48882	union_B396	chr1	53445000	53455000	hg38_n_B04953	chr4	107695000	107705000	mm10_n_B59483	1	0	0	1	1	1	1	1	1	1	Other
chr1	53750812	53775000	24188	union_B397	chr1	53765000	53775000	hg38_n_B04985	NA	NA	NA	NA	1	0	0	0	0	0	0	0	1	0	Other
chr1	53786995	53802911	15916	union_B398	NA	NA	NA	NA	NA	NA	NA	NA	0	0	0	0	0	0	0	0	0	1	Other
chr1	53818041	53840360	22319	union_B399	NA	NA	NA	NA	chr4	107365000	107375000	mm10_n_B59451	0	1	1	1	0	0	1	1	0	0	Other
chr1	54044249	54075000	30751	union_B400	chr1	54065000	54075000	hg38_n_B05015	chr4	107175000	107185000	mm10_n_B59432	1	1	1	1	0	0	1	1	1	1	ultra_conserved
chr1	54282658	54291604	8946	union_B401	NA	NA	NA	NA	NA	NA	NA	NA	0	0	1	0	0	0	0	0	0	0	Other
chr1	54495000	54547535	52535	union_B402	chr1	54495000	54505000	hg38_n_B05058	NA	NA	NA	NA	1	1	1	1	1	1	0	0	0	0	primate_conserved
chr1	54612497	54623281	10784	union_B403	NA	NA	NA	NA	NA	NA	NA	NA	0	0	0	0	0	0	0	1	0	1	Other
chr1	54655000	54677309	22309	union_B404	chr1	54655000	54665000	hg38_n_B05074	NA	NA	NA	NA	1	1	1	1	1	1	0	0	0	0	primate_conserved
chr1	54832012	54848927	16915	union_B405	NA	NA	NA	NA	chr4	106595000	106605000	mm10_n_B59374	0	0	0	1	0	0	1	1	1	1	Other
chr1	54885000	54905266	20266	union_B406	chr1	54885000	54895000	hg38_n_B05097	NA	NA	NA	NA	1	1	1	0	1	1	0	0	0	0	Other
chr1	54939188	54942734	3546	union_B407	NA	NA	NA	NA	NA	NA	NA	NA	0	0	0	1	0	0	0	0	0	0	Other
chr1	55038359	55072616	34257	union_B408	chr1	55055000	55065000	hg38_n_B05114	chr4	106445000	106455000	mm10_n_B59359	1	1	1	1	0	0	1	1	1	1	ultra_conserved
chr1	55272800	55302906	30106	union_B409	NA	NA	NA	NA	chr4	106215000	106225000	mm10_n_B59336	0	0	0	1	1	0	1	1	1	1	Other
chr1	55313856	55365000	51144	union_B410	chr1	55355000	55365000	hg38_n_B05144	NA	NA	NA	NA	1	1	1	1	0	1	0	0	0	0	primate_conserved
chr1	55463602	55477628	14026	union_B411	NA	NA	NA	NA	chr4	106095000	106105000	mm10_n_B59324	0	0	0	0	0	0	1	0	1	1	Other
chr1	55558589	55572633	14044	union_B412	NA	NA	NA	NA	NA	NA	NA	NA	0	0	0	0	0	0	0	0	0	1	Other
chr1	55665000	55698498	33498	union_B413	chr1	55665000	55675000	hg38_n_B05175	NA	NA	NA	NA	1	0	0	1	0	0	0	1	0	0	Other
chr1	55875000	55885000	10000	union_B414	chr1	55875000	55885000	hg38_n_B05196	NA	NA	NA	NA	1	0	0	0	0	0	0	0	0	0	human_specific
chr1	56146308	56176255	29947	union_B415	NA	NA	NA	NA	chr4	105545000	105555000	mm10_n_B59272	0	0	0	1	0	0	1	1	1	0	Other
chr1	56195000	56205000	10000	union_B416	chr1	56195000	56205000	hg38_n_B05228	NA	NA	NA	NA	1	0	0	0	0	0	0	0	0	1	Other
chr1	56390768	56413576	22808	union_B417	chr1	56395000	56405000	hg38_n_B05248	chr4	105315000	105325000	mm10_n_B59249	1	0	0	1	0	0	1	1	1	1	Other
chr1	56585382	56604428	19046	union_B418	NA	NA	NA	NA	NA	NA	NA	NA	0	0	0	1	1	1	0	0	0	1	Other
chr1	56641707	56651731	10024	union_B419	NA	NA	NA	NA	NA	NA	NA	NA	0	0	1	0	0	0	0	0	0	0	Other
chr1	56718141	56723997	5856	union_B420	NA	NA	NA	NA	NA	NA	NA	NA	0	0	0	0	0	0	0	0	0	1	Other
chr1	56801311	56835000	33689	union_B421	chr1	56825000	56835000	hg38_n_B05291	chr4	104895000	104905000	mm10_n_B59209	1	1	1	1	1	0	1	1	1	1	ultra_conserved
chr1	57019663	57036400	16737	union_B422	NA	NA	NA	NA	NA	NA	NA	NA	0	0	0	1	0	0	0	0	1	1	Other
chr1	57087314	57110582	23268	union_B423	NA	NA	NA	NA	chr4	104655000	104665000	mm10_n_B59185	0	0	0	0	0	0	1	1	0	0	Other
chr1	57262752	57289515	26763	union_B424	NA	NA	NA	NA	chr4	104495000	104505000	mm10_n_B59169	0	0	0	0	0	1	1	1	0	1	Other
chr1	57405932	57416033	10101	union_B425	NA	NA	NA	NA	NA	NA	NA	NA	0	0	1	0	0	0	0	0	0	0	Other
chr1	57586229	57600440	14211	union_B426	NA	NA	NA	NA	NA	NA	NA	NA	0	0	0	0	0	0	0	0	1	0	Other
chr1	57642254	57647335	5081	union_B427	NA	NA	NA	NA	NA	NA	NA	NA	0	0	0	0	0	0	0	0	1	0	Other
chr1	57741107	57745935	4828	union_B428	NA	NA	NA	NA	chr4	104075000	104087500	mm10_n_B59129	0	0	0	0	0	0	1	0	0	0	mouse_specific
chr1	57925866	57929168	3302	union_B429	NA	NA	NA	NA	NA	NA	NA	NA	0	0	0	1	0	0	0	0	0	0	Other
chr1	58025000	58051483	26483	union_B430	chr1	58025000	58035000	hg38_n_B05411	NA	NA	NA	NA	1	1	0	0	0	0	0	0	0	0	Other
chr1	58080701	58091040	10339	union_B431	NA	NA	NA	NA	NA	NA	NA	NA	0	0	0	1	0	0	0	0	0	0	Other
chr1	58205000	58231816	26816	union_B432	chr1	58205000	58215000	hg38_n_B05429	NA	NA	NA	NA	1	0	0	0	0	1	0	0	0	1	Other
chr1	58245426	58254380	8954	union_B433	NA	NA	NA	NA	chr4	103615000	103625000	mm10_n_B59083	0	0	0	0	0	0	1	0	0	0	mouse_specific
chr1	58333548	58343404	9856	union_B434	NA	NA	NA	NA	NA	NA	NA	NA	0	0	0	1	0	0	0	0	0	0	Other
chr1	58457547	58517321	59774	union_B435	chr1	58485000	58495000	hg38_n_B05456	chr4	103345000	103355000	mm10_n_B59057	1	1	1	1	0	1	1	1	1	1	ultra_conserved
chr1	58681661	58710258	28597	union_B436	chr1	58695000	58705000	hg38_n_B05477	chr4	94965000	94975000	mm10_n_B58251	1	1	1	1	1	1	1	1	1	1	ultra_conserved
chr1	59007311	59016283	8972	union_B437	NA	NA	NA	NA	NA	NA	NA	NA	0	0	0	0	0	0	0	1	0	0	Other
chr1	59128986	59138690	9704	union_B438	NA	NA	NA	NA	NA	NA	NA	NA	0	0	1	0	0	0	0	0	0	0	Other
chr1	59270548	59305000	34452	union_B439	chr1	59295000	59305000	hg38_n_B05537	NA	NA	NA	NA	1	1	1	1	1	1	0	0	0	0	primate_conserved
chr1	59765000	59780135	15135	union_B440	chr1	59765000	59775000	hg38_n_B05584	NA	NA	NA	NA	1	1	0	1	0	0	0	0	0	0	Other
chr1	59865162	59876749	11587	union_B441	NA	NA	NA	NA	NA	NA	NA	NA	0	0	0	0	0	0	0	0	1	0	Other
chr1	59898932	59910201	11269	union_B442	NA	NA	NA	NA	chr4	96047500	96062500	mm10_n_B58357	0	0	0	0	0	0	1	1	0	0	Other
chr1	59945385	59991977	46592	union_B443	chr1	59955000	59965000	hg38_n_B05603	chr4	96705000	96715000	mm10_n_B58418	1	1	1	1	1	1	1	1	1	1	ultra_conserved
chr1	60030758	60038305	7547	union_B444	NA	NA	NA	NA	NA	NA	NA	NA	0	0	0	0	0	0	0	0	1	0	Other
chr1	60175461	60177420	1959	union_B445	NA	NA	NA	NA	NA	NA	NA	NA	0	0	0	0	0	0	0	1	0	0	Other
chr1	60235279	60263256	27977	union_B446	NA	NA	NA	NA	NA	NA	NA	NA	0	0	0	0	0	0	0	1	0	1	Other
chr1	60280335	60288976	8641	union_B447	NA	NA	NA	NA	NA	NA	NA	NA	0	0	0	1	0	0	0	0	0	0	Other
chr1	60816045	60848546	32501	union_B448	chr1	60835000	60845000	hg38_n_B05691	chr4	97525000	97535000	mm10_n_B58499	1	1	0	1	0	0	1	0	1	1	Other
chr1	60970052	60979781	9729	union_B449	NA	NA	NA	NA	NA	NA	NA	NA	0	0	1	0	0	0	0	0	0	0	Other
chr1	61027539	61046720	19181	union_B450	NA	NA	NA	NA	chr4	97735000	97745000	mm10_n_B58520	0	0	1	1	0	0	1	1	1	1	Other
chr1	61450435	61482110	31675	union_B451	NA	NA	NA	NA	NA	NA	NA	NA	0	1	1	1	0	1	0	1	0	1	Other
chr1	61495931	61503013	7082	union_B452	NA	NA	NA	NA	chr4	98145000	98155000	mm10_n_B58561	0	0	0	0	0	0	1	0	0	0	mouse_specific
chr1	61605000	61615000	10000	union_B453	chr1	61605000	61615000	hg38_n_B05768	NA	NA	NA	NA	1	0	0	0	0	0	0	0	0	0	human_specific
chr1	61629011	61639433	10422	union_B454	NA	NA	NA	NA	NA	NA	NA	NA	0	1	0	0	0	0	0	0	0	0	Other
chr1	61649496	61694165	44669	union_B455	NA	NA	NA	NA	chr4	98355000	98365000	mm10_n_B58582	0	0	1	1	0	1	1	1	0	0	Other
chr1	61825315	61837333	12018	union_B456	NA	NA	NA	NA	NA	NA	NA	NA	0	0	0	0	0	0	0	0	0	1	Other
chr1	61874643	61895000	20357	union_B457	chr1	61885000	61895000	hg38_n_B05796	NA	NA	NA	NA	1	0	1	0	0	0	0	0	1	0	Other
chr1	61906240	61933375	27135	union_B458	NA	NA	NA	NA	NA	NA	NA	NA	0	1	0	1	0	0	0	0	0	0	Other
chr1	62121117	62172980	51863	union_B459	chr1	62145000	62155000	hg38_n_B05822	chr4	98715000	98725000	mm10_n_B58616	1	0	1	1	1	1	1	0	1	1	Other
chr1	62410952	62438743	27791	union_B460	chr1	62425000	62435000	hg38_n_B05850	chr4	98915000	98925000	mm10_n_B58636	1	1	1	1	0	1	1	1	1	1	ultra_conserved
chr1	62804958	62870936	65978	union_B461	chr1	62845000	62855000	hg38_n_B05892	NA	NA	NA	NA	1	1	1	1	0	0	0	1	1	1	Other
chr1	62883260	62896438	13178	union_B462	NA	NA	NA	NA	chr4	99275000	99285000	mm10_n_B58672	0	0	0	0	0	0	1	0	0	0	mouse_specific
chr1	63146258	63163784	17526	union_B463	NA	NA	NA	NA	chr4	99515000	99525000	mm10_n_B58695	0	0	0	0	0	0	1	0	1	0	Other
chr1	63174178	63183847	9669	union_B464	NA	NA	NA	NA	NA	NA	NA	NA	0	0	0	1	0	0	0	0	0	0	Other
chr1	63292955	63330774	37819	union_B465	chr1	63305000	63315000	hg38_n_B05938	NA	NA	NA	NA	1	1	0	1	0	1	0	1	0	1	Other
chr1	64255888	64275000	19112	union_B467	chr1	64265000	64275000	hg38_n_B06034	NA	NA	NA	NA	1	1	1	1	1	1	0	1	1	0	Other
chr1	64401045	64404021	2976	union_B468	NA	NA	NA	NA	NA	NA	NA	NA	0	0	0	0	0	0	0	0	0	1	Other
chr1	64650800	64687783	36983	union_B469	chr1	64675000	64685000	hg38_n_B06075	chr4	100985000	100995000	mm10_n_B58833	1	1	1	1	0	1	1	1	1	1	ultra_conserved
chr1	64815000	64836029	21029	union_B470	chr1	64815000	64825000	hg38_n_B06089	chr4	101145000	101155000	mm10_n_B58847	1	1	1	1	0	0	1	1	1	1	ultra_conserved
chr1	65022331	65090712	68381	union_B471	chr1	65045000	65055000	hg38_n_B06112	chr4	101365000	101375000	mm10_n_B58869	1	1	1	1	1	1	1	1	1	1	ultra_conserved
chr1	65215000	65240163	25163	union_B472	chr1	65215000	65225000	hg38_n_B06129	NA	NA	NA	NA	1	0	0	1	0	0	0	0	1	0	Other
chr1	65256542	65270605	14063	union_B473	NA	NA	NA	NA	NA	NA	NA	NA	0	1	1	0	0	0	0	0	0	0	Other
chr1	65405879	65429836	23957	union_B474	NA	NA	NA	NA	chr4	101635000	101645000	mm10_n_B58896	0	1	0	1	1	1	1	1	1	1	Other
chr1	65448895	65475000	26105	union_B475	chr1	65465000	65475000	hg38_n_B06154	NA	NA	NA	NA	1	0	1	0	0	0	0	0	0	0	Other
chr1	65691898	65706756	14858	union_B476	chr1	65695000	65705000	hg38_n_B06177	NA	NA	NA	NA	1	1	0	0	0	1	0	1	0	0	Other
chr1	65717010	65732163	15153	union_B477	NA	NA	NA	NA	chr4	102035000	102045000	mm10_n_B58930	0	0	0	1	0	0	1	0	1	1	Other
chr1	65878987	65935000	56013	union_B478	chr1	65925000	65935000	hg38_n_B06200	chr4	102175000	102185000	mm10_n_B58944	1	1	1	1	0	0	1	1	0	1	Other
chr1	66231443	66258809	27366	union_B479	chr1	66235000	66245000	hg38_n_B06231	chr4	102475000	102485000	mm10_n_B58974	1	1	1	1	1	1	1	1	1	1	ultra_conserved
chr1	66452211	66504163	51952	union_B480	chr1	66475000	66485000	hg38_n_B06255	chr4	102675000	102685000	mm10_n_B58994	1	1	1	1	0	0	1	1	1	1	ultra_conserved
chr1	66733311	66760866	27555	union_B481	chr1	66735000	66745000	hg38_n_B06281	chr4	102975000	102985000	mm10_n_B59022	1	1	1	1	0	1	1	1	1	1	ultra_conserved
chr1	66909437	66935000	25563	union_B482	chr1	66925000	66935000	hg38_n_B06300	NA	NA	NA	NA	1	1	1	0	1	1	0	0	0	1	Other
chr1	66976519	66987069	10550	union_B483	NA	NA	NA	NA	chr4	103155000	103165000	mm10_n_B59039	0	0	0	0	0	0	1	0	0	0	mouse_specific
chr1	67030668	67041027	10359	union_B484	NA	NA	NA	NA	NA	NA	NA	NA	0	0	0	0	0	0	0	1	0	0	Other
chr1	67205000	67261977	56977	union_B485	chr1	67205000	67215000	hg38_n_B06328	NA	NA	NA	NA	1	0	0	1	0	0	0	0	0	1	Other
chr1	67320073	67333670	13597	union_B486	NA	NA	NA	NA	chr6	67355000	67365000	mm10_n_B83765	0	0	0	0	0	0	1	0	0	1	Other
chr1	67500608	67534549	33941	union_B487	chr1	67515000	67525000	hg38_n_B06359	chr6	67165000	67175000	mm10_n_B83746	1	1	1	1	1	1	1	0	1	1	Other
chr1	67759849	67789711	29862	union_B488	NA	NA	NA	NA	NA	NA	NA	NA	0	0	1	1	0	0	0	0	0	0	Other
chr1	67805000	67815000	10000	union_B489	chr1	67805000	67815000	hg38_n_B06388	NA	NA	NA	NA	1	0	0	0	1	0	0	0	0	0	Other
chr1	67840016	67850037	10021	union_B490	NA	NA	NA	NA	NA	NA	NA	NA	0	1	0	0	0	1	0	0	0	0	Other
chr1	68085000	68095000	10000	union_B491	chr1	68085000	68095000	hg38_n_B06416	NA	NA	NA	NA	1	0	0	0	0	0	0	0	0	0	human_specific
chr1	68106936	68117672	10736	union_B492	NA	NA	NA	NA	NA	NA	NA	NA	0	1	1	1	1	1	0	0	0	0	Other
chr1	68358228	68369504	11276	union_B493	NA	NA	NA	NA	NA	NA	NA	NA	0	0	1	0	0	0	0	0	0	0	Other
chr1	68409619	68419634	10015	union_B494	NA	NA	NA	NA	NA	NA	NA	NA	0	0	0	1	0	0	0	0	0	0	Other
chr1	68470281	68471926	1645	union_B495	NA	NA	NA	NA	NA	NA	NA	NA	0	0	0	0	0	0	0	0	0	1	Other
chr1	68485000	68495000	10000	union_B496	chr1	68485000	68495000	hg38_n_B06456	NA	NA	NA	NA	1	0	0	0	0	0	0	0	0	0	human_specific
chr1	68745945	68755927	9982	union_B497	NA	NA	NA	NA	NA	NA	NA	NA	0	1	0	0	0	0	0	0	0	0	Other
chr1	69009111	69019196	10085	union_B498	NA	NA	NA	NA	NA	NA	NA	NA	0	1	0	0	0	1	0	0	0	0	Other
chr1	69175000	69185000	10000	union_B499	chr1	69175000	69185000	hg38_n_B06525	NA	NA	NA	NA	1	0	0	0	0	0	0	0	0	0	human_specific
chr1	69699433	69709402	9969	union_B500	NA	NA	NA	NA	NA	NA	NA	NA	0	0	0	1	0	0	0	0	0	0	Other
chr1	69805000	69815000	10000	union_B501	chr1	69805000	69815000	hg38_n_B06588	NA	NA	NA	NA	1	0	0	0	0	0	0	0	0	0	human_specific
chr1	70050226	70064479	14253	union_B502	NA	NA	NA	NA	NA	NA	NA	NA	0	0	0	0	0	0	0	1	0	0	Other
chr1	70092007	70126927	34920	union_B503	chr1	70105000	70115000	hg38_n_B06618	chr3	158107500	158122500	mm10_n_B49728	1	1	1	1	1	1	1	0	1	1	Other
chr1	70260585	70355031	94446	union_B504	NA	NA	NA	NA	NA	NA	NA	NA	0	0	0	0	0	0	0	0	0	1	Other
chr1	70505012	70543362	38350	union_B505	chr1	70525000	70535000	hg38_n_B06660	chr3	157865000	157875000	mm10_n_B49704	1	1	1	1	0	1	1	1	1	0	Other
chr1	70866998	70893022	26024	union_B506	NA	NA	NA	NA	NA	NA	NA	NA	0	0	0	0	0	0	0	0	0	1	Other
chr1	71066368	71099299	32931	union_B507	chr1	71075000	71085000	hg38_n_B06715	chr3	157525000	157535000	mm10_n_B49671	1	1	1	1	1	1	1	1	1	1	ultra_conserved
chr1	71325516	71366019	40503	union_B508	NA	NA	NA	NA	NA	NA	NA	NA	0	0	0	1	0	0	0	0	0	1	Other
chr1	71440799	71454275	13476	union_B509	NA	NA	NA	NA	NA	NA	NA	NA	0	0	0	0	0	0	0	0	0	1	Other
chr1	71595216	71608756	13540	union_B510	NA	NA	NA	NA	NA	NA	NA	NA	0	0	0	0	0	0	0	1	0	0	Other
chr1	72053415	72063246	9831	union_B511	NA	NA	NA	NA	NA	NA	NA	NA	0	0	0	1	1	0	0	0	0	0	Other
chr1	72075000	72085000	10000	union_B512	chr1	72075000	72085000	hg38_n_B06815	NA	NA	NA	NA	1	0	0	0	1	0	0	0	0	0	Other
chr1	72154217	72163767	9550	union_B513	NA	NA	NA	NA	NA	NA	NA	NA	0	0	0	0	0	0	0	1	1	0	Other
chr1	72177995	72191975	13980	union_B514	NA	NA	NA	NA	NA	NA	NA	NA	0	0	0	0	0	0	0	0	0	1	Other
chr1	72223377	72243413	20036	union_B515	NA	NA	NA	NA	chr3	156605000	156615000	mm10_n_B49582	0	0	0	0	0	0	1	0	0	0	mouse_specific
chr1	72880810	72890557	9747	union_B516	NA	NA	NA	NA	NA	NA	NA	NA	0	0	0	0	0	0	0	0	1	0	Other
chr1	73073385	73093345	19960	union_B517	NA	NA	NA	NA	NA	NA	NA	NA	0	0	0	1	1	1	0	0	0	0	Other
chr1	73384968	73386544	1576	union_B518	NA	NA	NA	NA	NA	NA	NA	NA	0	0	0	0	0	0	0	1	0	0	Other
chr1	73485000	73495000	10000	union_B519	chr1	73485000	73495000	hg38_n_B06943	NA	NA	NA	NA	1	0	0	0	0	1	0	0	0	0	Other
chr1	73683407	73688309	4902	union_B520	NA	NA	NA	NA	NA	NA	NA	NA	0	0	0	1	0	0	0	0	0	0	Other
chr1	73823734	73830933	7199	union_B521	NA	NA	NA	NA	NA	NA	NA	NA	0	0	0	0	0	0	0	0	1	0	Other
chr1	73998721	74035467	36746	union_B522	chr1	74005000	74015000	hg38_n_B06995	chr3	155225000	155235000	mm10_n_B49448	1	0	1	1	0	1	1	0	0	0	Other
chr1	74235093	74240290	5197	union_B523	NA	NA	NA	NA	NA	NA	NA	NA	0	0	0	0	0	0	0	1	0	0	Other
chr1	74473992	74524756	50764	union_B524	chr1	74485000	74495000	hg38_n_B07043	chr3	154805000	154815000	mm10_n_B49406	1	1	1	0	1	1	1	1	0	0	Other
chr1	74704279	74712992	8713	union_B525	NA	NA	NA	NA	NA	NA	NA	NA	0	0	0	0	0	0	0	0	1	0	Other
chr1	74731636	74775000	43364	union_B526	chr1	74765000	74775000	hg38_n_B07071	chr3	154575000	154585000	mm10_n_B49384	1	1	1	1	1	1	1	1	0	1	Other
chr1	75214753	75246051	31298	union_B527	chr1	75215000	75225000	hg38_n_B07116	chr3	154235000	154245000	mm10_n_B49350	1	1	1	1	0	0	1	1	1	1	ultra_conserved
chr1	75595239	75628522	33283	union_B528	NA	NA	NA	NA	chr3	153965000	153975000	mm10_n_B49324	0	1	1	0	1	0	1	0	0	0	Other
chr1	75715000	75725000	10000	union_B529	chr1	75715000	75725000	hg38_n_B07165	NA	NA	NA	NA	1	0	0	0	0	0	0	0	0	0	human_specific
chr1	75803646	75825000	21354	union_B530	chr1	75815000	75825000	hg38_n_B07175	NA	NA	NA	NA	1	0	0	0	0	0	0	1	0	0	Other
chr1	75883359	75912152	28793	union_B531	NA	NA	NA	NA	NA	NA	NA	NA	0	0	0	0	0	1	0	0	1	0	Other
chr1	75959872	75970986	11114	union_B532	NA	NA	NA	NA	chr3	153825000	153835000	mm10_n_B49310	0	0	0	0	0	0	1	0	0	1	Other
chr1	75993629	76004243	10614	union_B533	NA	NA	NA	NA	NA	NA	NA	NA	0	0	1	1	0	0	0	0	0	0	Other
chr1	76110138	76176700	66562	union_B534	chr1	76145000	76155000	hg38_n_B07208	chr3	153665000	153675000	mm10_n_B49294	1	1	1	0	0	0	1	1	1	1	Other
chr1	76315000	76325000	10000	union_B535	chr1	76315000	76325000	hg38_n_B07225	NA	NA	NA	NA	1	0	0	0	0	0	0	0	0	0	human_specific
chr1	76570826	76573870	3044	union_B536	NA	NA	NA	NA	chr3	153265000	153275000	mm10_n_B49254	0	0	0	0	0	0	1	0	0	0	mouse_specific
chr1	76595000	76616728	21728	union_B537	chr1	76595000	76605000	hg38_n_B07253	NA	NA	NA	NA	1	0	0	0	0	0	0	1	0	0	Other
chr1	76833496	76843498	10002	union_B538	NA	NA	NA	NA	NA	NA	NA	NA	0	0	1	0	0	0	0	0	0	0	Other
chr1	76885000	76895000	10000	union_B539	chr1	76885000	76895000	hg38_n_B07282	NA	NA	NA	NA	1	0	0	0	1	1	0	0	0	0	Other
chr1	77111422	77156938	45516	union_B540	chr1	77135000	77145000	hg38_n_B07307	chr3	152755000	152765000	mm10_n_B49204	1	1	1	1	1	1	1	1	0	0	Other
chr1	77226161	77235622	9461	union_B541	NA	NA	NA	NA	NA	NA	NA	NA	0	0	1	0	0	0	0	0	0	0	Other
chr1	77507016	77568449	61433	union_B542	chr1	77535000	77545000	hg38_n_B07347	chr3	152475000	152485000	mm10_n_B49177	1	1	1	1	1	1	1	0	1	1	Other
chr1	77677671	77711945	34274	union_B543	NA	NA	NA	NA	NA	NA	NA	NA	0	1	1	1	0	0	0	0	1	1	Other
chr1	77754928	77803669	48741	union_B544	NA	NA	NA	NA	chr3	152332500	152345000	mm10_n_B49163	0	0	0	0	0	0	1	1	0	0	Other
chr1	77936980	77973607	36627	union_B545	NA	NA	NA	NA	NA	NA	NA	NA	0	1	0	0	1	0	0	0	1	1	Other
chr1	78122830	78146460	23630	union_B546	chr1	78125000	78135000	hg38_n_B07406	chr3	152095000	152105000	mm10_n_B49140	1	1	1	1	1	1	1	1	1	1	ultra_conserved
chr1	78595000	78605000	10000	union_B547	chr1	78595000	78605000	hg38_n_B07452	NA	NA	NA	NA	1	0	0	0	0	1	0	0	0	0	Other
chr1	78704461	78714535	10074	union_B548	NA	NA	NA	NA	NA	NA	NA	NA	0	0	0	1	0	0	0	0	0	0	Other
chr1	78726447	78770774	44327	union_B549	NA	NA	NA	NA	chr3	151655000	151667500	mm10_n_B49099	0	1	0	0	0	1	1	1	1	1	Other
chr1	78783606	78793634	10028	union_B550	NA	NA	NA	NA	NA	NA	NA	NA	0	0	1	0	0	0	0	0	0	0	Other
chr1	78805000	78815000	10000	union_B551	chr1	78805000	78815000	hg38_n_B07473	NA	NA	NA	NA	1	0	0	0	0	0	0	0	0	0	human_specific
chr1	79200954	79210294	9340	union_B552	NA	NA	NA	NA	NA	NA	NA	NA	0	0	0	1	0	0	0	0	0	0	Other
chr1	79245000	79260629	15629	union_B553	chr1	79245000	79255000	hg38_n_B07517	NA	NA	NA	NA	1	0	0	1	0	0	0	0	0	0	Other
chr1	79471708	79495000	23292	union_B554	chr1	79485000	79495000	hg38_n_B07541	NA	NA	NA	NA	1	0	0	0	0	0	0	1	0	1	Other
chr1	79582161	79592425	10264	union_B555	NA	NA	NA	NA	NA	NA	NA	NA	0	0	0	1	0	0	0	0	0	0	Other
chr1	80061119	80068423	7304	union_B556	NA	NA	NA	NA	NA	NA	NA	NA	0	0	0	0	0	0	0	1	0	0	Other
chr1	80164796	80170636	5840	union_B557	NA	NA	NA	NA	NA	NA	NA	NA	0	0	0	0	0	0	0	0	1	0	Other
chr1	80185627	80194028	8401	union_B558	NA	NA	NA	NA	chr3	150455000	150465000	mm10_n_B48979	0	0	0	0	0	0	1	0	0	0	mouse_specific
chr1	80251218	80267513	16295	union_B559	NA	NA	NA	NA	NA	NA	NA	NA	0	0	0	0	0	0	0	1	0	0	Other
chr1	80318895	80331564	12669	union_B560	NA	NA	NA	NA	NA	NA	NA	NA	0	0	0	0	0	0	0	0	0	1	Other
chr1	80582199	80592100	9901	union_B561	NA	NA	NA	NA	NA	NA	NA	NA	0	0	0	0	0	0	0	1	0	0	Other
chr1	80696029	80706332	10303	union_B562	NA	NA	NA	NA	NA	NA	NA	NA	0	0	0	0	0	0	0	1	0	0	Other
chr1	80760880	80771909	11029	union_B563	NA	NA	NA	NA	NA	NA	NA	NA	0	0	0	0	0	0	0	0	1	0	Other
chr1	80905211	80910113	4902	union_B564	NA	NA	NA	NA	NA	NA	NA	NA	0	0	0	1	0	0	0	0	0	0	Other
chr1	81045765	81049382	3617	union_B565	NA	NA	NA	NA	NA	NA	NA	NA	0	0	0	0	0	0	0	0	0	1	Other
chr1	81137711	81145089	7378	union_B566	NA	NA	NA	NA	NA	NA	NA	NA	0	0	0	0	0	0	0	0	0	1	Other
chr1	81262034	81270344	8310	union_B567	NA	NA	NA	NA	NA	NA	NA	NA	0	0	0	0	0	0	0	0	1	0	Other
chr1	81311393	81322634	11241	union_B568	NA	NA	NA	NA	NA	NA	NA	NA	0	0	0	1	0	0	0	1	0	0	Other
chr1	81342684	81352454	9770	union_B569	NA	NA	NA	NA	NA	NA	NA	NA	0	0	1	0	0	0	0	0	0	0	Other
chr1	81743465	81754888	11423	union_B570	NA	NA	NA	NA	NA	NA	NA	NA	0	0	0	0	0	0	0	0	0	1	Other
chr1	81777084	81807197	30113	union_B571	NA	NA	NA	NA	chr3	148985000	148995000	mm10_n_B48835	0	0	1	1	1	0	1	1	1	0	Other
chr1	81825000	81835000	10000	union_B572	chr1	81825000	81835000	hg38_n_B07774	NA	NA	NA	NA	1	0	0	0	0	0	0	0	0	0	human_specific
chr1	81969066	81983529	14463	union_B573	NA	NA	NA	NA	chr3	148825000	148835000	mm10_n_B48819	0	0	0	0	0	0	1	1	1	1	rodent_conserved
chr1	82005000	82025929	20929	union_B574	chr1	82005000	82015000	hg38_n_B07792	NA	NA	NA	NA	1	0	0	1	0	0	0	0	0	0	Other
chr1	82223542	82233583	10041	union_B575	NA	NA	NA	NA	NA	NA	NA	NA	0	0	0	1	0	0	0	0	0	0	Other
chr1	82274471	82307593	33122	union_B576	NA	NA	NA	NA	chr3	148485000	148495000	mm10_n_B48788	0	0	0	0	0	0	1	1	0	1	Other
chr1	82454915	82465751	10836	union_B577	NA	NA	NA	NA	NA	NA	NA	NA	0	0	0	0	1	0	0	1	0	0	Other
chr1	82590285	82600653	10368	union_B578	NA	NA	NA	NA	NA	NA	NA	NA	0	0	0	1	0	0	0	0	0	0	Other
chr1	82716726	82743522	26796	union_B579	NA	NA	NA	NA	NA	NA	NA	NA	0	0	0	1	0	0	0	1	0	0	Other
chr1	82765000	82775000	10000	union_B580	chr1	82765000	82775000	hg38_n_B07867	NA	NA	NA	NA	1	0	0	0	0	0	0	0	0	0	human_specific
chr1	82826688	82834716	8028	union_B581	NA	NA	NA	NA	NA	NA	NA	NA	0	0	0	0	0	0	0	0	1	0	Other
chr1	82968769	82976563	7794	union_B582	NA	NA	NA	NA	NA	NA	NA	NA	0	0	0	1	0	0	0	0	0	0	Other
chr1	83046387	83056828	10441	union_B583	NA	NA	NA	NA	chr3	147755000	147765000	mm10_n_B48715	0	0	0	0	0	0	1	0	0	0	mouse_specific
chr1	83212046	83215985	3939	union_B584	NA	NA	NA	NA	NA	NA	NA	NA	0	0	0	0	0	0	0	0	0	1	Other
chr1	83852641	83885405	32764	union_B585	chr1	83875000	83885000	hg38_n_B07964	chr3	146975000	146985000	mm10_n_B48640	1	1	1	1	1	1	1	1	1	1	ultra_conserved
chr1	84110654	84139448	28794	union_B586	chr1	84125000	84135000	hg38_n_B07989	NA	NA	NA	NA	1	1	1	1	1	0	0	0	0	0	primate_conserved
chr1	84425000	84442826	17826	union_B587	chr1	84425000	84435000	hg38_n_B08019	NA	NA	NA	NA	1	1	1	1	1	1	0	0	0	0	primate_conserved
chr1	84470156	84514685	44529	union_B588	NA	NA	NA	NA	chr3	146515000	146525000	mm10_n_B48595	0	0	0	0	0	0	1	1	1	1	rodent_conserved
chr1	84601413	84633732	32319	union_B589	NA	NA	NA	NA	NA	NA	NA	NA	0	1	1	1	1	0	0	0	0	0	Other
chr1	84750820	84806275	55455	union_B590	chr1	84765000	84775000	hg38_n_B08053	chr3	146315000	146325000	mm10_n_B48575	1	1	1	1	1	0	1	1	1	1	ultra_conserved
chr1	84887524	84896881	9357	union_B591	NA	NA	NA	NA	NA	NA	NA	NA	0	0	0	1	0	0	0	0	0	0	Other
chr1	84910509	84954245	43736	union_B592	chr1	84935000	84945000	hg38_n_B08070	chr3	146175000	146185000	mm10_n_B48562	1	1	1	0	1	1	1	1	1	1	Other
chr1	85075000	85092333	17333	union_B593	chr1	85075000	85085000	hg38_n_B08084	NA	NA	NA	NA	1	0	0	1	0	0	0	0	0	0	Other
chr1	85122728	85129797	7069	union_B594	NA	NA	NA	NA	NA	NA	NA	NA	0	0	0	0	0	0	0	0	0	1	Other
chr1	85263634	85299516	35882	union_B595	chr1	85275000	85285000	hg38_n_B08104	chr3	145925000	145935000	mm10_n_B48538	1	1	1	1	1	1	1	1	1	0	Other
chr1	85463264	85471631	8367	union_B596	NA	NA	NA	NA	NA	NA	NA	NA	0	0	0	0	0	0	0	0	1	0	Other
chr1	85565189	85595000	29811	union_B597	chr1	85585000	85595000	hg38_n_B08133	NA	NA	NA	NA	1	1	1	0	1	0	0	0	0	0	Other
chr1	85715613	85746652	31039	union_B598	NA	NA	NA	NA	NA	NA	NA	NA	0	1	1	1	0	0	0	1	1	1	Other
chr1	85972723	85992847	20124	union_B599	NA	NA	NA	NA	NA	NA	NA	NA	0	0	0	0	0	0	0	0	1	0	Other
chr1	86040124	86071476	31352	union_B600	NA	NA	NA	NA	NA	NA	NA	NA	0	1	0	0	0	0	0	1	0	0	Other
chr1	86278769	86287260	8491	union_B601	NA	NA	NA	NA	chr3	145185000	145195000	mm10_n_B48464	0	0	0	0	0	0	1	0	0	0	mouse_specific
chr1	86338831	86343585	4754	union_B602	NA	NA	NA	NA	NA	NA	NA	NA	0	0	0	1	0	0	0	0	0	0	Other
chr1	86355000	86383209	28209	union_B603	chr1	86355000	86365000	hg38_n_B08210	NA	NA	NA	NA	1	0	0	0	1	0	0	1	1	1	Other
chr1	86505000	86515000	10000	union_B604	chr1	86505000	86515000	hg38_n_B08225	NA	NA	NA	NA	1	0	0	0	0	1	0	0	0	0	Other
chr1	86643529	86649650	6121	union_B605	NA	NA	NA	NA	chr3	144737500	144752500	mm10_n_B48421	0	0	0	0	0	0	1	0	0	0	mouse_specific
chr1	86699128	86715000	15872	union_B606	chr1	86705000	86715000	hg38_n_B08245	NA	NA	NA	NA	1	0	0	0	0	0	0	0	0	1	Other
chr1	86749414	86782276	32862	union_B607	NA	NA	NA	NA	NA	NA	NA	NA	0	1	1	1	1	1	0	0	0	0	Other
chr1	86817112	86827554	10442	union_B608	NA	NA	NA	NA	NA	NA	NA	NA	0	0	1	0	0	0	0	0	0	0	Other
chr1	87104174	87135708	31534	union_B609	chr1	87115000	87125000	hg38_n_B08286	chr3	144425000	144435000	mm10_n_B48391	1	1	1	1	1	1	1	1	1	1	ultra_conserved
chr1	87264428	87328691	64263	union_B610	chr1	87285000	87295000	hg38_n_B08303	chr3	144245000	144255000	mm10_n_B48373	1	1	1	1	0	0	1	1	1	1	ultra_conserved
chr1	87695118	87708895	13777	union_B611	NA	NA	NA	NA	NA	NA	NA	NA	0	0	0	0	0	0	0	1	0	0	Other
chr1	87908187	87917053	8866	union_B612	NA	NA	NA	NA	NA	NA	NA	NA	0	0	0	0	0	0	0	1	0	0	Other
chr1	87948416	87958378	9962	union_B613	NA	NA	NA	NA	NA	NA	NA	NA	0	0	0	1	0	0	0	0	0	0	Other
chr1	87975000	87985000	10000	union_B614	chr1	87975000	87985000	hg38_n_B08372	NA	NA	NA	NA	1	0	0	0	0	0	0	0	0	0	human_specific
chr1	88081140	88094609	13469	union_B615	NA	NA	NA	NA	NA	NA	NA	NA	0	0	0	0	0	1	0	0	0	1	Other
chr1	88175727	88185743	10016	union_B616	NA	NA	NA	NA	NA	NA	NA	NA	0	0	0	1	0	0	0	0	0	0	Other
chr1	88204344	88222484	18140	union_B617	NA	NA	NA	NA	NA	NA	NA	NA	0	0	0	0	0	0	0	1	1	0	Other
chr1	88305610	88328476	22866	union_B618	NA	NA	NA	NA	NA	NA	NA	NA	0	0	0	1	0	0	0	0	1	0	Other
chr1	88563570	88615000	51430	union_B619	chr1	88605000	88615000	hg38_n_B08435	chr3	142965000	142975000	mm10_n_B48247	1	0	0	1	1	1	1	1	1	0	Other
chr1	88629155	88639405	10250	union_B620	NA	NA	NA	NA	NA	NA	NA	NA	0	1	1	0	0	0	0	0	0	0	Other
chr1	88886482	88908237	21755	union_B621	NA	NA	NA	NA	NA	NA	NA	NA	0	1	1	0	0	0	0	0	0	0	Other
chr1	88928139	88955000	26861	union_B622	chr1	88945000	88955000	hg38_n_B08469	chr3	142735000	142745000	mm10_n_B48224	1	0	0	1	1	1	1	0	0	0	Other
chr1	88969262	88984567	15305	union_B623	NA	NA	NA	NA	NA	NA	NA	NA	0	0	0	0	0	0	0	1	0	0	Other
chr1	89460180	89475983	15803	union_B624	chr1	89465000	89475000	hg38_n_B08521	NA	NA	NA	NA	1	1	1	1	1	1	0	0	0	0	primate_conserved
chr1	89498674	89514265	15591	union_B625	NA	NA	NA	NA	chr5	105387500	105405000	mm10_n_B73214	0	0	0	0	0	0	1	0	0	0	mouse_specific
chr1	89604015	89629740	25725	union_B626	chr1	89605000	89615000	hg38_n_B08535	NA	NA	NA	NA	1	1	0	1	0	0	0	0	0	1	Other
chr1	89770938	89802625	31687	union_B627	chr1	89775000	89785000	hg38_n_B08552	chr5	105665000	105675000	mm10_n_B73240	1	1	1	1	1	1	1	1	1	1	ultra_conserved
chr1	90025831	90075270	49439	union_B628	chr1	90035000	90045000	hg38_n_B08578	chr5	105935000	105945000	mm10_n_B73266	1	1	1	1	1	1	1	1	1	1	ultra_conserved
chr1	90387177	90395932	8755	union_B629	NA	NA	NA	NA	chr5	106205000	106215000	mm10_n_B73293	0	0	0	0	0	0	1	0	0	0	mouse_specific
chr1	90454740	90464316	9576	union_B630	NA	NA	NA	NA	NA	NA	NA	NA	0	0	0	0	0	0	0	1	0	0	Other
chr1	90570424	90576063	5639	union_B631	NA	NA	NA	NA	NA	NA	NA	NA	0	0	0	0	0	0	0	0	1	0	Other
chr1	90619486	90626946	7460	union_B632	NA	NA	NA	NA	NA	NA	NA	NA	0	0	0	1	0	0	0	0	0	0	Other
chr1	90681911	90714014	32103	union_B633	chr1	90695000	90705000	hg38_n_B08644	chr5	106445000	106455000	mm10_n_B73317	1	0	0	0	0	0	1	0	0	1	Other
chr1	90825348	90846107	20759	union_B634	NA	NA	NA	NA	NA	NA	NA	NA	0	1	1	0	0	0	0	0	0	0	Other
chr1	90921709	90934515	12806	union_B635	NA	NA	NA	NA	NA	NA	NA	NA	0	0	0	0	0	0	0	0	0	1	Other
chr1	90961350	90971750	10400	union_B636	NA	NA	NA	NA	NA	NA	NA	NA	0	0	0	1	0	0	0	0	0	0	Other
chr1	91155758	91244010	88252	union_B637	chr1	91175000	91185000	hg38_n_B08692	chr5	106825000	106835000	mm10_n_B73355	1	1	1	1	0	0	1	0	1	1	Other
chr1	91265000	91286645	21645	union_B638	chr1	91265000	91275000	hg38_n_B08700	NA	NA	NA	NA	1	0	0	1	0	0	0	1	0	0	Other
chr1	91331501	91338654	7153	union_B639	NA	NA	NA	NA	NA	NA	NA	NA	0	0	0	1	0	0	0	0	0	0	Other
chr1	91485000	91515548	30548	union_B640	chr1	91485000	91495000	hg38_n_B08722	NA	NA	NA	NA	1	1	1	1	0	0	0	0	0	1	Other
chr1	91938579	91968646	30067	union_B641	chr1	91945000	91955000	hg38_n_B08768	chr5	107335000	107345000	mm10_n_B73406	1	1	1	1	1	1	1	1	0	1	Other
chr1	91980050	91990182	10132	union_B642	NA	NA	NA	NA	NA	NA	NA	NA	0	0	0	0	0	0	0	0	1	0	Other
chr1	92275000	92309120	34120	union_B643	chr1	92275000	92285000	hg38_n_B08801	NA	NA	NA	NA	1	1	1	1	1	1	0	1	1	1	Other
chr1	92562614	92575576	12962	union_B644	NA	NA	NA	NA	NA	NA	NA	NA	0	0	0	0	0	0	0	0	1	0	Other
chr1	92599163	92608275	9112	union_B645	NA	NA	NA	NA	NA	NA	NA	NA	0	0	0	0	0	0	0	0	0	1	Other
chr1	92655000	92665000	10000	union_B646	chr1	92655000	92665000	hg38_n_B08839	NA	NA	NA	NA	1	0	0	0	0	0	0	0	0	0	human_specific
chr1	92730698	92744453	13755	union_B647	NA	NA	NA	NA	NA	NA	NA	NA	0	1	0	1	0	0	0	0	0	0	Other
chr1	92821106	92850745	29639	union_B648	chr1	92825000	92835000	hg38_n_B08856	chr5	107895000	107905000	mm10_n_B73461	1	1	1	1	0	0	1	1	0	1	Other
chr1	93001797	93030507	28710	union_B649	chr1	93005000	93015000	hg38_n_B08874	chr5	108025000	108035000	mm10_n_B73474	1	1	1	0	0	0	1	0	1	0	Other
chr1	93063961	93074049	10088	union_B650	NA	NA	NA	NA	NA	NA	NA	NA	0	0	0	1	0	0	0	0	0	0	Other
chr1	93193546	93208104	14558	union_B651	NA	NA	NA	NA	NA	NA	NA	NA	0	0	0	0	0	0	0	1	0	1	Other
chr1	93282643	93310864	28221	union_B652	chr1	93295000	93305000	hg38_n_B08903	NA	NA	NA	NA	1	1	1	1	0	0	0	0	0	0	primate_conserved
chr1	93352616	93362692	10076	union_B653	NA	NA	NA	NA	NA	NA	NA	NA	0	0	1	0	0	0	0	0	0	0	Other
chr1	93418060	93429420	11360	union_B654	NA	NA	NA	NA	NA	NA	NA	NA	0	0	0	1	0	0	0	0	0	0	Other
chr1	93570137	93628034	57897	union_B655	chr1	93605000	93615000	hg38_n_B08934	chr3	122475000	122485000	mm10_n_B46269	1	1	1	1	1	1	1	1	1	0	Other
chr1	93821520	93886959	65439	union_B656	NA	NA	NA	NA	chr3	122285000	122295000	mm10_n_B46250	0	0	0	1	0	0	1	1	1	1	Other
chr1	93905000	93915000	10000	union_B657	chr1	93905000	93915000	hg38_n_B08964	NA	NA	NA	NA	1	0	0	0	0	1	0	0	0	0	Other
chr1	94005180	94047407	42227	union_B658	NA	NA	NA	NA	chr3	122155000	122165000	mm10_n_B46237	0	1	1	1	0	1	1	1	1	0	Other
chr1	94337613	94352322	14709	union_B659	NA	NA	NA	NA	chr3	121875000	121885000	mm10_n_B46209	0	0	1	1	0	1	1	0	1	0	Other
chr1	94381697	94391739	10042	union_B660	NA	NA	NA	NA	NA	NA	NA	NA	0	1	0	0	0	0	0	0	0	0	Other
chr1	94465000	94520973	55973	union_B661	chr1	94465000	94475000	hg38_n_B09020	chr3	121755000	121765000	mm10_n_B46197	1	1	1	1	0	0	1	1	1	1	ultra_conserved
chr1	94804058	94846354	42296	union_B662	chr1	94825000	94835000	hg38_n_B09056	chr3	121525000	121535000	mm10_n_B46174	1	1	1	1	1	1	1	1	1	1	ultra_conserved
chr1	95045045	95080422	35377	union_B663	chr1	95065000	95075000	hg38_n_B09080	chr3	121295000	121305000	mm10_n_B46151	1	1	1	1	1	1	1	1	1	1	ultra_conserved
chr1	95239414	95240407	993	union_B664	NA	NA	NA	NA	NA	NA	NA	NA	0	0	0	0	0	0	0	0	0	1	Other
chr1	95255000	95287485	32485	union_B665	chr1	95255000	95265000	hg38_n_B09099	chr3	121125000	121135000	mm10_n_B46134	1	1	1	1	0	0	1	1	1	1	ultra_conserved
chr1	95643417	95652420	9003	union_B666	NA	NA	NA	NA	NA	NA	NA	NA	0	0	0	0	0	0	0	0	0	1	Other
chr1	95834243	95866186	31943	union_B667	NA	NA	NA	NA	NA	NA	NA	NA	0	0	0	0	1	0	0	0	1	0	Other
chr1	95925000	95935000	10000	union_B668	chr1	95925000	95935000	hg38_n_B09166	NA	NA	NA	NA	1	0	0	0	0	0	0	0	0	0	human_specific
chr1	96135608	96159076	23468	union_B669	NA	NA	NA	NA	NA	NA	NA	NA	0	0	0	0	0	0	0	1	0	1	Other
chr1	96199638	96220680	21042	union_B670	NA	NA	NA	NA	chr3	120215000	120225000	mm10_n_B46046	0	0	0	0	0	0	1	0	1	0	Other
chr1	96602069	96643788	41719	union_B671	NA	NA	NA	NA	chr3	119842500	119855000	mm10_n_B46010	0	0	1	0	0	0	1	1	0	1	Other
chr1	96705000	96715000	10000	union_B672	chr1	96705000	96715000	hg38_n_B09243	NA	NA	NA	NA	1	0	0	0	0	0	0	0	0	0	human_specific
chr1	96835361	96843063	7702	union_B673	NA	NA	NA	NA	NA	NA	NA	NA	0	0	0	0	0	0	0	1	0	0	Other
chr1	96905000	96955425	50425	union_B674	chr1	96905000	96915000	hg38_n_B09263	NA	NA	NA	NA	1	1	1	0	0	0	0	0	0	1	Other
chr1	97067408	97075902	8494	union_B675	NA	NA	NA	NA	chr3	119435000	119445000	mm10_n_B45970	0	0	0	0	0	0	1	0	0	0	mouse_specific
chr1	97165168	97175443	10275	union_B676	NA	NA	NA	NA	NA	NA	NA	NA	0	1	0	0	0	0	0	0	0	0	Other
chr1	97203354	97229853	26499	union_B677	NA	NA	NA	NA	NA	NA	NA	NA	0	0	0	0	0	0	0	0	0	1	Other
chr1	97533313	97567387	34074	union_B678	NA	NA	NA	NA	chr3	118945000	118955000	mm10_n_B45921	0	0	0	1	0	0	1	1	1	1	Other
chr1	97801449	97813194	11745	union_B679	NA	NA	NA	NA	NA	NA	NA	NA	0	0	0	0	0	0	0	0	0	1	Other
chr1	98059751	98089793	30042	union_B680	chr1	98065000	98075000	hg38_n_B09379	chr3	118385000	118395000	mm10_n_B45867	1	1	1	1	0	0	1	1	1	1	ultra_conserved
chr1	98338087	98340784	2697	union_B681	NA	NA	NA	NA	chr3	118105000	118115000	mm10_n_B45840	0	0	0	0	0	0	1	0	0	0	mouse_specific
chr1	98438857	98450245	11388	union_B682	NA	NA	NA	NA	chr3	117997500	118012500	mm10_n_B45830	0	0	0	0	0	0	1	0	0	0	mouse_specific
chr1	98504945	98535000	30055	union_B683	chr1	98525000	98535000	hg38_n_B09425	NA	NA	NA	NA	1	0	0	1	1	1	0	0	0	0	Other
chr1	98742471	98764350	21879	union_B684	NA	NA	NA	NA	NA	NA	NA	NA	0	1	0	1	0	0	0	0	0	0	Other
chr1	99015000	99025000	10000	union_B685	chr1	99015000	99025000	hg38_n_B09474	NA	NA	NA	NA	1	0	0	0	0	0	0	0	0	0	human_specific
chr1	99086694	99103374	16680	union_B686	NA	NA	NA	NA	chr3	117495000	117505000	mm10_n_B45780	0	0	0	0	0	0	1	1	1	0	Other
chr1	99125000	99181758	56758	union_B687	chr1	99125000	99135000	hg38_n_B09485	NA	NA	NA	NA	1	1	1	1	0	0	0	0	0	1	Other
chr1	99345816	99351484	5668	union_B688	NA	NA	NA	NA	NA	NA	NA	NA	0	0	0	0	0	0	0	0	0	1	Other
chr1	99461961	99484206	22245	union_B689	NA	NA	NA	NA	NA	NA	NA	NA	0	0	0	1	0	0	0	0	0	1	Other
chr1	99519573	99553796	34223	union_B690	NA	NA	NA	NA	chr3	117115000	117125000	mm10_n_B45744	0	1	0	0	0	0	1	1	1	0	Other
chr1	99715000	99764373	49373	union_B691	chr1	99715000	99725000	hg38_n_B09544	chr3	116885000	116895000	mm10_n_B45722	1	1	1	1	1	1	1	1	1	0	Other
chr1	100025000	100037784	12784	union_B692	chr1	100025000	100035000	hg38_n_B09575	NA	NA	NA	NA	1	0	1	0	0	0	0	0	0	0	Other
chr1	100135000	100147801	12801	union_B693	chr1	100135000	100145000	hg38_n_B09586	NA	NA	NA	NA	1	1	0	0	0	0	0	0	0	0	Other
chr1	100248595	100296749	48154	union_B694	chr1	100255000	100265000	hg38_n_B09598	chr3	116505000	116515000	mm10_n_B45685	1	0	0	1	1	1	1	0	1	1	Other
chr1	100448722	100468130	19408	union_B695	chr1	100455000	100465000	hg38_n_B09618	chr3	116325000	116335000	mm10_n_B45667	1	1	1	1	0	0	1	1	1	1	ultra_conserved
chr1	100529676	100537087	7411	union_B696	NA	NA	NA	NA	NA	NA	NA	NA	0	0	0	0	0	0	0	0	0	1	Other
chr1	100881591	100902133	20542	union_B697	chr1	100885000	100895000	hg38_n_B09661	chr3	116005000	116015000	mm10_n_B45635	1	1	1	1	1	1	1	1	1	1	ultra_conserved
chr1	101290427	101310424	19997	union_B698	chr1	101295000	101305000	hg38_n_B09702	NA	NA	NA	NA	1	1	1	0	1	1	0	1	0	1	Other
chr1	101375350	101380996	5646	union_B699	NA	NA	NA	NA	chr3	115575000	115585000	mm10_n_B45593	0	0	0	0	0	0	1	0	0	1	Other
chr1	101458187	101486847	28660	union_B700	NA	NA	NA	NA	NA	NA	NA	NA	0	1	1	0	1	1	0	1	0	0	Other
chr1	101505000	101515000	10000	union_B701	chr1	101505000	101515000	hg38_n_B09723	NA	NA	NA	NA	1	0	0	0	0	0	0	0	0	0	human_specific
chr1	101570877	101581126	10249	union_B702	NA	NA	NA	NA	NA	NA	NA	NA	0	0	0	1	0	0	0	0	0	0	Other
chr1	101762908	101774131	11223	union_B703	NA	NA	NA	NA	NA	NA	NA	NA	0	0	0	0	0	0	0	1	0	0	Other
chr1	101968203	101977423	9220	union_B704	NA	NA	NA	NA	NA	NA	NA	NA	0	0	0	0	0	0	0	0	1	1	Other
chr1	102220895	102232839	11944	union_B705	NA	NA	NA	NA	NA	NA	NA	NA	0	0	1	0	0	0	0	0	0	0	Other
chr1	102373685	102382705	9020	union_B706	NA	NA	NA	NA	NA	NA	NA	NA	0	0	0	1	0	0	0	0	0	0	Other
chr1	102680919	102705271	24352	union_B707	NA	NA	NA	NA	chr3	114355000	114365000	mm10_n_B45479	0	0	0	0	0	0	1	0	0	0	mouse_specific
chr1	102913797	102923222	9425	union_B708	NA	NA	NA	NA	NA	NA	NA	NA	0	0	0	0	0	0	0	1	0	0	Other
chr1	102999342	103038139	38797	union_B709	chr1	103015000	103025000	hg38_n_B09874	chr3	114085000	114095000	mm10_n_B45453	1	0	0	0	0	0	1	0	0	1	Other
chr1	103501260	103525000	23740	union_B710	chr1	103515000	103525000	hg38_n_B09924	chr3	113652500	113667500	mm10_n_B45416	1	0	0	1	0	0	1	0	1	0	Other
chr1	103687360	103692919	5559	union_B711	NA	NA	NA	NA	NA	NA	NA	NA	0	0	0	0	0	0	0	0	1	0	Other
chr1	103771385	103796825	25440	union_B712	NA	NA	NA	NA	NA	NA	NA	NA	0	0	0	1	0	1	0	0	0	1	Other
chr1	104130807	104155149	24342	union_B713	NA	NA	NA	NA	NA	NA	NA	NA	0	1	0	1	0	0	0	0	0	0	Other
chr1	104323292	104345000	21708	union_B714	chr1	104335000	104345000	hg38_n_B09978	NA	NA	NA	NA	1	0	0	0	1	0	0	1	0	0	Other
chr1	104456287	104469312	13025	union_B715	NA	NA	NA	NA	NA	NA	NA	NA	0	0	0	0	0	0	0	1	0	0	Other
chr1	104605482	104635000	29518	union_B716	chr1	104625000	104635000	hg38_n_B10007	NA	NA	NA	NA	1	1	1	1	0	0	0	0	0	0	primate_conserved
chr1	104790981	104803059	12078	union_B717	NA	NA	NA	NA	NA	NA	NA	NA	0	1	0	0	0	0	0	0	0	1	Other
chr1	105026343	105071753	45410	union_B718	NA	NA	NA	NA	NA	NA	NA	NA	0	0	1	0	0	0	0	0	0	0	Other
chr1	105311373	105320726	9353	union_B719	NA	NA	NA	NA	NA	NA	NA	NA	0	0	1	0	0	0	0	0	0	0	Other
chr1	105509000	105513389	4389	union_B720	NA	NA	NA	NA	NA	NA	NA	NA	0	0	0	0	0	0	0	1	0	0	Other
chr1	105964731	105975000	10269	union_B721	chr1	105965000	105975000	hg38_n_B10139	NA	NA	NA	NA	1	0	0	0	0	0	0	1	0	0	Other
chr1	106205582	106207912	2330	union_B722	NA	NA	NA	NA	NA	NA	NA	NA	0	0	0	0	0	0	0	0	1	0	Other
chr1	106268971	106293215	24244	union_B723	NA	NA	NA	NA	NA	NA	NA	NA	0	0	0	1	0	0	0	1	0	0	Other
chr1	106917119	106923630	6511	union_B724	NA	NA	NA	NA	NA	NA	NA	NA	0	0	0	0	0	0	0	0	1	0	Other
chr1	106946344	106963225	16881	union_B725	NA	NA	NA	NA	chr3	110365000	110375000	mm10_n_B45134	0	0	0	0	0	0	1	1	0	0	Other
chr1	106981247	106991234	9987	union_B726	NA	NA	NA	NA	NA	NA	NA	NA	0	1	0	0	0	0	0	0	0	0	Other
chr1	107148697	107211656	62959	union_B727	chr1	107155000	107165000	hg38_n_B10258	chr3	110065000	110075000	mm10_n_B45106	1	1	1	1	1	1	1	1	1	0	Other
chr1	107380825	107389680	8855	union_B728	NA	NA	NA	NA	NA	NA	NA	NA	0	0	0	1	0	0	0	0	0	0	Other
chr1	107516581	107585500	68919	union_B729	chr1	107555000	107565000	hg38_n_B10298	chr3	109705000	109715000	mm10_n_B45070	1	1	0	1	1	1	1	1	0	1	Other
chr1	107743760	107775000	31240	union_B730	chr1	107765000	107775000	hg38_n_B10319	chr3	109515000	109525000	mm10_n_B45052	1	1	1	1	1	0	1	1	1	1	ultra_conserved
chr1	107966278	107975814	9536	union_B731	NA	NA	NA	NA	NA	NA	NA	NA	0	0	0	1	0	0	0	0	0	1	Other
chr1	108152763	108169986	17223	union_B732	NA	NA	NA	NA	NA	NA	NA	NA	0	0	0	1	0	0	0	0	0	0	Other
chr1	108180356	108196612	16256	union_B733	NA	NA	NA	NA	NA	NA	NA	NA	0	1	1	0	1	0	0	0	0	0	Other
chr1	108313906	108337575	23669	union_B734	NA	NA	NA	NA	NA	NA	NA	NA	0	0	0	0	0	0	0	1	0	0	Other
chr1	108635459	108700064	64605	union_B735	chr1	108685000	108695000	hg38_n_B10356	chr3	108965000	108975000	mm10_n_B44998	1	1	1	1	1	1	1	1	0	0	Other
chr1	108735000	108768676	33676	union_B736	chr1	108735000	108745000	hg38_n_B10361	chr3	108835000	108845000	mm10_n_B44985	1	0	0	1	0	0	1	1	1	1	Other
chr1	108916989	108935000	18011	union_B737	chr1	108925000	108935000	hg38_n_B10380	NA	NA	NA	NA	1	0	0	0	0	0	0	0	0	1	Other
chr1	108946616	108964183	17567	union_B738	NA	NA	NA	NA	chr3	108655000	108665000	mm10_n_B44967	0	1	1	1	0	1	1	1	1	0	Other
chr1	109038099	109048281	10182	union_B739	NA	NA	NA	NA	NA	NA	NA	NA	0	0	0	1	0	0	0	0	0	0	Other
chr1	109069729	109105000	35271	union_B740	chr1	109095000	109105000	hg38_n_B10397	NA	NA	NA	NA	1	1	1	0	0	0	0	0	0	1	Other
chr1	109205000	109231396	26396	union_B741	chr1	109205000	109215000	hg38_n_B10408	NA	NA	NA	NA	1	1	1	0	0	1	0	0	0	1	Other
chr1	109248827	109271996	23169	union_B742	NA	NA	NA	NA	chr3	108395000	108405000	mm10_n_B44941	0	0	0	1	0	0	1	1	1	0	Other
chr1	109420438	109427137	6699	union_B743	NA	NA	NA	NA	NA	NA	NA	NA	0	0	0	0	0	0	0	0	0	1	Other
chr1	109475459	109489827	14368	union_B744	NA	NA	NA	NA	chr3	108205000	108215000	mm10_n_B44922	0	0	1	1	0	0	1	0	1	0	Other
chr1	109532373	109545855	13482	union_B745	chr1	109535000	109545000	hg38_n_B10441	chr3	108155000	108165000	mm10_n_B44917	1	1	0	0	0	0	1	0	0	1	Other
chr1	109625261	109645000	19739	union_B746	chr1	109635000	109645000	hg38_n_B10451	chr3	108065000	108075000	mm10_n_B44908	1	1	0	1	0	0	1	1	1	0	Other
chr1	109764837	109787999	23162	union_B747	chr1	109765000	109775000	hg38_n_B10463	NA	NA	NA	NA	1	1	1	1	0	0	0	1	1	1	Other
chr1	110022702	110055222	32520	union_B748	chr1	110025000	110035000	hg38_n_B10489	NA	NA	NA	NA	1	1	1	1	0	0	0	1	1	0	Other
chr1	110115000	110132797	17797	union_B749	chr1	110115000	110125000	hg38_n_B10498	chr3	107535000	107545000	mm10_n_B44855	1	0	0	1	0	0	1	0	0	0	Other
chr1	110314219	110339663	25444	union_B750	NA	NA	NA	NA	chr3	107345000	107355000	mm10_n_B44837	0	1	1	1	0	0	1	0	1	0	Other
chr1	110495000	110533664	38664	union_B751	chr1	110495000	110505000	hg38_n_B10536	NA	NA	NA	NA	1	1	1	1	1	1	0	1	1	1	Other
chr1	110550959	110560730	9771	union_B752	NA	NA	NA	NA	chr3	107155000	107165000	mm10_n_B44818	0	0	0	0	0	0	1	0	0	0	mouse_specific
chr1	110627596	110636376	8780	union_B753	NA	NA	NA	NA	chr3	107075000	107085000	mm10_n_B44810	0	0	0	0	0	0	1	0	0	0	mouse_specific
chr1	110770928	110800239	29311	union_B754	chr1	110775000	110785000	hg38_n_B10564	NA	NA	NA	NA	1	1	1	1	0	0	0	1	1	1	Other
chr1	110946959	110953392	6433	union_B755	NA	NA	NA	NA	NA	NA	NA	NA	0	0	0	0	0	0	0	1	0	0	Other
chr1	110995000	111005000	10000	union_B756	chr1	110995000	111005000	hg38_n_B10586	NA	NA	NA	NA	1	0	0	0	1	0	0	0	0	0	Other
chr1	111084411	111093400	8989	union_B757	NA	NA	NA	NA	NA	NA	NA	NA	0	0	1	0	0	0	0	0	0	0	Other
chr1	111105000	111129944	24944	union_B758	chr1	111105000	111115000	hg38_n_B10597	NA	NA	NA	NA	1	0	0	1	0	0	0	1	0	0	Other
chr1	111205132	111225000	19868	union_B759	chr1	111215000	111225000	hg38_n_B10608	NA	NA	NA	NA	1	0	0	1	0	0	0	0	0	0	Other
chr1	111352332	111455000	102668	union_B760	chr1	111445000	111455000	hg38_n_B10631	chr3	105975000	105985000	mm10_n_B44703	1	1	1	1	1	1	1	1	1	0	Other
chr1	111772948	111808097	35149	union_B761	chr1	111775000	111785000	hg38_n_B10664	chr3	105635000	105645000	mm10_n_B44669	1	1	1	1	1	0	1	1	1	1	ultra_conserved
chr1	112268764	112278823	10059	union_B762	NA	NA	NA	NA	NA	NA	NA	NA	0	0	1	0	0	0	0	0	0	0	Other
chr1	112289158	112301756	12598	union_B763	NA	NA	NA	NA	NA	NA	NA	NA	0	1	0	0	0	0	0	0	0	0	Other
chr1	112333415	112381148	47733	union_B764	chr1	112355000	112365000	hg38_n_B10722	chr3	105105000	105115000	mm10_n_B44617	1	0	1	1	1	1	1	1	1	1	Other
chr1	112484706	112490827	6121	union_B765	NA	NA	NA	NA	NA	NA	NA	NA	0	1	0	1	0	0	0	0	0	0	Other
chr1	112501224	112506976	5752	union_B766	NA	NA	NA	NA	NA	NA	NA	NA	0	0	0	0	0	0	0	1	1	0	Other
chr1	112705000	112718027	13027	union_B767	chr1	112705000	112715000	hg38_n_B10757	NA	NA	NA	NA	1	1	1	1	0	1	0	0	0	0	primate_conserved
chr1	112799808	112819762	19954	union_B768	NA	NA	NA	NA	NA	NA	NA	NA	0	0	0	1	0	0	0	0	0	1	Other
chr1	112839192	112850907	11715	union_B769	NA	NA	NA	NA	NA	NA	NA	NA	0	1	1	0	0	0	0	0	0	0	Other
chr1	112887362	112888781	1419	union_B770	NA	NA	NA	NA	NA	NA	NA	NA	0	0	0	0	0	0	0	1	0	0	Other
chr1	113089700	113096796	7096	union_B771	NA	NA	NA	NA	chr3	104485000	104495000	mm10_n_B44555	0	0	0	0	0	0	1	0	1	0	Other
chr1	113106805	113146413	39608	union_B772	chr1	113115000	113125000	hg38_n_B10786	NA	NA	NA	NA	1	1	1	1	0	1	0	1	0	1	Other
chr1	113385510	113395624	10114	union_B773	NA	NA	NA	NA	chr3	104215000	104225000	mm10_n_B44528	0	0	0	0	0	0	1	0	0	0	mouse_specific
chr1	113652867	113690117	37250	union_B774	chr1	113675000	113685000	hg38_n_B10841	NA	NA	NA	NA	1	1	1	0	0	1	0	0	1	1	Other
chr1	113738065	113749457	11392	union_B775	NA	NA	NA	NA	chr3	103975000	103985000	mm10_n_B44504	0	0	0	0	0	0	1	0	0	0	mouse_specific
chr1	113808404	113833979	25575	union_B776	NA	NA	NA	NA	chr3	103895000	103905000	mm10_n_B44496	0	0	0	1	0	0	1	0	1	1	Other
chr1	113954439	113991724	37285	union_B777	chr1	113965000	113975000	hg38_n_B10870	chr3	103735000	103745000	mm10_n_B44480	1	1	1	1	1	1	1	1	1	0	Other
chr1	114015323	114033424	18101	union_B778	NA	NA	NA	NA	NA	NA	NA	NA	0	0	0	0	0	0	0	0	0	1	Other
chr1	114325000	114344625	19625	union_B779	chr1	114325000	114335000	hg38_n_B10906	chr3	103385000	103395000	mm10_n_B44445	1	1	1	1	1	0	1	1	1	1	ultra_conserved
chr1	114567729	114585000	17271	union_B780	chr1	114575000	114585000	hg38_n_B10931	chr3	103175000	103185000	mm10_n_B44424	1	1	0	1	0	0	1	0	0	0	Other
chr1	114676736	114686314	9578	union_B781	NA	NA	NA	NA	NA	NA	NA	NA	0	0	0	0	0	0	0	0	1	0	Other
chr1	114702447	114711157	8710	union_B782	NA	NA	NA	NA	NA	NA	NA	NA	0	0	0	0	0	0	0	1	0	0	Other
chr1	114780073	114805000	24927	union_B783	chr1	114795000	114805000	hg38_n_B10953	NA	NA	NA	NA	1	0	1	0	0	0	0	0	0	0	Other
chr1	114839017	114849220	10203	union_B784	NA	NA	NA	NA	NA	NA	NA	NA	0	0	0	0	0	0	0	0	0	1	Other
chr1	114925000	114979570	54570	union_B785	chr1	114925000	114935000	hg38_n_B10966	chr3	102842500	102857500	mm10_n_B44393	1	1	0	1	1	0	1	0	1	0	Other
chr1	115112921	115136016	23095	union_B786	chr1	115125000	115135000	hg38_n_B10986	chr3	102695000	102705000	mm10_n_B44379	1	1	1	1	1	1	1	1	1	1	ultra_conserved
chr1	115323280	115339423	16143	union_B787	NA	NA	NA	NA	chr3	102475000	102485000	mm10_n_B44357	0	0	0	0	0	0	1	0	0	1	Other
chr1	115549198	115612590	63392	union_B788	chr1	115585000	115595000	hg38_n_B11032	NA	NA	NA	NA	1	1	1	1	1	1	0	0	1	1	Other
chr1	115745056	115795062	50006	union_B789	chr1	115785000	115795000	hg38_n_B11052	chr3	102075000	102085000	mm10_n_B44319	1	1	1	1	0	1	1	1	0	0	Other
chr1	115996819	116008084	11265	union_B790	NA	NA	NA	NA	NA	NA	NA	NA	0	0	0	1	0	0	0	0	0	0	Other
chr1	116040389	116064636	24247	union_B791	NA	NA	NA	NA	NA	NA	NA	NA	0	0	0	0	0	0	0	0	0	1	Other
chr1	116078568	116127842	49274	union_B792	chr1	116105000	116115000	hg38_n_B11084	chr3	101825000	101835000	mm10_n_B44294	1	1	1	1	0	1	1	1	1	0	Other
chr1	116353790	116367719	13929	union_B793	NA	NA	NA	NA	chr3	101615000	101625000	mm10_n_B44273	0	0	0	1	0	0	1	1	0	0	Other
chr1	116500148	116515000	14852	union_B794	chr1	116505000	116515000	hg38_n_B11124	NA	NA	NA	NA	1	1	1	0	0	0	0	0	0	0	Other
chr1	116552720	116574750	22030	union_B795	NA	NA	NA	NA	chr3	101465000	101475000	mm10_n_B44258	0	0	0	1	0	0	1	1	1	1	Other
chr1	116675000	116685000	10000	union_B796	chr1	116675000	116685000	hg38_n_B11141	NA	NA	NA	NA	1	0	0	0	0	0	0	0	0	0	human_specific
chr1	116701223	116722626	21403	union_B797	NA	NA	NA	NA	chr3	101315000	101325000	mm10_n_B44243	0	1	1	0	0	0	1	1	1	1	Other
chr1	116825347	116833969	8622	union_B798	NA	NA	NA	NA	NA	NA	NA	NA	0	0	0	1	0	0	0	0	0	0	Other
chr1	116876337	116890369	14032	union_B799	NA	NA	NA	NA	NA	NA	NA	NA	0	1	1	0	0	0	0	0	0	0	Other
chr1	117054258	117098294	44036	union_B800	chr1	117065000	117075000	hg38_n_B11180	NA	NA	NA	NA	1	1	1	1	1	1	0	1	1	1	Other
chr1	117118707	117137014	18307	union_B801	chr1	117125000	117135000	hg38_n_B11186	chr3	100915000	100925000	mm10_n_B44203	1	0	1	1	0	0	1	0	0	0	Other
chr1	117289675	117325808	36133	union_B802	chr1	117295000	117305000	hg38_n_B11203	chr3	100745000	100755000	mm10_n_B44186	1	0	0	0	0	0	1	1	1	1	Other
chr1	117336315	117360370	24055	union_B803	NA	NA	NA	NA	NA	NA	NA	NA	0	1	1	1	0	0	0	0	0	0	Other
chr1	117473783	117518187	44404	union_B804	chr1	117505000	117515000	hg38_n_B11224	chr3	100575000	100585000	mm10_n_B44169	1	1	1	1	1	1	1	1	1	1	ultra_conserved
chr1	117757485	117760813	3328	union_B805	NA	NA	NA	NA	NA	NA	NA	NA	0	0	0	0	0	0	0	0	0	1	Other
chr1	117856608	117869366	12758	union_B806	NA	NA	NA	NA	NA	NA	NA	NA	0	0	0	0	0	0	0	1	0	0	Other
chr1	117917459	117922393	4934	union_B807	NA	NA	NA	NA	NA	NA	NA	NA	0	0	0	0	0	0	0	0	0	1	Other
chr1	117958841	117994853	36012	union_B808	chr1	117965000	117975000	hg38_n_B11270	chr3	100085000	100095000	mm10_n_B44120	1	1	1	1	1	0	1	1	1	0	Other
chr1	118252412	118261351	8939	union_B809	NA	NA	NA	NA	NA	NA	NA	NA	0	0	0	0	0	0	0	1	0	0	Other
chr1	118819017	118829696	10679	union_B810	NA	NA	NA	NA	NA	NA	NA	NA	0	0	0	1	0	0	0	0	0	0	Other
chr1	118847960	118865576	17616	union_B811	NA	NA	NA	NA	NA	NA	NA	NA	0	0	0	0	0	0	0	0	1	0	Other
chr1	118885430	118898317	12887	union_B812	NA	NA	NA	NA	NA	NA	NA	NA	0	0	0	0	0	0	0	1	0	0	Other
chr1	118924614	118955169	30555	union_B813	NA	NA	NA	NA	chr3	99305000	99315000	mm10_n_B44046	0	0	0	0	0	0	1	0	1	0	Other
chr1	119003134	119036758	33624	union_B814	chr1	119005000	119015000	hg38_n_B11373	NA	NA	NA	NA	1	1	1	1	1	1	0	0	0	1	Other
chr1	119238161	119281154	42993	union_B815	NA	NA	NA	NA	NA	NA	NA	NA	0	1	0	1	0	0	0	0	1	1	Other
chr1	119367935	119398473	30538	union_B816	chr1	119385000	119395000	hg38_n_B11411	NA	NA	NA	NA	1	1	1	1	0	0	0	0	1	0	Other
chr1	119413156	119423163	10007	union_B817	NA	NA	NA	NA	chr3	98855000	98865000	mm10_n_B44002	0	0	0	0	0	0	1	1	0	0	Other
chr1	119545000	119555000	10000	union_B818	chr1	119545000	119555000	hg38_n_B11427	NA	NA	NA	NA	1	0	0	0	0	1	0	0	0	0	Other
chr1	119572119	119582699	10580	union_B819	NA	NA	NA	NA	NA	NA	NA	NA	0	0	0	1	0	0	0	0	0	0	Other
chr1	119604038	119613724	9686	union_B820	NA	NA	NA	NA	NA	NA	NA	NA	0	1	0	0	0	0	0	0	0	0	Other
chr1	119675282	119678021	2739	union_B821	NA	NA	NA	NA	chr3	98345000	98355000	mm10_n_B43970	0	0	0	0	0	0	1	1	0	0	Other
chr1	119708453	119723592	15139	union_B822	NA	NA	NA	NA	NA	NA	NA	NA	0	0	0	0	0	0	0	0	0	1	Other
chr1	119735000	119758122	23122	union_B823	chr1	119735000	119745000	hg38_n_B11446	NA	NA	NA	NA	1	0	1	1	0	0	0	0	0	0	Other
chr1	119810164	119820108	9944	union_B824	NA	NA	NA	NA	NA	NA	NA	NA	0	0	0	1	0	1	0	0	0	1	Other
chr1	120163414	120184599	21185	union_B825	NA	NA	NA	NA	chr3	97895000	97905000	mm10_n_B43925	0	0	0	1	0	0	1	1	1	1	Other
chr1	121102899	121112876	9977	union_B826	NA	NA	NA	NA	NA	NA	NA	NA	0	0	0	1	0	0	0	0	0	0	Other
chr1	121468085	121469918	1833	union_B827	NA	NA	NA	NA	NA	NA	NA	NA	0	0	0	0	0	0	0	0	0	1	Other
chr1	144451932	144476406	24474	union_B829	NA	NA	NA	NA	NA	NA	NA	NA	0	1	0	0	0	0	0	0	0	0	Other
chr1	145807500	145842369	34869	union_B830	chr1	145807500	145822500	hg38_n_B11534	chr3	96715000	96725000	mm10_n_B43809	1	0	1	1	0	0	1	0	0	0	Other
chr1	147137446	147147190	9744	union_B832	NA	NA	NA	NA	NA	NA	NA	NA	0	0	1	0	0	0	0	0	0	0	Other
chr1	147163681	147186282	22601	union_B833	NA	NA	NA	NA	chr3	97655000	97665000	mm10_n_B43901	0	0	0	0	0	0	1	1	0	1	Other
chr1	147255000	147298674	43674	union_B834	chr1	147255000	147265000	hg38_n_B11583	chr3	97585000	97595000	mm10_n_B43894	1	1	1	1	0	0	1	0	1	1	Other
chr1	147455000	147484456	29456	union_B835	chr1	147455000	147465000	hg38_n_B11603	chr3	97375000	97385000	mm10_n_B43874	1	1	1	1	0	1	1	0	0	0	Other
chr1	147634705	147651106	16401	union_B836	NA	NA	NA	NA	chr3	97185000	97195000	mm10_n_B43855	0	1	0	0	0	0	1	1	1	0	Other
chr1	147664407	147686280	21873	union_B837	chr1	147665000	147675000	hg38_n_B11624	NA	NA	NA	NA	1	0	1	0	0	0	0	0	0	1	Other
chr1	147723049	147737077	14028	union_B838	NA	NA	NA	NA	chr3	97075000	97085000	mm10_n_B43845	0	0	0	0	0	0	1	0	0	0	mouse_specific
chr1	147903709	148012500	108791	union_B839	chr1	147925000	148012500	hg38_n_B11650	chr3	96915000	96925000	mm10_n_B43829	1	1	0	1	0	0	1	1	1	1	Other
chr1	148068472	148078684	10212	union_B840	NA	NA	NA	NA	NA	NA	NA	NA	0	0	0	0	0	0	0	0	1	0	Other
chr1	148357500	148372500	15000	union_B841	chr1	148357500	148372500	hg38_n_B11661	NA	NA	NA	NA	1	0	0	0	0	0	0	0	0	0	human_specific
chr1	148979001	148988959	9958	union_B842	NA	NA	NA	NA	NA	NA	NA	NA	0	0	0	1	0	0	0	0	0	0	Other
chr1	149788459	149830432	41973	union_B844	NA	NA	NA	NA	chr3	96265000	96275000	mm10_n_B43771	0	1	0	0	0	1	1	1	1	1	Other
chr1	150050667	150075000	24333	union_B845	chr1	150065000	150075000	hg38_n_B11691	chr3	96055000	96065000	mm10_n_B43751	1	1	1	1	0	0	1	1	0	1	Other
chr1	150218543	150239245	20702	union_B846	chr1	150225000	150235000	hg38_n_B11707	NA	NA	NA	NA	1	1	1	1	1	0	0	0	0	1	Other
chr1	150322340	150353690	31350	union_B847	NA	NA	NA	NA	chr3	95845000	95855000	mm10_n_B43730	0	0	0	0	0	0	1	1	1	0	Other
chr1	150449581	150465000	15419	union_B848	chr1	150455000	150465000	hg38_n_B11730	NA	NA	NA	NA	1	1	0	0	0	0	0	0	0	0	Other
chr1	150538681	150559777	21096	union_B849	NA	NA	NA	NA	NA	NA	NA	NA	0	1	1	1	0	0	0	0	0	0	Other
chr1	150625000	150646059	21059	union_B850	chr1	150625000	150635000	hg38_n_B11747	NA	NA	NA	NA	1	0	0	1	0	0	0	0	0	0	Other
chr1	150786741	150829085	42344	union_B851	NA	NA	NA	NA	chr3	95485000	95495000	mm10_n_B43694	0	1	0	1	0	0	1	0	1	0	Other
chr1	150847753	150853684	5931	union_B852	NA	NA	NA	NA	NA	NA	NA	NA	0	0	0	0	0	0	0	1	0	0	Other
chr1	150995000	151021205	26205	union_B853	chr1	150995000	151005000	hg38_n_B11784	chr3	95275000	95285000	mm10_n_B43674	1	1	1	1	1	1	1	1	1	1	ultra_conserved
chr1	151161001	151190293	29292	union_B854	chr1	151175000	151185000	hg38_n_B11802	NA	NA	NA	NA	1	0	1	1	1	1	0	0	1	0	Other
chr1	151254623	151285777	31154	union_B855	NA	NA	NA	NA	chr3	95035000	95045000	mm10_n_B43650	0	1	1	1	0	1	1	0	0	0	Other
chr1	151399319	151442375	43056	union_B856	chr1	151415000	151425000	hg38_n_B11826	chr3	94875000	94885000	mm10_n_B43634	1	1	1	1	0	0	1	1	1	0	Other
chr1	151502793	151513555	10762	union_B857	NA	NA	NA	NA	NA	NA	NA	NA	0	0	0	0	0	0	0	0	1	0	Other
chr1	151530118	151592168	62050	union_B858	NA	NA	NA	NA	chr3	94605000	94615000	mm10_n_B43612	0	1	1	1	0	0	1	1	0	0	Other
chr1	151859732	151884947	25215	union_B859	chr1	151865000	151875000	hg38_n_B11871	NA	NA	NA	NA	1	1	1	1	0	1	0	0	0	0	primate_conserved
chr1	152023058	152045000	21942	union_B860	chr1	152035000	152045000	hg38_n_B11888	chr3	93515000	93525000	mm10_n_B43563	1	0	1	1	1	0	1	0	1	0	Other
chr1	152180893	152220026	39133	union_B861	chr1	152185000	152195000	hg38_n_B11903	chr3	93325000	93335000	mm10_n_B43544	1	1	1	1	1	0	1	0	1	1	Other
chr1	152464011	152495000	30989	union_B862	chr1	152485000	152495000	hg38_n_B11933	NA	NA	NA	NA	1	1	1	1	1	0	0	1	0	0	Other
chr1	152626186	152676440	50254	union_B863	NA	NA	NA	NA	NA	NA	NA	NA	0	0	0	0	0	0	0	1	0	0	Other
chr1	152767033	152779522	12489	union_B864	NA	NA	NA	NA	NA	NA	NA	NA	0	0	0	0	0	0	0	1	0	0	Other
chr1	152845849	152865000	19151	union_B865	chr1	152855000	152865000	hg38_n_B11969	NA	NA	NA	NA	1	0	0	1	0	0	0	0	0	0	Other
chr1	152930839	152979708	48869	union_B866	chr1	152935000	152945000	hg38_n_B11977	NA	NA	NA	NA	1	1	1	1	0	0	0	0	0	0	primate_conserved
chr1	153162758	153172889	10131	union_B867	NA	NA	NA	NA	NA	NA	NA	NA	0	0	0	0	0	0	0	0	0	1	Other
chr1	153193992	153220902	26910	union_B868	NA	NA	NA	NA	NA	NA	NA	NA	0	0	0	0	0	0	0	1	1	0	Other
chr1	153279775	153336240	56465	union_B869	chr1	153285000	153295000	hg38_n_B12012	NA	NA	NA	NA	1	1	1	1	0	0	0	0	0	1	Other
chr1	153357710	153361512	3802	union_B870	NA	NA	NA	NA	chr3	90745000	90757500	mm10_n_B43329	0	0	0	0	0	0	1	0	0	0	mouse_specific
chr1	153481057	153505000	23943	union_B871	chr1	153495000	153505000	hg38_n_B12033	NA	NA	NA	NA	1	1	1	1	0	0	0	0	0	0	primate_conserved
chr1	153626957	153671332	44375	union_B872	NA	NA	NA	NA	chr3	90485000	90495000	mm10_n_B43303	0	1	1	1	1	1	1	1	1	1	Other
chr1	153760335	153790174	29839	union_B873	NA	NA	NA	NA	NA	NA	NA	NA	0	1	1	1	1	0	0	0	0	1	Other
chr1	153985000	154019557	34557	union_B874	chr1	153985000	153995000	hg38_n_B12066	chr3	90205000	90215000	mm10_n_B43275	1	1	1	1	1	1	1	1	1	1	ultra_conserved
chr1	154154059	154185000	30941	union_B875	chr1	154175000	154185000	hg38_n_B12085	chr3	90085000	90095000	mm10_n_B43263	1	1	1	1	0	0	1	1	1	1	ultra_conserved
chr1	154206724	154220570	13846	union_B876	NA	NA	NA	NA	NA	NA	NA	NA	0	0	0	0	0	0	0	0	1	0	Other
chr1	154325000	154351486	26486	union_B877	chr1	154325000	154335000	hg38_n_B12100	chr3	89945000	89955000	mm10_n_B43249	1	1	1	0	0	0	1	1	0	0	Other
chr1	154465014	154486226	21212	union_B878	NA	NA	NA	NA	NA	NA	NA	NA	0	1	0	1	0	0	0	1	0	0	Other
chr1	154547255	154565000	17745	union_B879	chr1	154555000	154565000	hg38_n_B12123	chr3	89775000	89785000	mm10_n_B43232	1	1	0	1	0	0	1	0	1	1	Other
chr1	154886870	154902574	15704	union_B880	NA	NA	NA	NA	chr3	89495000	89505000	mm10_n_B43204	0	0	0	1	0	0	1	1	1	1	Other
chr1	154928231	154955000	26769	union_B881	chr1	154945000	154955000	hg38_n_B12162	NA	NA	NA	NA	1	1	1	0	0	1	0	0	0	0	Other
chr1	155075000	155094766	19766	union_B882	chr1	155075000	155085000	hg38_n_B12175	chr3	89305000	89315000	mm10_n_B43185	1	1	1	1	0	0	1	1	1	1	ultra_conserved
chr1	155169091	155227500	58409	union_B883	chr1	155187500	155227500	hg38_n_B12186	chr3	89235000	89245000	mm10_n_B43178	1	1	1	1	1	0	1	1	1	1	ultra_conserved
chr1	155319664	155344206	24542	union_B884	NA	NA	NA	NA	chr3	89075000	89085000	mm10_n_B43162	0	1	1	1	0	0	1	1	1	1	Other
chr1	155604190	155615000	10810	union_B885	chr1	155605000	155615000	hg38_n_B12217	NA	NA	NA	NA	1	0	0	1	0	0	0	0	0	0	Other
chr1	155714369	155724078	9709	union_B886	NA	NA	NA	NA	NA	NA	NA	NA	0	0	1	0	0	0	0	0	0	0	Other
chr1	155757867	155788743	30876	union_B887	NA	NA	NA	NA	chr3	88785000	88835000	mm10_n_B43142	0	0	0	1	0	0	1	0	0	1	Other
chr1	155854773	155865000	10227	union_B888	chr1	155855000	155865000	hg38_n_B12242	NA	NA	NA	NA	1	0	1	0	0	0	0	0	0	0	Other
chr1	155895284	155915000	19716	union_B889	chr1	155905000	155915000	hg38_n_B12247	NA	NA	NA	NA	1	1	0	0	0	0	0	0	0	0	Other
chr1	155928964	155943731	14767	union_B890	NA	NA	NA	NA	NA	NA	NA	NA	0	0	0	1	0	0	0	0	0	1	Other
chr1	156054715	156086098	31383	union_B891	chr1	156075000	156085000	hg38_n_B12264	chr3	88535000	88545000	mm10_n_B43120	1	1	1	1	1	1	1	1	1	1	ultra_conserved
chr1	156310651	156349475	38824	union_B892	chr1	156335000	156345000	hg38_n_B12290	chr3	88295000	88305000	mm10_n_B43096	1	1	1	1	1	1	1	1	1	1	ultra_conserved
chr1	156442518	156455000	12482	union_B893	chr1	156445000	156455000	hg38_n_B12301	NA	NA	NA	NA	1	1	1	1	0	0	0	0	0	0	primate_conserved
chr1	156566299	156583814	17515	union_B894	NA	NA	NA	NA	NA	NA	NA	NA	0	0	0	0	0	0	0	1	1	0	Other
chr1	156612535	156625000	12465	union_B895	chr1	156615000	156625000	hg38_n_B12318	NA	NA	NA	NA	1	0	0	1	0	0	0	0	0	0	Other
chr1	156679361	156689479	10118	union_B896	NA	NA	NA	NA	NA	NA	NA	NA	0	1	0	0	0	0	0	0	0	0	Other
chr1	156714643	156730571	15928	union_B897	NA	NA	NA	NA	NA	NA	NA	NA	0	0	1	1	0	1	0	1	0	0	Other
chr1	156769761	156793169	23408	union_B898	NA	NA	NA	NA	chr3	87865000	87875000	mm10_n_B43053	0	0	0	0	0	0	1	1	0	1	Other
chr1	156895000	156905000	10000	union_B899	chr1	156895000	156905000	hg38_n_B12346	NA	NA	NA	NA	1	0	0	0	0	0	0	0	0	0	human_specific
chr1	156935007	156957941	22934	union_B900	NA	NA	NA	NA	chr3	87715000	87725000	mm10_n_B43038	0	1	1	0	0	0	1	1	1	1	Other
chr1	156970783	156981101	10318	union_B901	NA	NA	NA	NA	NA	NA	NA	NA	0	0	0	1	0	0	0	0	0	0	Other
chr1	157041459	157051087	9628	union_B902	NA	NA	NA	NA	NA	NA	NA	NA	0	0	0	1	0	0	0	0	0	0	Other
chr1	157075000	157086722	11722	union_B903	chr1	157075000	157085000	hg38_n_B12364	NA	NA	NA	NA	1	1	1	0	1	0	0	0	0	0	Other
chr1	157155756	157175546	19790	union_B904	chr1	157165000	157175000	hg38_n_B12373	NA	NA	NA	NA	1	1	1	1	1	0	0	1	1	1	Other
chr1	157355000	157365000	10000	union_B905	chr1	157355000	157365000	hg38_n_B12392	NA	NA	NA	NA	1	0	0	0	0	0	0	0	0	0	human_specific
chr1	157505000	157515000	10000	union_B906	chr1	157505000	157515000	hg38_n_B12407	NA	NA	NA	NA	1	0	0	0	0	1	0	0	0	0	Other
chr1	157562836	157573298	10462	union_B907	NA	NA	NA	NA	NA	NA	NA	NA	0	0	0	1	1	0	0	0	0	0	Other
chr1	157945000	157976506	31506	union_B908	chr1	157945000	157955000	hg38_n_B12451	chr3	87215000	87225000	mm10_n_B42988	1	1	1	1	0	1	1	1	1	0	Other
chr1	158119121	158120894	1773	union_B909	NA	NA	NA	NA	chr3	87035000	87045000	mm10_n_B42970	0	0	0	0	0	0	1	0	0	0	mouse_specific
chr1	158145000	158172341	27341	union_B910	chr1	158145000	158155000	hg38_n_B12471	NA	NA	NA	NA	1	1	1	0	1	1	0	0	0	0	Other
chr1	158214953	158229913	14960	union_B911	NA	NA	NA	NA	NA	NA	NA	NA	0	0	0	1	0	0	0	0	0	0	Other
chr1	158461288	158469458	8170	union_B912	NA	NA	NA	NA	NA	NA	NA	NA	0	1	0	0	0	1	0	0	0	0	Other
chr1	158495000	158505000	10000	union_B913	chr1	158495000	158505000	hg38_n_B12506	NA	NA	NA	NA	1	0	0	0	0	0	0	0	0	0	human_specific
chr1	158668173	158678185	10012	union_B914	NA	NA	NA	NA	NA	NA	NA	NA	0	1	0	0	0	0	0	0	0	0	Other
chr1	158725000	158735000	10000	union_B915	chr1	158725000	158735000	hg38_n_B12529	NA	NA	NA	NA	1	0	0	0	0	0	0	0	0	0	human_specific
chr1	158755640	158794631	38991	union_B916	chr1	158775000	158785000	hg38_n_B12534	NA	NA	NA	NA	1	0	1	1	0	0	0	0	0	0	Other
chr1	159051671	159055324	3653	union_B917	NA	NA	NA	NA	NA	NA	NA	NA	0	0	0	0	0	0	0	1	0	0	Other
chr1	159076405	159124087	47682	union_B918	chr1	159105000	159115000	hg38_n_B12567	chr1	173435000	173445000	mm10_n_B16158	1	1	1	1	0	0	1	1	1	1	ultra_conserved
chr1	159213322	159241609	28287	union_B919	chr1	159225000	159235000	hg38_n_B12579	chr1	173315000	173325000	mm10_n_B16146	1	1	0	1	1	0	1	0	0	1	Other
chr1	159584273	159590039	5766	union_B920	NA	NA	NA	NA	NA	NA	NA	NA	0	0	0	0	0	0	0	0	1	0	Other
chr1	159602089	159620149	18060	union_B921	NA	NA	NA	NA	NA	NA	NA	NA	0	0	0	1	0	0	0	0	0	0	Other
chr1	159696496	159703413	6917	union_B922	NA	NA	NA	NA	NA	NA	NA	NA	0	0	0	0	0	0	0	0	0	1	Other
chr1	159754865	159797575	42710	union_B923	chr1	159765000	159775000	hg38_n_B12633	chr1	172615000	172625000	mm10_n_B16079	1	1	1	1	1	0	1	1	1	1	ultra_conserved
chr1	159884762	159896948	12186	union_B924	NA	NA	NA	NA	chr1	172525000	172535000	mm10_n_B16070	0	0	0	0	0	0	1	1	0	0	Other
chr1	159925000	159935000	10000	union_B925	chr1	159925000	159935000	hg38_n_B12649	NA	NA	NA	NA	1	0	0	0	0	0	0	0	0	0	human_specific
chr1	160025000	160048958	23958	union_B926	chr1	160025000	160035000	hg38_n_B12659	chr1	172375000	172385000	mm10_n_B16055	1	1	1	0	0	1	1	1	1	1	Other
chr1	160081791	160091722	9931	union_B927	NA	NA	NA	NA	NA	NA	NA	NA	0	0	0	1	0	0	0	0	0	0	Other
chr1	160389583	160423808	34225	union_B928	chr1	160395000	160405000	hg38_n_B12696	chr1	172015000	172025000	mm10_n_B16019	1	1	1	1	0	0	1	1	1	1	ultra_conserved
chr1	160615000	160625953	10953	union_B929	chr1	160615000	160625000	hg38_n_B12718	NA	NA	NA	NA	1	1	0	0	0	0	0	0	0	0	Other
chr1	160640822	160650639	9817	union_B930	NA	NA	NA	NA	NA	NA	NA	NA	0	0	0	1	1	0	0	0	0	0	Other
chr1	160670098	160678793	8695	union_B931	NA	NA	NA	NA	NA	NA	NA	NA	0	0	1	0	0	0	0	0	0	0	Other
chr1	160777598	160800071	22473	union_B932	NA	NA	NA	NA	chr1	171605000	171615000	mm10_n_B15978	0	0	0	0	0	0	1	0	0	0	mouse_specific
chr1	160894886	160896571	1685	union_B933	NA	NA	NA	NA	chrX	105135000	105145000	mm10_n_B232006	0	0	0	0	0	0	1	0	0	0	mouse_specific
chr1	160961046	161007736	46690	union_B934	chr1	160985000	160995000	hg38_n_B12754	chr1	171492500	171505000	mm10_n_B15967	1	1	1	1	0	1	1	0	0	0	Other
chr1	161153754	161189493	35739	union_B935	chr1	161155000	161165000	hg38_n_B12771	chr1	171285000	171295000	mm10_n_B15947	1	1	1	1	1	1	1	1	0	1	Other
chr1	161390891	161400085	9194	union_B936	NA	NA	NA	NA	NA	NA	NA	NA	0	0	0	1	0	0	0	0	0	0	Other
chr1	161413126	161424742	11616	union_B937	NA	NA	NA	NA	NA	NA	NA	NA	0	1	0	0	0	0	0	0	0	0	Other
chr1	161442500	161467500	25000	union_B938	chr1	161442500	161467500	hg38_n_B12799	NA	NA	NA	NA	1	0	0	0	0	0	0	0	0	0	human_specific
chr1	161748216	161779417	31201	union_B939	chr1	161755000	161765000	hg38_n_B12818	chr1	170855000	170865000	mm10_n_B15907	1	1	1	1	1	0	1	1	0	0	Other
chr1	162032553	162055416	22863	union_B940	chr1	162045000	162055000	hg38_n_B12847	chr1	170625000	170635000	mm10_n_B15884	1	1	1	1	0	0	1	1	1	1	ultra_conserved
chr1	162447163	162458811	11648	union_B941	NA	NA	NA	NA	NA	NA	NA	NA	0	0	1	0	0	0	0	0	0	0	Other
chr1	162475000	162485000	10000	union_B942	chr1	162475000	162485000	hg38_n_B12890	NA	NA	NA	NA	1	0	0	0	0	0	0	0	0	0	human_specific
chr1	162497683	162518300	20617	union_B943	NA	NA	NA	NA	chr1	170205000	170215000	mm10_n_B15842	0	0	0	0	0	0	1	0	0	1	Other
chr1	162552476	162619119	66643	union_B944	NA	NA	NA	NA	NA	NA	NA	NA	0	1	1	1	0	0	0	1	1	0	Other
chr1	162823967	162859306	35339	union_B945	chr1	162835000	162845000	hg38_n_B12925	chr1	169935000	169945000	mm10_n_B15815	1	1	1	0	1	0	1	1	1	1	Other
chr1	163060703	163070878	10175	union_B946	NA	NA	NA	NA	NA	NA	NA	NA	0	0	0	1	0	1	0	0	0	0	Other
chr1	163335000	163392389	57389	union_B947	chr1	163335000	163345000	hg38_n_B12975	chr1	169475000	169485000	mm10_n_B15770	1	1	1	1	1	1	1	1	1	1	ultra_conserved
chr1	163525000	163535000	10000	union_B948	chr1	163525000	163535000	hg38_n_B12994	NA	NA	NA	NA	1	0	0	0	0	0	0	0	0	0	human_specific
chr1	163670179	163679848	9669	union_B949	NA	NA	NA	NA	NA	NA	NA	NA	0	0	0	1	0	0	0	0	0	0	Other
chr1	163794340	163797179	2839	union_B950	NA	NA	NA	NA	NA	NA	NA	NA	0	0	0	0	0	0	0	0	0	1	Other
chr1	163871636	163879453	7817	union_B951	NA	NA	NA	NA	NA	NA	NA	NA	0	0	0	0	0	0	0	1	0	0	Other
chr1	163960842	163983260	22418	union_B952	NA	NA	NA	NA	NA	NA	NA	NA	0	0	0	0	0	0	0	0	1	0	Other
chr1	164114716	164134755	20039	union_B953	NA	NA	NA	NA	NA	NA	NA	NA	0	0	0	0	0	0	0	1	0	0	Other
chr1	164326438	164399463	73025	union_B954	NA	NA	NA	NA	NA	NA	NA	NA	0	0	1	0	0	0	0	0	0	0	Other
chr1	164423035	164430260	7225	union_B955	NA	NA	NA	NA	NA	NA	NA	NA	0	0	0	0	0	0	0	0	1	0	Other
chr1	164544742	164561179	16437	union_B956	NA	NA	NA	NA	NA	NA	NA	NA	0	0	0	1	0	0	0	1	0	0	Other
chr1	164585000	164602245	17245	union_B957	chr1	164585000	164595000	hg38_n_B13100	NA	NA	NA	NA	1	0	0	0	0	0	0	0	0	1	Other
chr1	164615322	164625234	9912	union_B958	NA	NA	NA	NA	NA	NA	NA	NA	0	0	1	0	0	0	0	0	0	0	Other
chr1	164648439	164660349	11910	union_B959	NA	NA	NA	NA	chr1	168335000	168345000	mm10_n_B15661	0	0	0	0	0	0	1	0	0	0	mouse_specific
chr1	164795000	164851224	56224	union_B960	chr1	164795000	164805000	hg38_n_B13121	chr1	168155000	168165000	mm10_n_B15643	1	1	1	1	0	0	1	1	0	1	Other
chr1	164862257	164872385	10128	union_B961	NA	NA	NA	NA	NA	NA	NA	NA	0	0	0	0	0	0	0	0	1	0	Other
chr1	165081816	165134424	52608	union_B962	chr1	165105000	165115000	hg38_n_B13152	NA	NA	NA	NA	1	1	1	1	0	0	0	1	0	1	Other
chr1	165146441	165161113	14672	union_B963	NA	NA	NA	NA	chr1	167885000	167895000	mm10_n_B15616	0	0	0	0	0	0	1	0	1	0	Other
chr1	165209056	165219743	10687	union_B964	NA	NA	NA	NA	chr1	167820000	167840000	mm10_n_B15611	0	0	0	0	0	0	1	0	0	0	mouse_specific
chr1	165331102	165389456	58354	union_B965	chr1	165355000	165365000	hg38_n_B13177	chr1	167675000	167685000	mm10_n_B15597	1	1	1	1	1	1	1	1	1	1	ultra_conserved
chr1	165589611	165633113	43502	union_B966	chr1	165595000	165605000	hg38_n_B13201	chr1	167395000	167405000	mm10_n_B15569	1	1	1	1	1	1	1	1	1	1	ultra_conserved
chr1	165922000	165950962	28962	union_B967	chr1	165925000	165935000	hg38_n_B13234	chr1	167195000	167205000	mm10_n_B15549	1	1	1	1	1	1	1	1	1	1	ultra_conserved
chr1	166157906	166168003	10097	union_B968	NA	NA	NA	NA	NA	NA	NA	NA	0	0	0	1	0	0	0	0	0	0	Other
chr1	166475267	166495000	19733	union_B969	chr1	166485000	166495000	hg38_n_B13289	NA	NA	NA	NA	1	0	0	1	0	0	0	0	0	0	Other
chr1	166517533	166562695	45162	union_B970	NA	NA	NA	NA	NA	NA	NA	NA	0	0	0	0	0	0	0	0	1	0	Other
chr1	166600530	166623177	22647	union_B971	NA	NA	NA	NA	chr1	166675000	166685000	mm10_n_B15499	0	0	0	0	0	0	1	0	0	0	mouse_specific
chr1	166664532	166674412	9880	union_B972	NA	NA	NA	NA	NA	NA	NA	NA	0	0	0	0	0	0	0	1	0	0	Other
chr1	166807743	166850162	42419	union_B973	chr1	166835000	166845000	hg38_n_B13324	NA	NA	NA	NA	1	1	1	0	1	0	0	1	1	1	Other
chr1	166868761	166879638	10877	union_B974	NA	NA	NA	NA	NA	NA	NA	NA	0	0	0	1	0	0	0	0	0	0	Other
chr1	167051644	167076170	24526	union_B975	chr1	167055000	167065000	hg38_n_B13346	chr1	166155000	166167500	mm10_n_B15456	1	1	1	1	1	1	1	1	1	1	ultra_conserved
chr1	167210169	167229245	19076	union_B976	chr1	167215000	167225000	hg38_n_B13362	chr1	165995000	166005000	mm10_n_B15441	1	1	1	1	0	0	1	1	0	1	Other
chr1	167445000	167455000	10000	union_B977	chr1	167445000	167455000	hg38_n_B13385	NA	NA	NA	NA	1	0	0	0	0	0	0	0	0	0	human_specific
chr1	167537473	167566733	29260	union_B978	chr1	167545000	167555000	hg38_n_B13395	chr1	165765000	165775000	mm10_n_B15418	1	1	1	1	1	1	1	1	1	1	ultra_conserved
chr1	167715000	167725000	10000	union_B979	chr1	167715000	167725000	hg38_n_B13412	NA	NA	NA	NA	1	0	1	0	1	0	0	0	0	0	Other
chr1	167801054	167821275	20221	union_B980	NA	NA	NA	NA	chr1	165575000	165585000	mm10_n_B15399	0	1	0	1	0	0	1	0	0	1	Other
chr1	167832338	167859791	27453	union_B981	NA	NA	NA	NA	NA	NA	NA	NA	0	0	0	0	0	0	0	1	1	0	Other
chr1	167907227	167916928	9701	union_B982	NA	NA	NA	NA	NA	NA	NA	NA	0	0	1	0	0	0	0	0	0	0	Other
chr1	168075000	168096068	21068	union_B983	chr1	168075000	168085000	hg38_n_B13448	NA	NA	NA	NA	1	1	1	1	0	0	0	1	0	0	Other
chr1	168162949	168185330	22381	union_B984	NA	NA	NA	NA	chr1	165235000	165245000	mm10_n_B15367	0	0	0	0	0	0	1	0	0	1	Other
chr1	168225708	168232380	6672	union_B985	NA	NA	NA	NA	NA	NA	NA	NA	0	0	0	0	0	0	0	1	0	0	Other
chr1	168299219	168343992	44773	union_B986	chr1	168325000	168335000	hg38_n_B13473	chr1	165135000	165145000	mm10_n_B15357	1	1	1	1	0	0	1	0	1	0	Other
chr1	168556743	168573493	16750	union_B987	NA	NA	NA	NA	NA	NA	NA	NA	0	0	0	0	0	0	0	0	0	1	Other
chr1	168591784	168615000	23216	union_B988	chr1	168605000	168615000	hg38_n_B13501	chr1	164905000	164915000	mm10_n_B15334	1	1	1	1	1	1	1	1	1	0	Other
chr1	168774929	168800890	25961	union_B989	NA	NA	NA	NA	NA	NA	NA	NA	0	0	0	0	0	0	0	1	0	1	Other
chr1	169157305	169182477	25172	union_B990	chr1	169165000	169175000	hg38_n_B13557	NA	NA	NA	NA	1	1	1	1	0	0	0	0	0	0	primate_conserved
chr1	169345395	169378529	33134	union_B991	chr1	169365000	169375000	hg38_n_B13577	chr1	164305000	164315000	mm10_n_B15275	1	1	1	1	1	1	1	1	1	1	ultra_conserved
chr1	169537016	169555000	17984	union_B992	chr1	169545000	169555000	hg38_n_B13595	chr1	164185000	164195000	mm10_n_B15264	1	1	0	0	0	0	1	0	0	0	Other
chr1	169588241	169605629	17388	union_B993	NA	NA	NA	NA	chr1	164135000	164145000	mm10_n_B15259	0	0	0	1	0	0	1	1	0	1	Other
chr1	169794777	169829238	34461	union_B994	NA	NA	NA	NA	chr1	163985000	163995000	mm10_n_B15244	0	0	0	0	0	0	1	0	1	1	Other
chr1	169845000	169855000	10000	union_B995	chr1	169845000	169855000	hg38_n_B13625	NA	NA	NA	NA	1	0	0	0	0	0	0	0	0	0	human_specific
chr1	169866670	169903284	36614	union_B996	NA	NA	NA	NA	NA	NA	NA	NA	0	1	1	1	1	1	0	1	0	0	Other
chr1	170055055	170129809	74754	union_B997	chr1	170075000	170085000	hg38_n_B13648	chr1	163755000	163765000	mm10_n_B15223	1	1	1	0	0	0	1	1	1	1	Other
chr1	170461542	170498882	37340	union_B998	NA	NA	NA	NA	NA	NA	NA	NA	0	1	1	1	1	1	0	1	0	0	Other
chr1	170514006	170522243	8237	union_B999	NA	NA	NA	NA	NA	NA	NA	NA	0	0	0	0	0	0	0	0	0	1	Other
chr1	170675000	170685000	10000	union_B1000	chr1	170675000	170685000	hg38_n_B13708	NA	NA	NA	NA	1	0	0	0	0	0	0	0	0	0	human_specific
chr1	170882947	170955000	72053	union_B1001	chr1	170945000	170955000	hg38_n_B13735	chr1	163095000	163105000	mm10_n_B15158	1	0	1	1	0	1	1	1	1	1	Other
chr1	171204921	171245000	40079	union_B1002	chr1	171235000	171245000	hg38_n_B13764	NA	NA	NA	NA	1	0	1	1	0	0	0	0	0	0	Other
chr1	171439086	171491089	52003	union_B1003	chr1	171455000	171465000	hg38_n_B13785	chr1	162735000	162745000	mm10_n_B15125	1	1	1	1	0	0	1	1	1	1	ultra_conserved
chr1	171590924	171625000	34076	union_B1004	chr1	171615000	171625000	hg38_n_B13801	NA	NA	NA	NA	1	1	1	1	0	0	0	0	0	0	primate_conserved
chr1	171777060	171811419	34359	union_B1005	chr1	171785000	171795000	hg38_n_B13818	chr1	162525000	162535000	mm10_n_B15104	1	1	1	1	1	0	1	1	1	1	ultra_conserved
chr1	171984323	172005140	20817	union_B1006	chr1	171985000	171995000	hg38_n_B13838	chr1	162337500	162352500	mm10_n_B15087	1	1	1	1	1	1	1	1	1	1	ultra_conserved
chr1	172415358	172448798	33440	union_B1007	chr1	172435000	172445000	hg38_n_B13883	chr1	161975000	161985000	mm10_n_B15054	1	1	1	1	0	0	1	1	1	1	ultra_conserved
chr1	172589009	172599039	10030	union_B1008	NA	NA	NA	NA	NA	NA	NA	NA	0	0	0	1	0	0	0	0	0	0	Other
chr1	172720208	172762883	42675	union_B1009	chr1	172725000	172735000	hg38_n_B13912	chr1	161715000	161725000	mm10_n_B15029	1	1	1	1	0	1	1	1	1	0	Other
chr1	173194816	173214052	19236	union_B1010	chr1	173195000	173205000	hg38_n_B13958	NA	NA	NA	NA	1	1	1	0	0	0	0	0	0	0	Other
chr1	173276211	173279616	3405	union_B1011	NA	NA	NA	NA	NA	NA	NA	NA	0	0	0	0	0	0	0	0	0	1	Other
chr1	173296164	173304923	8759	union_B1012	NA	NA	NA	NA	NA	NA	NA	NA	0	0	0	0	0	0	0	1	0	0	Other
chr1	173391808	173401804	9996	union_B1013	NA	NA	NA	NA	NA	NA	NA	NA	0	0	0	1	0	0	0	0	0	0	Other
chr1	173412513	173435000	22487	union_B1014	chr1	173425000	173435000	hg38_n_B13981	NA	NA	NA	NA	1	1	1	0	1	1	0	0	0	0	Other
chr1	173536405	173583977	47572	union_B1015	NA	NA	NA	NA	chr1	161195000	161205000	mm10_n_B14977	0	0	0	0	0	0	1	1	0	1	Other
chr1	173711759	173722076	10317	union_B1016	NA	NA	NA	NA	NA	NA	NA	NA	0	0	1	0	0	0	0	0	0	0	Other
chr1	173810949	173869662	58713	union_B1017	chr1	173825000	173835000	hg38_n_B14021	NA	NA	NA	NA	1	1	1	1	1	1	0	1	1	1	Other
chr1	173947259	173984969	37710	union_B1018	NA	NA	NA	NA	chr1	160935000	160945000	mm10_n_B14951	0	0	0	0	0	0	1	1	1	1	rodent_conserved
chr1	173999311	174007707	8396	union_B1019	NA	NA	NA	NA	NA	NA	NA	NA	0	1	1	0	0	0	0	0	0	0	Other
chr1	174022773	174033986	11213	union_B1020	NA	NA	NA	NA	NA	NA	NA	NA	0	0	0	1	0	0	0	0	0	0	Other
chr1	174075000	174093675	18675	union_B1021	chr1	174075000	174085000	hg38_n_B14046	NA	NA	NA	NA	1	0	0	1	0	0	0	0	0	0	Other
chr1	174218545	174265000	46455	union_B1022	chr1	174255000	174265000	hg38_n_B14064	chr1	160725000	160735000	mm10_n_B14930	1	1	1	1	1	1	1	1	1	1	ultra_conserved
chr1	174745000	174789923	44923	union_B1023	chr1	174745000	174755000	hg38_n_B14111	NA	NA	NA	NA	1	1	1	1	0	1	0	1	1	0	Other
chr1	174998640	175055223	56583	union_B1024	chr1	175005000	175015000	hg38_n_B14137	chr1	160185000	160195000	mm10_n_B14877	1	1	1	1	1	1	1	1	1	1	ultra_conserved
chr1	175132961	175145000	12039	union_B1025	chr1	175135000	175145000	hg38_n_B14150	NA	NA	NA	NA	1	1	1	1	0	0	0	0	0	0	primate_conserved
chr1	175338790	175365529	26739	union_B1026	chr1	175355000	175365000	hg38_n_B14172	NA	NA	NA	NA	1	1	1	1	0	1	0	1	0	0	Other
chr1	175385686	175400335	14649	union_B1027	NA	NA	NA	NA	chr1	159855000	159865000	mm10_n_B14845	0	0	0	0	0	0	1	0	1	0	Other
chr1	175437618	175447630	10012	union_B1028	NA	NA	NA	NA	NA	NA	NA	NA	0	0	1	0	0	0	0	0	0	0	Other
chr1	175500253	175509329	9076	union_B1029	NA	NA	NA	NA	NA	NA	NA	NA	0	0	0	0	0	0	0	0	0	1	Other
chr1	175875580	175906210	30630	union_B1030	chr1	175895000	175905000	hg38_n_B14226	chr1	159385000	159395000	mm10_n_B14798	1	1	0	1	0	0	1	0	1	1	Other
chr1	176065000	176075000	10000	union_B1031	chr1	176065000	176075000	hg38_n_B14243	NA	NA	NA	NA	1	0	0	0	0	0	0	0	0	0	human_specific
chr1	176242255	176252256	10001	union_B1032	NA	NA	NA	NA	NA	NA	NA	NA	0	0	1	0	0	0	0	0	0	0	Other
chr1	176286238	176295918	9680	union_B1033	NA	NA	NA	NA	NA	NA	NA	NA	0	1	0	0	0	1	0	0	0	0	Other
chr1	176328617	176369730	41113	union_B1034	chr1	176345000	176355000	hg38_n_B14271	chr1	159165000	159175000	mm10_n_B14776	1	0	0	1	0	0	1	1	0	0	Other
chr1	176498781	176560064	61283	union_B1035	NA	NA	NA	NA	chr1	158985000	158995000	mm10_n_B14759	0	1	1	0	0	0	1	0	1	1	Other
chr1	176702385	176712338	9953	union_B1036	NA	NA	NA	NA	NA	NA	NA	NA	0	0	0	1	0	0	0	0	0	0	Other
chr1	176878504	176899800	21296	union_B1037	chr1	176885000	176895000	hg38_n_B14325	chr1	158652500	158665000	mm10_n_B14727	1	1	1	1	1	1	1	1	1	1	ultra_conserved
chr1	177143711	177152368	8657	union_B1038	NA	NA	NA	NA	NA	NA	NA	NA	0	0	0	0	0	0	0	0	0	1	Other
chr1	177190067	177215000	24933	union_B1039	chr1	177205000	177215000	hg38_n_B14357	NA	NA	NA	NA	1	0	0	1	0	0	0	0	0	0	Other
chr1	177382749	177445000	62251	union_B1040	chr1	177435000	177445000	hg38_n_B14380	NA	NA	NA	NA	1	0	1	1	0	0	0	0	0	0	Other
chr1	177557423	177567201	9778	union_B1041	NA	NA	NA	NA	NA	NA	NA	NA	0	0	0	0	0	0	0	0	1	0	Other
chr1	177766850	177786055	19205	union_B1042	NA	NA	NA	NA	NA	NA	NA	NA	0	0	0	0	0	0	0	1	1	1	Other
chr1	177890405	177895186	4781	union_B1043	NA	NA	NA	NA	chr1	157605000	157615000	mm10_n_B14625	0	0	0	0	0	0	1	0	0	0	mouse_specific
chr1	177920275	177963008	42733	union_B1044	chr1	177945000	177955000	hg38_n_B14431	NA	NA	NA	NA	1	1	1	0	0	1	0	1	1	1	Other
chr1	178025476	178037240	11764	union_B1045	NA	NA	NA	NA	NA	NA	NA	NA	0	0	0	0	0	0	0	0	0	1	Other
chr1	178238151	178248171	10020	union_B1046	NA	NA	NA	NA	NA	NA	NA	NA	0	1	0	0	0	0	0	0	0	0	Other
chr1	178275000	178311405	36405	union_B1047	chr1	178275000	178285000	hg38_n_B14464	chr1	157285000	157295000	mm10_n_B14593	1	1	0	1	0	1	1	1	1	1	Other
chr1	178503909	178534125	30216	union_B1048	chr1	178515000	178525000	hg38_n_B14488	chr1	157085000	157095000	mm10_n_B14573	1	1	1	1	1	1	1	1	1	1	ultra_conserved
chr1	178750429	178794782	44353	union_B1049	chr1	178765000	178775000	hg38_n_B14513	chr1	156895000	156905000	mm10_n_B14554	1	1	1	1	1	1	1	1	0	0	Other
chr1	179018315	179036190	17875	union_B1050	chr1	179025000	179035000	hg38_n_B14539	chr1	156715000	156725000	mm10_n_B14536	1	1	1	1	0	0	1	1	1	1	ultra_conserved
chr1	179224969	179235081	10112	union_B1051	NA	NA	NA	NA	NA	NA	NA	NA	0	0	0	1	0	0	0	1	0	1	Other
chr1	179378194	179404669	26475	union_B1052	chr1	179385000	179395000	hg38_n_B14575	NA	NA	NA	NA	1	1	1	1	1	0	0	1	0	0	Other
chr1	179491497	179510679	19182	union_B1053	NA	NA	NA	NA	NA	NA	NA	NA	0	0	0	0	0	0	0	0	0	1	Other
chr1	179655672	179698414	42742	union_B1054	chr1	179665000	179675000	hg38_n_B14603	chr1	156255000	156265000	mm10_n_B14490	1	1	1	1	0	0	1	0	1	0	Other
chr1	179825000	179889465	64465	union_B1055	chr1	179825000	179835000	hg38_n_B14619	chr1	156035000	156045000	mm10_n_B14473	1	1	1	1	1	1	1	1	1	1	ultra_conserved
chr1	180038286	180052928	14642	union_B1056	NA	NA	NA	NA	NA	NA	NA	NA	0	0	0	1	0	0	0	0	1	0	Other
chr1	180116948	180124661	7713	union_B1057	NA	NA	NA	NA	NA	NA	NA	NA	0	0	0	0	0	0	0	0	0	1	Other
chr1	180186222	180225310	39088	union_B1058	chr1	180195000	180205000	hg38_n_B14656	chr1	155755000	155765000	mm10_n_B14445	1	1	1	1	1	0	1	1	1	0	Other
chr1	180486969	180505000	18031	union_B1059	chr1	180495000	180505000	hg38_n_B14686	chr1	155555000	155565000	mm10_n_B14425	1	1	1	1	1	0	1	1	1	0	Other
chr1	180861845	180887910	26065	union_B1060	chr1	180865000	180875000	hg38_n_B14723	chr1	155285000	155295000	mm10_n_B14398	1	1	1	1	0	1	1	0	0	0	Other
chr1	180904598	180910145	5547	union_B1061	NA	NA	NA	NA	NA	NA	NA	NA	0	0	0	0	0	0	0	0	0	1	Other
chr1	181006918	181016603	9685	union_B1062	NA	NA	NA	NA	NA	NA	NA	NA	0	0	1	0	0	0	0	0	0	0	Other
chr1	181175000	181192716	17716	union_B1063	chr1	181175000	181185000	hg38_n_B14754	chr1	155005000	155015000	mm10_n_B14370	1	1	0	1	1	1	1	1	1	1	Other
chr1	181435000	181476549	41549	union_B1064	chr1	181435000	181445000	hg38_n_B14780	chr1	154765000	154775000	mm10_n_B14347	1	1	0	1	1	0	1	1	1	1	Other
chr1	181605908	181612776	6868	union_B1065	NA	NA	NA	NA	NA	NA	NA	NA	0	0	0	0	0	0	0	0	0	1	Other
chr1	181685000	181695000	10000	union_B1066	chr1	181685000	181695000	hg38_n_B14805	NA	NA	NA	NA	1	0	0	0	0	0	0	0	0	0	human_specific
chr1	181934161	181944188	10027	union_B1067	NA	NA	NA	NA	NA	NA	NA	NA	0	1	0	0	0	0	0	0	0	0	Other
chr1	182031126	182085000	53874	union_B1068	chr1	182075000	182085000	hg38_n_B14844	chr1	154205000	154215000	mm10_n_B14292	1	1	1	1	0	1	1	1	1	0	Other
chr1	182400304	182448210	47906	union_B1069	chr1	182425000	182435000	hg38_n_B14879	chr1	153845000	153855000	mm10_n_B14256	1	1	1	1	1	1	1	0	1	1	Other
chr1	182474588	182493880	19292	union_B1070	NA	NA	NA	NA	NA	NA	NA	NA	0	0	0	0	0	0	0	1	0	0	Other
chr1	182564409	182592433	28024	union_B1071	chr1	182575000	182585000	hg38_n_B14894	NA	NA	NA	NA	1	1	1	1	0	0	0	0	0	0	primate_conserved
chr1	182833526	182856690	23164	union_B1072	chr1	182835000	182845000	hg38_n_B14920	chr1	153475000	153485000	mm10_n_B14219	1	0	1	0	1	0	1	1	1	0	Other
chr1	182884178	182913854	29676	union_B1073	NA	NA	NA	NA	NA	NA	NA	NA	0	1	1	1	0	0	0	0	0	0	Other
chr1	183122876	183129685	6809	union_B1074	NA	NA	NA	NA	NA	NA	NA	NA	0	0	0	0	0	0	0	0	0	1	Other
chr1	183140908	183149045	8137	union_B1075	NA	NA	NA	NA	NA	NA	NA	NA	0	0	0	0	0	0	0	1	0	0	Other
chr1	183257691	183290010	32319	union_B1076	chr1	183265000	183275000	hg38_n_B14963	chr1	153095000	153105000	mm10_n_B14181	1	1	1	1	0	0	1	1	1	0	Other
chr1	183431896	183473676	41780	union_B1077	chr1	183455000	183465000	hg38_n_B14982	chr1	152915000	152925000	mm10_n_B14163	1	1	1	1	1	0	1	1	0	1	Other
chr1	183624870	183648138	23268	union_B1078	chr1	183635000	183645000	hg38_n_B14999	chr1	152765000	152775000	mm10_n_B14148	1	1	1	1	1	0	1	1	1	1	ultra_conserved
chr1	183916326	183962863	46537	union_B1079	chr1	183935000	183945000	hg38_n_B15029	chr1	152515000	152525000	mm10_n_B14123	1	1	1	1	0	1	1	1	1	1	ultra_conserved
chr1	184051337	184086213	34876	union_B1080	chr1	184055000	184065000	hg38_n_B15041	NA	NA	NA	NA	1	1	1	1	0	1	0	1	0	1	Other
chr1	184222582	184243349	20767	union_B1081	chr1	184225000	184235000	hg38_n_B15058	NA	NA	NA	NA	1	1	1	0	0	1	0	0	0	0	Other
chr1	184283301	184296211	12910	union_B1082	NA	NA	NA	NA	NA	NA	NA	NA	0	0	0	0	0	0	0	0	0	1	Other
chr1	184379120	184387049	7929	union_B1083	NA	NA	NA	NA	NA	NA	NA	NA	0	0	0	0	0	0	0	0	0	1	Other
chr1	184669863	184711573	41710	union_B1084	chr1	184695000	184705000	hg38_n_B15105	chr1	151805000	151815000	mm10_n_B14053	1	1	0	1	0	0	1	0	1	1	Other
chr1	184745709	184760981	15272	union_B1085	NA	NA	NA	NA	NA	NA	NA	NA	0	0	1	0	1	0	0	1	0	0	Other
chr1	184995000	185009987	14987	union_B1086	chr1	184995000	185005000	hg38_n_B15135	NA	NA	NA	NA	1	1	0	0	0	0	0	0	0	0	Other
chr1	185031392	185041423	10031	union_B1087	NA	NA	NA	NA	NA	NA	NA	NA	0	0	1	0	0	1	0	0	0	0	Other
chr1	185143301	185185000	41699	union_B1088	chr1	185175000	185185000	hg38_n_B15153	chr1	151425000	151435000	mm10_n_B14015	1	0	1	0	1	1	1	1	1	1	Other
chr1	185195132	185205148	10016	union_B1089	NA	NA	NA	NA	NA	NA	NA	NA	0	1	0	0	0	0	0	0	0	0	Other
chr1	185694529	185722265	27736	union_B1090	chr1	185705000	185715000	hg38_n_B15206	chr1	151015000	151025000	mm10_n_B13976	1	1	1	1	1	1	1	1	1	1	ultra_conserved
chr1	186072391	186082690	10299	union_B1091	NA	NA	NA	NA	NA	NA	NA	NA	0	0	0	0	0	0	0	0	0	1	Other
chr1	186219864	186286373	66509	union_B1092	NA	NA	NA	NA	chr1	150505000	150515000	mm10_n_B13925	0	1	1	1	1	0	1	1	0	1	Other
chr1	186305000	186315000	10000	union_B1093	chr1	186305000	186315000	hg38_n_B15266	NA	NA	NA	NA	1	0	0	0	0	0	0	0	0	0	human_specific
chr1	186393995	186404122	10127	union_B1094	NA	NA	NA	NA	NA	NA	NA	NA	0	1	0	0	0	0	0	0	0	0	Other
chr1	186418941	186442601	23660	union_B1095	NA	NA	NA	NA	chr1	150335000	150345000	mm10_n_B13908	0	0	1	0	0	0	1	0	0	1	Other
chr1	186674715	186684391	9676	union_B1096	NA	NA	NA	NA	NA	NA	NA	NA	0	0	0	1	0	0	0	0	0	0	Other
chr1	186975441	187055857	80416	union_B1097	chr1	187025000	187035000	hg38_n_B15338	chr1	149805000	149815000	mm10_n_B13857	1	1	1	1	0	0	1	1	1	1	ultra_conserved
chr1	187072041	187082113	10072	union_B1098	NA	NA	NA	NA	NA	NA	NA	NA	0	0	0	0	0	1	0	0	0	1	Other
chr1	187327378	187336883	9505	union_B1099	NA	NA	NA	NA	NA	NA	NA	NA	0	0	0	0	0	0	0	0	0	1	Other
chr1	187461371	187485509	24138	union_B1100	NA	NA	NA	NA	NA	NA	NA	NA	0	0	0	1	0	0	0	1	0	0	Other
chr1	187683823	187694161	10338	union_B1101	NA	NA	NA	NA	NA	NA	NA	NA	0	0	0	1	0	0	0	0	0	0	Other
chr1	187756408	187777523	21115	union_B1102	NA	NA	NA	NA	NA	NA	NA	NA	0	0	0	0	0	0	0	1	0	0	Other
chr1	187796504	187802016	5512	union_B1103	NA	NA	NA	NA	NA	NA	NA	NA	0	0	0	0	0	0	0	0	0	1	Other
chr1	187865000	187875000	10000	union_B1104	chr1	187865000	187875000	hg38_n_B15422	NA	NA	NA	NA	1	0	0	0	1	0	0	0	0	0	Other
chr1	188121145	188141507	20362	union_B1105	NA	NA	NA	NA	NA	NA	NA	NA	0	0	0	0	0	0	0	1	0	0	Other
chr1	188285000	188295000	10000	union_B1106	chr1	188285000	188295000	hg38_n_B15464	NA	NA	NA	NA	1	0	0	0	0	0	0	0	0	0	human_specific
chr1	188755000	188765000	10000	union_B1107	chr1	188755000	188765000	hg38_n_B15511	NA	NA	NA	NA	1	0	0	0	0	0	0	0	0	0	human_specific
chr1	188811254	188820966	9712	union_B1108	NA	NA	NA	NA	NA	NA	NA	NA	0	0	1	0	0	0	0	0	0	0	Other
chr1	189374312	189383988	9676	union_B1109	NA	NA	NA	NA	NA	NA	NA	NA	0	1	0	0	0	0	0	0	0	0	Other
chr1	189405000	189415000	10000	union_B1110	chr1	189405000	189415000	hg38_n_B15576	NA	NA	NA	NA	1	0	0	0	0	0	0	0	0	0	human_specific
chr1	189673840	189682943	9103	union_B1111	NA	NA	NA	NA	chr1	147277500	147292500	mm10_n_B13631	0	0	0	0	0	0	1	0	0	0	mouse_specific
chr1	189831051	189832479	1428	union_B1112	NA	NA	NA	NA	NA	NA	NA	NA	0	0	0	1	0	0	0	0	0	0	Other
chr1	189855000	189865000	10000	union_B1113	chr1	189855000	189865000	hg38_n_B15621	NA	NA	NA	NA	1	0	0	0	0	0	0	0	0	0	human_specific
chr1	189959568	189971211	11643	union_B1114	NA	NA	NA	NA	NA	NA	NA	NA	0	0	0	0	0	0	0	1	0	0	Other
chr1	190176572	190190751	14179	union_B1115	NA	NA	NA	NA	NA	NA	NA	NA	0	0	0	0	0	0	0	0	1	0	Other
chr1	190475000	190495670	20670	union_B1116	chr1	190475000	190485000	hg38_n_B15683	NA	NA	NA	NA	1	0	0	0	0	1	0	1	0	0	Other
chr1	190685002	190687383	2381	union_B1117	NA	NA	NA	NA	NA	NA	NA	NA	0	0	0	0	0	0	0	1	0	0	Other
chr1	190855000	190865000	10000	union_B1118	chr1	190855000	190865000	hg38_n_B15721	NA	NA	NA	NA	1	0	0	0	0	0	0	0	0	0	human_specific
chr1	191514120	191520314	6194	union_B1119	NA	NA	NA	NA	NA	NA	NA	NA	0	0	0	0	0	0	0	0	0	1	Other
chr1	191589458	191594555	5097	union_B1120	NA	NA	NA	NA	NA	NA	NA	NA	0	0	0	0	0	0	0	0	1	0	Other
chr1	191962029	191971978	9949	union_B1121	NA	NA	NA	NA	NA	NA	NA	NA	0	0	1	0	0	0	0	0	0	0	Other
chr1	192066932	192071955	5023	union_B1122	NA	NA	NA	NA	NA	NA	NA	NA	0	0	0	0	0	0	0	1	0	0	Other
chr1	192138944	192152635	13691	union_B1123	NA	NA	NA	NA	NA	NA	NA	NA	0	0	0	0	0	0	0	0	0	1	Other
chr1	192435249	192471614	36365	union_B1124	chr1	192445000	192455000	hg38_n_B15880	NA	NA	NA	NA	1	1	1	1	1	1	0	0	1	1	Other
chr1	192604034	192645000	40966	union_B1125	chr1	192635000	192645000	hg38_n_B15899	chr1	144175000	144185000	mm10_n_B13342	1	0	1	1	0	0	1	1	1	1	Other
chr1	192778541	192803802	25261	union_B1126	chr1	192785000	192795000	hg38_n_B15914	NA	NA	NA	NA	1	0	1	1	0	1	0	0	1	0	Other
chr1	193022049	193062317	40268	union_B1127	chr1	193025000	193035000	hg38_n_B15938	chr1	143775000	143785000	mm10_n_B13304	1	1	1	1	1	1	1	1	1	1	ultra_conserved
chr1	193135487	193160205	24718	union_B1128	chr1	193145000	193155000	hg38_n_B15950	NA	NA	NA	NA	1	1	0	1	1	0	0	0	0	1	Other
chr1	193267996	193278260	10264	union_B1129	NA	NA	NA	NA	NA	NA	NA	NA	0	0	1	0	0	0	0	0	0	0	Other
chr1	193365000	193375000	10000	union_B1130	chr1	193365000	193375000	hg38_n_B15972	NA	NA	NA	NA	1	0	0	0	0	1	0	0	0	0	Other
chr1	193532752	193542362	9610	union_B1131	NA	NA	NA	NA	NA	NA	NA	NA	0	1	0	0	0	0	0	0	0	0	Other
chr1	193693791	193696840	3049	union_B1132	NA	NA	NA	NA	NA	NA	NA	NA	0	0	0	0	0	0	0	0	0	1	Other
chr1	193800025	193811184	11159	union_B1133	NA	NA	NA	NA	NA	NA	NA	NA	0	0	0	0	0	0	0	0	0	1	Other
chr1	193907181	193910027	2846	union_B1134	NA	NA	NA	NA	NA	NA	NA	NA	0	0	0	0	0	0	0	1	0	0	Other
chr1	193978558	193996324	17766	union_B1135	NA	NA	NA	NA	NA	NA	NA	NA	0	0	0	0	0	0	0	0	1	0	Other
chr1	194149612	194164115	14503	union_B1136	NA	NA	NA	NA	NA	NA	NA	NA	0	0	0	1	0	0	0	1	0	0	Other
chr1	194291524	194300730	9206	union_B1137	NA	NA	NA	NA	NA	NA	NA	NA	0	0	0	0	0	0	0	0	1	0	Other
chr1	194355000	194365000	10000	union_B1138	chr1	194355000	194365000	hg38_n_B16071	NA	NA	NA	NA	1	0	0	0	0	0	0	0	0	0	human_specific
chr1	194631021	194680208	49187	union_B1139	NA	NA	NA	NA	NA	NA	NA	NA	0	0	0	0	0	0	0	1	0	1	Other
chr1	194966733	194969537	2804	union_B1140	NA	NA	NA	NA	NA	NA	NA	NA	0	0	0	0	0	0	0	0	1	0	Other
chr1	195314676	195322950	8274	union_B1141	NA	NA	NA	NA	NA	NA	NA	NA	0	1	0	0	0	0	0	0	0	0	Other
chr1	195354917	195355852	935	union_B1142	NA	NA	NA	NA	NA	NA	NA	NA	0	0	0	0	0	0	0	0	0	1	Other
chr1	195415000	195425000	10000	union_B1143	chr1	195415000	195425000	hg38_n_B16177	NA	NA	NA	NA	1	0	0	0	0	0	0	0	0	0	human_specific
chr1	195542982	195544038	1056	union_B1144	NA	NA	NA	NA	NA	NA	NA	NA	0	0	0	0	0	0	0	1	0	0	Other
chr1	195881282	195908769	27487	union_B1145	NA	NA	NA	NA	NA	NA	NA	NA	0	1	1	0	0	0	0	0	0	0	Other
chr1	196077631	196149646	72015	union_B1146	chr1	196125000	196135000	hg38_n_B16248	chr1	140707500	140722500	mm10_n_B13021	1	1	1	1	0	0	1	1	0	0	Other
chr1	196283556	196290301	6745	union_B1147	NA	NA	NA	NA	NA	NA	NA	NA	0	0	0	0	0	0	0	1	0	1	Other
chr1	196303228	196335000	31772	union_B1148	chr1	196325000	196335000	hg38_n_B16268	chr1	140545000	140555000	mm10_n_B13006	1	1	1	1	0	0	1	0	0	0	Other
chr1	196444108	196447511	3403	union_B1149	NA	NA	NA	NA	NA	NA	NA	NA	0	0	0	0	0	0	0	0	0	1	Other
chr1	196672630	196725228	52598	union_B1150	chr1	196695000	196705000	hg38_n_B16305	chr1	140112500	140137500	mm10_n_B12966	1	1	1	1	0	0	1	0	0	0	Other
chr1	196829325	196832626	3301	union_B1151	NA	NA	NA	NA	chr1	139695000	139705000	mm10_n_B12937	0	0	0	0	0	0	1	0	0	0	mouse_specific
chr1	197083953	197090048	6095	union_B1152	NA	NA	NA	NA	NA	NA	NA	NA	0	0	0	0	0	0	0	0	0	1	Other
chr1	197163986	197175000	11014	union_B1153	chr1	197165000	197175000	hg38_n_B16347	NA	NA	NA	NA	1	0	0	1	0	0	0	0	0	0	Other
chr1	197199453	197210450	10997	union_B1154	NA	NA	NA	NA	NA	NA	NA	NA	0	0	1	0	0	0	0	1	0	0	Other
chr1	197221406	197234309	12903	union_B1155	NA	NA	NA	NA	NA	NA	NA	NA	0	0	0	0	0	0	0	0	0	1	Other
chr1	197247375	197255662	8287	union_B1156	NA	NA	NA	NA	NA	NA	NA	NA	0	0	0	0	0	0	0	0	1	0	Other
chr1	197332851	197346112	13261	union_B1157	NA	NA	NA	NA	chr1	139325000	139335000	mm10_n_B12905	0	0	0	0	0	0	1	0	0	0	mouse_specific
chr1	197384931	197394598	9667	union_B1158	NA	NA	NA	NA	NA	NA	NA	NA	0	0	0	1	1	0	0	0	0	0	Other
chr1	197422218	197432267	10049	union_B1159	NA	NA	NA	NA	NA	NA	NA	NA	0	1	0	0	0	0	0	0	0	0	Other
chr1	197483863	197505305	21442	union_B1160	chr1	197485000	197495000	hg38_n_B16379	NA	NA	NA	NA	1	1	1	0	0	0	0	0	0	0	Other
chr1	197922479	197972322	49843	union_B1161	chr1	197945000	197955000	hg38_n_B16425	chr1	138810000	138825000	mm10_n_B12855	1	1	0	1	1	1	1	1	1	1	Other
chr1	198064117	198085000	20883	union_B1162	chr1	198075000	198085000	hg38_n_B16438	NA	NA	NA	NA	1	1	1	0	0	0	0	0	0	0	Other
chr1	198459625	198487676	28051	union_B1163	NA	NA	NA	NA	chr1	138315000	138325000	mm10_n_B12808	0	1	1	1	0	1	1	1	0	0	Other
chr1	198514184	198539104	24920	union_B1164	NA	NA	NA	NA	NA	NA	NA	NA	0	0	0	0	0	0	0	0	1	1	Other
chr1	198692184	198702822	10638	union_B1165	NA	NA	NA	NA	NA	NA	NA	NA	0	0	0	0	0	0	0	0	0	1	Other
chr1	198719962	198766223	46261	union_B1166	chr1	198755000	198765000	hg38_n_B16471	chr1	138062500	138075000	mm10_n_B12783	1	1	1	1	1	1	1	0	1	0	Other
chr1	199011723	199023374	11651	union_B1167	NA	NA	NA	NA	NA	NA	NA	NA	0	0	0	0	0	0	0	0	0	1	Other
chr1	199079126	199081629	2503	union_B1168	NA	NA	NA	NA	NA	NA	NA	NA	0	0	0	0	0	0	0	0	1	0	Other
chr1	199177263	199188945	11682	union_B1169	NA	NA	NA	NA	chr1	137655000	137665000	mm10_n_B12744	0	0	0	0	0	0	1	0	0	0	mouse_specific
chr1	199258571	199270539	11968	union_B1170	NA	NA	NA	NA	NA	NA	NA	NA	0	1	1	1	0	0	0	0	0	0	Other
chr1	199285000	199295000	10000	union_B1171	chr1	199285000	199295000	hg38_n_B16524	NA	NA	NA	NA	1	0	0	0	0	0	0	0	0	0	human_specific
chr1	199311616	199317890	6274	union_B1172	NA	NA	NA	NA	NA	NA	NA	NA	0	0	0	0	0	0	0	1	0	1	Other
chr1	199581701	199595000	13299	union_B1173	chr1	199585000	199595000	hg38_n_B16554	chr1	137295000	137305000	mm10_n_B12709	1	0	0	0	0	0	1	0	0	0	Other
chr1	199620630	199630982	10352	union_B1174	NA	NA	NA	NA	NA	NA	NA	NA	0	0	0	1	0	0	0	0	0	0	Other
chr1	199645436	199666177	20741	union_B1175	NA	NA	NA	NA	NA	NA	NA	NA	0	0	0	0	0	0	0	1	1	1	Other
chr1	199888522	199895739	7217	union_B1176	NA	NA	NA	NA	NA	NA	NA	NA	0	0	1	0	0	0	0	0	0	0	Other
chr1	199913101	199924220	11119	union_B1177	NA	NA	NA	NA	NA	NA	NA	NA	0	0	0	1	0	0	0	0	0	0	Other
chr1	199937306	199938357	1051	union_B1178	NA	NA	NA	NA	NA	NA	NA	NA	0	0	0	0	0	0	0	0	0	1	Other
chr1	200010705	200025474	14769	union_B1179	NA	NA	NA	NA	NA	NA	NA	NA	0	0	0	0	0	0	0	1	0	0	Other
chr1	200095000	200122160	27160	union_B1180	chr1	200095000	200105000	hg38_n_B16605	NA	NA	NA	NA	1	1	0	0	0	0	0	0	0	0	Other
chr1	200136241	200146070	9829	union_B1181	NA	NA	NA	NA	NA	NA	NA	NA	0	0	1	0	0	1	0	0	0	0	Other
chr1	200265000	200297036	32036	union_B1182	chr1	200265000	200275000	hg38_n_B16622	chr1	136745000	136755000	mm10_n_B12656	1	1	1	1	1	0	1	0	1	1	Other
chr1	200527386	200572039	44653	union_B1183	chr1	200535000	200545000	hg38_n_B16649	chr1	136525000	136535000	mm10_n_B12634	1	1	1	1	1	1	1	1	1	1	ultra_conserved
chr1	200842728	200892776	50048	union_B1184	chr1	200855000	200865000	hg38_n_B16681	chr1	136265000	136275000	mm10_n_B12608	1	1	0	1	0	0	1	1	1	1	Other
chr1	200903587	200913746	10159	union_B1185	NA	NA	NA	NA	NA	NA	NA	NA	0	0	1	0	0	0	0	0	0	0	Other
chr1	200965000	200975000	10000	union_B1186	chr1	200965000	200975000	hg38_n_B16692	NA	NA	NA	NA	1	0	0	0	1	1	0	0	0	0	Other
chr1	201065760	201077411	11651	union_B1187	NA	NA	NA	NA	chr1	136085000	136095000	mm10_n_B12590	0	0	0	0	0	0	1	1	0	0	Other
chr1	201118110	201151290	33180	union_B1188	chr1	201135000	201145000	hg38_n_B16709	NA	NA	NA	NA	1	1	0	0	0	0	0	1	1	1	Other
chr1	201174009	201184212	10203	union_B1189	NA	NA	NA	NA	NA	NA	NA	NA	0	0	1	0	0	0	0	0	0	0	Other
chr1	201215657	201254713	39056	union_B1190	chr1	201225000	201235000	hg38_n_B16718	chr1	135945000	135955000	mm10_n_B12576	1	0	0	1	0	0	1	0	0	0	Other
chr1	201366668	201388651	21983	union_B1191	NA	NA	NA	NA	NA	NA	NA	NA	0	1	1	0	0	0	0	0	0	1	Other
chr1	201406744	201437074	30330	union_B1192	chr1	201415000	201425000	hg38_n_B16736	chr1	135795000	135805000	mm10_n_B12561	1	0	0	1	0	1	1	1	1	0	Other
chr1	201519704	201539148	19444	union_B1193	chr1	201525000	201535000	hg38_n_B16747	NA	NA	NA	NA	1	1	1	1	0	0	0	0	1	1	Other
chr1	201810565	201835000	24435	union_B1194	chr1	201825000	201835000	hg38_n_B16777	chr1	135435000	135445000	mm10_n_B12525	1	1	1	1	0	0	1	0	1	0	Other
chr1	201847508	201859043	11535	union_B1195	NA	NA	NA	NA	NA	NA	NA	NA	0	0	0	0	0	0	0	1	0	1	Other
chr1	201982203	202003826	21623	union_B1196	chr1	201985000	201995000	hg38_n_B16793	NA	NA	NA	NA	1	1	0	1	0	0	0	0	0	0	Other
chr1	202141374	202192726	51352	union_B1197	chr1	202145000	202155000	hg38_n_B16809	chr1	135125000	135135000	mm10_n_B12494	1	1	1	1	1	1	1	1	1	1	ultra_conserved
chr1	202321231	202357082	35851	union_B1198	chr1	202325000	202335000	hg38_n_B16826	chr1	134975000	134985000	mm10_n_B12479	1	1	1	1	1	0	1	1	1	1	ultra_conserved
chr1	202440745	202452632	11887	union_B1199	NA	NA	NA	NA	NA	NA	NA	NA	0	0	0	1	0	0	0	0	0	0	Other
chr1	202701161	202743004	41843	union_B1200	chr1	202725000	202735000	hg38_n_B16866	chr1	134645000	134655000	mm10_n_B12446	1	1	1	1	1	0	1	1	1	1	ultra_conserved
chr1	202791436	202799459	8023	union_B1201	NA	NA	NA	NA	NA	NA	NA	NA	0	0	1	0	0	0	0	0	0	0	Other
chr1	202886076	202896501	10425	union_B1202	NA	NA	NA	NA	chr1	134485000	134495000	mm10_n_B12430	0	0	0	0	0	0	1	1	0	0	Other
chr1	202915913	202923793	7880	union_B1203	NA	NA	NA	NA	NA	NA	NA	NA	0	0	0	0	0	0	0	0	1	0	Other
chr1	203007465	203035567	28102	union_B1204	chr1	203015000	203025000	hg38_n_B16895	chr1	134345000	134355000	mm10_n_B12416	1	1	1	1	1	1	1	1	1	1	ultra_conserved
chr1	203245000	203255795	10795	union_B1205	chr1	203245000	203255000	hg38_n_B16918	NA	NA	NA	NA	1	0	0	1	1	0	0	0	0	0	Other
chr1	203335733	203351022	15289	union_B1206	NA	NA	NA	NA	NA	NA	NA	NA	0	1	1	1	0	0	0	1	1	0	Other
chr1	203471645	203473133	1488	union_B1207	NA	NA	NA	NA	NA	NA	NA	NA	0	0	0	0	0	0	0	0	0	1	Other
chr1	203485026	203505984	20958	union_B1208	chr1	203495000	203505000	hg38_n_B16943	chr1	133895000	133905000	mm10_n_B12371	1	1	1	1	1	1	1	1	1	1	ultra_conserved
chr1	203663496	203674502	11006	union_B1209	NA	NA	NA	NA	NA	NA	NA	NA	0	0	0	0	0	0	0	0	0	1	Other
chr1	203706693	203727624	20931	union_B1210	NA	NA	NA	NA	chr1	133715000	133725000	mm10_n_B12353	0	0	0	0	0	0	1	1	1	0	Other
chr1	203769722	203782071	12349	union_B1211	NA	NA	NA	NA	NA	NA	NA	NA	0	1	0	0	0	0	0	0	0	0	Other
chr1	203845106	203878025	32919	union_B1212	chr1	203855000	203865000	hg38_n_B16979	chr1	133605000	133615000	mm10_n_B12342	1	0	1	1	1	0	1	1	1	1	Other
chr1	204122211	204157837	35626	union_B1213	chr1	204145000	204155000	hg38_n_B17008	chr1	133375000	133385000	mm10_n_B12319	1	1	1	1	0	1	1	1	1	0	Other
chr1	204367890	204414603	46713	union_B1214	chr1	204385000	204395000	hg38_n_B17032	chr1	133135000	133145000	mm10_n_B12295	1	1	1	1	1	1	1	1	0	0	Other
chr1	204514645	204522838	8193	union_B1215	NA	NA	NA	NA	NA	NA	NA	NA	0	0	0	1	0	0	0	1	0	0	Other
chr1	204534844	204566730	31886	union_B1216	chr1	204555000	204565000	hg38_n_B17049	chr1	132985000	132995000	mm10_n_B12280	1	1	1	0	1	1	1	0	1	1	Other
chr1	204811494	204828711	17217	union_B1217	chr1	204815000	204825000	hg38_n_B17075	chr1	132745000	132755000	mm10_n_B12256	1	1	1	1	0	0	1	0	0	0	Other
chr1	204869412	204878779	9367	union_B1218	NA	NA	NA	NA	NA	NA	NA	NA	0	0	0	0	0	0	0	0	1	0	Other
chr1	204942516	204979620	37104	union_B1219	chr1	204955000	204965000	hg38_n_B17089	chr1	132605000	132615000	mm10_n_B12242	1	1	1	1	1	1	1	0	0	1	Other
chr1	205062909	205105187	42278	union_B1220	chr1	205085000	205095000	hg38_n_B17102	chr1	132515000	132525000	mm10_n_B12233	1	0	0	1	0	1	1	1	1	1	Other
chr1	205255000	205274723	19723	union_B1221	chr1	205255000	205265000	hg38_n_B17119	chr1	132355000	132365000	mm10_n_B12217	1	1	1	1	0	1	1	1	0	1	Other
chr1	205323588	205348153	24565	union_B1222	chr1	205335000	205345000	hg38_n_B17127	chr1	132305000	132315000	mm10_n_B12212	1	1	1	1	1	1	1	0	0	1	Other
chr1	205465414	205478415	13001	union_B1223	NA	NA	NA	NA	NA	NA	NA	NA	0	0	0	0	0	0	0	0	1	0	Other
chr1	205514855	205535358	20503	union_B1224	chr1	205525000	205535000	hg38_n_B17145	chr1	132105000	132115000	mm10_n_B12192	1	1	1	1	0	1	1	0	0	1	Other
chr1	205745320	205785000	39680	union_B1225	chr1	205775000	205785000	hg38_n_B17170	chr1	131885000	131895000	mm10_n_B12170	1	1	0	1	0	0	1	0	1	1	Other
chr1	205814811	205824806	9995	union_B1226	NA	NA	NA	NA	NA	NA	NA	NA	0	0	1	0	0	0	0	0	0	0	Other
chr1	205971844	205988800	16956	union_B1227	chr1	205975000	205985000	hg38_n_B17190	NA	NA	NA	NA	1	1	0	1	0	1	0	0	0	0	Other
chr1	206000212	206030645	30433	union_B1228	NA	NA	NA	NA	chr1	131677500	131692500	mm10_n_B12150	0	0	0	0	0	0	1	0	0	1	Other
chr1	206136896	206164514	27618	union_B1229	NA	NA	NA	NA	chr1	131575000	131585000	mm10_n_B12141	0	1	1	1	1	1	1	1	0	1	Other
chr1	206445000	206478175	33175	union_B1230	chr1	206445000	206455000	hg38_n_B17212	chr1	131275000	131285000	mm10_n_B12113	1	1	1	1	1	1	1	1	1	1	ultra_conserved
chr1	206599657	206632211	32554	union_B1231	chr1	206605000	206615000	hg38_n_B17228	NA	NA	NA	NA	1	1	0	1	0	1	0	0	0	1	Other
chr1	206678788	206695281	16493	union_B1232	NA	NA	NA	NA	chr1	131095000	131105000	mm10_n_B12095	0	0	0	0	0	0	1	1	0	0	Other
chr1	206717605	206729167	11562	union_B1233	NA	NA	NA	NA	NA	NA	NA	NA	0	0	0	1	0	0	0	0	1	0	Other
chr1	206920375	206927995	7620	union_B1234	NA	NA	NA	NA	chr1	130855000	130865000	mm10_n_B12071	0	0	0	1	0	1	1	0	0	0	Other
chr1	207011786	207025000	13214	union_B1235	chr1	207015000	207025000	hg38_n_B17269	NA	NA	NA	NA	1	0	1	0	0	0	0	0	0	0	Other
chr1	207037707	207047752	10045	union_B1236	NA	NA	NA	NA	NA	NA	NA	NA	0	1	0	0	0	0	0	0	0	0	Other
chr1	207079814	207089228	9414	union_B1237	NA	NA	NA	NA	NA	NA	NA	NA	0	0	0	1	0	0	0	0	0	0	Other
chr1	207354200	207361619	7419	union_B1238	NA	NA	NA	NA	NA	NA	NA	NA	0	0	0	0	0	0	0	1	1	0	Other
chr1	207406255	207417570	11315	union_B1239	NA	NA	NA	NA	NA	NA	NA	NA	0	0	0	1	0	0	0	0	0	0	Other
chr1	207495756	207507657	11901	union_B1240	NA	NA	NA	NA	chr1	195125000	195135000	mm10_n_B18242	0	0	0	0	0	0	1	0	0	0	mouse_specific
chr1	207557500	207575000	17500	union_B1241	chr1	207557500	207575000	hg38_n_B17321	NA	NA	NA	NA	1	0	0	1	0	0	0	0	0	0	Other
chr1	207795000	207810700	15700	union_B1242	chr1	207795000	207805000	hg38_n_B17344	NA	NA	NA	NA	1	1	0	1	0	0	0	0	0	0	Other
chr1	207867514	207890315	22801	union_B1243	NA	NA	NA	NA	chr1	194965000	194975000	mm10_n_B18227	0	1	0	0	0	0	1	1	1	1	Other
chr1	207992881	208024248	31367	union_B1244	chr1	207995000	208005000	hg38_n_B17364	chr1	194815000	194825000	mm10_n_B18212	1	1	1	1	0	1	1	1	1	1	ultra_conserved
chr1	208247046	208290330	43284	union_B1245	chr1	208275000	208285000	hg38_n_B17392	chr1	194605000	194615000	mm10_n_B18191	1	1	1	1	0	0	1	1	1	1	ultra_conserved
chr1	208462153	208471905	9752	union_B1246	NA	NA	NA	NA	NA	NA	NA	NA	0	0	1	0	0	0	0	0	0	0	Other
chr1	208635535	208675283	39748	union_B1247	chr1	208645000	208655000	hg38_n_B17429	chr1	194205000	194215000	mm10_n_B18151	1	1	0	1	0	0	1	1	1	1	Other
chr1	208987345	209002277	14932	union_B1248	NA	NA	NA	NA	NA	NA	NA	NA	0	0	0	1	0	0	0	0	0	0	Other
chr1	209042726	209047231	4505	union_B1249	NA	NA	NA	NA	NA	NA	NA	NA	0	0	0	1	0	0	0	0	0	0	Other
chr1	209191225	209218449	27224	union_B1250	NA	NA	NA	NA	chr1	193695000	193705000	mm10_n_B18103	0	1	0	0	1	0	1	1	1	1	Other
chr1	209243398	209260638	17240	union_B1251	chr1	209245000	209255000	hg38_n_B17489	NA	NA	NA	NA	1	0	1	1	0	0	0	0	0	0	Other
chr1	209486866	209505352	18486	union_B1252	NA	NA	NA	NA	NA	NA	NA	NA	0	0	0	0	0	0	0	1	1	0	Other
chr1	209545000	209579489	34489	union_B1253	chr1	209545000	209555000	hg38_n_B17519	chr1	193385000	193395000	mm10_n_B18072	1	1	1	1	0	1	1	1	1	1	ultra_conserved
chr1	209749725	209758866	9141	union_B1254	NA	NA	NA	NA	NA	NA	NA	NA	0	0	0	0	0	0	0	1	0	0	Other
chr1	209822003	209859262	37259	union_B1255	chr1	209835000	209845000	hg38_n_B17548	chr1	193125000	193135000	mm10_n_B18046	1	1	1	1	1	1	1	0	1	1	Other
chr1	210021189	210027718	6529	union_B1256	NA	NA	NA	NA	NA	NA	NA	NA	0	0	0	0	0	0	0	1	0	0	Other
chr1	210058816	210069599	10783	union_B1257	NA	NA	NA	NA	chr1	192955000	192965000	mm10_n_B18030	0	0	0	1	0	0	1	0	0	0	Other
chr1	210108411	210134515	26104	union_B1258	NA	NA	NA	NA	NA	NA	NA	NA	0	1	1	0	0	0	0	0	0	0	Other
chr1	210313855	210331569	17714	union_B1259	NA	NA	NA	NA	NA	NA	NA	NA	0	1	1	1	0	0	0	0	0	0	Other
chr1	210395878	210431210	35332	union_B1260	NA	NA	NA	NA	chr1	192715000	192725000	mm10_n_B18006	0	1	1	1	0	0	1	1	1	1	Other
chr1	210566824	210576087	9263	union_B1261	NA	NA	NA	NA	NA	NA	NA	NA	0	1	0	0	0	1	0	0	0	0	Other
chr1	211125000	211135000	10000	union_B1262	chr1	211125000	211135000	hg38_n_B17632	NA	NA	NA	NA	1	0	0	0	0	0	0	0	0	0	human_specific
chr1	211234808	211265000	30192	union_B1263	chr1	211255000	211265000	hg38_n_B17645	chr1	192135000	192150000	mm10_n_B17952	1	1	1	1	0	0	1	1	0	1	Other
chr1	211477466	211481807	4341	union_B1264	NA	NA	NA	NA	NA	NA	NA	NA	0	0	0	0	0	0	0	0	0	1	Other
chr1	211505000	211526118	21118	union_B1265	chr1	211505000	211515000	hg38_n_B17670	NA	NA	NA	NA	1	1	1	1	0	1	0	0	1	0	Other
chr1	211662858	211681992	19134	union_B1266	chr1	211665000	211675000	hg38_n_B17686	chr1	191825000	191835000	mm10_n_B17927	1	1	1	1	1	0	1	1	1	1	ultra_conserved
chr1	212020375	212070072	49697	union_B1267	chr1	212035000	212045000	hg38_n_B17723	chr1	191565000	191575000	mm10_n_B17901	1	1	1	1	1	0	1	1	1	1	ultra_conserved
chr1	212445716	212472590	26874	union_B1268	chr1	212455000	212465000	hg38_n_B17765	chr1	191295000	191305000	mm10_n_B17874	1	1	1	1	1	1	1	1	1	1	ultra_conserved
chr1	212634374	212655000	20626	union_B1269	chr1	212645000	212655000	hg38_n_B17784	NA	NA	NA	NA	1	1	1	1	1	1	0	0	0	0	primate_conserved
chr1	212704327	212732140	27813	union_B1270	NA	NA	NA	NA	chr1	191085000	191095000	mm10_n_B17853	0	0	0	0	0	0	1	0	0	0	mouse_specific
chr1	212780741	212819357	38616	union_B1271	chr1	212785000	212795000	hg38_n_B17798	NA	NA	NA	NA	1	1	1	1	1	0	0	0	0	1	Other
chr1	213048905	213093084	44179	union_B1272	NA	NA	NA	NA	chr1	190905000	190915000	mm10_n_B17835	0	0	0	1	0	0	1	1	1	0	Other
chr1	213117626	213127647	10021	union_B1273	NA	NA	NA	NA	NA	NA	NA	NA	0	1	0	0	0	0	0	0	0	0	Other
chr1	213201728	213249134	47406	union_B1274	NA	NA	NA	NA	chr1	190795000	190805000	mm10_n_B17824	0	0	0	1	0	0	1	1	0	1	Other
chr1	213506673	213512790	6117	union_B1275	NA	NA	NA	NA	NA	NA	NA	NA	0	0	0	0	0	0	0	0	1	0	Other
chr1	213545780	213555706	9926	union_B1276	NA	NA	NA	NA	NA	NA	NA	NA	0	0	0	1	0	0	0	0	0	0	Other
chr1	213597798	213606006	8208	union_B1277	NA	NA	NA	NA	NA	NA	NA	NA	0	0	0	0	0	0	0	1	0	0	Other
chr1	214125237	214146900	21663	union_B1279	NA	NA	NA	NA	NA	NA	NA	NA	0	0	0	0	0	0	0	1	0	1	Other
chr1	214174762	214210543	35781	union_B1280	chr1	214175000	214185000	hg38_n_B17937	chr1	189975000	189985000	mm10_n_B17742	1	1	1	1	1	1	1	0	0	0	Other
chr1	214329625	214365076	35451	union_B1281	chr1	214335000	214345000	hg38_n_B17953	chr1	189865000	189875000	mm10_n_B17731	1	1	1	1	1	1	1	1	1	1	ultra_conserved
chr1	214602529	214665000	62471	union_B1282	chr1	214655000	214665000	hg38_n_B17985	chr1	189675000	189685000	mm10_n_B17712	1	0	0	1	0	0	1	1	1	0	Other
chr1	214686746	214699346	12600	union_B1283	NA	NA	NA	NA	NA	NA	NA	NA	0	1	0	0	0	0	0	0	0	0	Other
chr1	214718932	214736382	17450	union_B1284	NA	NA	NA	NA	NA	NA	NA	NA	0	0	1	0	0	0	0	0	0	0	Other
chr1	215045798	215060788	14990	union_B1285	NA	NA	NA	NA	NA	NA	NA	NA	0	0	0	0	0	0	0	1	0	0	Other
chr1	215140124	215149451	9327	union_B1286	NA	NA	NA	NA	NA	NA	NA	NA	0	0	0	0	0	0	0	0	0	1	Other
chr1	215510142	215550401	40259	union_B1287	chr1	215525000	215535000	hg38_n_B18072	NA	NA	NA	NA	1	0	1	1	0	0	0	0	0	0	Other
chr1	215580250	215595885	15635	union_B1288	NA	NA	NA	NA	NA	NA	NA	NA	0	0	0	0	0	0	0	0	1	0	Other
chr1	215606763	215630304	23541	union_B1289	NA	NA	NA	NA	chr1	188965000	188975000	mm10_n_B17643	0	0	0	0	0	0	1	1	0	1	Other
chr1	215668303	215694316	26013	union_B1290	chr1	215675000	215685000	hg38_n_B18087	NA	NA	NA	NA	1	1	1	1	0	0	0	0	0	0	primate_conserved
chr1	215826931	215831841	4910	union_B1291	NA	NA	NA	NA	NA	NA	NA	NA	0	0	0	0	0	0	0	0	1	0	Other
chr1	215925000	215935000	10000	union_B1292	chr1	215925000	215935000	hg38_n_B18112	NA	NA	NA	NA	1	0	0	0	0	0	0	0	0	0	human_specific
chr1	216088927	216094477	5550	union_B1293	NA	NA	NA	NA	NA	NA	NA	NA	0	0	0	0	0	0	0	0	1	0	Other
chr1	216255051	216271363	16312	union_B1294	NA	NA	NA	NA	NA	NA	NA	NA	0	0	0	1	0	0	0	0	0	0	Other
chr1	216301177	216311116	9939	union_B1295	NA	NA	NA	NA	NA	NA	NA	NA	0	0	0	1	0	0	0	0	0	0	Other
chr1	216368610	216393231	24621	union_B1296	NA	NA	NA	NA	chr1	188305000	188315000	mm10_n_B17578	0	0	0	0	0	0	1	0	1	0	Other
chr1	216434482	216457538	23056	union_B1297	NA	NA	NA	NA	NA	NA	NA	NA	0	0	0	0	0	0	0	1	0	0	Other
chr1	216706342	216763986	57644	union_B1298	NA	NA	NA	NA	chr1	187995000	188005000	mm10_n_B17547	0	1	0	1	0	0	1	1	1	1	Other
chr1	216905672	216928902	23230	union_B1299	NA	NA	NA	NA	NA	NA	NA	NA	0	0	0	0	0	0	0	1	0	1	Other
chr1	217132160	217142065	9905	union_B1300	NA	NA	NA	NA	NA	NA	NA	NA	0	0	0	1	0	0	0	0	0	0	Other
chr1	217335000	217413289	78289	union_B1301	chr1	217335000	217345000	hg38_n_B18253	chr1	187415000	187425000	mm10_n_B17489	1	0	1	1	0	0	1	1	1	1	Other
chr1	217745671	217755786	10115	union_B1302	NA	NA	NA	NA	NA	NA	NA	NA	0	0	0	1	0	1	0	0	0	0	Other
chr1	217773854	217800847	26993	union_B1303	NA	NA	NA	NA	chr1	187105000	187115000	mm10_n_B17459	0	0	0	0	0	0	1	1	0	1	Other
chr1	217886257	217899521	13264	union_B1304	NA	NA	NA	NA	NA	NA	NA	NA	0	0	0	0	0	0	0	0	1	0	Other
chr1	218187118	218200442	13324	union_B1305	NA	NA	NA	NA	NA	NA	NA	NA	0	0	0	0	0	0	0	0	0	1	Other
chr1	218217271	218293906	76635	union_B1306	chr1	218245000	218255000	hg38_n_B18343	chr1	186745000	186755000	mm10_n_B17425	1	1	1	1	1	1	1	1	1	0	Other
chr1	218525000	218543600	18600	union_B1307	chr1	218525000	218535000	hg38_n_B18371	chr1	186535000	186545000	mm10_n_B17405	1	1	0	0	0	0	1	1	0	0	Other
chr1	218587135	218603270	16135	union_B1308	NA	NA	NA	NA	NA	NA	NA	NA	0	0	1	0	1	0	0	0	0	0	Other
chr1	219079356	219123431	44075	union_B1309	NA	NA	NA	NA	chr1	186165000	186175000	mm10_n_B17368	0	0	0	0	0	0	1	0	1	0	Other
chr1	219144498	219154483	9985	union_B1310	NA	NA	NA	NA	NA	NA	NA	NA	0	0	1	0	0	0	0	0	0	0	Other
chr1	219174867	219192119	17252	union_B1311	NA	NA	NA	NA	NA	NA	NA	NA	0	1	0	1	0	0	0	0	0	0	Other
chr1	219353122	219360349	7227	union_B1312	NA	NA	NA	NA	chr1	185955000	185965000	mm10_n_B17348	0	0	0	0	0	0	1	0	0	0	mouse_specific
chr1	219385000	219421967	36967	union_B1313	chr1	219385000	219395000	hg38_n_B18457	NA	NA	NA	NA	1	1	1	1	0	0	0	0	1	0	Other
chr1	219633156	219677410	44254	union_B1314	chr1	219655000	219665000	hg38_n_B18482	chr1	185685000	185695000	mm10_n_B17321	1	0	0	1	0	1	1	0	1	1	Other
chr1	219813586	219845000	31414	union_B1315	chr1	219835000	219845000	hg38_n_B18500	chr1	185535000	185545000	mm10_n_B17308	1	0	0	1	0	0	1	1	0	1	Other
chr1	219940700	219989828	49128	union_B1316	NA	NA	NA	NA	chr1	185415000	185425000	mm10_n_B17296	0	1	1	0	0	0	1	1	1	0	Other
chr1	220179642	220189244	9602	union_B1317	NA	NA	NA	NA	NA	NA	NA	NA	0	0	0	1	0	0	0	0	0	0	Other
chr1	220205000	220217651	12651	union_B1318	chr1	220205000	220215000	hg38_n_B18537	NA	NA	NA	NA	1	1	1	0	0	0	0	0	0	0	Other
chr1	220242043	220298105	56062	union_B1319	chr1	220275000	220285000	hg38_n_B18544	chr1	185195000	185205000	mm10_n_B17274	1	1	1	0	0	0	1	1	1	1	Other
chr1	220590380	220617013	26633	union_B1320	NA	NA	NA	NA	chr1	184925000	184935000	mm10_n_B17247	0	0	0	0	0	0	1	0	0	1	Other
chr1	220654875	220692054	37179	union_B1321	chr1	220675000	220685000	hg38_n_B18584	NA	NA	NA	NA	1	0	1	1	0	0	0	1	0	0	Other
chr1	220798439	220824210	25771	union_B1322	chr1	220805000	220815000	hg38_n_B18597	chr1	184775000	184785000	mm10_n_B17232	1	1	1	1	1	1	1	1	1	0	Other
chr1	220842659	220847071	4412	union_B1323	NA	NA	NA	NA	NA	NA	NA	NA	0	0	0	0	0	0	0	0	0	1	Other
chr1	220884331	220894349	10018	union_B1324	NA	NA	NA	NA	NA	NA	NA	NA	0	0	0	1	0	0	0	0	0	0	Other
chr1	222175000	222217321	42321	union_B1326	chr1	222175000	222185000	hg38_n_B18733	NA	NA	NA	NA	1	1	1	1	0	0	0	0	0	0	primate_conserved
chr1	222227424	222248050	20626	union_B1327	NA	NA	NA	NA	chr1	183675000	183685000	mm10_n_B17124	0	0	0	0	0	0	1	0	0	1	Other
chr1	222439514	222523736	84222	union_B1328	chr1	222455000	222465000	hg38_n_B18761	chr1	183435000	183457500	mm10_n_B17107	1	1	1	1	1	1	1	1	1	1	ultra_conserved
chr1	222645000	222655000	10000	union_B1329	chr1	222645000	222655000	hg38_n_B18776	NA	NA	NA	NA	1	0	0	0	0	0	0	0	0	0	human_specific
chr1	222716412	222737870	21458	union_B1330	chr1	222725000	222735000	hg38_n_B18784	chr1	183275000	183285000	mm10_n_B17091	1	1	1	1	0	0	1	1	1	1	ultra_conserved
chr1	223081164	223130813	49649	union_B1331	chr1	223115000	223125000	hg38_n_B18823	chr1	182975000	182997500	mm10_n_B17066	1	1	1	1	1	1	1	1	1	1	ultra_conserved
chr1	223248770	223268556	19786	union_B1332	NA	NA	NA	NA	NA	NA	NA	NA	0	1	0	0	0	0	0	0	0	1	Other
chr1	223321732	223331320	9588	union_B1333	NA	NA	NA	NA	NA	NA	NA	NA	0	0	0	0	0	0	0	0	1	0	Other
chr1	223475000	223505292	30292	union_B1334	chr1	223475000	223485000	hg38_n_B18859	NA	NA	NA	NA	1	0	0	0	0	0	0	1	0	0	Other
chr1	223520516	223528709	8193	union_B1335	NA	NA	NA	NA	NA	NA	NA	NA	0	0	0	1	0	0	0	0	0	0	Other
chr1	223665595	223695000	29405	union_B1336	chr1	223685000	223695000	hg38_n_B18875	NA	NA	NA	NA	1	1	1	1	1	0	0	0	1	1	Other
chr1	223753057	223775000	21943	union_B1337	chr1	223765000	223775000	hg38_n_B18883	NA	NA	NA	NA	1	0	0	1	0	0	0	0	0	0	Other
chr1	224072821	224133896	61075	union_B1338	chr1	224095000	224105000	hg38_n_B18901	chr1	182355000	182365000	mm10_n_B17004	1	1	1	1	1	1	1	1	0	1	Other
chr1	224147982	224160845	12863	union_B1339	NA	NA	NA	NA	NA	NA	NA	NA	0	0	0	0	0	0	0	0	1	0	Other
chr1	224286945	224299632	12687	union_B1340	NA	NA	NA	NA	NA	NA	NA	NA	0	0	0	0	0	0	0	0	1	0	Other
chr1	224494805	224521165	26360	union_B1341	chr1	224505000	224515000	hg38_n_B18942	chr1	181257500	181272500	mm10_n_B16898	1	1	1	1	0	1	1	1	1	0	Other
chr1	224925000	224935000	10000	union_B1342	chr1	224925000	224935000	hg38_n_B18984	NA	NA	NA	NA	1	0	0	1	0	0	0	0	0	0	Other
chr1	225002146	225025053	22907	union_B1343	NA	NA	NA	NA	NA	NA	NA	NA	0	0	0	0	0	0	0	0	0	1	Other
chr1	225038578	225079490	40912	union_B1344	NA	NA	NA	NA	chr1	181615000	181625000	mm10_n_B16932	0	0	0	0	0	0	1	0	1	0	Other
chr1	225305000	225315000	10000	union_B1345	chr1	225305000	225315000	hg38_n_B19022	NA	NA	NA	NA	1	0	0	0	0	0	0	0	0	0	human_specific
chr1	225419215	225478420	59205	union_B1346	NA	NA	NA	NA	chr1	181885000	181895000	mm10_n_B16959	0	1	1	1	0	0	1	0	1	0	Other
chr1	225765000	225790643	25643	union_B1347	chr1	225765000	225775000	hg38_n_B19068	chr1	182115000	182125000	mm10_n_B16982	1	1	1	1	0	0	1	1	1	1	ultra_conserved
chr1	225975000	226001562	26562	union_B1348	chr1	225975000	225985000	hg38_n_B19089	chr1	180855000	180865000	mm10_n_B16858	1	1	1	1	0	0	1	1	0	0	Other
chr1	226061224	226070664	9440	union_B1349	NA	NA	NA	NA	NA	NA	NA	NA	0	0	0	1	0	0	0	0	0	0	Other
chr1	226115000	226127763	12763	union_B1350	chr1	226115000	226125000	hg38_n_B19103	NA	NA	NA	NA	1	1	1	0	0	0	0	1	0	0	Other
chr1	226184191	226224113	39922	union_B1351	NA	NA	NA	NA	NA	NA	NA	NA	0	0	0	1	0	0	0	0	0	1	Other
chr1	226345662	226355588	9926	union_B1352	NA	NA	NA	NA	NA	NA	NA	NA	0	0	0	0	0	0	0	1	0	0	Other
chr1	226381921	226423040	41119	union_B1353	chr1	226405000	226415000	hg38_n_B19132	chr1	180555000	180565000	mm10_n_B16828	1	1	1	1	1	0	1	0	1	1	Other
chr1	226602011	226640059	38048	union_B1354	chr1	226615000	226625000	hg38_n_B19153	chr1	180425000	180435000	mm10_n_B16815	1	1	1	1	1	0	1	0	1	1	Other
chr1	226862407	226912912	50505	union_B1355	chr1	226885000	226895000	hg38_n_B19180	chr1	180245000	180255000	mm10_n_B16797	1	1	1	1	1	1	1	1	1	1	ultra_conserved
chr1	226954862	226966396	11534	union_B1356	NA	NA	NA	NA	NA	NA	NA	NA	0	0	1	0	0	0	0	0	0	0	Other
chr1	226990475	227016050	25575	union_B1357	NA	NA	NA	NA	chr1	180155000	180165000	mm10_n_B16788	0	0	0	0	0	0	1	1	1	0	Other
chr1	227032405	227052583	20178	union_B1358	NA	NA	NA	NA	NA	NA	NA	NA	0	0	0	0	0	0	0	0	0	1	Other
chr1	227065000	227075000	10000	union_B1359	chr1	227065000	227075000	hg38_n_B19198	NA	NA	NA	NA	1	0	0	0	0	0	0	0	0	0	human_specific
chr1	227440707	227479047	38340	union_B1360	chr1	227455000	227465000	hg38_n_B19237	NA	NA	NA	NA	1	1	1	1	0	0	0	0	1	0	Other
chr1	227562388	227569516	7128	union_B1361	NA	NA	NA	NA	NA	NA	NA	NA	0	0	0	1	0	0	0	0	0	0	Other
chr1	227715000	227727086	12086	union_B1362	chr1	227715000	227725000	hg38_n_B19263	NA	NA	NA	NA	1	1	1	0	0	0	0	0	0	0	Other
chr1	227967500	227982500	15000	union_B1363	chr1	227967500	227982500	hg38_n_B19288	NA	NA	NA	NA	1	0	0	0	1	0	0	0	0	0	Other
chr1	227993573	227998276	4703	union_B1364	NA	NA	NA	NA	NA	NA	NA	NA	0	0	0	1	0	0	0	0	0	0	Other
chr1	228034768	228038803	4035	union_B1365	NA	NA	NA	NA	NA	NA	NA	NA	0	0	0	0	0	0	0	0	0	1	Other
chr1	228078397	228089829	11432	union_B1366	NA	NA	NA	NA	chr11	59225000	59235000	mm10_n_B144611	0	0	0	0	0	1	1	1	0	0	Other
chr1	228162500	228178969	16469	union_B1367	chr1	228162500	228175000	hg38_n_B19306	NA	NA	NA	NA	1	0	1	0	0	0	0	0	0	0	Other
chr1	228268884	228275242	6358	union_B1368	NA	NA	NA	NA	NA	NA	NA	NA	0	0	0	0	0	0	0	1	0	0	Other
chr1	228490000	228670000	180000	union_B1369	chr1	228490000	228670000	hg38_n_B19330	NA	NA	NA	NA	1	0	1	1	1	0	0	0	0	0	Other
chr1	228925000	228935000	10000	union_B1370	chr1	228925000	228935000	hg38_n_B19348	NA	NA	NA	NA	1	0	0	0	0	0	0	0	0	0	human_specific
chr1	229229192	229250614	21422	union_B1371	chr1	229235000	229245000	hg38_n_B19379	NA	NA	NA	NA	1	1	1	1	0	1	0	1	0	1	Other
chr1	229321159	229327457	6298	union_B1372	NA	NA	NA	NA	NA	NA	NA	NA	0	0	0	0	0	0	0	1	0	0	Other
chr1	229340244	229344621	4377	union_B1373	NA	NA	NA	NA	NA	NA	NA	NA	0	0	0	0	0	0	0	0	0	1	Other
chr1	229450502	229490572	40070	union_B1374	NA	NA	NA	NA	chr8	123905000	123915000	mm10_n_B114980	0	0	0	0	0	0	1	1	0	1	Other
chr1	229507742	229517375	9633	union_B1375	NA	NA	NA	NA	NA	NA	NA	NA	0	0	0	1	0	0	0	0	0	0	Other
chr1	229535000	229545000	10000	union_B1376	chr1	229535000	229545000	hg38_n_B19409	NA	NA	NA	NA	1	0	0	0	0	0	0	0	0	0	human_specific
chr1	229603509	229660764	57255	union_B1377	chr1	229645000	229655000	hg38_n_B19420	chr8	124025000	124035000	mm10_n_B114992	1	1	1	1	1	1	1	1	1	1	ultra_conserved
chr1	230034998	230045167	10169	union_B1378	NA	NA	NA	NA	NA	NA	NA	NA	0	0	0	1	0	0	0	0	0	0	Other
chr1	230056948	230066959	10011	union_B1379	NA	NA	NA	NA	NA	NA	NA	NA	0	0	1	0	0	0	0	0	0	0	Other
chr1	230315000	230337408	22408	union_B1380	chr1	230315000	230325000	hg38_n_B19487	chr8	124365000	124375000	mm10_n_B115025	1	1	1	1	1	0	1	0	0	0	Other
chr1	230352163	230376280	24117	union_B1381	NA	NA	NA	NA	NA	NA	NA	NA	0	0	0	0	0	1	0	1	1	1	Other
chr1	230583432	230623508	40076	union_B1382	chr1	230595000	230605000	hg38_n_B19515	NA	NA	NA	NA	1	1	1	1	1	0	0	0	0	0	primate_conserved
chr1	230750547	230794578	44031	union_B1383	NA	NA	NA	NA	chr8	124585000	124595000	mm10_n_B115047	0	0	0	1	0	0	1	0	1	0	Other
chr1	230855000	230871813	16813	union_B1384	chr1	230855000	230865000	hg38_n_B19541	NA	NA	NA	NA	1	1	1	0	0	0	0	0	0	0	Other
chr1	230915762	230925527	9765	union_B1385	NA	NA	NA	NA	NA	NA	NA	NA	0	0	0	1	0	0	0	0	0	0	Other
chr1	230952968	230979312	26344	union_B1386	NA	NA	NA	NA	NA	NA	NA	NA	0	0	0	0	0	0	0	1	0	1	Other
chr1	231208911	231241582	32671	union_B1387	chr1	231215000	231225000	hg38_n_B19577	chr8	124825000	124835000	mm10_n_B115071	1	1	1	1	1	0	1	0	0	1	Other
chr1	231616297	231645000	28703	union_B1388	chr1	231635000	231645000	hg38_n_B19619	chr8	125055000	125065000	mm10_n_B115094	1	0	0	1	0	0	1	1	1	0	Other
chr1	231720872	231736505	15633	union_B1389	NA	NA	NA	NA	NA	NA	NA	NA	0	0	0	0	0	0	0	0	0	1	Other
chr1	231805000	231826909	21909	union_B1390	chr1	231805000	231815000	hg38_n_B19636	NA	NA	NA	NA	1	1	0	0	0	0	0	0	0	0	Other
chr1	231857620	231867623	10003	union_B1391	NA	NA	NA	NA	NA	NA	NA	NA	0	0	0	1	0	1	0	0	0	0	Other
chr1	232035614	232056180	20566	union_B1392	NA	NA	NA	NA	NA	NA	NA	NA	0	0	0	0	0	0	0	0	0	1	Other
chr1	232406060	232415618	9558	union_B1393	NA	NA	NA	NA	NA	NA	NA	NA	0	0	0	1	0	0	0	0	0	0	Other
chr1	232451483	232465000	13517	union_B1394	chr1	232455000	232465000	hg38_n_B19701	NA	NA	NA	NA	1	0	0	0	0	0	0	0	0	1	Other
chr1	232625000	232663852	38852	union_B1395	chr1	232625000	232635000	hg38_n_B19718	chr8	125585000	125595000	mm10_n_B115147	1	1	0	1	1	1	1	1	1	1	Other
chr1	232857027	232867221	10194	union_B1396	NA	NA	NA	NA	NA	NA	NA	NA	0	0	0	1	0	0	0	0	0	0	Other
chr1	233250489	233305000	54511	union_B1397	chr1	233295000	233305000	hg38_n_B19785	chr8	125875000	125885000	mm10_n_B115175	1	1	1	1	1	1	1	1	0	1	Other
chr1	233331803	233346375	14572	union_B1398	NA	NA	NA	NA	NA	NA	NA	NA	0	0	0	0	0	0	0	0	1	0	Other
chr1	233791146	233863477	72331	union_B1399	chr1	233805000	233815000	hg38_n_B19836	NA	NA	NA	NA	1	1	1	0	0	0	0	0	1	1	Other
chr1	234076002	234131655	55653	union_B1400	chr1	234095000	234105000	hg38_n_B19865	chr8	126255000	126265000	mm10_n_B115213	1	1	1	1	1	1	1	1	1	1	ultra_conserved
chr1	234324728	234355000	30272	union_B1401	chr1	234345000	234355000	hg38_n_B19885	NA	NA	NA	NA	1	1	1	1	0	0	0	0	0	0	primate_conserved
chr1	234368365	234410651	42286	union_B1402	NA	NA	NA	NA	chr8	126425000	126435000	mm10_n_B115230	0	0	0	0	0	1	1	0	0	1	Other
chr1	234464729	234492445	27716	union_B1403	chr1	234475000	234485000	hg38_n_B19898	NA	NA	NA	NA	1	1	1	1	1	0	0	1	1	0	Other
chr1	234591487	234605000	13513	union_B1404	chr1	234595000	234605000	hg38_n_B19910	NA	NA	NA	NA	1	1	0	0	0	0	0	0	0	0	Other
chr1	234717878	234727610	9732	union_B1405	NA	NA	NA	NA	NA	NA	NA	NA	0	0	0	1	0	0	0	0	0	0	Other
chr1	235082204	235105000	22796	union_B1406	chr1	235095000	235105000	hg38_n_B19957	NA	NA	NA	NA	1	1	1	1	1	1	0	0	0	0	primate_conserved
chr1	235407500	235522500	115000	union_B1407	chr1	235407500	235522500	hg38_n_B19983	NA	NA	NA	NA	1	1	1	1	1	0	0	0	0	0	primate_conserved
chr1	235624513	235664573	40060	union_B1408	NA	NA	NA	NA	chr13	13785000	13795000	mm10_n_B162287	0	0	0	0	0	0	1	0	1	0	Other
chr1	235781506	235795000	13494	union_B1409	chr1	235785000	235795000	hg38_n_B20005	NA	NA	NA	NA	1	0	0	1	0	0	0	0	0	0	Other
chr1	235821896	235831936	10040	union_B1410	NA	NA	NA	NA	NA	NA	NA	NA	0	0	1	0	0	0	0	0	0	0	Other
chr1	235980882	236009794	28912	union_B1411	NA	NA	NA	NA	NA	NA	NA	NA	0	0	0	1	0	0	0	1	0	0	Other
chr1	236025570	236038499	12929	union_B1412	NA	NA	NA	NA	NA	NA	NA	NA	0	0	0	0	1	0	0	0	0	1	Other
chr1	236065532	236075895	10363	union_B1413	NA	NA	NA	NA	NA	NA	NA	NA	0	0	0	1	0	0	0	0	0	0	Other
chr1	236086952	236159837	72885	union_B1414	chr1	236095000	236105000	hg38_n_B20036	chr13	12637500	12752500	mm10_n_B162235	1	1	1	0	0	0	1	0	0	0	Other
chr1	236520781	236530578	9797	union_B1415	NA	NA	NA	NA	NA	NA	NA	NA	0	0	1	0	0	0	0	0	0	0	Other
chr1	236574489	236615000	40511	union_B1416	chr1	236605000	236615000	hg38_n_B20087	chr13	12395000	12405000	mm10_n_B162216	1	1	1	1	0	0	1	1	1	0	Other
chr1	236742304	236755287	12983	union_B1417	NA	NA	NA	NA	NA	NA	NA	NA	0	1	1	0	0	0	0	0	0	0	Other
chr1	236889899	236951393	61494	union_B1418	chr1	236905000	236915000	hg38_n_B20117	NA	NA	NA	NA	1	1	1	1	1	1	0	1	1	1	Other
chr1	237110680	237118245	7565	union_B1419	NA	NA	NA	NA	chr13	12045000	12055000	mm10_n_B162181	0	0	0	0	0	0	1	0	0	0	mouse_specific
chr1	237141388	237158492	17104	union_B1420	NA	NA	NA	NA	NA	NA	NA	NA	0	1	0	1	0	1	0	0	0	0	Other
chr1	237566506	237590479	23973	union_B1421	NA	NA	NA	NA	NA	NA	NA	NA	0	0	0	1	0	0	0	1	0	0	Other
chr1	237601818	237611756	9938	union_B1422	NA	NA	NA	NA	NA	NA	NA	NA	0	0	1	0	0	0	0	0	0	0	Other
chr1	237787605	237805000	17395	union_B1423	chr1	237795000	237805000	hg38_n_B20205	NA	NA	NA	NA	1	1	0	0	0	0	0	1	0	0	Other
chr1	238242749	238287392	44643	union_B1424	NA	NA	NA	NA	NA	NA	NA	NA	0	0	0	1	0	0	0	1	0	1	Other
chr1	238598633	238607499	8866	union_B1425	NA	NA	NA	NA	NA	NA	NA	NA	0	0	0	0	0	0	0	1	0	0	Other
chr1	238883437	238893930	10493	union_B1426	NA	NA	NA	NA	NA	NA	NA	NA	0	0	0	1	0	0	0	0	0	0	Other
chr1	238945069	238952580	7511	union_B1427	NA	NA	NA	NA	NA	NA	NA	NA	0	1	0	0	0	0	0	0	0	0	Other
chr1	239144040	239146770	2730	union_B1428	NA	NA	NA	NA	NA	NA	NA	NA	0	0	0	0	0	0	0	0	1	0	Other
chr1	239191409	239209474	18065	union_B1429	NA	NA	NA	NA	NA	NA	NA	NA	0	0	0	0	0	0	0	1	0	0	Other
chr1	239261839	239267105	5266	union_B1430	NA	NA	NA	NA	NA	NA	NA	NA	0	0	0	0	0	0	0	1	0	0	Other
chr1	239283711	239293863	10152	union_B1431	NA	NA	NA	NA	NA	NA	NA	NA	0	1	0	0	0	0	0	0	0	0	Other
chr1	239305535	239309521	3986	union_B1432	NA	NA	NA	NA	NA	NA	NA	NA	0	0	0	0	0	0	0	0	0	1	Other
chr1	239368602	239384147	15545	union_B1433	NA	NA	NA	NA	NA	NA	NA	NA	0	1	0	1	0	0	0	0	0	0	Other
chr1	239395723	239414699	18976	union_B1434	NA	NA	NA	NA	chr13	10335000	10345000	mm10_n_B162025	0	0	0	0	0	0	1	1	1	0	Other
chr1	239489404	239545961	56557	union_B1435	NA	NA	NA	NA	NA	NA	NA	NA	0	0	0	0	0	0	0	0	0	1	Other
chr1	239890381	240022277	131896	union_B1436	chr1	239925000	239935000	hg38_n_B20418	NA	NA	NA	NA	1	1	1	1	0	1	0	1	0	1	Other
chr1	240096995	240103800	6805	union_B1437	NA	NA	NA	NA	NA	NA	NA	NA	0	0	0	0	0	0	0	0	0	1	Other
chr1	240149059	240154643	5584	union_B1438	NA	NA	NA	NA	chr1	174555000	174565000	mm10_n_B16251	0	0	0	0	0	1	1	0	0	0	mouse_specific
chr1	240173348	240196169	22821	union_B1439	chr1	240185000	240195000	hg38_n_B20444	NA	NA	NA	NA	1	1	0	1	0	0	0	0	0	0	Other
chr1	240441396	240450940	9544	union_B1440	NA	NA	NA	NA	NA	NA	NA	NA	0	0	0	1	0	0	0	0	0	0	Other
chr1	240705000	240723597	18597	union_B1441	chr1	240705000	240715000	hg38_n_B20496	chr1	175022500	175037500	mm10_n_B16296	1	0	0	1	0	0	1	1	1	1	Other
chr1	240822446	240823461	1015	union_B1442	NA	NA	NA	NA	NA	NA	NA	NA	0	0	0	0	0	0	0	0	1	1	Other
chr1	240977228	241006736	29508	union_B1443	NA	NA	NA	NA	NA	NA	NA	NA	0	0	0	1	0	0	0	0	0	0	Other
chr1	241296131	241306475	10344	union_B1444	NA	NA	NA	NA	NA	NA	NA	NA	0	0	0	1	0	0	0	0	0	0	Other
chr1	241331007	241339437	8430	union_B1445	NA	NA	NA	NA	NA	NA	NA	NA	0	0	0	0	0	0	0	0	1	0	Other
chr1	241482587	241527122	44535	union_B1446	chr1	241485000	241495000	hg38_n_B20574	chr1	175605000	175615000	mm10_n_B16351	1	1	1	1	1	1	1	1	0	0	Other
chr1	241598889	241608788	9899	union_B1447	NA	NA	NA	NA	NA	NA	NA	NA	0	0	0	1	0	0	0	0	0	0	Other
chr1	241638326	241671131	32805	union_B1448	NA	NA	NA	NA	chr1	175695000	175705000	mm10_n_B16360	0	0	0	0	0	0	1	1	1	1	rodent_conserved
chr1	241839533	241848376	8843	union_B1449	NA	NA	NA	NA	NA	NA	NA	NA	0	0	0	1	0	0	0	0	0	0	Other
chr1	241865000	241891136	26136	union_B1450	chr1	241865000	241875000	hg38_n_B20612	NA	NA	NA	NA	1	1	1	0	0	0	0	0	0	0	Other
chr1	242011262	242042046	30784	union_B1451	chr1	242015000	242025000	hg38_n_B20627	chr1	175935000	175945000	mm10_n_B16383	1	0	1	1	1	1	1	1	1	1	Other
chr1	242385157	242397435	12278	union_B1452	NA	NA	NA	NA	NA	NA	NA	NA	0	0	0	1	0	1	0	0	0	0	Other
chr1	242445000	242455000	10000	union_B1453	chr1	242445000	242455000	hg38_n_B20669	NA	NA	NA	NA	1	0	0	0	0	0	0	0	0	0	human_specific
chr1	242974502	242985892	11390	union_B1454	NA	NA	NA	NA	NA	NA	NA	NA	0	0	0	0	0	0	0	0	1	0	Other
chr1	243002856	243015865	13009	union_B1455	NA	NA	NA	NA	chr1	176685000	176695000	mm10_n_B16456	0	0	0	0	0	0	1	0	0	0	mouse_specific
chr1	243109573	243118720	9147	union_B1456	NA	NA	NA	NA	NA	NA	NA	NA	0	0	0	1	0	1	0	0	0	0	Other
chr1	243328633	243350898	22265	union_B1457	NA	NA	NA	NA	chr1	176865000	176875000	mm10_n_B16474	0	1	1	1	1	0	1	1	1	0	Other
chr1	243743349	243786310	42961	union_B1458	NA	NA	NA	NA	chr1	177207500	177222500	mm10_n_B16507	0	1	0	1	0	1	1	1	1	0	Other
chr1	243849234	243860347	11113	union_B1459	NA	NA	NA	NA	NA	NA	NA	NA	0	1	1	0	0	0	0	0	0	0	Other
chr1	243944848	243956314	11466	union_B1460	NA	NA	NA	NA	NA	NA	NA	NA	0	0	0	0	0	0	0	1	0	0	Other
chr1	243993666	243999210	5544	union_B1461	NA	NA	NA	NA	NA	NA	NA	NA	0	0	0	0	0	0	0	0	0	1	Other
chr1	244019555	244045000	25445	union_B1462	chr1	244035000	244045000	hg38_n_B20736	NA	NA	NA	NA	1	1	1	1	0	0	0	0	0	0	primate_conserved
chr1	244291382	244310891	19509	union_B1463	chr1	244295000	244305000	hg38_n_B20762	chr1	177695000	177705000	mm10_n_B16554	1	1	1	1	0	0	1	0	1	1	Other
chr1	244446893	244465000	18107	union_B1464	chr1	244455000	244465000	hg38_n_B20778	NA	NA	NA	NA	1	1	1	0	0	0	0	0	0	0	Other
chr1	244584795	244588553	3758	union_B1465	NA	NA	NA	NA	chr1	178117500	178132500	mm10_n_B16588	0	0	0	0	0	1	1	0	0	0	mouse_specific
chr1	244793357	244814373	21016	union_B1466	chr1	244795000	244805000	hg38_n_B20812	NA	NA	NA	NA	1	1	1	1	1	1	0	0	0	0	primate_conserved
chr1	245075000	245139573	64573	union_B1467	chr1	245075000	245085000	hg38_n_B20840	NA	NA	NA	NA	1	1	1	1	1	1	0	1	1	0	Other
chr1	245377427	245405979	28552	union_B1468	NA	NA	NA	NA	NA	NA	NA	NA	0	0	1	0	0	0	0	1	0	0	Other
chr1	245602731	245613139	10408	union_B1469	NA	NA	NA	NA	chr1	178865000	178875000	mm10_n_B16661	0	0	0	0	0	0	1	0	0	0	mouse_specific
chr1	245624889	245632446	7557	union_B1470	NA	NA	NA	NA	NA	NA	NA	NA	0	0	1	0	0	0	0	0	0	0	Other
chr1	245717375	245748629	31254	union_B1471	NA	NA	NA	NA	chr1	178945000	178955000	mm10_n_B16669	0	0	0	0	0	0	1	0	1	0	Other
chr1	245993809	246044862	51053	union_B1472	chr1	246005000	246015000	hg38_n_B20891	NA	NA	NA	NA	1	1	1	1	0	0	0	1	1	1	Other
chr1	246119869	246131176	11307	union_B1473	NA	NA	NA	NA	chr1	179235000	179245000	mm10_n_B16698	0	0	0	0	0	0	1	0	0	0	mouse_specific
chr1	246284758	246295424	10666	union_B1474	NA	NA	NA	NA	NA	NA	NA	NA	0	0	1	0	0	0	0	0	0	0	Other
chr1	246454593	246501575	46982	union_B1475	chr1	246475000	246485000	hg38_n_B20938	chr1	179485000	179495000	mm10_n_B16723	1	1	1	1	1	1	1	1	1	1	ultra_conserved
chr1	246705522	246711694	6172	union_B1476	NA	NA	NA	NA	NA	NA	NA	NA	0	0	1	0	0	0	0	0	0	0	Other
chr1	246726532	246767235	40703	union_B1477	NA	NA	NA	NA	NA	NA	NA	NA	0	1	0	1	0	0	0	1	0	0	Other
chr1	246839406	246852467	13061	union_B1478	NA	NA	NA	NA	chr1	179745000	179755000	mm10_n_B16748	0	0	0	0	0	0	1	0	0	0	mouse_specific
chr1	246927632	246946153	18521	union_B1479	NA	NA	NA	NA	NA	NA	NA	NA	0	1	0	1	0	0	0	0	0	0	Other
chr1	246970130	246980726	10596	union_B1480	NA	NA	NA	NA	NA	NA	NA	NA	0	0	1	0	0	0	0	0	0	0	Other
chr1	247095730	247107637	11907	union_B1481	NA	NA	NA	NA	NA	NA	NA	NA	0	0	0	1	0	0	0	0	0	0	Other
chr1	247299748	247319219	19471	union_B1482	NA	NA	NA	NA	NA	NA	NA	NA	0	1	1	0	0	0	0	0	0	0	Other
chr1	247330604	247355000	24396	union_B1483	chr1	247345000	247355000	hg38_n_B21024	chr11	59505000	59515000	mm10_n_B144639	1	0	0	0	0	1	1	0	1	0	Other
chr1	247605000	247619894	14894	union_B1484	chr1	247605000	247615000	hg38_n_B21050	chr3	52245000	52255000	mm10_n_B39673	1	0	0	0	0	0	1	1	0	1	Other
chr1	247796690	247798347	1657	union_B1485	NA	NA	NA	NA	NA	NA	NA	NA	0	0	0	0	0	0	0	0	1	0	Other
chr1	247856291	247865000	8709	union_B1486	NA	NA	NA	NA	NA	NA	NA	NA	0	0	1	0	0	0	0	0	0	0	Other
chr1	248203129	248225000	21871	union_B1487	chr1	248215000	248225000	hg38_n_B21111	chr7	107847500	107862500	mm10_n_B99946	1	0	0	0	1	0	1	1	0	0	Other
chr1	248389952	248404225	14273	union_B1488	NA	NA	NA	NA	NA	NA	NA	NA	0	0	1	1	0	0	0	0	0	0	Other
chr1	248592341	248616133	23792	union_B1489	NA	NA	NA	NA	NA	NA	NA	NA	0	1	0	1	0	0	0	0	0	0	Other
chr1	248638282	248641566	3284	union_B1490	NA	NA	NA	NA	chr14	14405000	14415000	mm10_n_B172742	0	0	0	0	0	0	1	0	0	0	mouse_specific
chr1	248782204	248788749	6545	union_B1491	NA	NA	NA	NA	NA	NA	NA	NA	0	0	0	0	0	0	0	1	0	0	Other
chr1	248815604	248825617	10013	union_B1492	NA	NA	NA	NA	NA	NA	NA	NA	0	0	1	0	0	0	0	0	0	0	Other
chr1	248878576	248881809	3233	union_B1493	NA	NA	NA	NA	chr1	156405000	156415000	mm10_n_B14505	0	0	0	0	0	0	1	0	0	0	mouse_specific
chr1	248906369	248918807	12438	union_B1494	NA	NA	NA	NA	NA	NA	NA	NA	0	0	0	0	0	0	0	1	0	0	Other
chr10	281194	331429	50235	union_B1495	NA	NA	NA	NA	chr13	9645000	9655000	mm10_n_B161960	0	1	1	0	0	0	1	1	0	1	Other
chr10	393047	412539	19492	union_B1496	NA	NA	NA	NA	NA	NA	NA	NA	0	0	0	1	1	0	0	0	0	0	Other
chr10	486617	505000	18383	union_B1497	chr10	495000	505000	hg38_n_B179313	NA	NA	NA	NA	1	0	0	0	0	0	0	0	0	1	Other
chr10	518698	609236	90538	union_B1498	NA	NA	NA	NA	NA	NA	NA	NA	0	0	0	1	0	0	0	0	0	0	Other
chr10	704913	708646	3733	union_B1499	NA	NA	NA	NA	NA	NA	NA	NA	0	0	0	1	0	0	0	0	0	0	Other
chr10	773063	815000	41937	union_B1500	chr10	805000	815000	hg38_n_B179344	NA	NA	NA	NA	1	1	1	1	0	1	0	1	1	1	Other
chr10	1081123	1140852	59729	union_B1501	chr10	1105000	1115000	hg38_n_B179374	chr13	8795000	8807500	mm10_n_B161880	1	1	0	1	0	0	1	1	0	0	Other
chr10	1153692	1173051	19359	union_B1502	NA	NA	NA	NA	NA	NA	NA	NA	0	0	0	0	0	1	0	0	1	0	Other
chr10	1190313	1198953	8640	union_B1503	NA	NA	NA	NA	NA	NA	NA	NA	0	0	0	0	1	0	0	0	0	1	Other
chr10	1224327	1233455	9128	union_B1504	NA	NA	NA	NA	NA	NA	NA	NA	0	0	1	0	0	0	0	0	0	0	Other
chr10	1317528	1324384	6856	union_B1505	NA	NA	NA	NA	NA	NA	NA	NA	0	0	0	1	0	0	0	0	0	0	Other
chr10	1365000	1375000	10000	union_B1506	chr10	1365000	1375000	hg38_n_B179398	NA	NA	NA	NA	1	0	0	0	0	1	0	0	0	0	Other
chr10	1545406	1556165	10759	union_B1507	NA	NA	NA	NA	NA	NA	NA	NA	0	0	1	0	0	0	0	0	0	0	Other
chr10	1707919	1724902	16983	union_B1508	NA	NA	NA	NA	NA	NA	NA	NA	0	1	0	1	0	0	0	0	0	0	Other
chr10	1755000	1765000	10000	union_B1509	chr10	1755000	1765000	hg38_n_B179437	NA	NA	NA	NA	1	0	0	0	0	0	0	0	0	0	human_specific
chr10	1777231	1787387	10156	union_B1510	NA	NA	NA	NA	NA	NA	NA	NA	0	0	1	0	0	0	0	0	0	0	Other
chr10	2120494	2139543	19049	union_B1511	NA	NA	NA	NA	NA	NA	NA	NA	0	0	0	0	0	0	0	1	1	1	Other
chr10	2313492	2328989	15497	union_B1512	NA	NA	NA	NA	NA	NA	NA	NA	0	0	0	0	0	0	0	1	0	0	Other
chr10	2350449	2363219	12770	union_B1513	NA	NA	NA	NA	NA	NA	NA	NA	0	0	0	0	0	0	0	0	1	0	Other
chr10	2692233	2699703	7470	union_B1514	NA	NA	NA	NA	chr13	7132500	7145000	mm10_n_B161720	0	0	0	0	0	0	1	0	0	0	mouse_specific
chr10	2865000	2875000	10000	union_B1515	chr10	2865000	2875000	hg38_n_B179548	NA	NA	NA	NA	1	0	0	0	0	0	0	0	0	0	human_specific
chr10	2895902	2905928	10026	union_B1516	NA	NA	NA	NA	NA	NA	NA	NA	0	0	1	0	0	0	0	0	0	0	Other
chr10	2916725	2926749	10024	union_B1517	NA	NA	NA	NA	NA	NA	NA	NA	0	1	0	0	1	0	0	0	0	0	Other
chr10	2960643	2969420	8777	union_B1518	NA	NA	NA	NA	NA	NA	NA	NA	0	0	0	0	0	0	0	1	0	0	Other
chr10	3042525	3045045	2520	union_B1519	NA	NA	NA	NA	NA	NA	NA	NA	0	0	0	1	0	0	0	0	0	0	Other
chr10	3056723	3075000	18277	union_B1520	chr10	3065000	3075000	hg38_n_B179568	NA	NA	NA	NA	1	1	1	0	0	0	0	0	0	0	Other
chr10	3164820	3236428	71608	union_B1521	chr10	3175000	3185000	hg38_n_B179579	chr13	6495000	6505000	mm10_n_B161667	1	1	1	1	1	0	1	1	0	0	Other
chr10	3359585	3370504	10919	union_B1522	NA	NA	NA	NA	chr13	6285000	6295000	mm10_n_B161646	0	0	0	0	0	0	1	0	0	0	mouse_specific
chr10	3464112	3474131	10019	union_B1523	NA	NA	NA	NA	NA	NA	NA	NA	0	0	0	1	0	0	0	0	0	0	Other
chr10	3517457	3527490	10033	union_B1524	NA	NA	NA	NA	NA	NA	NA	NA	0	1	0	0	0	0	0	0	0	0	Other
chr10	3711693	3788752	77059	union_B1525	chr10	3725000	3735000	hg38_n_B179634	chr13	5875000	5885000	mm10_n_B161605	1	1	0	1	1	1	1	1	1	1	Other
chr10	3935000	3950435	15435	union_B1526	chr10	3935000	3945000	hg38_n_B179655	NA	NA	NA	NA	1	0	0	0	0	0	0	0	1	1	Other
chr10	4164786	4191414	26628	union_B1527	NA	NA	NA	NA	NA	NA	NA	NA	0	0	0	1	0	0	0	1	0	0	Other
chr10	4355000	4365000	10000	union_B1528	chr10	4355000	4365000	hg38_n_B179697	NA	NA	NA	NA	1	0	0	0	0	0	0	0	0	0	human_specific
chr10	4537919	4544103	6184	union_B1529	NA	NA	NA	NA	chr13	4945000	4955000	mm10_n_B161517	0	0	0	0	0	0	1	0	0	0	mouse_specific
chr10	4756737	4766416	9679	union_B1530	NA	NA	NA	NA	NA	NA	NA	NA	0	0	1	0	0	0	0	0	0	0	Other
chr10	4778809	4816234	37425	union_B1531	chr10	4795000	4805000	hg38_n_B179741	NA	NA	NA	NA	1	1	0	1	1	0	0	1	0	1	Other
chr10	4921242	4922669	1427	union_B1532	NA	NA	NA	NA	NA	NA	NA	NA	0	0	0	0	0	0	0	1	0	0	Other
chr10	4989727	5002512	12785	union_B1533	NA	NA	NA	NA	NA	NA	NA	NA	0	0	0	0	0	0	0	0	1	1	Other
chr10	5101656	5124162	22506	union_B1534	NA	NA	NA	NA	chr13	4115000	4125000	mm10_n_B161437	0	0	0	1	0	0	1	0	0	0	Other
chr10	5312565	5318352	5787	union_B1535	NA	NA	NA	NA	chr13	3995000	4005000	mm10_n_B161426	0	0	0	0	0	0	1	0	0	1	Other
chr10	5361817	5417060	55243	union_B1536	chr10	5395000	5405000	hg38_n_B179799	NA	NA	NA	NA	1	1	1	1	0	0	0	0	1	1	Other
chr10	5619243	5669897	50654	union_B1537	chr10	5625000	5635000	hg38_n_B179822	chr13	3645000	3655000	mm10_n_B161393	1	1	1	1	1	1	1	1	1	0	Other
chr10	5885900	5938480	52580	union_B1538	chr10	5905000	5915000	hg38_n_B179850	NA	NA	NA	NA	1	1	1	1	0	0	0	0	0	1	Other
chr10	5970290	5978253	7963	union_B1539	NA	NA	NA	NA	NA	NA	NA	NA	0	0	0	0	0	0	0	0	1	0	Other
chr10	6084205	6118995	34790	union_B1540	chr10	6095000	6105000	hg38_n_B179869	chr2	11595000	11605000	mm10_n_B19089	1	1	1	1	0	0	1	0	1	0	Other
chr10	6165000	6175000	10000	union_B1541	chr10	6165000	6175000	hg38_n_B179876	NA	NA	NA	NA	1	0	0	0	0	0	0	0	0	0	human_specific
chr10	6200741	6219060	18319	union_B1542	NA	NA	NA	NA	NA	NA	NA	NA	0	1	1	0	0	0	0	0	0	0	Other
chr10	6410019	6426500	16481	union_B1543	chr10	6415000	6425000	hg38_n_B179901	NA	NA	NA	NA	1	1	1	1	1	1	0	1	1	0	Other
chr10	6643069	6665097	22028	union_B1544	NA	NA	NA	NA	NA	NA	NA	NA	0	0	0	1	0	0	0	0	1	1	Other
chr10	6681991	6691703	9712	union_B1545	NA	NA	NA	NA	NA	NA	NA	NA	0	0	1	0	0	0	0	0	0	0	Other
chr10	6703551	6715000	11449	union_B1546	chr10	6705000	6715000	hg38_n_B179930	NA	NA	NA	NA	1	1	0	0	0	0	0	0	0	0	Other
chr10	6892539	6901743	9204	union_B1547	NA	NA	NA	NA	NA	NA	NA	NA	0	0	0	0	0	0	0	0	0	1	Other
chr10	6911963	6935612	23649	union_B1548	NA	NA	NA	NA	NA	NA	NA	NA	0	0	1	0	0	0	0	0	1	0	Other
chr10	6970365	6975695	5330	union_B1549	NA	NA	NA	NA	chr2	10765000	10775000	mm10_n_B19007	0	0	0	0	0	0	1	0	0	0	mouse_specific
chr10	7113426	7145000	31574	union_B1550	chr10	7135000	7145000	hg38_n_B179973	NA	NA	NA	NA	1	1	0	1	0	0	0	0	0	0	Other
chr10	7156801	7158914	2113	union_B1551	NA	NA	NA	NA	NA	NA	NA	NA	0	0	0	0	0	0	0	1	0	0	Other
chr10	7402916	7415000	12084	union_B1552	chr10	7405000	7415000	hg38_n_B180000	NA	NA	NA	NA	1	1	0	0	0	0	0	0	0	0	Other
chr10	7430919	7460223	29304	union_B1553	NA	NA	NA	NA	chr2	10335000	10345000	mm10_n_B18967	0	0	0	1	0	0	1	0	1	0	Other
chr10	7480465	7531324	50859	union_B1554	chr10	7515000	7525000	hg38_n_B180011	NA	NA	NA	NA	1	1	1	1	1	0	0	1	0	1	Other
chr10	7677295	7698734	21439	union_B1555	NA	NA	NA	NA	NA	NA	NA	NA	0	0	0	1	0	0	0	0	0	0	Other
chr10	7816587	7865000	48413	union_B1556	chr10	7855000	7865000	hg38_n_B180045	chr2	10035000	10045000	mm10_n_B18937	1	1	1	1	0	1	1	1	1	1	ultra_conserved
chr10	8033377	8059830	26453	union_B1557	chr10	8035000	8045000	hg38_n_B180063	chr2	9875000	9885000	mm10_n_B18921	1	1	1	1	1	0	1	0	1	1	Other
chr10	8196301	8205604	9303	union_B1558	NA	NA	NA	NA	NA	NA	NA	NA	0	0	1	0	0	0	0	0	0	0	Other
chr10	8475209	8510246	35037	union_B1559	chr10	8485000	8495000	hg38_n_B180108	NA	NA	NA	NA	1	0	1	1	0	0	0	1	0	0	Other
chr10	9315000	9345171	30171	union_B1560	chr10	9315000	9325000	hg38_n_B180191	NA	NA	NA	NA	1	1	1	1	0	0	0	1	0	1	Other
chr10	9675377	9685372	9995	union_B1561	NA	NA	NA	NA	NA	NA	NA	NA	0	1	0	0	0	0	0	0	0	0	Other
chr10	9852348	9863424	11076	union_B1562	NA	NA	NA	NA	NA	NA	NA	NA	0	0	0	0	0	0	0	0	0	1	Other
chr10	10178075	10179563	1488	union_B1563	NA	NA	NA	NA	chr2	7762500	7775000	mm10_n_B18719	0	0	0	0	0	0	1	0	0	0	mouse_specific
chr10	10315000	10325000	10000	union_B1564	chr10	10315000	10325000	hg38_n_B180291	NA	NA	NA	NA	1	0	0	0	0	0	0	0	0	0	human_specific
chr10	10385537	10392660	7123	union_B1565	NA	NA	NA	NA	chr2	7495000	7505000	mm10_n_B18696	0	0	0	0	0	0	1	0	0	0	mouse_specific
chr10	10445439	10455748	10309	union_B1566	NA	NA	NA	NA	NA	NA	NA	NA	0	1	0	0	0	0	0	0	0	0	Other
chr10	10517412	10528804	11392	union_B1567	NA	NA	NA	NA	NA	NA	NA	NA	0	0	0	0	0	0	0	0	0	1	Other
chr10	10685000	10695000	10000	union_B1568	chr10	10685000	10695000	hg38_n_B180328	NA	NA	NA	NA	1	0	0	0	0	0	0	0	0	0	human_specific
chr10	10705866	10715893	10027	union_B1569	NA	NA	NA	NA	NA	NA	NA	NA	0	1	0	0	0	0	0	0	0	0	Other
chr10	10793425	10815113	21688	union_B1570	NA	NA	NA	NA	NA	NA	NA	NA	0	0	0	0	0	0	0	0	1	1	Other
chr10	10886066	10892112	6046	union_B1571	NA	NA	NA	NA	chr2	6985000	6995000	mm10_n_B18648	0	0	0	0	0	0	1	0	0	0	mouse_specific
chr10	11011658	11022922	11264	union_B1572	NA	NA	NA	NA	NA	NA	NA	NA	0	0	0	0	0	0	0	1	0	0	Other
chr10	11038083	11063941	25858	union_B1573	chr10	11045000	11055000	hg38_n_B180364	NA	NA	NA	NA	1	1	0	0	0	0	0	0	1	0	Other
chr10	11086634	11111455	24821	union_B1574	NA	NA	NA	NA	NA	NA	NA	NA	0	0	1	1	0	0	0	0	0	0	Other
chr10	11154018	11164427	10409	union_B1575	NA	NA	NA	NA	NA	NA	NA	NA	0	0	0	0	0	0	0	1	0	0	Other
chr10	11295000	11305000	10000	union_B1576	chr10	11295000	11305000	hg38_n_B180389	NA	NA	NA	NA	1	0	0	0	0	0	0	0	0	0	human_specific
chr10	11322639	11339520	16881	union_B1577	NA	NA	NA	NA	NA	NA	NA	NA	0	1	1	0	0	0	0	0	0	0	Other
chr10	11400827	11410647	9820	union_B1578	NA	NA	NA	NA	chr2	6475000	6485000	mm10_n_B18598	0	0	0	0	0	0	1	0	0	1	Other
chr10	11446309	11492625	46316	union_B1579	chr10	11475000	11485000	hg38_n_B180407	NA	NA	NA	NA	1	1	1	1	0	1	0	1	1	0	Other
chr10	11760930	11779064	18134	union_B1580	chr10	11765000	11775000	hg38_n_B180436	chr2	6175000	6185000	mm10_n_B18568	1	1	1	1	1	1	1	1	1	1	ultra_conserved
chr10	11982161	12037795	55634	union_B1581	chr10	11985000	11995000	hg38_n_B180458	chr2	5955000	5965000	mm10_n_B18547	1	1	1	1	0	1	1	0	0	1	Other
chr10	12112534	12130047	17513	union_B1582	NA	NA	NA	NA	chr2	5895000	5905000	mm10_n_B18541	0	0	0	0	0	0	1	0	0	0	mouse_specific
chr10	12185030	12194746	9716	union_B1583	NA	NA	NA	NA	NA	NA	NA	NA	0	0	0	0	0	0	0	0	1	0	Other
chr10	12205000	12241557	36557	union_B1584	chr10	12205000	12215000	hg38_n_B180480	NA	NA	NA	NA	1	1	1	1	0	0	0	1	0	1	Other
chr10	12674274	12692278	18004	union_B1585	NA	NA	NA	NA	NA	NA	NA	NA	0	0	0	0	0	0	0	1	1	0	Other
chr10	12707884	12735000	27116	union_B1586	chr10	12725000	12735000	hg38_n_B180532	chr2	5405000	5415000	mm10_n_B18493	1	1	1	1	1	1	1	0	0	1	Other
chr10	12862174	12865217	3043	union_B1587	NA	NA	NA	NA	NA	NA	NA	NA	0	0	0	0	0	0	0	0	0	1	Other
chr10	12904627	12914389	9762	union_B1588	NA	NA	NA	NA	NA	NA	NA	NA	0	0	0	1	0	0	0	0	0	0	Other
chr10	13073632	13105000	31368	union_B1589	chr10	13095000	13105000	hg38_n_B180569	NA	NA	NA	NA	1	1	1	1	0	0	0	1	0	0	Other
chr10	13329850	13366449	36599	union_B1590	chr10	13355000	13365000	hg38_n_B180595	chr2	4875000	4885000	mm10_n_B18440	1	1	0	1	1	1	1	1	1	1	Other
chr10	13449159	13459205	10046	union_B1591	NA	NA	NA	NA	NA	NA	NA	NA	0	0	0	1	0	0	0	0	0	0	Other
chr10	13579594	13609863	30269	union_B1592	chr10	13585000	13595000	hg38_n_B180618	chr2	4645000	4655000	mm10_n_B18417	1	1	1	1	1	0	1	1	1	1	ultra_conserved
chr10	13773713	13810907	37194	union_B1593	chr10	13785000	13795000	hg38_n_B180638	chr2	4485000	4495000	mm10_n_B18401	1	1	1	1	0	1	1	1	1	1	ultra_conserved
chr10	14014403	14025055	10652	union_B1594	NA	NA	NA	NA	chr2	4285000	4295000	mm10_n_B18381	0	0	0	0	0	0	1	0	0	0	mouse_specific
chr10	14132751	14142158	9407	union_B1595	NA	NA	NA	NA	NA	NA	NA	NA	0	0	0	1	0	0	0	0	0	0	Other
chr10	14159602	14195000	35398	union_B1596	chr10	14185000	14195000	hg38_n_B180678	NA	NA	NA	NA	1	1	1	0	0	0	0	0	0	1	Other
chr10	14267315	14276765	9450	union_B1597	NA	NA	NA	NA	NA	NA	NA	NA	0	0	0	0	0	0	0	0	0	1	Other
chr10	14455459	14499558	44099	union_B1598	chr10	14485000	14495000	hg38_n_B180708	NA	NA	NA	NA	1	1	1	1	1	1	0	1	1	1	Other
chr10	14826510	14847457	20947	union_B1599	chr10	14835000	14845000	hg38_n_B180743	NA	NA	NA	NA	1	1	1	1	0	0	0	1	0	1	Other
chr10	14872820	14878834	6014	union_B1600	NA	NA	NA	NA	chr2	3475000	3485000	mm10_n_B18302	0	0	0	0	0	0	1	0	0	0	mouse_specific
chr10	15043161	15047767	4606	union_B1601	NA	NA	NA	NA	NA	NA	NA	NA	0	0	0	1	0	0	0	0	0	0	Other
chr10	15104138	15124846	20708	union_B1602	NA	NA	NA	NA	NA	NA	NA	NA	0	0	0	0	0	1	0	1	0	0	Other
chr10	15165000	15178977	13977	union_B1603	chr10	15165000	15175000	hg38_n_B180775	chr2	3275000	3285000	mm10_n_B18282	1	1	1	0	0	0	1	0	0	0	Other
chr10	15190501	15196241	5740	union_B1604	NA	NA	NA	NA	NA	NA	NA	NA	0	0	0	0	0	0	0	0	1	0	Other
chr10	15214970	15226018	11048	union_B1605	NA	NA	NA	NA	NA	NA	NA	NA	0	0	0	1	0	0	0	0	0	0	Other
chr10	15394909	15426268	31359	union_B1606	chr10	15415000	15425000	hg38_n_B180800	NA	NA	NA	NA	1	1	1	1	0	0	0	0	0	0	primate_conserved
chr10	15717801	15738933	21132	union_B1607	NA	NA	NA	NA	NA	NA	NA	NA	0	0	0	1	0	0	0	0	0	1	Other
chr10	15760783	15779550	18767	union_B1608	NA	NA	NA	NA	NA	NA	NA	NA	0	0	0	0	0	0	0	0	1	0	Other
chr10	15863473	15908713	45240	union_B1609	chr10	15875000	15885000	hg38_n_B180846	chr2	12425000	12435000	mm10_n_B19169	1	1	1	1	1	0	1	0	0	1	Other
chr10	15953054	15954244	1190	union_B1610	NA	NA	NA	NA	NA	NA	NA	NA	0	0	0	0	0	0	0	1	0	0	Other
chr10	16076592	16079016	2424	union_B1611	NA	NA	NA	NA	NA	NA	NA	NA	0	0	0	0	0	0	0	1	0	0	Other
chr10	16341160	16351155	9995	union_B1612	NA	NA	NA	NA	NA	NA	NA	NA	0	0	0	1	0	0	0	0	0	0	Other
chr10	16375000	16392647	17647	union_B1613	chr10	16375000	16385000	hg38_n_B180896	NA	NA	NA	NA	1	0	1	0	0	0	0	0	0	0	Other
chr10	16543736	16576617	32881	union_B1614	chr10	16545000	16555000	hg38_n_B180913	NA	NA	NA	NA	1	1	0	0	0	0	0	1	1	0	Other
chr10	16797963	16828587	30624	union_B1615	chr10	16815000	16825000	hg38_n_B180940	chr2	13265000	13275000	mm10_n_B19250	1	1	0	1	1	1	1	1	1	1	Other
chr10	17273455	17295000	21545	union_B1616	chr10	17285000	17295000	hg38_n_B180987	chr2	13622500	13635000	mm10_n_B19285	1	1	1	1	1	1	1	0	0	1	Other
chr10	17315322	17343659	28337	union_B1617	NA	NA	NA	NA	NA	NA	NA	NA	0	0	0	0	0	0	0	1	1	0	Other
chr10	17360493	17463916	103423	union_B1618	chr10	17385000	17395000	hg38_n_B180997	NA	NA	NA	NA	1	0	1	0	0	0	0	0	0	1	Other
chr10	17553898	17581155	27257	union_B1619	NA	NA	NA	NA	chr2	13952500	13965000	mm10_n_B19315	0	1	1	1	1	1	1	0	0	1	Other
chr10	17595000	17605000	10000	union_B1620	chr10	17595000	17605000	hg38_n_B181018	NA	NA	NA	NA	1	0	0	0	0	0	0	0	0	0	human_specific
chr10	17795000	17805000	10000	union_B1621	chr10	17795000	17805000	hg38_n_B181038	NA	NA	NA	NA	1	0	0	0	0	0	0	0	0	0	human_specific
chr10	17881292	17894225	12933	union_B1622	NA	NA	NA	NA	NA	NA	NA	NA	0	1	1	0	0	0	0	0	0	0	Other
chr10	17909058	17933027	23969	union_B1623	NA	NA	NA	NA	chr2	14335000	14345000	mm10_n_B19350	0	0	0	1	0	0	1	0	1	1	Other
chr10	18240443	18265000	24557	union_B1624	chr10	18255000	18265000	hg38_n_B181083	NA	NA	NA	NA	1	1	0	0	1	0	0	0	0	1	Other
chr10	18280314	18309912	29598	union_B1625	NA	NA	NA	NA	chr2	14755000	14765000	mm10_n_B19390	0	1	1	0	0	0	1	0	0	0	Other
chr10	18527508	18542687	15179	union_B1626	NA	NA	NA	NA	chr2	14975000	14985000	mm10_n_B19412	0	0	0	0	1	0	1	1	0	0	Other
chr10	18610706	18643045	32339	union_B1627	NA	NA	NA	NA	NA	NA	NA	NA	0	0	0	0	0	0	0	0	0	1	Other
chr10	18695015	18715000	19985	union_B1628	chr10	18705000	18715000	hg38_n_B181126	NA	NA	NA	NA	1	0	1	0	0	0	0	0	0	0	Other
chr10	18738607	18748401	9794	union_B1629	NA	NA	NA	NA	NA	NA	NA	NA	0	1	0	1	0	0	0	0	0	0	Other
chr10	18780661	18831168	50507	union_B1630	NA	NA	NA	NA	chr2	15255000	15265000	mm10_n_B19438	0	0	0	0	0	0	1	1	0	1	Other
chr10	18951878	18965357	13479	union_B1631	NA	NA	NA	NA	NA	NA	NA	NA	0	0	0	0	1	0	0	1	0	0	Other
chr10	19146253	19158727	12474	union_B1632	NA	NA	NA	NA	NA	NA	NA	NA	0	0	0	0	1	0	0	0	1	1	Other
chr10	19523353	19529761	6408	union_B1633	NA	NA	NA	NA	NA	NA	NA	NA	0	0	0	0	0	1	0	1	0	0	Other
chr10	19626275	19636597	10322	union_B1634	NA	NA	NA	NA	NA	NA	NA	NA	0	0	0	0	0	0	0	0	1	0	Other
chr10	19775000	19813685	38685	union_B1635	chr10	19775000	19785000	hg38_n_B181233	chr2	16332500	16345000	mm10_n_B19537	1	1	0	1	1	0	1	1	0	0	Other
chr10	20111342	20116803	5461	union_B1636	NA	NA	NA	NA	NA	NA	NA	NA	0	0	0	0	0	0	0	0	1	0	Other
chr10	20135497	20143999	8502	union_B1637	NA	NA	NA	NA	NA	NA	NA	NA	0	0	0	0	0	0	0	0	0	1	Other
chr10	20212566	20216349	3783	union_B1638	NA	NA	NA	NA	NA	NA	NA	NA	0	0	0	0	0	0	0	1	0	0	Other
chr10	20316901	20323928	7027	union_B1639	NA	NA	NA	NA	NA	NA	NA	NA	0	0	0	1	0	0	0	0	0	0	Other
chr10	20433790	20455600	21810	union_B1640	NA	NA	NA	NA	NA	NA	NA	NA	0	0	0	0	0	0	0	0	1	1	Other
chr10	20606009	20608878	2869	union_B1641	NA	NA	NA	NA	chr2	17075000	17085000	mm10_n_B19603	0	0	0	0	0	0	1	0	0	0	mouse_specific
chr10	20635089	20644911	9822	union_B1642	NA	NA	NA	NA	NA	NA	NA	NA	0	0	0	0	0	0	0	0	0	1	Other
chr10	20703408	20713526	10118	union_B1643	NA	NA	NA	NA	chr2	17245000	17255000	mm10_n_B19619	0	0	0	0	0	0	1	0	0	0	mouse_specific
chr10	20801702	20882380	80678	union_B1644	chr10	20825000	20835000	hg38_n_B181338	chr2	17435000	17445000	mm10_n_B19637	1	1	1	1	0	0	1	1	1	1	ultra_conserved
chr10	21016255	21026221	9966	union_B1645	NA	NA	NA	NA	NA	NA	NA	NA	0	0	0	0	0	0	0	0	0	1	Other
chr10	21041121	21051400	10279	union_B1646	NA	NA	NA	NA	NA	NA	NA	NA	0	0	0	1	0	0	0	0	0	0	Other
chr10	21065000	21084330	19330	union_B1647	chr10	21065000	21075000	hg38_n_B181362	NA	NA	NA	NA	1	0	1	0	0	0	0	0	0	0	Other
chr10	21249738	21282627	32889	union_B1648	chr10	21265000	21275000	hg38_n_B181382	NA	NA	NA	NA	1	1	1	1	0	1	0	1	0	1	Other
chr10	21295739	21304446	8707	union_B1649	NA	NA	NA	NA	NA	NA	NA	NA	0	0	0	0	0	0	0	0	1	0	Other
chr10	21350071	21367242	17171	union_B1650	NA	NA	NA	NA	chr2	17905000	17915000	mm10_n_B19683	0	0	0	0	0	0	1	0	0	0	mouse_specific
chr10	21444650	21448156	3506	union_B1651	NA	NA	NA	NA	NA	NA	NA	NA	0	0	0	0	0	0	0	1	0	0	Other
chr10	21479047	21495000	15953	union_B1652	chr10	21485000	21495000	hg38_n_B181404	NA	NA	NA	NA	1	1	1	1	0	0	0	0	0	0	primate_conserved
chr10	21745000	21755000	10000	union_B1653	chr10	21745000	21755000	hg38_n_B181430	NA	NA	NA	NA	1	0	0	0	1	1	0	0	0	0	Other
chr10	21799765	21822053	22288	union_B1654	NA	NA	NA	NA	NA	NA	NA	NA	0	0	0	1	0	0	0	0	1	0	Other
chr10	21951334	21958953	7619	union_B1655	NA	NA	NA	NA	NA	NA	NA	NA	0	0	0	0	0	0	0	1	1	1	Other
chr10	21970261	21995000	24739	union_B1656	chr10	21985000	21995000	hg38_n_B181454	NA	NA	NA	NA	1	0	0	1	0	0	0	0	0	0	Other
chr10	22189651	22236553	46902	union_B1657	chr10	22225000	22235000	hg38_n_B181478	chr2	18562500	18575000	mm10_n_B19747	1	1	1	1	0	0	1	1	1	0	Other
chr10	22344130	22346808	2678	union_B1658	NA	NA	NA	NA	chr16	16825000	16835000	mm10_n_B193798	0	0	0	0	0	0	1	0	0	0	mouse_specific
chr10	22434439	22444188	9749	union_B1659	NA	NA	NA	NA	NA	NA	NA	NA	0	1	0	0	0	0	0	0	0	0	Other
chr10	22497976	22504624	6648	union_B1660	NA	NA	NA	NA	NA	NA	NA	NA	0	0	0	0	0	0	0	0	0	1	Other
chr10	22530930	22575000	44070	union_B1661	chr10	22565000	22575000	hg38_n_B181512	chr2	18835000	18845000	mm10_n_B19774	1	1	1	1	0	1	1	1	0	0	Other
chr10	22715000	22725000	10000	union_B1662	chr10	22715000	22725000	hg38_n_B181527	NA	NA	NA	NA	1	0	0	0	0	0	0	0	0	0	human_specific
chr10	22985000	22998262	13262	union_B1663	chr10	22985000	22995000	hg38_n_B181554	NA	NA	NA	NA	1	0	0	1	0	0	0	0	0	0	Other
chr10	23074212	23130261	56049	union_B1664	chr10	23095000	23105000	hg38_n_B181565	chr2	19385000	19395000	mm10_n_B19827	1	1	1	1	1	0	1	1	1	1	ultra_conserved
chr10	23289294	23315373	26079	union_B1665	chr10	23295000	23305000	hg38_n_B181585	NA	NA	NA	NA	1	1	0	1	0	0	0	0	1	1	Other
chr10	23506416	23586663	80247	union_B1666	chr10	23545000	23555000	hg38_n_B181610	chr2	19745000	19755000	mm10_n_B19862	1	1	1	1	0	0	1	1	1	1	ultra_conserved
chr10	23701437	23735000	33563	union_B1667	chr10	23725000	23735000	hg38_n_B181628	NA	NA	NA	NA	1	0	0	1	0	0	0	1	0	1	Other
chr10	23751575	23754510	2935	union_B1668	NA	NA	NA	NA	NA	NA	NA	NA	0	0	0	0	0	0	0	0	1	0	Other
chr10	23944132	23996179	52047	union_B1669	chr10	23985000	23995000	hg38_n_B181654	chr2	20225000	20235000	mm10_n_B19908	1	1	1	1	0	0	1	1	0	1	Other
chr10	24150861	24164363	13502	union_B1670	NA	NA	NA	NA	NA	NA	NA	NA	0	0	0	0	0	0	0	0	1	0	Other
chr10	24181337	24198170	16833	union_B1671	chr10	24185000	24195000	hg38_n_B181674	chr2	20485000	20495000	mm10_n_B19932	1	1	1	0	0	0	1	1	0	1	Other
chr10	24208748	24219018	10270	union_B1672	NA	NA	NA	NA	NA	NA	NA	NA	0	0	0	1	0	0	0	0	0	0	Other
chr10	24355000	24394293	39293	union_B1673	chr10	24355000	24365000	hg38_n_B181691	chr2	20665000	20675000	mm10_n_B19950	1	1	1	1	0	0	1	1	1	1	ultra_conserved
chr10	24554713	24590237	35524	union_B1674	chr10	24575000	24585000	hg38_n_B181713	chr2	20825000	20835000	mm10_n_B19966	1	1	1	1	1	1	1	0	1	1	Other
chr10	25003329	25015570	12241	union_B1675	NA	NA	NA	NA	NA	NA	NA	NA	0	0	0	1	0	0	0	0	0	0	Other
chr10	25090712	25117305	26593	union_B1676	chr10	25095000	25105000	hg38_n_B181765	NA	NA	NA	NA	1	1	1	1	0	0	0	1	0	1	Other
chr10	25230975	25262628	31653	union_B1677	NA	NA	NA	NA	NA	NA	NA	NA	0	0	1	0	0	0	0	0	0	0	Other
chr10	25651637	25685000	33363	union_B1678	chr10	25675000	25685000	hg38_n_B181823	chr2	21875000	21885000	mm10_n_B20065	1	1	0	1	0	0	1	0	0	0	Other
chr10	25702962	25713044	10082	union_B1679	NA	NA	NA	NA	NA	NA	NA	NA	0	0	1	0	1	0	0	0	0	0	Other
chr10	26208440	26219245	10805	union_B1680	NA	NA	NA	NA	chr2	22615000	22625000	mm10_n_B20118	0	0	0	0	0	0	1	0	0	0	mouse_specific
chr10	26286607	26311985	25378	union_B1681	chr10	26295000	26305000	hg38_n_B181885	NA	NA	NA	NA	1	1	1	1	0	0	0	0	0	0	primate_conserved
chr10	26479789	26490147	10358	union_B1682	NA	NA	NA	NA	NA	NA	NA	NA	0	0	0	0	0	0	0	0	0	1	Other
chr10	26557774	26575000	17226	union_B1683	chr10	26565000	26575000	hg38_n_B181912	NA	NA	NA	NA	1	0	0	0	0	0	0	0	1	0	Other
chr10	26640772	26664868	24096	union_B1684	NA	NA	NA	NA	NA	NA	NA	NA	0	1	0	1	0	1	0	0	0	0	Other
chr10	26675000	26689695	14695	union_B1685	chr10	26675000	26685000	hg38_n_B181923	NA	NA	NA	NA	1	1	0	0	0	0	0	0	0	0	Other
chr10	26885000	26895000	10000	union_B1686	chr10	26885000	26895000	hg38_n_B181944	NA	NA	NA	NA	1	0	0	0	1	1	0	0	0	0	Other
chr10	27030849	27040615	9766	union_B1687	NA	NA	NA	NA	NA	NA	NA	NA	0	0	0	0	0	0	0	0	1	0	Other
chr10	27051310	27053050	1740	union_B1688	NA	NA	NA	NA	NA	NA	NA	NA	0	0	0	0	0	0	0	1	0	0	Other
chr10	27076006	27115468	39462	union_B1689	NA	NA	NA	NA	NA	NA	NA	NA	0	1	1	0	0	0	0	0	0	0	Other
chr10	27360566	27425000	64434	union_B1690	chr10	27382500	27425000	hg38_n_B181984	NA	NA	NA	NA	1	1	1	1	1	1	0	0	0	0	primate_conserved
chr10	27670772	27695000	24228	union_B1691	chr10	27685000	27695000	hg38_n_B182011	NA	NA	NA	NA	1	1	0	1	0	0	0	0	0	0	Other
chr10	27724805	27739140	14335	union_B1692	NA	NA	NA	NA	NA	NA	NA	NA	0	0	1	0	0	0	0	0	0	1	Other
chr10	28217129	28245274	28145	union_B1693	chr10	28235000	28245000	hg38_n_B182066	chr18	7555000	7565000	mm10_n_B210574	1	1	1	1	0	0	1	1	1	0	Other
chr10	28405000	28433577	28577	union_B1694	chr10	28405000	28415000	hg38_n_B182083	chr18	7745000	7755000	mm10_n_B210593	1	1	1	1	1	1	1	0	0	0	Other
chr10	28625000	28651181	26181	union_B1695	chr10	28625000	28635000	hg38_n_B182105	NA	NA	NA	NA	1	0	1	1	1	0	0	0	0	0	Other
chr10	28906695	28917037	10342	union_B1696	NA	NA	NA	NA	NA	NA	NA	NA	0	0	0	0	0	0	0	0	0	1	Other
chr10	29000727	29010318	9591	union_B1697	NA	NA	NA	NA	NA	NA	NA	NA	0	0	0	1	0	0	0	0	0	0	Other
chr10	29325000	29345112	20112	union_B1698	chr10	29325000	29335000	hg38_n_B182175	NA	NA	NA	NA	1	0	0	1	0	0	0	0	0	0	Other
chr10	29357528	29369177	11649	union_B1699	NA	NA	NA	NA	NA	NA	NA	NA	0	1	0	0	0	0	0	0	0	0	Other
chr10	29482086	29596566	114480	union_B1700	chr10	29525000	29535000	hg38_n_B182195	NA	NA	NA	NA	1	1	1	0	1	1	0	0	0	0	Other
chr10	29731688	29749102	17414	union_B1701	NA	NA	NA	NA	NA	NA	NA	NA	0	1	0	1	1	0	0	0	0	0	Other
chr10	29919177	29928000	8823	union_B1702	NA	NA	NA	NA	NA	NA	NA	NA	0	1	0	0	0	0	0	0	0	0	Other
chr10	29955000	30015569	60569	union_B1703	chr10	29955000	29965000	hg38_n_B182238	NA	NA	NA	NA	1	0	1	1	1	1	0	1	1	1	Other
chr10	30160436	30173308	12872	union_B1704	NA	NA	NA	NA	NA	NA	NA	NA	0	0	0	0	0	0	0	0	0	1	Other
chr10	30236699	30246231	9532	union_B1705	NA	NA	NA	NA	NA	NA	NA	NA	0	0	0	0	0	0	0	0	1	0	Other
chr10	30294978	30355000	60022	union_B1706	chr10	30345000	30355000	hg38_n_B182277	chr18	4375000	4385000	mm10_n_B210269	1	1	1	1	0	0	1	1	0	1	Other
chr10	30645000	30655000	10000	union_B1707	chr10	30645000	30655000	hg38_n_B182307	NA	NA	NA	NA	1	0	0	0	1	0	0	0	0	0	Other
chr10	30709481	30737886	28405	union_B1708	NA	NA	NA	NA	chr18	5125000	5135000	mm10_n_B210342	0	0	0	1	0	0	1	1	0	1	Other
chr10	30775946	30785924	9978	union_B1709	NA	NA	NA	NA	NA	NA	NA	NA	0	0	0	0	0	0	0	0	1	0	Other
chr10	31018503	31055074	36571	union_B1710	chr10	31025000	31035000	hg38_n_B182345	chr18	5335000	5345000	mm10_n_B210363	1	1	1	1	0	0	1	0	0	0	Other
chr10	31289571	31331627	42056	union_B1711	chr10	31305000	31315000	hg38_n_B182373	NA	NA	NA	NA	1	1	1	1	0	1	0	1	1	0	Other
chr10	31496437	31535000	38563	union_B1712	chr10	31525000	31535000	hg38_n_B182395	NA	NA	NA	NA	1	1	1	1	0	0	0	0	0	0	primate_conserved
chr10	31799238	31825000	25762	union_B1713	chr10	31815000	31825000	hg38_n_B182424	chr18	6015000	6025000	mm10_n_B210428	1	1	1	1	1	1	1	0	0	0	Other
chr10	32004066	32013803	9737	union_B1714	NA	NA	NA	NA	NA	NA	NA	NA	0	0	0	1	0	0	0	0	0	0	Other
chr10	32035000	32072899	37899	union_B1715	chr10	32035000	32045000	hg38_n_B182446	chr18	6235000	6245000	mm10_n_B210450	1	1	1	0	0	0	1	1	1	0	Other
chr10	32178342	32190178	11836	union_B1716	NA	NA	NA	NA	NA	NA	NA	NA	0	1	1	0	1	1	0	0	0	0	Other
chr10	32205000	32221300	16300	union_B1717	chr10	32205000	32215000	hg38_n_B182463	NA	NA	NA	NA	1	0	0	1	0	0	0	0	0	0	Other
chr10	32375000	32396677	21677	union_B1718	chr10	32375000	32385000	hg38_n_B182480	NA	NA	NA	NA	1	1	0	0	0	0	0	0	0	0	Other
chr10	32442183	32452250	10067	union_B1719	NA	NA	NA	NA	NA	NA	NA	NA	0	1	0	0	0	0	0	0	0	0	Other
chr10	32770830	32793798	22968	union_B1720	chr10	32775000	32785000	hg38_n_B182520	NA	NA	NA	NA	1	1	1	1	0	0	0	0	0	0	primate_conserved
chr10	33014849	33035000	20151	union_B1721	chr10	33025000	33035000	hg38_n_B182545	NA	NA	NA	NA	1	0	0	1	0	0	0	0	0	0	Other
chr10	33064533	33083357	18824	union_B1722	NA	NA	NA	NA	NA	NA	NA	NA	0	0	0	0	1	0	0	0	1	0	Other
chr10	33101754	33120035	18281	union_B1723	NA	NA	NA	NA	chr8	128547500	128562500	mm10_n_B115441	0	0	0	0	0	0	1	1	0	1	Other
chr10	33167614	33183849	16235	union_B1724	NA	NA	NA	NA	NA	NA	NA	NA	0	0	1	1	0	0	0	0	0	0	Other
chr10	33195000	33205000	10000	union_B1725	chr10	33195000	33205000	hg38_n_B182562	NA	NA	NA	NA	1	0	0	0	0	1	0	0	0	0	Other
chr10	33285000	33334079	49079	union_B1726	chr10	33285000	33295000	hg38_n_B182571	chr8	128365000	128375000	mm10_n_B115423	1	0	1	1	0	0	1	1	1	1	Other
chr10	33546774	33548940	2166	union_B1727	NA	NA	NA	NA	NA	NA	NA	NA	0	0	0	0	0	0	0	0	1	0	Other
chr10	33610090	33617950	7860	union_B1728	NA	NA	NA	NA	NA	NA	NA	NA	0	0	1	0	0	0	0	0	0	0	Other
chr10	33926496	33939749	13253	union_B1729	NA	NA	NA	NA	NA	NA	NA	NA	0	0	0	1	0	0	0	0	0	1	Other
chr10	34104931	34139029	34098	union_B1730	NA	NA	NA	NA	chr8	127605000	127615000	mm10_n_B115348	0	0	1	0	0	0	1	0	1	1	Other
chr10	34215000	34225000	10000	union_B1731	chr10	34215000	34225000	hg38_n_B182664	NA	NA	NA	NA	1	0	0	0	0	0	0	0	0	0	human_specific
chr10	34297178	34307459	10281	union_B1732	NA	NA	NA	NA	NA	NA	NA	NA	0	0	0	1	0	0	0	0	0	0	Other
chr10	34324552	34351050	26498	union_B1733	NA	NA	NA	NA	chr8	127395000	127405000	mm10_n_B115327	0	0	0	0	0	0	1	0	1	1	Other
chr10	34515000	34525000	10000	union_B1734	chr10	34515000	34525000	hg38_n_B182694	NA	NA	NA	NA	1	0	0	0	0	0	0	0	0	0	human_specific
chr10	34631258	34656679	25421	union_B1735	chr10	34645000	34655000	hg38_n_B182707	chr8	127185000	127195000	mm10_n_B115306	1	1	1	1	0	1	1	1	1	1	ultra_conserved
chr10	34824136	34834246	10110	union_B1736	NA	NA	NA	NA	NA	NA	NA	NA	0	0	1	0	0	0	0	0	0	0	Other
chr10	35028199	35055000	26801	union_B1737	chr10	35045000	35055000	hg38_n_B182747	NA	NA	NA	NA	1	0	0	1	1	0	0	0	0	0	Other
chr10	35082098	35095152	13054	union_B1738	NA	NA	NA	NA	NA	NA	NA	NA	0	1	1	0	0	0	0	0	0	0	Other
chr10	35218321	35244432	26111	union_B1739	chr10	35225000	35235000	hg38_n_B182765	NA	NA	NA	NA	1	1	1	1	1	0	0	0	0	0	primate_conserved
chr10	35587904	35639521	51617	union_B1740	chr10	35595000	35605000	hg38_n_B182802	NA	NA	NA	NA	1	1	1	1	1	1	0	1	0	1	Other
chr10	35841508	35849774	8266	union_B1741	NA	NA	NA	NA	NA	NA	NA	NA	0	0	0	0	0	0	0	0	0	1	Other
chr10	36288916	36296471	7555	union_B1742	NA	NA	NA	NA	NA	NA	NA	NA	0	0	0	1	0	0	0	0	0	0	Other
chr10	36608622	36614560	5938	union_B1743	NA	NA	NA	NA	NA	NA	NA	NA	0	0	0	0	0	0	0	0	1	1	Other
chr10	36672502	36682651	10149	union_B1744	NA	NA	NA	NA	NA	NA	NA	NA	0	0	1	0	0	0	0	0	0	0	Other
chr10	36705000	36715000	10000	union_B1745	chr10	36705000	36715000	hg38_n_B182913	NA	NA	NA	NA	1	0	0	0	0	0	0	0	0	0	human_specific
chr10	36811651	36814786	3135	union_B1746	NA	NA	NA	NA	NA	NA	NA	NA	0	0	0	0	0	0	0	1	0	0	Other
chr10	36855000	36865000	10000	union_B1747	chr10	36855000	36865000	hg38_n_B182928	NA	NA	NA	NA	1	0	0	0	0	0	0	0	0	0	human_specific
chr10	36876363	36886752	10389	union_B1748	NA	NA	NA	NA	NA	NA	NA	NA	0	0	0	1	0	0	0	0	0	0	Other
chr10	37026864	37052699	25835	union_B1749	NA	NA	NA	NA	NA	NA	NA	NA	0	0	1	0	0	0	0	0	0	0	Other
chr10	37726882	37733119	6237	union_B1750	NA	NA	NA	NA	NA	NA	NA	NA	0	0	0	1	0	0	0	0	0	0	Other
chr10	37755000	37774084	19084	union_B1751	chr10	37755000	37765000	hg38_n_B183016	NA	NA	NA	NA	1	0	1	0	0	0	0	0	0	0	Other
chr10	37829416	37838954	9538	union_B1752	NA	NA	NA	NA	chr6	118425000	118435000	mm10_n_B88583	0	0	0	0	0	1	1	0	0	0	mouse_specific
chr10	37965000	37975000	10000	union_B1753	chr10	37965000	37975000	hg38_n_B183037	NA	NA	NA	NA	1	0	0	0	0	0	0	0	0	0	human_specific
chr10	38125000	38135000	10000	union_B1754	chr10	38125000	38135000	hg38_n_B183053	NA	NA	NA	NA	1	0	0	0	0	0	0	0	0	0	human_specific
chr10	41845000	41977500	132500	union_B1755	chr10	41845000	41977500	hg38_n_B183105	NA	NA	NA	NA	1	0	0	0	0	0	0	0	0	0	human_specific
chr10	42535000	42545000	10000	union_B1756	chr10	42535000	42545000	hg38_n_B183130	NA	NA	NA	NA	1	0	0	0	0	0	0	0	0	0	human_specific
chr10	42646995	42656559	9564	union_B1757	NA	NA	NA	NA	NA	NA	NA	NA	0	0	0	1	0	0	0	0	0	0	Other
chr10	42765000	42792980	27980	union_B1758	chr10	42765000	42775000	hg38_n_B183152	NA	NA	NA	NA	1	0	0	0	1	0	0	1	0	0	Other
chr10	42820691	42829934	9243	union_B1759	NA	NA	NA	NA	NA	NA	NA	NA	0	0	0	0	0	0	0	0	0	1	Other
chr10	43095000	43129966	34966	union_B1760	chr10	43095000	43105000	hg38_n_B183183	NA	NA	NA	NA	1	1	1	1	0	1	0	0	0	0	primate_conserved
chr10	43193726	43205000	11274	union_B1761	chr10	43195000	43205000	hg38_n_B183193	NA	NA	NA	NA	1	1	0	0	0	1	0	0	0	0	Other
chr10	43345000	43355000	10000	union_B1762	chr10	43345000	43355000	hg38_n_B183208	NA	NA	NA	NA	1	0	0	1	0	0	0	0	0	0	Other
chr10	43474331	43489405	15074	union_B1763	chr10	43475000	43485000	hg38_n_B183221	NA	NA	NA	NA	1	1	1	1	1	1	0	0	0	0	primate_conserved
chr10	43643937	43680244	36307	union_B1764	chr10	43655000	43665000	hg38_n_B183239	chr6	117835000	117845000	mm10_n_B88525	1	1	1	1	0	1	1	0	1	1	Other
chr10	43820320	43829507	9187	union_B1765	NA	NA	NA	NA	NA	NA	NA	NA	0	0	0	0	0	0	0	0	0	1	Other
chr10	44045000	44073351	28351	union_B1766	chr10	44045000	44055000	hg38_n_B183278	NA	NA	NA	NA	1	0	0	1	0	0	0	0	1	0	Other
chr10	44382407	44405000	22593	union_B1767	chr10	44395000	44405000	hg38_n_B183313	chr6	117145000	117155000	mm10_n_B88459	1	1	0	1	0	0	1	0	1	1	Other
chr10	44629463	44643587	14124	union_B1768	NA	NA	NA	NA	NA	NA	NA	NA	0	0	1	0	0	0	0	0	0	0	Other
chr10	44859143	44898863	39720	union_B1769	chr10	44875000	44885000	hg38_n_B183361	chr6	116725000	116737500	mm10_n_B88419	1	1	1	1	1	0	1	1	1	1	ultra_conserved
chr10	45005000	45023056	18056	union_B1770	chr10	45005000	45015000	hg38_n_B183374	NA	NA	NA	NA	1	1	1	1	1	1	0	0	0	0	primate_conserved
chr10	45222964	45231826	8862	union_B1771	NA	NA	NA	NA	NA	NA	NA	NA	0	0	0	1	0	0	0	0	0	0	Other
chr10	45373874	45385244	11370	union_B1772	NA	NA	NA	NA	NA	NA	NA	NA	0	0	0	0	0	0	0	1	0	1	Other
chr10	45403602	45433390	29788	union_B1773	NA	NA	NA	NA	chr6	116435000	116445000	mm10_n_B88391	0	1	0	0	0	0	1	0	1	0	Other
chr10	45444582	45465226	20644	union_B1774	NA	NA	NA	NA	NA	NA	NA	NA	0	0	1	1	1	0	0	0	0	0	Other
chr10	46025000	46035000	10000	union_B1775	chr10	46025000	46035000	hg38_n_B183423	NA	NA	NA	NA	1	0	0	0	0	0	0	0	0	0	human_specific
chr10	46052851	46060669	7818	union_B1776	NA	NA	NA	NA	NA	NA	NA	NA	0	1	1	0	0	0	0	0	0	0	Other
chr10	46205000	46215000	10000	union_B1777	chr10	46205000	46215000	hg38_n_B183436	NA	NA	NA	NA	1	0	0	0	0	0	0	0	0	0	human_specific
chr10	46296169	46331621	35452	union_B1778	NA	NA	NA	NA	chr14	34035000	34045000	mm10_n_B174595	0	0	0	0	0	0	1	0	1	0	Other
chr10	46535109	46546312	11203	union_B1779	NA	NA	NA	NA	NA	NA	NA	NA	0	0	0	0	0	0	0	0	0	1	Other
chr10	46752175	46759309	7134	union_B1780	NA	NA	NA	NA	NA	NA	NA	NA	0	0	0	0	0	0	0	1	0	0	Other
chr10	46890000	47005000	115000	union_B1781	chr10	46890000	47005000	hg38_n_B183453	NA	NA	NA	NA	1	0	0	1	0	0	0	0	0	0	Other
chr10	47325175	47388801	63626	union_B1782	chr10	47365000	47375000	hg38_n_B183490	chr14	33945000	33955000	mm10_n_B174587	1	0	1	1	1	0	1	0	1	0	Other
chr10	47532314	47538605	6291	union_B1783	NA	NA	NA	NA	NA	NA	NA	NA	0	0	0	1	0	0	0	0	0	0	Other
chr10	47614221	47617190	2969	union_B1784	NA	NA	NA	NA	NA	NA	NA	NA	0	0	0	1	0	0	0	0	0	0	Other
chr10	47772424	47777312	4888	union_B1785	NA	NA	NA	NA	NA	NA	NA	NA	0	0	0	0	0	0	0	0	1	0	Other
chr10	48070295	48102059	31764	union_B1786	NA	NA	NA	NA	NA	NA	NA	NA	0	0	0	0	0	0	0	0	1	1	Other
chr10	48119382	48123924	4542	union_B1787	NA	NA	NA	NA	chr14	33595000	33605000	mm10_n_B174552	0	0	0	0	0	0	1	0	0	0	mouse_specific
chr10	48281325	48300020	18695	union_B1788	NA	NA	NA	NA	NA	NA	NA	NA	0	1	1	0	0	0	0	0	0	0	Other
chr10	48335000	48345000	10000	union_B1789	chr10	48335000	48345000	hg38_n_B183515	NA	NA	NA	NA	1	0	0	0	0	0	0	0	0	0	human_specific
chr10	48436524	48446867	10343	union_B1790	NA	NA	NA	NA	NA	NA	NA	NA	0	0	0	0	0	0	0	1	1	0	Other
chr10	48517812	48552817	35005	union_B1791	chr10	48525000	48535000	hg38_n_B183534	chr14	33315000	33325000	mm10_n_B174524	1	1	1	1	0	1	1	0	0	1	Other
chr10	48651422	48693207	41785	union_B1792	chr10	48655000	48665000	hg38_n_B183547	chr14	33175000	33185000	mm10_n_B174510	1	1	1	1	0	1	1	1	1	1	ultra_conserved
chr10	48915297	48954338	39041	union_B1793	NA	NA	NA	NA	chr14	32985000	32995000	mm10_n_B174491	0	0	0	1	0	1	1	1	1	0	Other
chr10	48965000	49005228	40228	union_B1794	chr10	48965000	48975000	hg38_n_B183578	NA	NA	NA	NA	1	1	1	0	1	0	0	0	0	0	Other
chr10	49027880	49036982	9102	union_B1795	NA	NA	NA	NA	NA	NA	NA	NA	0	0	0	0	0	0	0	0	0	1	Other
chr10	49099798	49111855	12057	union_B1796	NA	NA	NA	NA	NA	NA	NA	NA	0	0	0	0	0	0	0	0	0	1	Other
chr10	49155000	49183748	28748	union_B1797	chr10	49155000	49165000	hg38_n_B183597	NA	NA	NA	NA	1	0	0	1	0	0	0	0	0	0	Other
chr10	49197005	49225737	28732	union_B1798	NA	NA	NA	NA	NA	NA	NA	NA	0	1	1	0	0	0	0	0	0	0	Other
chr10	49377776	49405000	27224	union_B1799	chr10	49395000	49405000	hg38_n_B183621	chr14	32595000	32605000	mm10_n_B174452	1	1	1	1	0	0	1	0	0	1	Other
chr10	49519017	49571318	52301	union_B1800	chr10	49525000	49535000	hg38_n_B183634	chr14	32505000	32515000	mm10_n_B174443	1	1	1	1	1	0	1	1	0	1	Other
chr10	49910296	49937183	26887	union_B1801	NA	NA	NA	NA	chr14	32215000	32225000	mm10_n_B174415	0	0	0	1	0	0	1	1	1	1	Other
chr10	50255000	50265000	10000	union_B1802	chr10	50255000	50265000	hg38_n_B183685	NA	NA	NA	NA	1	0	0	0	0	0	0	0	0	0	human_specific
chr10	50275136	50293605	18469	union_B1803	NA	NA	NA	NA	NA	NA	NA	NA	0	1	0	1	0	0	0	1	0	0	Other
chr10	50765000	50797543	32543	union_B1804	chr10	50765000	50782500	hg38_n_B183732	chr19	31965000	31975000	mm10_n_B221280	1	0	0	0	1	0	1	1	1	1	Other
chr10	50930325	50938866	8541	union_B1805	NA	NA	NA	NA	NA	NA	NA	NA	0	0	0	0	0	0	0	1	0	0	Other
chr10	50965000	50997900	32900	union_B1806	chr10	50965000	50975000	hg38_n_B183751	chr19	31765000	31775000	mm10_n_B221260	1	0	1	1	0	0	1	0	1	1	Other
chr10	51369832	51385000	15168	union_B1807	chr10	51375000	51385000	hg38_n_B183792	NA	NA	NA	NA	1	1	0	0	0	0	0	0	0	0	Other
chr10	51421661	51458301	36640	union_B1808	NA	NA	NA	NA	chr19	31325000	31335000	mm10_n_B221217	0	0	0	1	0	1	1	1	1	1	Other
chr10	51761649	51779410	17761	union_B1809	NA	NA	NA	NA	NA	NA	NA	NA	0	0	0	0	0	0	0	1	0	1	Other
chr10	51956327	52005000	48673	union_B1810	chr10	51995000	52005000	hg38_n_B183854	chr19	30825000	30835000	mm10_n_B221167	1	1	0	1	0	0	1	0	0	1	Other
chr10	52219021	52229094	10073	union_B1811	NA	NA	NA	NA	NA	NA	NA	NA	0	1	0	0	0	0	0	0	0	1	Other
chr10	52247456	52265000	17544	union_B1812	chr10	52255000	52265000	hg38_n_B183880	NA	NA	NA	NA	1	0	1	0	0	1	0	1	0	0	Other
chr10	52580896	52595000	14104	union_B1813	chr10	52585000	52595000	hg38_n_B183913	NA	NA	NA	NA	1	0	1	1	0	0	0	0	0	0	Other
chr10	52612889	52622898	10009	union_B1814	NA	NA	NA	NA	NA	NA	NA	NA	0	1	0	0	0	0	0	0	0	0	Other
chr10	52805000	52839805	34805	union_B1815	chr10	52805000	52815000	hg38_n_B183935	chr19	30205000	30215000	mm10_n_B221105	1	1	0	1	0	1	1	1	0	0	Other
chr10	52856231	52863143	6912	union_B1816	NA	NA	NA	NA	NA	NA	NA	NA	0	0	1	0	0	0	0	0	0	0	Other
chr10	53118027	53126374	8347	union_B1817	NA	NA	NA	NA	NA	NA	NA	NA	0	0	0	1	0	0	0	0	0	0	Other
chr10	53225000	53235000	10000	union_B1818	chr10	53225000	53235000	hg38_n_B183977	NA	NA	NA	NA	1	0	0	0	0	0	0	0	0	0	human_specific
chr10	53505071	53505467	396	union_B1819	NA	NA	NA	NA	NA	NA	NA	NA	0	0	0	0	0	0	0	0	0	1	Other
chr10	53519317	53522281	2964	union_B1820	NA	NA	NA	NA	chr10	74882500	74895000	mm10_n_B133925	0	0	0	0	0	0	1	0	0	0	mouse_specific
chr10	53595000	53605000	10000	union_B1821	chr10	53595000	53605000	hg38_n_B184013	NA	NA	NA	NA	1	0	0	0	0	0	0	0	0	0	human_specific
chr10	53805141	53818492	13351	union_B1822	NA	NA	NA	NA	chr10	74635000	74647500	mm10_n_B133903	0	0	0	0	0	0	1	0	0	0	mouse_specific
chr10	53835000	53845000	10000	union_B1823	chr10	53835000	53845000	hg38_n_B184037	NA	NA	NA	NA	1	0	0	0	0	0	0	0	0	0	human_specific
chr10	53869843	53877691	7848	union_B1824	NA	NA	NA	NA	NA	NA	NA	NA	0	0	0	0	0	0	0	0	1	0	Other
chr10	53948153	53960625	12472	union_B1825	NA	NA	NA	NA	NA	NA	NA	NA	0	0	0	0	0	0	0	1	0	0	Other
chr10	54270723	54282475	11752	union_B1826	NA	NA	NA	NA	NA	NA	NA	NA	0	0	0	0	0	0	0	0	1	0	Other
chr10	54577937	54585521	7584	union_B1827	NA	NA	NA	NA	NA	NA	NA	NA	0	0	0	0	0	0	0	0	0	1	Other
chr10	54736135	54742731	6596	union_B1828	NA	NA	NA	NA	NA	NA	NA	NA	0	0	0	0	0	0	0	1	0	0	Other
chr10	54920688	54934438	13750	union_B1829	NA	NA	NA	NA	NA	NA	NA	NA	0	0	0	0	0	0	0	1	0	0	Other
chr10	55182742	55194054	11312	union_B1830	NA	NA	NA	NA	NA	NA	NA	NA	0	0	0	0	0	0	0	0	1	0	Other
chr10	55236014	55240593	4579	union_B1831	NA	NA	NA	NA	chr10	73435000	73445000	mm10_n_B133790	0	0	0	0	0	0	1	0	0	0	mouse_specific
chr10	55285000	55305352	20352	union_B1832	chr10	55285000	55295000	hg38_n_B184182	NA	NA	NA	NA	1	0	0	0	0	0	0	0	1	0	Other
chr10	55343615	55348967	5352	union_B1833	NA	NA	NA	NA	NA	NA	NA	NA	0	0	1	0	0	0	0	0	0	0	Other
chr10	55585000	55615247	30247	union_B1834	chr10	55585000	55595000	hg38_n_B184212	NA	NA	NA	NA	1	0	0	0	0	0	0	0	0	1	Other
chr10	55669535	55672782	3247	union_B1835	NA	NA	NA	NA	chr10	73055000	73065000	mm10_n_B133752	0	0	0	0	0	0	1	1	0	0	Other
chr10	55775000	55785000	10000	union_B1836	chr10	55775000	55785000	hg38_n_B184231	NA	NA	NA	NA	1	0	0	0	0	0	0	0	0	0	human_specific
chr10	56259613	56269553	9940	union_B1837	NA	NA	NA	NA	NA	NA	NA	NA	0	0	0	1	0	0	0	0	0	0	Other
chr10	56305148	56326385	21237	union_B1838	NA	NA	NA	NA	NA	NA	NA	NA	0	1	1	0	0	0	0	0	0	0	Other
chr10	56435000	56445000	10000	union_B1839	chr10	56435000	56445000	hg38_n_B184297	NA	NA	NA	NA	1	0	0	0	0	0	0	0	0	0	human_specific
chr10	56477194	56492101	14907	union_B1840	NA	NA	NA	NA	NA	NA	NA	NA	0	0	0	0	0	0	0	0	0	1	Other
chr10	56676475	56699855	23380	union_B1841	NA	NA	NA	NA	NA	NA	NA	NA	0	0	0	0	0	0	0	1	0	0	Other
chr10	56855000	56865000	10000	union_B1842	chr10	56855000	56865000	hg38_n_B184339	NA	NA	NA	NA	1	0	0	0	0	0	0	0	0	0	human_specific
chr10	57172397	57200469	28072	union_B1843	NA	NA	NA	NA	NA	NA	NA	NA	0	0	0	0	0	0	0	0	1	0	Other
chr10	57275000	57285000	10000	union_B1844	chr10	57275000	57285000	hg38_n_B184381	NA	NA	NA	NA	1	0	0	0	0	0	0	0	0	0	human_specific
chr10	57320579	57329827	9248	union_B1845	NA	NA	NA	NA	NA	NA	NA	NA	0	0	1	0	0	0	0	0	0	0	Other
chr10	57630058	57631474	1416	union_B1846	NA	NA	NA	NA	NA	NA	NA	NA	0	0	0	0	0	0	0	0	0	1	Other
chr10	57643978	57649920	5942	union_B1847	NA	NA	NA	NA	NA	NA	NA	NA	0	0	0	1	0	0	0	0	0	0	Other
chr10	57675000	57685000	10000	union_B1848	chr10	57675000	57685000	hg38_n_B184421	NA	NA	NA	NA	1	0	0	0	1	0	0	0	0	0	Other
chr10	57815373	57825414	10041	union_B1849	NA	NA	NA	NA	NA	NA	NA	NA	0	0	0	1	0	0	0	0	0	0	Other
chr10	58095689	58170653	74964	union_B1850	chr10	58145000	58155000	hg38_n_B184468	chr10	71445000	71455000	mm10_n_B133604	1	1	1	1	1	0	1	1	1	1	ultra_conserved
chr10	58384403	58429520	45117	union_B1851	NA	NA	NA	NA	chr10	71225000	71235000	mm10_n_B133582	0	0	1	1	0	0	1	0	1	1	Other
chr10	58444018	58454002	9984	union_B1852	NA	NA	NA	NA	NA	NA	NA	NA	0	1	0	0	0	0	0	0	0	0	Other
chr10	58488406	58498477	10071	union_B1853	NA	NA	NA	NA	NA	NA	NA	NA	0	0	1	0	0	0	0	0	0	0	Other
chr10	58754738	58779554	24816	union_B1854	chr10	58765000	58775000	hg38_n_B184530	NA	NA	NA	NA	1	0	0	1	1	1	0	1	1	1	Other
chr10	58790996	58801290	10294	union_B1855	NA	NA	NA	NA	chr10	70945000	70955000	mm10_n_B133555	0	0	0	0	0	0	1	0	0	0	mouse_specific
chr10	58887418	58894219	6801	union_B1856	NA	NA	NA	NA	NA	NA	NA	NA	0	0	0	1	0	1	0	0	0	0	Other
chr10	58915000	58947788	32788	union_B1857	chr10	58915000	58925000	hg38_n_B184545	NA	NA	NA	NA	1	1	1	0	1	0	0	0	1	0	Other
chr10	59172301	59182270	9969	union_B1858	NA	NA	NA	NA	NA	NA	NA	NA	0	0	1	0	0	0	0	0	0	0	Other
chr10	59214428	59245000	30572	union_B1859	chr10	59235000	59245000	hg38_n_B184577	chr10	70565000	70575000	mm10_n_B133520	1	1	0	1	0	0	1	1	1	0	Other
chr10	59263245	59271031	7786	union_B1860	NA	NA	NA	NA	NA	NA	NA	NA	0	0	0	0	0	0	0	0	0	1	Other
chr10	59543687	59615000	71313	union_B1861	chr10	59605000	59615000	hg38_n_B184614	chr10	70315000	70325000	mm10_n_B133495	1	1	1	1	0	1	1	1	1	1	ultra_conserved
chr10	59801378	59820046	18668	union_B1862	chr10	59805000	59815000	hg38_n_B184634	NA	NA	NA	NA	1	1	1	1	0	0	0	1	0	1	Other
chr10	60059146	60106694	47548	union_B1863	chr10	60085000	60095000	hg38_n_B184662	chr10	69985000	69995000	mm10_n_B133462	1	1	1	1	1	0	1	1	1	0	Other
chr10	60215000	60246457	31457	union_B1864	chr10	60215000	60225000	hg38_n_B184675	chr10	69845000	69855000	mm10_n_B133448	1	1	1	1	0	1	1	1	1	1	ultra_conserved
chr10	60428534	60465000	36466	union_B1865	chr10	60455000	60465000	hg38_n_B184699	chr10	69655000	69665000	mm10_n_B133429	1	1	1	1	0	0	1	1	1	0	Other
chr10	60739086	60803682	64596	union_B1866	chr10	60785000	60795000	hg38_n_B184732	chr10	69365000	69375000	mm10_n_B133400	1	1	1	1	1	1	1	1	0	1	Other
chr10	60971112	61018613	47501	union_B1867	chr10	60975000	60985000	hg38_n_B184751	chr10	69155000	69165000	mm10_n_B133379	1	1	1	1	0	1	1	1	1	1	ultra_conserved
chr10	61125573	61135578	10005	union_B1868	NA	NA	NA	NA	NA	NA	NA	NA	0	0	0	1	0	1	0	0	0	0	Other
chr10	61281247	61305947	24700	union_B1869	chr10	61295000	61305000	hg38_n_B184783	chr10	68895000	68905000	mm10_n_B133354	1	1	0	1	0	0	1	1	0	0	Other
chr10	61386569	61471522	84953	union_B1870	NA	NA	NA	NA	NA	NA	NA	NA	0	1	0	0	0	0	0	0	0	1	Other
chr10	61550835	61558522	7687	union_B1871	NA	NA	NA	NA	NA	NA	NA	NA	0	0	0	0	0	0	0	0	1	0	Other
chr10	61580453	61593133	12680	union_B1872	NA	NA	NA	NA	NA	NA	NA	NA	0	0	0	0	0	0	0	1	0	0	Other
chr10	61715000	61758943	43943	union_B1873	chr10	61715000	61725000	hg38_n_B184825	chr10	68455000	68465000	mm10_n_B133311	1	1	0	0	0	0	1	1	0	0	Other
chr10	61860747	61908309	47562	union_B1874	chr10	61865000	61875000	hg38_n_B184840	chr10	68285000	68295000	mm10_n_B133294	1	1	1	1	0	1	1	1	1	1	ultra_conserved
chr10	61974391	61987889	13498	union_B1875	NA	NA	NA	NA	NA	NA	NA	NA	0	0	0	0	0	0	0	0	0	1	Other
chr10	62026961	62065000	38039	union_B1876	chr10	62055000	62065000	hg38_n_B184859	NA	NA	NA	NA	1	1	0	1	0	0	0	1	0	0	Other
chr10	62238868	62287368	48500	union_B1877	chr10	62265000	62275000	hg38_n_B184880	chr10	67985000	67995000	mm10_n_B133264	1	1	1	1	1	1	1	1	1	1	ultra_conserved
chr10	62411158	62446019	34861	union_B1878	chr10	62425000	62435000	hg38_n_B184896	chr10	67855000	67865000	mm10_n_B133251	1	1	1	1	1	1	1	1	1	1	ultra_conserved
chr10	62549855	62590517	40662	union_B1879	chr10	62575000	62585000	hg38_n_B184911	NA	NA	NA	NA	1	1	1	1	1	0	0	0	1	1	Other
chr10	62825000	62835000	10000	union_B1880	chr10	62825000	62835000	hg38_n_B184936	NA	NA	NA	NA	1	0	0	0	0	0	0	0	0	0	human_specific
chr10	62849871	62862259	12388	union_B1881	NA	NA	NA	NA	NA	NA	NA	NA	0	1	1	0	0	0	0	0	0	0	Other
chr10	63069920	63085934	16014	union_B1882	NA	NA	NA	NA	chr10	67315000	67325000	mm10_n_B133197	0	0	0	0	0	0	1	1	1	1	rodent_conserved
chr10	63155000	63176171	21171	union_B1883	chr10	63155000	63165000	hg38_n_B184969	NA	NA	NA	NA	1	1	1	1	0	1	0	0	0	0	primate_conserved
chr10	63771233	63785000	13767	union_B1884	chr10	63775000	63785000	hg38_n_B185031	NA	NA	NA	NA	1	0	1	0	0	0	0	0	0	0	Other
chr10	63824274	63845895	21621	union_B1885	NA	NA	NA	NA	NA	NA	NA	NA	0	1	0	0	0	0	0	1	0	1	Other
chr10	63857944	63866160	8216	union_B1886	NA	NA	NA	NA	chr10	66815000	66825000	mm10_n_B133147	0	0	0	0	1	0	1	0	1	0	Other
chr10	63995000	64005000	10000	union_B1887	chr10	63995000	64005000	hg38_n_B185053	NA	NA	NA	NA	1	0	0	0	0	0	0	0	0	0	human_specific
chr10	64237448	64239094	1646	union_B1888	NA	NA	NA	NA	NA	NA	NA	NA	0	0	0	0	0	0	0	0	0	1	Other
chr10	64310293	64314663	4370	union_B1889	NA	NA	NA	NA	NA	NA	NA	NA	0	0	0	0	0	0	0	1	0	0	Other
chr10	64383455	64393022	9567	union_B1890	NA	NA	NA	NA	NA	NA	NA	NA	0	0	0	0	0	0	0	0	1	0	Other
chr10	64427783	64443822	16039	union_B1891	NA	NA	NA	NA	NA	NA	NA	NA	0	0	0	1	0	0	0	0	0	0	Other
chr10	64540182	64548408	8226	union_B1892	NA	NA	NA	NA	NA	NA	NA	NA	0	0	1	0	0	0	0	0	0	0	Other
chr10	64740567	64750826	10259	union_B1893	NA	NA	NA	NA	NA	NA	NA	NA	0	0	0	0	0	0	0	1	0	0	Other
chr10	65223061	65264638	41577	union_B1894	NA	NA	NA	NA	NA	NA	NA	NA	0	0	0	0	0	0	0	0	1	0	Other
chr10	65330764	65341786	11022	union_B1895	NA	NA	NA	NA	NA	NA	NA	NA	0	0	0	0	0	0	0	1	0	0	Other
chr10	65531428	65540670	9242	union_B1896	NA	NA	NA	NA	chr10	65305000	65315000	mm10_n_B133013	0	0	0	0	0	0	1	0	0	0	mouse_specific
chr10	65713339	65725224	11885	union_B1897	NA	NA	NA	NA	NA	NA	NA	NA	0	0	0	0	0	0	0	0	1	0	Other
chr10	65912703	65920631	7928	union_B1898	NA	NA	NA	NA	NA	NA	NA	NA	0	0	0	0	0	0	0	0	0	1	Other
chr10	66074212	66085532	11320	union_B1899	NA	NA	NA	NA	NA	NA	NA	NA	0	0	0	0	0	0	0	0	1	0	Other
chr10	66140138	66154001	13863	union_B1900	NA	NA	NA	NA	NA	NA	NA	NA	0	0	1	1	0	0	0	0	0	0	Other
chr10	66185000	66195000	10000	union_B1901	chr10	66185000	66195000	hg38_n_B185255	NA	NA	NA	NA	1	0	0	0	0	0	0	0	0	0	human_specific
chr10	66307448	66323142	15694	union_B1902	NA	NA	NA	NA	NA	NA	NA	NA	0	0	0	0	0	0	0	0	1	0	Other
chr10	66625000	66635000	10000	union_B1903	chr10	66625000	66635000	hg38_n_B185299	NA	NA	NA	NA	1	0	0	0	0	0	0	0	0	0	human_specific
chr10	66661495	66680643	19148	union_B1904	NA	NA	NA	NA	chr10	64345000	64355000	mm10_n_B132921	0	0	0	0	0	0	1	1	0	0	Other
chr10	66734682	66744674	9992	union_B1905	NA	NA	NA	NA	NA	NA	NA	NA	0	0	1	0	0	0	0	0	0	0	Other
chr10	66925020	66942296	17276	union_B1906	NA	NA	NA	NA	NA	NA	NA	NA	0	1	1	1	1	0	0	0	0	0	Other
chr10	66952969	66975650	22681	union_B1907	chr10	66965000	66975000	hg38_n_B185333	NA	NA	NA	NA	1	0	0	0	0	0	0	1	0	1	Other
chr10	67290432	67316820	26388	union_B1908	chr10	67295000	67305000	hg38_n_B185366	NA	NA	NA	NA	1	0	0	0	0	0	0	0	1	1	Other
chr10	67520658	67535580	14922	union_B1909	NA	NA	NA	NA	NA	NA	NA	NA	0	1	1	0	0	0	0	0	0	0	Other
chr10	67635000	67645000	10000	union_B1910	chr10	67635000	67645000	hg38_n_B185400	NA	NA	NA	NA	1	0	0	0	1	0	0	0	0	0	Other
chr10	67663694	67670415	6721	union_B1911	NA	NA	NA	NA	NA	NA	NA	NA	0	0	0	0	0	0	0	0	0	1	Other
chr10	67760000	67820815	60815	union_B1912	chr10	67795000	67805000	hg38_n_B185416	NA	NA	NA	NA	1	1	1	1	0	1	0	1	0	0	Other
chr10	68069176	68078866	9690	union_B1913	NA	NA	NA	NA	NA	NA	NA	NA	0	0	0	1	0	0	0	0	0	0	Other
chr10	68170251	68206236	35985	union_B1914	NA	NA	NA	NA	chr10	63125000	63135000	mm10_n_B132806	0	1	1	1	0	0	1	1	1	1	Other
chr10	68333321	68347387	14066	union_B1915	chr10	68335000	68345000	hg38_n_B185470	NA	NA	NA	NA	1	1	1	0	0	0	0	0	0	0	Other
chr10	68379000	68410303	31303	union_B1916	NA	NA	NA	NA	NA	NA	NA	NA	0	0	0	1	0	1	0	0	1	0	Other
chr10	68719512	68740631	21119	union_B1917	NA	NA	NA	NA	chr10	62785000	62795000	mm10_n_B132773	0	1	1	1	1	0	1	1	0	0	Other
chr10	68906178	68915916	9738	union_B1918	NA	NA	NA	NA	NA	NA	NA	NA	0	0	0	1	0	0	0	0	0	0	Other
chr10	68945000	69008943	63943	union_B1919	chr10	68945000	68955000	hg38_n_B185531	chr10	62565000	62575000	mm10_n_B132751	1	1	1	0	0	0	1	1	1	1	Other
chr10	69193713	69235000	41287	union_B1920	chr10	69225000	69235000	hg38_n_B185559	chr10	62425000	62435000	mm10_n_B132737	1	1	1	1	1	0	1	1	1	1	ultra_conserved
chr10	69389988	69424956	34968	union_B1921	chr10	69405000	69415000	hg38_n_B185577	chr10	62255000	62265000	mm10_n_B132720	1	1	1	1	1	1	1	1	1	1	ultra_conserved
chr10	69507986	69517053	9067	union_B1922	NA	NA	NA	NA	NA	NA	NA	NA	0	0	0	1	0	0	0	0	0	0	Other
chr10	69639881	69665000	25119	union_B1923	chr10	69655000	69665000	hg38_n_B185602	chr10	62095000	62105000	mm10_n_B132704	1	0	1	0	0	0	1	0	0	0	Other
chr10	69711973	69761116	49143	union_B1924	NA	NA	NA	NA	NA	NA	NA	NA	0	1	0	1	0	1	0	1	1	1	Other
chr10	69971526	69981202	9676	union_B1925	NA	NA	NA	NA	NA	NA	NA	NA	0	0	1	0	0	0	0	0	0	0	Other
chr10	70036632	70050800	14168	union_B1926	NA	NA	NA	NA	chr10	61795000	61805000	mm10_n_B132674	0	0	0	0	0	0	1	0	0	1	Other
chr10	70061364	70108724	47360	union_B1927	chr10	70095000	70105000	hg38_n_B185646	NA	NA	NA	NA	1	1	1	1	0	0	0	1	1	0	Other
chr10	70198569	70206399	7830	union_B1928	NA	NA	NA	NA	NA	NA	NA	NA	0	1	0	0	0	0	0	1	0	0	Other
chr10	70396335	70419511	23176	union_B1929	chr10	70405000	70415000	hg38_n_B185677	NA	NA	NA	NA	1	1	1	1	1	1	0	0	1	0	Other
chr10	70534798	70550156	15358	union_B1930	chr10	70535000	70545000	hg38_n_B185690	NA	NA	NA	NA	1	1	1	1	0	0	0	0	0	1	Other
chr10	70780909	70812821	31912	union_B1931	NA	NA	NA	NA	chr10	61165000	61175000	mm10_n_B132611	0	1	1	1	0	0	1	1	1	0	Other
chr10	70892951	70912010	19059	union_B1932	chr10	70895000	70905000	hg38_n_B185726	chr10	61075000	61085000	mm10_n_B132602	1	1	1	1	0	0	1	0	1	1	Other
chr10	71202224	71212244	10020	union_B1933	NA	NA	NA	NA	NA	NA	NA	NA	0	0	1	0	0	0	0	0	0	0	Other
chr10	71282899	71304168	21269	union_B1934	chr10	71285000	71295000	hg38_n_B185765	chr10	60765000	60775000	mm10_n_B132571	1	1	1	1	1	1	1	1	1	1	ultra_conserved
chr10	71672402	71700559	28157	union_B1935	NA	NA	NA	NA	chr10	60415000	60425000	mm10_n_B132536	0	1	1	1	1	0	1	1	1	0	Other
chr10	71839875	71846229	6354	union_B1936	NA	NA	NA	NA	NA	NA	NA	NA	0	0	0	0	0	0	0	0	0	1	Other
chr10	71889074	71908742	19668	union_B1937	chr10	71895000	71905000	hg38_n_B185826	NA	NA	NA	NA	1	1	1	1	0	0	0	0	0	0	primate_conserved
chr10	72053292	72086769	33477	union_B1938	chr10	72065000	72075000	hg38_n_B185843	chr10	60115000	60125000	mm10_n_B132506	1	1	1	1	0	0	1	0	1	1	Other
chr10	72115825	72124891	9066	union_B1939	NA	NA	NA	NA	NA	NA	NA	NA	0	0	0	0	0	0	0	1	0	0	Other
chr10	72196066	72211089	15023	union_B1940	NA	NA	NA	NA	NA	NA	NA	NA	0	0	0	0	0	0	0	0	1	0	Other
chr10	72349931	72365000	15069	union_B1941	chr10	72355000	72365000	hg38_n_B185872	chr10	59875000	59885000	mm10_n_B132482	1	1	0	1	1	1	1	1	1	0	Other
chr10	72687134	72697365	10231	union_B1942	NA	NA	NA	NA	NA	NA	NA	NA	0	0	0	1	0	1	0	0	0	0	Other
chr10	72871400	72895000	23600	union_B1943	chr10	72885000	72895000	hg38_n_B185925	NA	NA	NA	NA	1	1	0	1	0	0	0	0	0	0	Other
chr10	72995000	73016956	21956	union_B1944	chr10	72995000	73005000	hg38_n_B185936	NA	NA	NA	NA	1	0	0	0	0	0	0	0	1	1	Other
chr10	73053005	73072588	19583	union_B1945	NA	NA	NA	NA	NA	NA	NA	NA	0	0	0	0	0	0	0	1	0	0	Other
chr10	73110405	73128123	17718	union_B1946	NA	NA	NA	NA	chr14	20292500	20305000	mm10_n_B173282	0	0	0	0	0	0	1	1	1	1	rodent_conserved
chr10	73171896	73181157	9261	union_B1947	NA	NA	NA	NA	NA	NA	NA	NA	0	0	0	1	0	0	0	0	0	0	Other
chr10	73235000	73254434	19434	union_B1948	chr10	73235000	73245000	hg38_n_B185960	NA	NA	NA	NA	1	1	0	0	0	0	0	0	0	0	Other
chr10	73404770	73413289	8519	union_B1949	NA	NA	NA	NA	NA	NA	NA	NA	0	0	1	0	0	0	0	0	0	0	Other
chr10	73470113	73505000	34887	union_B1950	chr10	73495000	73505000	hg38_n_B185986	chr14	20535000	20545000	mm10_n_B173306	1	1	1	1	0	0	1	1	1	0	Other
chr10	73655045	73782516	127471	union_B1951	NA	NA	NA	NA	chr14	20685000	20695000	mm10_n_B173321	0	0	1	1	1	1	1	1	1	1	Other
chr10	73806290	73825000	18710	union_B1952	chr10	73815000	73825000	hg38_n_B186015	NA	NA	NA	NA	1	1	1	1	0	0	0	0	0	0	primate_conserved
chr10	73936512	73949462	12950	union_B1953	NA	NA	NA	NA	NA	NA	NA	NA	0	0	0	0	0	0	0	0	0	1	Other
chr10	73971074	73980365	9291	union_B1954	NA	NA	NA	NA	NA	NA	NA	NA	0	0	0	0	0	0	0	0	1	0	Other
chr10	74003224	74010350	7126	union_B1955	NA	NA	NA	NA	NA	NA	NA	NA	0	0	1	0	0	0	0	0	0	0	Other
chr10	74114239	74146628	32389	union_B1956	chr10	74115000	74125000	hg38_n_B186045	chr14	21035000	21045000	mm10_n_B173356	1	1	0	1	0	0	1	1	1	1	Other
chr10	74228040	74262898	34858	union_B1957	chr10	74245000	74255000	hg38_n_B186058	chr14	21125000	21135000	mm10_n_B173365	1	1	1	1	1	1	1	1	1	1	ultra_conserved
chr10	74546193	74556466	10273	union_B1958	NA	NA	NA	NA	NA	NA	NA	NA	0	0	0	1	0	0	0	1	0	0	Other
chr10	74576971	74596373	19402	union_B1959	NA	NA	NA	NA	chr14	21365000	21375000	mm10_n_B173389	0	0	1	0	0	0	1	0	0	1	Other
chr10	74794771	74823741	28970	union_B1960	NA	NA	NA	NA	NA	NA	NA	NA	0	1	1	1	1	0	0	0	0	0	Other
chr10	75095000	75139702	44702	union_B1961	chr10	75095000	75105000	hg38_n_B186116	chr14	21745000	21755000	mm10_n_B173427	1	1	1	1	0	0	1	1	1	1	ultra_conserved
chr10	75245000	75262572	17572	union_B1962	chr10	75245000	75255000	hg38_n_B186131	NA	NA	NA	NA	1	1	1	1	0	0	0	1	0	0	Other
chr10	75278705	75283702	4997	union_B1963	NA	NA	NA	NA	NA	NA	NA	NA	0	0	0	0	1	0	0	0	1	0	Other
chr10	75361698	75378250	16552	union_B1964	NA	NA	NA	NA	NA	NA	NA	NA	0	0	0	0	0	0	0	0	0	1	Other
chr10	75388256	75398579	10323	union_B1965	NA	NA	NA	NA	NA	NA	NA	NA	0	0	0	1	0	0	0	0	0	0	Other
chr10	75739225	75755332	16107	union_B1966	NA	NA	NA	NA	chr14	22285000	22295000	mm10_n_B173481	0	0	0	1	0	0	1	0	0	0	Other
chr10	75919322	75928797	9475	union_B1967	NA	NA	NA	NA	NA	NA	NA	NA	0	0	0	0	0	0	0	0	0	1	Other
chr10	76024341	76075230	50889	union_B1968	chr10	76045000	76055000	hg38_n_B186211	chr14	22565000	22575000	mm10_n_B173508	1	1	1	0	0	0	1	1	1	1	Other
chr10	76088969	76099101	10132	union_B1969	NA	NA	NA	NA	NA	NA	NA	NA	0	0	0	1	0	0	0	0	0	0	Other
chr10	76302987	76335000	32013	union_B1970	chr10	76325000	76335000	hg38_n_B186239	NA	NA	NA	NA	1	1	0	1	0	0	0	1	0	1	Other
chr10	76354315	76364497	10182	union_B1971	NA	NA	NA	NA	NA	NA	NA	NA	0	1	0	0	0	0	0	0	0	0	Other
chr10	76545425	76576760	31335	union_B1972	NA	NA	NA	NA	NA	NA	NA	NA	0	0	0	1	0	0	0	1	1	1	Other
chr10	76698638	76722446	23808	union_B1973	NA	NA	NA	NA	NA	NA	NA	NA	0	0	0	0	0	0	0	1	0	0	Other
chr10	76995000	77005000	10000	union_B1974	chr10	76995000	77005000	hg38_n_B186306	NA	NA	NA	NA	1	0	0	0	0	0	0	0	0	0	human_specific
chr10	77112670	77164929	52259	union_B1975	chr10	77125000	77135000	hg38_n_B186319	chr14	23565000	23575000	mm10_n_B173604	1	1	0	1	0	0	1	1	1	1	Other
chr10	77370376	77380513	10137	union_B1976	NA	NA	NA	NA	NA	NA	NA	NA	0	1	0	0	0	0	0	0	0	0	Other
chr10	77671639	77686667	15028	union_B1977	NA	NA	NA	NA	chr14	24035000	24045000	mm10_n_B173651	0	0	0	0	0	0	1	1	0	0	Other
chr10	77715000	77725000	10000	union_B1978	chr10	77715000	77725000	hg38_n_B186378	NA	NA	NA	NA	1	0	0	0	0	0	0	0	0	0	human_specific
chr10	77763424	77824565	61141	union_B1979	NA	NA	NA	NA	NA	NA	NA	NA	0	0	1	1	0	0	0	1	0	1	Other
chr10	77976978	77985487	8509	union_B1980	NA	NA	NA	NA	NA	NA	NA	NA	0	0	0	0	0	0	0	0	1	0	Other
chr10	78024983	78049911	24928	union_B1981	chr10	78035000	78045000	hg38_n_B186393	NA	NA	NA	NA	1	1	1	1	1	1	0	1	0	0	Other
chr10	78588156	78615417	27261	union_B1982	NA	NA	NA	NA	chr14	25045000	25055000	mm10_n_B173744	0	0	0	0	0	0	1	1	0	0	Other
chr10	78635517	78683354	47837	union_B1983	NA	NA	NA	NA	NA	NA	NA	NA	0	1	1	1	0	0	0	0	1	1	Other
chr10	78825000	78835000	10000	union_B1984	chr10	78825000	78835000	hg38_n_B186471	NA	NA	NA	NA	1	0	0	0	0	0	0	0	0	0	human_specific
chr10	78932201	78945067	12866	union_B1985	NA	NA	NA	NA	NA	NA	NA	NA	0	0	1	0	0	0	0	0	1	0	Other
chr10	79058477	79074856	16379	union_B1986	NA	NA	NA	NA	chr14	25455000	25465000	mm10_n_B173785	0	0	0	0	0	0	1	0	1	0	Other
chr10	79199616	79209647	10031	union_B1987	NA	NA	NA	NA	NA	NA	NA	NA	0	0	0	1	0	0	0	0	0	0	Other
chr10	79219978	79235284	15306	union_B1988	chr10	79225000	79235000	hg38_n_B186511	NA	NA	NA	NA	1	1	1	0	1	0	0	0	0	0	Other
chr10	79291343	79324631	33288	union_B1989	NA	NA	NA	NA	chr14	25645000	25655000	mm10_n_B173804	0	0	0	0	0	0	1	1	1	0	Other
chr10	79342295	79380859	38564	union_B1990	chr10	79345000	79355000	hg38_n_B186523	NA	NA	NA	NA	1	1	1	1	0	0	0	0	0	1	Other
chr10	79498537	79537500	38963	union_B1991	chr10	79512500	79537500	hg38_n_B186539	NA	NA	NA	NA	1	0	0	1	0	0	0	0	0	0	Other
chr10	80051478	80060704	9226	union_B1992	NA	NA	NA	NA	NA	NA	NA	NA	0	0	0	1	0	0	0	0	0	0	Other
chr10	80075000	80085000	10000	union_B1993	chr10	80075000	80085000	hg38_n_B186573	NA	NA	NA	NA	1	0	0	0	0	0	0	0	0	0	human_specific
chr10	80100487	80108470	7983	union_B1994	NA	NA	NA	NA	NA	NA	NA	NA	0	1	0	0	0	0	0	0	0	0	Other
chr10	80216144	80218263	2119	union_B1995	NA	NA	NA	NA	chr14	25825000	25835000	mm10_n_B173822	0	0	0	0	0	0	1	0	0	0	mouse_specific
chr10	80241595	80243763	2168	union_B1996	NA	NA	NA	NA	NA	NA	NA	NA	0	0	0	1	0	0	0	0	0	0	Other
chr10	80305000	80315000	10000	union_B1997	chr10	80305000	80315000	hg38_n_B186595	NA	NA	NA	NA	1	0	0	0	0	0	0	0	0	0	human_specific
chr10	80339357	80378402	39045	union_B1998	NA	NA	NA	NA	chr14	41075000	41085000	mm10_n_B175257	0	1	1	1	0	0	1	1	1	0	Other
chr10	80529149	80553310	24161	union_B1999	NA	NA	NA	NA	chr14	40885000	40895000	mm10_n_B175239	0	0	0	1	0	0	1	0	0	0	Other
chr10	80641512	80669664	28152	union_B2000	chr10	80655000	80665000	hg38_n_B186630	NA	NA	NA	NA	1	1	1	1	0	0	0	0	1	1	Other
chr10	80965000	80975000	10000	union_B2001	chr10	80965000	80975000	hg38_n_B186660	NA	NA	NA	NA	1	0	0	0	0	0	0	0	0	0	human_specific
chr10	81004110	81023681	19571	union_B2002	NA	NA	NA	NA	NA	NA	NA	NA	0	1	1	0	0	0	0	0	0	0	Other
chr10	81122813	81128231	5418	union_B2003	NA	NA	NA	NA	chr14	40255000	40265000	mm10_n_B175180	0	0	0	0	0	0	1	0	0	0	mouse_specific
chr10	81188221	81197938	9717	union_B2004	NA	NA	NA	NA	NA	NA	NA	NA	0	0	1	0	0	0	0	0	0	0	Other
[truncated: 15,932 more rows]
