# Supplementary material for: TAD evolutionary and functional characterization reveals diversity in mammalian TAD boundary properties and function
Source: Nat Commun. 2023 Dec 7;14:8111. doi: 10.1038/s41467-023-43841-8 (PMC10703881; doi:10.1038/s41467-023-43841-8)
Supplement: Supplementary file 8 — Supplementary Data 5 [file 41467_2023_43841_MOESM8_ESM.xlsx]

## Sheet: Suppl Data 5
Supplementary Data 5 - Classification of boundaries based on the number of species sharing them
Number of TAD boundaries	Human	Nomascus	Hylobates	Rhesus	Mouse	Caroli	Pahari	Rat	conservation level
	Primate, LCL	Primate, LCL	Primate, LCL	Primate, Liver	Rodent, Liver	Rodent, Liver	Rodent, Liver	Rodent, Liver
1360	0	0	0	0	0	0	0	1	1-way
895	0	0	0	0	0	0	1	0	1-way
1064	0	0	0	0	0	1	0	0	1-way
807	0	0	0	0	1	0	0	0	1-way
1521	0	0	0	1	0	0	0	0	1-way
875	0	0	1	0	0	0	0	0	1-way
665	0	1	0	0	0	0	0	0	1-way
1308	1	0	0	0	0	0	0	0	1-way
134	0	0	0	0	0	0	1	1	2-way
99	0	0	0	0	0	1	0	1	2-way
131	0	0	0	0	0	1	1	0	2-way
133	0	0	0	0	1	0	0	1	2-way
116	0	0	0	0	1	0	1	0	2-way
166	0	0	0	0	1	1	0	0	2-way
103	0	0	0	1	0	0	0	1	2-way
63	0	0	0	1	0	0	1	0	2-way
82	0	0	0	1	0	1	0	0	2-way
53	0	0	0	1	1	0	0	0	2-way
45	0	0	1	0	0	0	0	1	2-way
26	0	0	1	0	0	0	1	0	2-way
35	0	0	1	0	0	1	0	0	2-way
34	0	0	1	0	1	0	0	0	2-way
83	0	0	1	1	0	0	0	0	2-way
30	0	1	0	0	0	0	0	1	2-way
29	0	1	0	0	0	0	1	0	2-way
25	0	1	0	0	0	1	0	0	2-way
24	0	1	0	0	1	0	0	0	2-way
111	0	1	0	1	0	0	0	0	2-way
246	0	1	1	0	0	0	0	0	2-way
63	1	0	0	0	0	0	0	1	2-way
46	1	0	0	0	0	0	1	0	2-way
46	1	0	0	0	0	1	0	0	2-way
38	1	0	0	0	1	0	0	0	2-way
298	1	0	0	1	0	0	0	0	2-way
194	1	0	1	0	0	0	0	0	2-way
219	1	1	0	0	0	0	0	0	2-way
55	0	0	0	0	0	1	1	1	3-way
49	0	0	0	0	1	0	1	1	3-way
89	0	0	0	0	1	1	0	1	3-way
98	0	0	0	0	1	1	1	0	3-way
17	0	0	0	1	0	0	1	1	3-way
22	0	0	0	1	0	1	0	1	3-way
15	0	0	0	1	0	1	1	0	3-way
28	0	0	0	1	1	0	0	1	3-way
25	0	0	0	1	1	0	1	0	3-way
28	0	0	0	1	1	1	0	0	3-way
6	0	0	1	0	0	0	1	1	3-way
9	0	0	1	0	0	1	0	1	3-way
9	0	0	1	0	0	1	1	0	3-way
8	0	0	1	0	1	0	0	1	3-way
4	0	0	1	0	1	0	1	0	3-way
7	0	0	1	0	1	1	0	0	3-way
12	0	0	1	1	0	0	0	1	3-way
9	0	0	1	1	0	0	1	0	3-way
8	0	0	1	1	0	1	0	0	3-way
5	0	0	1	1	1	0	0	0	3-way
5	0	1	0	0	0	0	1	1	3-way
4	0	1	0	0	0	1	0	1	3-way
6	0	1	0	0	0	1	1	0	3-way
8	0	1	0	0	1	0	0	1	3-way
6	0	1	0	0	1	0	1	0	3-way
5	0	1	0	0	1	1	0	0	3-way
11	0	1	0	1	0	0	0	1	3-way
5	0	1	0	1	0	0	1	0	3-way
12	0	1	0	1	0	1	0	0	3-way
8	0	1	0	1	1	0	0	0	3-way
21	0	1	1	0	0	0	0	1	3-way
9	0	1	1	0	0	0	1	0	3-way
24	0	1	1	0	0	1	0	0	3-way
10	0	1	1	0	1	0	0	0	3-way
114	0	1	1	1	0	0	0	0	3-way
11	1	0	0	0	0	0	1	1	3-way
11	1	0	0	0	0	1	0	1	3-way
10	1	0	0	0	0	1	1	0	3-way
9	1	0	0	0	1	0	0	1	3-way
21	1	0	0	0	1	0	1	0	3-way
13	1	0	0	0	1	1	0	0	3-way
25	1	0	0	1	0	0	0	1	3-way
24	1	0	0	1	0	0	1	0	3-way
32	1	0	0	1	0	1	0	0	3-way
26	1	0	0	1	1	0	0	0	3-way
15	1	0	1	0	0	0	0	1	3-way
9	1	0	1	0	0	0	1	0	3-way
9	1	0	1	0	0	1	0	0	3-way
9	1	0	1	0	1	0	0	0	3-way
108	1	0	1	1	0	0	0	0	3-way
16	1	1	0	0	0	0	0	1	3-way
12	1	1	0	0	0	0	1	0	3-way
14	1	1	0	0	0	1	0	0	3-way
13	1	1	0	0	1	0	0	0	3-way
184	1	1	0	1	0	0	0	0	3-way
273	1	1	1	0	0	0	0	0	3-way
115	0	0	0	0	1	1	1	1	4-way
24	0	0	0	1	0	1	1	1	4-way
22	0	0	0	1	1	0	1	1	4-way
35	0	0	0	1	1	1	0	1	4-way
35	0	0	0	1	1	1	1	0	4-way
5	0	0	1	0	0	1	1	1	4-way
4	0	0	1	0	1	0	1	1	4-way
7	0	0	1	0	1	1	0	1	4-way
7	0	0	1	0	1	1	1	0	4-way
2	0	0	1	1	0	0	1	1	4-way
3	0	0	1	1	0	1	0	1	4-way
4	0	0	1	1	0	1	1	0	4-way
1	0	0	1	1	1	0	0	1	4-way
7	0	0	1	1	1	0	1	0	4-way
12	0	0	1	1	1	1	0	0	4-way
2	0	1	0	0	0	1	1	1	4-way
6	0	1	0	0	1	0	1	1	4-way
9	0	1	0	0	1	1	0	1	4-way
6	0	1	0	0	1	1	1	0	4-way
1	0	1	0	1	0	0	1	1	4-way
6	0	1	0	1	0	1	0	1	4-way
5	0	1	0	1	0	1	1	0	4-way
2	0	1	0	1	1	0	0	1	4-way
2	0	1	0	1	1	0	1	0	4-way
6	0	1	0	1	1	1	0	0	4-way
6	0	1	1	0	0	0	1	1	4-way
5	0	1	1	0	0	1	0	1	4-way
7	0	1	1	0	0	1	1	0	4-way
6	0	1	1	0	1	0	0	1	4-way
6	0	1	1	0	1	0	1	0	4-way
8	0	1	1	0	1	1	0	0	4-way
23	0	1	1	1	0	0	0	1	4-way
8	0	1	1	1	0	0	1	0	4-way
16	0	1	1	1	0	1	0	0	4-way
15	0	1	1	1	1	0	0	0	4-way
10	1	0	0	0	0	1	1	1	4-way
7	1	0	0	0	1	0	1	1	4-way
9	1	0	0	0	1	1	0	1	4-way
15	1	0	0	0	1	1	1	0	4-way
10	1	0	0	1	0	0	1	1	4-way
12	1	0	0	1	0	1	0	1	4-way
12	1	0	0	1	0	1	1	0	4-way
12	1	0	0	1	1	0	0	1	4-way
12	1	0	0	1	1	0	1	0	4-way
13	1	0	0	1	1	1	0	0	4-way
2	1	0	1	0	0	0	1	1	4-way
4	1	0	1	0	0	1	0	1	4-way
2	1	0	1	0	0	1	1	0	4-way
1	1	0	1	0	1	0	0	1	4-way
5	1	0	1	0	1	0	1	0	4-way
4	1	0	1	0	1	1	0	0	4-way
15	1	0	1	1	0	0	0	1	4-way
9	1	0	1	1	0	0	1	0	4-way
19	1	0	1	1	0	1	0	0	4-way
14	1	0	1	1	1	0	0	0	4-way
9	1	1	0	0	0	0	1	1	4-way
4	1	1	0	0	0	1	0	1	4-way
5	1	1	0	0	0	1	1	0	4-way
6	1	1	0	0	1	0	0	1	4-way
3	1	1	0	0	1	0	1	0	4-way
6	1	1	0	0	1	1	0	0	4-way
34	1	1	0	1	0	0	0	1	4-way
18	1	1	0	1	0	0	1	0	4-way
15	1	1	0	1	0	1	0	0	4-way
27	1	1	0	1	1	0	0	0	4-way
30	1	1	1	0	0	0	0	1	4-way
26	1	1	1	0	0	0	1	0	4-way
19	1	1	1	0	0	1	0	0	4-way
25	1	1	1	0	1	0	0	0	4-way
491	1	1	1	1	0	0	0	0	4-way
78	0	0	0	1	1	1	1	1	5-way
8	0	0	1	0	1	1	1	1	5-way
4	0	0	1	1	0	1	1	1	5-way
3	0	0	1	1	1	0	1	1	5-way
4	0	0	1	1	1	1	0	1	5-way
11	0	0	1	1	1	1	1	0	5-way
17	0	1	0	0	1	1	1	1	5-way
4	0	1	0	1	0	1	1	1	5-way
3	0	1	0	1	1	0	1	1	5-way
10	0	1	0	1	1	1	0	1	5-way
7	0	1	0	1	1	1	1	0	5-way
4	0	1	1	0	0	1	1	1	5-way
9	0	1	1	0	1	0	1	1	5-way
6	0	1	1	0	1	1	0	1	5-way
11	0	1	1	0	1	1	1	0	5-way
8	0	1	1	1	0	0	1	1	5-way
4	0	1	1	1	0	1	0	1	5-way
6	0	1	1	1	0	1	1	0	5-way
7	0	1	1	1	1	0	0	1	5-way
3	0	1	1	1	1	0	1	0	5-way
7	0	1	1	1	1	1	0	0	5-way
25	1	0	0	0	1	1	1	1	5-way
11	1	0	0	1	0	1	1	1	5-way
13	1	0	0	1	1	0	1	1	5-way
19	1	0	0	1	1	1	0	1	5-way
23	1	0	0	1	1	1	1	0	5-way
2	1	0	1	0	0	1	1	1	5-way
3	1	0	1	0	1	0	1	1	5-way
5	1	0	1	0	1	1	0	1	5-way
7	1	0	1	0	1	1	1	0	5-way
6	1	0	1	1	0	0	1	1	5-way
6	1	0	1	1	0	1	0	1	5-way
5	1	0	1	1	0	1	1	0	5-way
12	1	0	1	1	1	0	0	1	5-way
9	1	0	1	1	1	0	1	0	5-way
18	1	0	1	1	1	1	0	0	5-way
4	1	1	0	0	0	1	1	1	5-way
3	1	1	0	0	1	0	1	1	5-way
4	1	1	0	0	1	1	0	1	5-way
9	1	1	0	0	1	1	1	0	5-way
12	1	1	0	1	0	0	1	1	5-way
19	1	1	0	1	0	1	0	1	5-way
10	1	1	0	1	0	1	1	0	5-way
18	1	1	0	1	1	0	0	1	5-way
9	1	1	0	1	1	0	1	0	5-way
18	1	1	0	1	1	1	0	0	5-way
5	1	1	1	0	0	0	1	1	5-way
11	1	1	1	0	0	1	0	1	5-way
10	1	1	1	0	0	1	1	0	5-way
14	1	1	1	0	1	0	0	1	5-way
10	1	1	1	0	1	0	1	0	5-way
12	1	1	1	0	1	1	0	0	5-way
131	1	1	1	1	0	0	0	1	5-way
85	1	1	1	1	0	0	1	0	5-way
91	1	1	1	1	0	1	0	0	5-way
89	1	1	1	1	1	0	0	0	5-way
26	0	0	1	1	1	1	1	1	6-way
21	0	1	0	1	1	1	1	1	6-way
13	0	1	1	0	1	1	1	1	6-way
8	0	1	1	1	0	1	1	1	6-way
17	0	1	1	1	1	0	1	1	6-way
14	0	1	1	1	1	1	0	1	6-way
21	0	1	1	1	1	1	1	0	6-way
70	1	0	0	1	1	1	1	1	6-way
12	1	0	1	0	1	1	1	1	6-way
11	1	0	1	1	0	1	1	1	6-way
15	1	0	1	1	1	0	1	1	6-way
26	1	0	1	1	1	1	0	1	6-way
20	1	0	1	1	1	1	1	0	6-way
17	1	1	0	0	1	1	1	1	6-way
11	1	1	0	1	0	1	1	1	6-way
23	1	1	0	1	1	0	1	1	6-way
27	1	1	0	1	1	1	0	1	6-way
40	1	1	0	1	1	1	1	0	6-way
8	1	1	1	0	0	1	1	1	6-way
13	1	1	1	0	1	0	1	1	6-way
16	1	1	1	0	1	1	0	1	6-way
23	1	1	1	0	1	1	1	0	6-way
57	1	1	1	1	0	0	1	1	6-way
82	1	1	1	1	0	1	0	1	6-way
75	1	1	1	1	0	1	1	0	6-way
88	1	1	1	1	1	0	0	1	6-way
63	1	1	1	1	1	0	1	0	6-way
80	1	1	1	1	1	1	0	0	6-way
60	0	1	1	1	1	1	1	1	7-way
65	1	0	1	1	1	1	1	1	7-way
128	1	1	0	1	1	1	1	1	7-way
81	1	1	1	0	1	1	1	1	7-way
100	1	1	1	1	0	1	1	1	7-way
151	1	1	1	1	1	0	1	1	7-way
156	1	1	1	1	1	1	0	1	7-way
231	1	1	1	1	1	1	1	0	7-way
1023	1	1	1	1	1	1	1	1	8-way
