# Supplementary material for: TAD evolutionary and functional characterization reveals diversity in mammalian TAD boundary properties and function
Source: Nat Commun. 2023 Dec 7;14:8111. doi: 10.1038/s41467-023-43841-8 (PMC10703881; doi:10.1038/s41467-023-43841-8)
Supplement: Supplementary file 9 — Supplementary Data 6 [file 41467_2023_43841_MOESM9_ESM.xlsx]

## Sheet: Suppl Data 6
Supplementary Data 6 - Number of synteny blocks and synteny breakpoints between target and query genomes
Target Genome	Query Genome	Synteny Blocks	Synteny Breakpoints	Curated Synteny Breakpoints
H. moloch	H. sapiens	163	236	168
N. leucogenys	H. sapiens	164	232	130
M. mulatta	H. sapiens	100	157	78
M. Caroli	M. musculus	27	8	7
M. Pahari	M. musculus	46	23	15
