# Supplementary material for: TAD evolutionary and functional characterization reveals diversity in mammalian TAD boundary properties and function
Source: Nat Commun. 2023 Dec 7;14:8111. doi: 10.1038/s41467-023-43841-8 (PMC10703881; doi:10.1038/s41467-023-43841-8)
Supplement: Supplementary file 10 — Supplementary Data 7 [file 41467_2023_43841_MOESM10_ESM.xlsx]

## Sheet: Suppl Data 7
Supplementary Data 7 - Odds ratio test results from examining overlap of BOS and TAD boundaries across species.
*No adjustments were done for multiple testing
Target vs. query genome	No. of breakpoints	Odds ratio	Lower ci	Upper ci	P value*
nomLeu4 vs. hg38	217	2.61	1.7	4.03	4.94e-06
hMol2 vs. hg38	168	9.21	4.9	18.31	1.07e-15
rheMac10 vs. hg38	78	6.33	2.79	15.36	1.09e-06
mCar1 vs. mm10	7	0.56	0.03	7.72	1
mPah1 vs. mm10	15	2.89	0.54	17.26	0.272
