# Supplementary material for: TAD evolutionary and functional characterization reveals diversity in mammalian TAD boundary properties and function
Source: Nat Commun. 2023 Dec 7;14:8111. doi: 10.1038/s41467-023-43841-8 (PMC10703881; doi:10.1038/s41467-023-43841-8)
Supplement: Supplementary file 11 — Supplementary Data 8 [file 41467_2023_43841_MOESM11_ESM.xlsx]

## Sheet: Suppl Data 8
Supplementary Data 8 - List of breaks of synteny
Nomascus								Hylobates								Rhesus							Pahari							Caroli
Chromosome	Start	End	Breakpoint	Overlap with TAD boundary?	Timing of BOS event			Chromosome	Start	End	Breakpoint	Overlap with TAD boundary?	Timing of BOS event			Chromosome	Start	End	Breakpoint	Overlap with TAD boundary?			Chromosome	Start	End	Breakpoint	Overlap with TAD boundary?			Chromosome	Start	End	Breakpoint	Overlap with TAD boundary?
chr10	5242961	5243961	nomLeu4_10_hg38_12_B1_R					NW_022611643.1	93276633	93277633	hMol2_NW_022611643.1_hg38_2_B1_L					chr1	20365012	20366012	rheMac10_1_hg38_1_B1_L				chr1	2616	3616	mpah1_1_mm10_7_B1_R				chr1	40735032	40736032	mcar1_1_mm10_1_B1_L
chr10	40401305	40402305	nomLeu4_10_hg38_12_B2_L					NW_022611643.1	9946	10946	hMol2_NW_022611643.1_hg38_2_B1_R					chr1	20369243	20370243	rheMac10_1_hg38_1_B1_R				chr11	16986711	16987711	mpah1_11_mm10_13_B3_L				chr1	40875747	40876747	mcar1_1_mm10_1_B1_R
chr10	40402309	40403309	nomLeu4_10_hg38_19_B2_R					NW_022611643.1	93276633	93277633	hMol2_NW_022611643.1_hg38_2_B2_L					chr1	21672193	21673193	rheMac10_1_hg38_1_B2_L				chr13	19185858	19186858	mpah1_13_mm10_11_B5_R				chr1	47170943	47171943	mcar1_1_mm10_1_B2_R	Yes
chr10	62201718	62202718	nomLeu4_10_hg38_19_B3_L					NW_022611643.1	93352730	93353730	hMol2_NW_022611643.1_hg38_7_B2_R					chr1	21674599	21675599	rheMac10_1_hg38_1_B2_R				chr16	8881103	8882103	mpah1_16_mm10_2_B7_L				chr11	45930535	45931535	mcar1_11_mm10_11_B4_L
chr10	67288402	67289402	nomLeu4_10_hg38_19_B4_L					NW_022611643.1	115586846	115587846	hMol2_NW_022611643.1_hg38_7_B6_L					chr1	86148295	86149295	rheMac10_1_hg38_1_B3_L				chr19	21388071	21389071	mpah1_19_mm10_7_B8_L				chr17	3463743	3464743	mcar1_17_mm10_17_B5_L
chr10	67363403	67364403	nomLeu4_10_hg38_12_B4_R	Yes	Ancestral			NW_022611643.1	115590344	115591344	hMol2_NW_022611643.1_hg38_7_B6_R					chr1	88129293	88130293	rheMac10_1_hg38_1_B3_R				chr2	24278197	24279197	mpah1_2_mm10_5_B9_L	Yes			chr17	3940216	3941216	mcar1_17_mm10_17_B5_R
chr11	10993519	10994519	nomLeu4_11_hg38_20_B5_L					NW_022611643.1	162392922	162393922	hMol2_NW_022611643.1_hg38_7_B8_L					chr1	92193949	92194949	rheMac10_1_hg38_1_B4_L				chr21	3882113	3883113	mpah1_21_mm10_17_B10_R	Yes			chrX	75120883	75121883	mcar1_X_mm10_X_B7_L
chr11	10994676	10995676	nomLeu4_11_hg38_7_B5_R					NW_022611643.1	162540869	162541869	hMol2_NW_022611643.1_hg38_7_B8_R					chr1	92194954	92195954	rheMac10_1_hg38_1_B4_R				chr22	13353046	13354046	mpah1_22_mm10_1_B13_L
chr11	28375695	28376695	nomLeu4_11_hg38_7_B6_L					NW_022611644.1	78555487	78556487	hMol2_NW_022611644.1_hg38_4_B12_L					chr10	26135346	26136346	rheMac10_10_hg38_22_B5_L				chr23	19724965	19725965	mpah1_23_mm10_5_B14_L	Yes
chr11	28376710	28377710	nomLeu4_11_hg38_7_B6_R					NW_022611644.1	78724135	78725135	hMol2_NW_022611644.1_hg38_6_B12_R	Yes	Ancestral			chr10	27743459	27744459	rheMac10_10_hg38_22_B5_R				chr23	19828172	19829172	mpah1_23_mm10_5_B14_R
chr11	44535786	44536786	nomLeu4_11_hg38_7_B7_L					NW_022611644.1	102290850	102291850	hMol2_NW_022611644.1_hg38_6_B13_L					chr10	35024559	35025559	rheMac10_10_hg38_22_B7_L	Yes			chr5	10327992	10328992	mpah1_5_mm10_1_B16_L
chr11	44539337	44540337	nomLeu4_11_hg38_19_B7_R					NW_022611644.1	103167797	103168797	hMol2_NW_022611644.1_hg38_6_B13_R					chr10	40838700	40839700	rheMac10_10_hg38_20_B7_R				chr5	32676957	32677957	mpah1_5_mm10_1_B17_R
chr11	46715425	46716425	nomLeu4_11_hg38_19_B8_L					NW_022611646.1	783924	784924	hMol2_NW_022611646.1_hg38_11_B14_L					chr10	66505185	66506185	rheMac10_10_hg38_20_B8_L				chr5	83540453	83541453	mpah1_5_mm10_1_B18_R
chr11	46717987	46718987	nomLeu4_11_hg38_12_B8_R					NW_022611646.1	784975	785975	hMol2_NW_022611646.1_hg38_3_B14_R					chr10	66506188	66507188	rheMac10_10_hg38_20_B8_R				chr7	2493530	2494530	mpah1_7_mm10_5_B21_L
chr11	58822668	58823668	nomLeu4_11_hg38_12_B9_L					NW_022611646.1	32076786	32077786	hMol2_NW_022611646.1_hg38_3_B16_L					chr11	8134594	8135594	rheMac10_11_hg38_12_B9_L				chr9	46586173	46587173	mpah1_9_mm10_10_B22_L
chr11	67980046	67981046	nomLeu4_11_hg38_12_B10_L					NW_022611646.1	32077797	32078797	hMol2_NW_022611646.1_hg38_3_B16_R					chr11	8826434	8827434	rheMac10_11_hg38_12_B9_R
chr11	67985366	67986366	nomLeu4_11_hg38_3_B10_R					NW_022611646.1	55135312	55136312	hMol2_NW_022611646.1_hg38_3_B17_L					chr11	11596708	11597708	rheMac10_11_hg38_12_B10_L	Yes
chr12	20526804	20527804	nomLeu4_12_hg38_1_B11_L					NW_022611646.1	55136840	55137840	hMol2_NW_022611646.1_hg38_3_B17_R					chr11	12349349	12350349	rheMac10_11_hg38_12_B10_R
chr12	20527805	20528805	nomLeu4_12_hg38_1_B11_R					NW_022611646.1	81444649	81445649	hMol2_NW_022611646.1_hg38_3_B18_L					chr14	14762599	14763599	rheMac10_14_hg38_11_B14_L
chr12	53596560	53597560	nomLeu4_12_hg38_1_B12_R					NW_022611646.1	81482142	81483142	hMol2_NW_022611646.1_hg38_13_B18_R					chr14	14772951	14773951	rheMac10_14_hg38_11_B14_R
chr13	32696619	32697619	nomLeu4_13_hg38_20_B14_L					NW_022611646.1	99312486	99313486	hMol2_NW_022611646.1_hg38_13_B19_L					chr14	25741452	25742452	rheMac10_14_hg38_11_B15_L
chr13	32697622	32698622	nomLeu4_13_hg38_20_B14_R					NW_022611646.1	99484381	99485381	hMol2_NW_022611646.1_hg38_13_B19_R	Yes	Ancestral			chr14	25754296	25755296	rheMac10_14_hg38_11_B15_R
chr13	38201283	38202283	nomLeu4_13_hg38_20_B15_L					NW_022611646.1	156896455	156897455	hMol2_NW_022611646.1_hg38_13_B20_L					chr14	64860513	64861513	rheMac10_14_hg38_11_B16_L
chr13	39324618	39325618	nomLeu4_13_hg38_20_B15_R					NW_022611646.1	156929022	156930022	hMol2_NW_022611646.1_hg38_13_B20_R					chr14	64863051	64864051	rheMac10_14_hg38_11_B16_R
chr13	48510686	48511686	nomLeu4_13_hg38_20_B16_L					NW_022611646.1	158724114	158725114	hMol2_NW_022611646.1_hg38_13_B21_L	Yes	Hylobates specific			chr16	15570450	15571450	rheMac10_16_hg38_17_B22_L
chr13	48512937	48513937	nomLeu4_13_hg38_7_B16_R					NW_022611646.1	158817306	158818306	hMol2_NW_022611646.1_hg38_13_B21_R					chr16	15996915	15997915	rheMac10_16_hg38_17_B22_R
chr13	51710465	51711465	nomLeu4_13_hg38_7_B17_L					NW_022611647.1	69429124	69430124	hMol2_NW_022611647.1_hg38_18_B23_L					chr16	34663890	34664890	rheMac10_16_hg38_17_B25_L
chr14	6422738	6423738	nomLeu4_14_hg38_17_B18_L					NW_022611647.1	69463069	69464069	hMol2_NW_022611647.1_hg38_18_B23_R					chr16	34666491	34667491	rheMac10_16_hg38_17_B25_R
chr14	11761755	11762755	nomLeu4_14_hg38_2_B19_R					NW_022611647.1	70851406	70852406	hMol2_NW_022611647.1_hg38_18_B24_L					chr17	1439007	1440007	rheMac10_17_hg38_13_B29_L
chr14	38100999	38101999	nomLeu4_14_hg38_2_B20_L					NW_022611647.1	70940437	70941437	hMol2_NW_022611647.1_hg38_18_B24_R					chr17	1548487	1549487	rheMac10_17_hg38_13_B29_R
chr14	40456817	40457817	nomLeu4_14_hg38_17_B21_R					NW_022611647.1	72809586	72810586	hMol2_NW_022611647.1_hg38_18_B25_L	Yes	Hylobates specific			chr17	19405446	19406446	rheMac10_17_hg38_13_B30_L
chr14	41327159	41328159	nomLeu4_14_hg38_17_B22_L					NW_022611647.1	74067558	74068558	hMol2_NW_022611647.1_hg38_11_B25_R					chr17	19410363	19411363	rheMac10_17_hg38_13_B30_R
chr14	45735540	45736540	nomLeu4_14_hg38_2_B22_R					NW_022611647.1	90293431	90294431	hMol2_NW_022611647.1_hg38_11_B26_L					chr18	8287544	8288544	rheMac10_18_hg38_18_B31_L
chr14	49370527	49371527	nomLeu4_14_hg38_2_B23_L					NW_022611647.1	90399430	90400430	hMol2_NW_022611647.1_hg38_11_B26_R					chr18	8288546	8289546	rheMac10_18_hg38_18_B31_R
chr14	49539966	49540966	nomLeu4_14_hg38_17_B23_R					NW_022611647.1	92498134	92499134	hMol2_NW_022611647.1_hg38_11_B27_L					chr18	9089185	9090185	rheMac10_18_hg38_18_B32_L
chr14	57799490	57800490	nomLeu4_14_hg38_17_B24_L					NW_022611647.1	92500378	92501378	hMol2_NW_022611647.1_hg38_3_B27_R					chr18	9091585	9092585	rheMac10_18_hg38_18_B32_R
chr14	57814094	57815094	nomLeu4_14_hg38_2_B24_R					NW_022611648.1	15461573	15462573	hMol2_NW_022611648.1_hg38_16_B28_L					chr18	71484327	71485327	rheMac10_18_hg38_18_B34_L
chr14	84454151	84455151	nomLeu4_14_hg38_17_B26_R					NW_022611648.1	15492214	15493214	hMol2_NW_022611648.1_hg38_5_B28_R					chr18	71485330	71486330	rheMac10_18_hg38_18_B34_R
chr14	89057207	89058207	nomLeu4_14_hg38_17_B27_L					NW_022611648.1	71743373	71744373	hMol2_NW_022611648.1_hg38_5_B29_L					chr18	72745739	72746739	rheMac10_18_hg38_18_B35_L
chr14	89598319	89599319	nomLeu4_14_hg38_17_B27_R					NW_022611648.1	71744881	71745881	hMol2_NW_022611648.1_hg38_16_B29_R					chr18	72930793	72931793	rheMac10_18_hg38_18_B35_R
chr15	64814201	64815201	nomLeu4_15_hg38_11_B28_L					NW_022611648.1	81028973	81029973	hMol2_NW_022611648.1_hg38_16_B31_L					chr2	2378991	2379991	rheMac10_2_hg38_3_B36_L
chr15	64816842	64817842	nomLeu4_15_hg38_11_B28_R					NW_022611648.1	81044368	81045368	hMol2_NW_022611648.1_hg38_16_B31_R					chr2	2382903	2383903	rheMac10_2_hg38_3_B36_R
chr16	10009327	10010327	nomLeu4_16_hg38_8_B29_L					NW_022611648.1	82253830	82254830	hMol2_NW_022611648.1_hg38_16_B32_L					chr2	32540107	32541107	rheMac10_2_hg38_3_B37_L
chr16	10010335	10011335	nomLeu4_16_hg38_8_B29_R					NW_022611648.1	83336035	83337035	hMol2_NW_022611648.1_hg38_16_B32_R					chr2	32541112	32542112	rheMac10_2_hg38_3_B37_R
chr16	35272531	35273531	nomLeu4_16_hg38_8_B30_L	Yes	Nomascus specific			NW_022611648.1	84921004	84922004	hMol2_NW_022611648.1_hg38_16_B33_L	Yes	Hylobates specific			chr2	92041152	92042152	rheMac10_2_hg38_3_B38_L
chr16	35808594	35809594	nomLeu4_16_hg38_8_B30_R					NW_022611648.1	85232825	85233825	hMol2_NW_022611648.1_hg38_16_B33_R					chr2	92043362	92044362	rheMac10_2_hg38_3_B38_R
chr17	9530773	9531773	nomLeu4_17_hg38_6_B31_L					NW_022611648.1	105572762	105573762	hMol2_NW_022611648.1_hg38_16_B34_L					chr2	146472092	146473092	rheMac10_2_hg38_3_B40_L
chr17	9532107	9533107	nomLeu4_17_hg38_2_B31_R					NW_022611648.1	105573763	105574763	hMol2_NW_022611648.1_hg38_16_B34_R					chr2	146475067	146476067	rheMac10_2_hg38_3_B40_R
chr17	28360263	28361263	nomLeu4_17_hg38_2_B32_L					NW_022611648.1	154582062	154583062	hMol2_NW_022611648.1_hg38_5_B37_L					chr2	191868474	191869474	rheMac10_2_hg38_3_B41_L
chr17	28434708	28435708	nomLeu4_17_hg38_7_B32_R					NW_022611648.1	154602334	154603334	hMol2_NW_022611648.1_hg38_5_B37_R					chr2	191869484	191870484	rheMac10_2_hg38_3_B41_R
chr17	39965463	39966463	nomLeu4_17_hg38_7_B36_L					NW_022611649.1	75447763	75448763	hMol2_NW_022611649.1_hg38_X_B39_L					chr20	57203926	57204926	rheMac10_20_hg38_16_B44_L
chr17	40573897	40574897	nomLeu4_17_hg38_7_B36_R	Yes	Nomascus specific			NW_022611649.1	75450972	75451972	hMol2_NW_022611649.1_hg38_X_B39_R					chr20	57204927	57205927	rheMac10_20_hg38_16_B44_R
chr17	45851210	45852210	nomLeu4_17_hg38_7_B37_L					NW_022611649.1	76568768	76569768	hMol2_NW_022611649.1_hg38_X_B40_L	Yes	Hylobates specific			chr3	61372657	61373657	rheMac10_3_hg38_7_B54_L
chr17	47551644	47552644	nomLeu4_17_hg38_7_B37_R					NW_022611649.1	76569779	76570779	hMol2_NW_022611649.1_hg38_X_B40_R					chr3	61383527	61384527	rheMac10_3_hg38_7_B54_R
chr17	51828939	51829939	nomLeu4_17_hg38_7_B38_L					NW_022611649.1	108804185	108805185	hMol2_NW_022611649.1_hg38_X_B41_L					chr3	62094178	62095178	rheMac10_3_hg38_7_B55_L
chr17	51833798	51834798	nomLeu4_17_hg38_7_B38_R					NW_022611649.1	108806736	108807736	hMol2_NW_022611649.1_hg38_X_B41_R					chr3	62096383	62097383	rheMac10_3_hg38_7_B55_R
chr17	52514655	52515655	nomLeu4_17_hg38_7_B39_L					NW_022611649.1	132000060	132001060	hMol2_NW_022611649.1_hg38_X_B42_L	Yes	Hylobates specific			chr4	11668635	11669635	rheMac10_4_hg38_6_B58_L
chr17	82158903	82159903	nomLeu4_17_hg38_7_B41_L					NW_022611649.1	132001071	132002071	hMol2_NW_022611649.1_hg38_X_B42_R	Yes	Hylobates specific			chr4	11669636	11670636	rheMac10_4_hg38_6_B58_R
chr17	82162183	82163183	nomLeu4_17_hg38_19_B41_R					NW_022611649.1	132623737	132624737	hMol2_NW_022611649.1_hg38_X_B43_L	Yes	Hylobates specific			chr4	65262497	65263497	rheMac10_4_hg38_6_B59_L
chr17	89490879	89491879	nomLeu4_17_hg38_19_B42_L					NW_022611649.1	132763142	132764142	hMol2_NW_022611649.1_hg38_X_B43_R					chr4	65263498	65264498	rheMac10_4_hg38_6_B59_R
chr17	89507950	89508950	nomLeu4_17_hg38_19_B42_R					NW_022611649.1	140655602	140656602	hMol2_NW_022611649.1_hg38_X_B45_L					chr4	160724650	160725650	rheMac10_4_hg38_6_B60_L
chr18	710473	711473	nomLeu4_18_hg38_19_B43_L					NW_022611649.1	140656717	140657717	hMol2_NW_022611649.1_hg38_X_B45_R					chr4	160732252	160733252	rheMac10_4_hg38_6_B60_R
chr18	1058133	1059133	nomLeu4_18_hg38_6_B43_R					NW_022611650.1	29464408	29465408	hMol2_NW_022611650.1_hg38_12_B46_L					chr5	4036802	4037802	rheMac10_5_hg38_4_B61_L
chr18	7867739	7868739	nomLeu4_18_hg38_6_B44_L					NW_022611650.1	29476746	29477746	hMol2_NW_022611650.1_hg38_12_B46_R	Yes	Ancestral			chr5	4047345	4048345	rheMac10_5_hg38_4_B61_R	Yes
chr18	7995085	7996085	nomLeu4_18_hg38_10_B44_R					NW_022611650.1	32687881	32688881	hMol2_NW_022611650.1_hg38_12_B47_L					chr5	8683495	8684495	rheMac10_5_hg38_4_B62_L
chr18	36141389	36142389	nomLeu4_18_hg38_10_B45_L	Yes	Nomascus specific			NW_022611650.1	72891653	72892653	hMol2_NW_022611650.1_hg38_3_B47_R					chr5	8807319	8808319	rheMac10_5_hg38_4_B62_R
chr18	37331964	37332964	nomLeu4_18_hg38_10_B45_R					NW_022611650.1	109456064	109457064	hMol2_NW_022611650.1_hg38_3_B48_L					chr5	48495018	48496018	rheMac10_5_hg38_4_B63_L
chr18	43025842	43026842	nomLeu4_18_hg38_10_B47_R					NW_022611650.1	109459309	109460309	hMol2_NW_022611650.1_hg38_8_B48_R					chr5	48550114	48551114	rheMac10_5_hg38_4_B63_R
chr18	58273724	58274724	nomLeu4_18_hg38_10_B49_L					NW_022611651.1	52573368	52574368	hMol2_NW_022611651.1_hg38_8_B49_L					chr5	81824994	81825994	rheMac10_5_hg38_4_B64_L
chr18	58278798	58279798	nomLeu4_18_hg38_4_B49_R					NW_022611651.1	52615540	52616540	hMol2_NW_022611651.1_hg38_8_B49_R					chr5	83429821	83430821	rheMac10_5_hg38_4_B64_R
chr18	64968443	64969443	nomLeu4_18_hg38_4_B50_L	Yes	Nomascus specific			NW_022611651.1	69617923	69618923	hMol2_NW_022611651.1_hg38_8_B50_L					chr5	142406902	142407902	rheMac10_5_hg38_4_B65_L	Yes
chr18	65066371	65067371	nomLeu4_18_hg38_5_B50_R					NW_022611651.1	69620116	69621116	hMol2_NW_022611651.1_hg38_8_B50_R					chr5	142408749	142409749	rheMac10_5_hg38_4_B65_R	Yes
chr18	84683803	84684803	nomLeu4_18_hg38_5_B51_L					NW_022611652.1	22646693	22647693	hMol2_NW_022611652.1_hg38_17_B56_L					chr7	4859524	4860524	rheMac10_7_hg38_15_B66_L
chr18	84684822	84685822	nomLeu4_18_hg38_16_B51_R					NW_022611652.1	22837243	22838243	hMol2_NW_022611652.1_hg38_17_B56_R					chr7	6668401	6669401	rheMac10_7_hg38_15_B66_R
chr18	85581171	85582171	nomLeu4_18_hg38_16_B52_R					NW_022611652.1	30633734	30634734	hMol2_NW_022611652.1_hg38_17_B57_L					chr8	7800111	7801111	rheMac10_8_hg38_8_B72_L
chr19	27249319	27250319	nomLeu4_19_hg38_2_B54_L					NW_022611652.1	30634738	30635738	hMol2_NW_022611652.1_hg38_9_B57_R					chr8	12277333	12278333	rheMac10_8_hg38_8_B73_L	Yes
chr19	39316255	39317255	nomLeu4_19_hg38_17_B55_L	Yes	Nomascus specific			NW_022611652.1	40634871	40635871	hMol2_NW_022611652.1_hg38_9_B60_L	Yes	Hylobates specific			chr8	13096484	13097484	rheMac10_8_hg38_8_B73_R
chr19	39365399	39366399	nomLeu4_19_hg38_2_B55_R					NW_022611652.1	42086068	42087068	hMol2_NW_022611652.1_hg38_9_B60_R					chr9	87196404	87197404	rheMac10_9_hg38_10_B78_L
chr19	59050161	59051161	nomLeu4_19_hg38_2_B56_L	Yes	Nomascus specific			NW_022611653.1	43947744	43948744	hMol2_NW_022611653.1_hg38_11_B61_L
chr19	61328225	61329225	nomLeu4_19_hg38_17_B57_L					NW_022611653.1	43950385	43951385	hMol2_NW_022611653.1_hg38_11_B61_R
chr19	62265722	62266722	nomLeu4_19_hg38_17_B58_L					NW_022611653.1	80166541	80167541	hMol2_NW_022611653.1_hg38_11_B62_L
chr19	62892805	62893805	nomLeu4_19_hg38_17_B58_R					NW_022611653.1	80167920	80168920	hMol2_NW_022611653.1_hg38_11_B62_R
chr1a	22945846	22946846	nomLeu4_1a_hg38_9_B60_L					NW_022611654.1	32756982	32757982	hMol2_NW_022611654.1_hg38_12_B63_L
chr1a	22946847	22947847	nomLeu4_1a_hg38_9_B60_R					NW_022611654.1	32759986	32760986	hMol2_NW_022611654.1_hg38_19_B63_R
chr1a	64797302	64798302	nomLeu4_1a_hg38_9_B61_L					NW_022611654.1	38932381	38933381	hMol2_NW_022611654.1_hg38_19_B64_L
chr1a	66288984	66289984	nomLeu4_1a_hg38_14_B61_R					NW_022611654.1	38957863	38958863	hMol2_NW_022611654.1_hg38_19_B64_R
chr1a	90644328	90645328	nomLeu4_1a_hg38_14_B62_L					NW_022611654.1	52976815	52977815	hMol2_NW_022611654.1_hg38_19_B65_L
chr1a	90646956	90647956	nomLeu4_1a_hg38_14_B62_R					NW_022611654.1	53102984	53103984	hMol2_NW_022611654.1_hg38_19_B65_R
chr2	45595831	45596831	nomLeu4_2_hg38_5_B63_L					NW_022611654.1	53890277	53891277	hMol2_NW_022611654.1_hg38_19_B66_L
chr2	50234978	50235978	nomLeu4_2_hg38_16_B64_L					NW_022611654.1	54491827	54492827	hMol2_NW_022611654.1_hg38_19_B66_R
chr2	50235979	50236979	nomLeu4_2_hg38_16_B64_R					NW_022611654.1	64880192	64881192	hMol2_NW_022611654.1_hg38_19_B67_L
chr2	75726487	75727487	nomLeu4_2_hg38_16_B65_L					NW_022611654.1	64881215	64882215	hMol2_NW_022611654.1_hg38_12_B67_R
chr2	75740959	75741959	nomLeu4_2_hg38_16_B65_R					NW_022611654.1	100153621	100154621	hMol2_NW_022611654.1_hg38_12_B68_L	Yes	Ancestral
chr2	77129539	77130539	nomLeu4_2_hg38_16_B66_R					NW_022611654.1	100614009	100615009	hMol2_NW_022611654.1_hg38_19_B68_R
chr2	85176393	85177393	nomLeu4_2_hg38_16_B67_L					NW_022611654.1	104703325	104704325	hMol2_NW_022611654.1_hg38_19_B69_L
chr2	85177906	85178906	nomLeu4_2_hg38_5_B67_R					NW_022611654.1	104710903	104711903	hMol2_NW_022611654.1_hg38_19_B69_R	Yes	Hylobates specific
chr2	140885118	140886118	nomLeu4_2_hg38_5_B68_L					NW_022611655.1	33649064	33650064	hMol2_NW_022611655.1_hg38_2_B70_L	Yes	Hylobates specific
chr2	140886119	140887119	nomLeu4_2_hg38_16_B68_R					NW_022611655.1	33650836	33651836	hMol2_NW_022611655.1_hg38_19_B70_R	Yes	Hylobates specific
chr2	154069705	154070705	nomLeu4_2_hg38_16_B69_L					NW_022611655.1	40414539	40415539	hMol2_NW_022611655.1_hg38_19_B71_L
chr20	2573604	2574604	nomLeu4_20_hg38_7_B70_L					NW_022611655.1	40417114	40418114	hMol2_NW_022611655.1_hg38_12_B71_R
chr20	2622968	2623968	nomLeu4_20_hg38_2_B70_R					NW_022611655.1	61619632	61620632	hMol2_NW_022611655.1_hg38_12_B73_L
chr20	19546323	19547323	nomLeu4_20_hg38_2_B71_L					NW_022611655.1	61650884	61651884	hMol2_NW_022611655.1_hg38_3_B73_R
chr20	19570662	19571662	nomLeu4_20_hg38_2_B71_R					NW_022611656.1	31198819	31199819	hMol2_NW_022611656.1_hg38_21_B74_L
chr20	35934243	35935243	nomLeu4_20_hg38_2_B72_L					NW_022611656.1	31225832	31226832	hMol2_NW_022611656.1_hg38_15_B74_R
chr20	37473691	37474691	nomLeu4_20_hg38_4_B72_R					NW_022611656.1	81699950	81700950	hMol2_NW_022611656.1_hg38_15_B78_L
chr20	75224705	75225705	nomLeu4_20_hg38_4_B73_L					NW_022611656.1	81704897	81705897	hMol2_NW_022611656.1_hg38_15_B78_R
chr20	75226538	75227538	nomLeu4_20_hg38_4_B73_R					NW_022611656.1	84433003	84434003	hMol2_NW_022611656.1_hg38_15_B80_L
chr20	79876464	79877464	nomLeu4_20_hg38_4_B74_L					NW_022611656.1	84461744	84462744	hMol2_NW_022611656.1_hg38_15_B80_R	Yes	Ancestral
chr20	79888153	79889153	nomLeu4_20_hg38_4_B74_R	Yes	Ancestral			NW_022611657.1	3418511	3419511	hMol2_NW_022611657.1_hg38_17_B81_L
chr21	14634107	14635107	nomLeu4_21_hg38_3_B75_L					NW_022611657.1	3817608	3818608	hMol2_NW_022611657.1_hg38_17_B81_R
chr21	14635685	14636685	nomLeu4_21_hg38_3_B75_R					NW_022611657.1	8253823	8254823	hMol2_NW_022611657.1_hg38_17_B82_L
chr21	41912335	41913335	nomLeu4_21_hg38_3_B76_L					NW_022611657.1	8498574	8499574	hMol2_NW_022611657.1_hg38_2_B82_R	Yes	Hylobates specific
chr21	42181813	42182813	nomLeu4_21_hg38_3_B76_R					NW_022611657.1	10301805	10302805	hMol2_NW_022611657.1_hg38_2_B83_L
chr21	50265679	50266679	nomLeu4_21_hg38_3_B77_L					NW_022611657.1	10685917	10686917	hMol2_NW_022611657.1_hg38_17_B83_R
chr21	50267613	50268613	nomLeu4_21_hg38_3_B77_R					NW_022611657.1	17928114	17929114	hMol2_NW_022611657.1_hg38_17_B85_L
chr21	52432386	52433386	nomLeu4_21_hg38_3_B78_L					NW_022611657.1	17929127	17930127	hMol2_NW_022611657.1_hg38_17_B85_R
chr21	52437329	52438329	nomLeu4_21_hg38_3_B78_R	Yes	Nomascus specific			NW_022611657.1	18580665	18581665	hMol2_NW_022611657.1_hg38_17_B86_L	Yes	Hylobates specific
chr21	81825175	81826175	nomLeu4_21_hg38_3_B79_L					NW_022611657.1	18584120	18585120	hMol2_NW_022611657.1_hg38_2_B86_R	Yes	Hylobates specific
chr21	81826226	81827226	nomLeu4_21_hg38_11_B79_R					NW_022611657.1	46853303	46854303	hMol2_NW_022611657.1_hg38_2_B88_L
chr22a	42332087	42333087	nomLeu4_22a_hg38_14_B80_L					NW_022611657.1	49211848	49212848	hMol2_NW_022611657.1_hg38_17_B88_R
chr22a	43446674	43447674	nomLeu4_22a_hg38_9_B80_R					NW_022611657.1	90414580	90415580	hMol2_NW_022611657.1_hg38_2_B91_L
chr22a	45172745	45173745	nomLeu4_22a_hg38_9_B81_R					NW_022611657.1	90417121	90418121	hMol2_NW_022611657.1_hg38_2_B91_R
chr22a	48577046	48578046	nomLeu4_22a_hg38_9_B82_L					NW_022611657.1	91297371	91298371	hMol2_NW_022611657.1_hg38_2_B92_L
chr22a	48620363	48621363	nomLeu4_22a_hg38_6_B82_R					NW_022611657.1	91302451	91303451	hMol2_NW_022611657.1_hg38_19_B92_R
chr22a	57433420	57434420	nomLeu4_22a_hg38_6_B83_L					NW_022611657.1	93310178	93311178	hMol2_NW_022611657.1_hg38_19_B93_L
chr22a	57597311	57598311	nomLeu4_22a_hg38_6_B83_R	Yes	Nomascus specific			NW_022611657.1	93326685	93327685	hMol2_NW_022611657.1_hg38_19_B93_R
chr22a	68611262	68612262	nomLeu4_22a_hg38_6_B84_L					NW_022611658.1	57757087	57758087	hMol2_NW_022611658.1_hg38_14_B94_L
chr22a	68612305	68613305	nomLeu4_22a_hg38_2_B84_R					NW_022611658.1	58022929	58023929	hMol2_NW_022611658.1_hg38_14_B94_R	Yes	Ancestral
chr23	3011783	3012783	nomLeu4_23_hg38_12_B85_L					NW_022611659.1	41934967	41935967	hMol2_NW_022611659.1_hg38_5_B95_L
chr23	3345250	3346250	nomLeu4_23_hg38_12_B85_R					NW_022611659.1	42246373	42247373	hMol2_NW_022611659.1_hg38_4_B95_R
chr23	32658680	32659680	nomLeu4_23_hg38_12_B86_L					NW_022611659.1	75777636	75778636	hMol2_NW_022611659.1_hg38_4_B96_L
chr25	13493113	13494113	nomLeu4_25_hg38_21_B87_L					NW_022611659.1	75779471	75780471	hMol2_NW_022611659.1_hg38_4_B96_R
chr3	52084448	52085448	nomLeu4_3_hg38_10_B89_L					NW_022611659.1	80392938	80393938	hMol2_NW_022611659.1_hg38_4_B97_L
chr3	52103712	52104712	nomLeu4_3_hg38_6_B89_R	Yes	Nomascus specific			NW_022611659.1	80405656	80406656	hMol2_NW_022611659.1_hg38_4_B97_R	Yes	Ancestral
chr3	68370951	68371951	nomLeu4_3_hg38_6_B90_L					NW_022611661.1	5739980	5740980	hMol2_NW_022611661.1_hg38_22_B98_L	Yes	Hylobates specific
chr3	70732740	70733740	nomLeu4_3_hg38_19_B91_L					NW_022611661.1	6382215	6383215	hMol2_NW_022611661.1_hg38_22_B98_R
chr3	71791307	71792307	nomLeu4_3_hg38_6_B91_R					NW_022611661.1	7071315	7072315	hMol2_NW_022611661.1_hg38_22_B99_L
chr4	59024430	59025430	nomLeu4_4_hg38_18_B92_R					NW_022611661.1	7181593	7182593	hMol2_NW_022611661.1_hg38_22_B99_R
chr4	73632814	73633814	nomLeu4_4_hg38_18_B93_L					NW_022611661.1	13746740	13747740	hMol2_NW_022611661.1_hg38_22_B100_L
chr4	90783114	90784114	nomLeu4_4_hg38_11_B94_L	Yes	Nomascus specific			NW_022611661.1	13760902	13761902	hMol2_NW_022611661.1_hg38_22_B100_R
chr4	90889134	90890134	nomLeu4_4_hg38_11_B94_R					NW_022611661.1	19241299	19242299	hMol2_NW_022611661.1_hg38_22_B101_L
chr4	92985630	92986630	nomLeu4_4_hg38_11_B95_L					NW_022611661.1	19246404	19247404	hMol2_NW_022611661.1_hg38_22_B101_R
chr4	92987876	92988876	nomLeu4_4_hg38_3_B95_R					NW_022611661.1	31606497	31607497	hMol2_NW_022611661.1_hg38_22_B102_L
chr4	131618920	131619920	nomLeu4_4_hg38_3_B96_L					NW_022611661.1	31702798	31703798	hMol2_NW_022611661.1_hg38_17_B102_R
chr4	131625229	131626229	nomLeu4_4_hg38_8_B96_R					NW_022611661.1	32895955	32896955	hMol2_NW_022611661.1_hg38_17_B103_L
chr5	34304699	34305699	nomLeu4_5_hg38_1_B97_L					NW_022611661.1	33321739	33322739	hMol2_NW_022611661.1_hg38_17_B103_R	Yes	Hylobates specific
chr5	34305704	34306704	nomLeu4_5_hg38_1_B97_R					NW_022611661.1	34655286	34656286	hMol2_NW_022611661.1_hg38_17_B104_L	Yes	Hylobates specific
chr5	46624303	46625303	nomLeu4_5_hg38_1_B98_L					NW_022611661.1	34661843	34662843	hMol2_NW_022611661.1_hg38_17_B104_R	Yes	Hylobates specific
chr5	46744697	46745697	nomLeu4_5_hg38_1_B98_R					NW_022611661.1	46003936	46004936	hMol2_NW_022611661.1_hg38_17_B105_L
chr5	48058262	48059262	nomLeu4_5_hg38_1_B99_L					NW_022611661.1	47149854	47150854	hMol2_NW_022611661.1_hg38_17_B105_R
chr5	48059283	48060283	nomLeu4_5_hg38_1_B99_R					NW_022611661.1	49954237	49955237	hMol2_NW_022611661.1_hg38_17_B106_L	Yes	Hylobates specific
chr5	56908958	56909958	nomLeu4_5_hg38_1_B100_L					NW_022611661.1	49955238	49956238	hMol2_NW_022611661.1_hg38_9_B106_R	Yes	Hylobates specific
chr5	56916482	56917482	nomLeu4_5_hg38_13_B100_R					NW_022611663.1	29473342	29474342	hMol2_NW_022611663.1_hg38_20_B108_L
chr5	64389031	64390031	nomLeu4_5_hg38_13_B101_L					NW_022611663.1	29474345	29475345	hMol2_NW_022611663.1_hg38_20_B108_R
chr5	65944813	65945813	nomLeu4_5_hg38_13_B101_R					NW_022611663.1	34989638	34990638	hMol2_NW_022611663.1_hg38_20_B109_L
chr5	121558457	121559457	nomLeu4_5_hg38_13_B102_L					NW_022611663.1	36191889	36192889	hMol2_NW_022611663.1_hg38_20_B109_R
chr5	121573840	121574840	nomLeu4_5_hg38_13_B102_R					NW_022611664.1	4397325	4398325	hMol2_NW_022611664.1_hg38_12_B110_L
chr5	123726045	123727045	nomLeu4_5_hg38_13_B103_L					NW_022611664.1	4398326	4399326	hMol2_NW_022611664.1_hg38_3_B110_R
chr5	123734945	123735945	nomLeu4_5_hg38_13_B103_R					NW_022611664.1	20245412	20246412	hMol2_NW_022611664.1_hg38_3_B111_L
chr6	42784030	42785030	nomLeu4_6_hg38_5_B104_L					NW_022611664.1	20247599	20248599	hMol2_NW_022611664.1_hg38_3_B111_R
chr6	43716959	43717959	nomLeu4_6_hg38_15_B104_R					NW_022611664.1	24870262	24871262	hMol2_NW_022611664.1_hg38_3_B112_L
chr6	68837841	68838841	nomLeu4_6_hg38_15_B105_R					NW_022611664.1	24871263	24872263	hMol2_NW_022611664.1_hg38_8_B112_R
chr6	70491465	70492465	nomLeu4_6_hg38_15_B106_R					NW_022611665.1	24198785	24199785	hMol2_NW_022611665.1_hg38_5_B113_L
chr6	71932880	71933880	nomLeu4_6_hg38_15_B107_R					NW_022611665.1	24199804	24200804	hMol2_NW_022611665.1_hg38_16_B113_R
chr6	101863147	101864147	nomLeu4_6_hg38_15_B108_R					NW_022611666.1	2297680	2298680	hMol2_NW_022611666.1_hg38_7_B117_L
chr6	103510435	103511435	nomLeu4_6_hg38_15_B109_L					NW_022611666.1	2348132	2349132	hMol2_NW_022611666.1_hg38_2_B117_R
chr6	103548500	103549500	nomLeu4_6_hg38_15_B109_R					NW_022611666.1	19389115	19390115	hMol2_NW_022611666.1_hg38_2_B118_L
chr6	104148375	104149375	nomLeu4_6_hg38_15_B110_L					NW_022611666.1	19415130	19416130	hMol2_NW_022611666.1_hg38_2_B118_R
chr6	104150530	104151530	nomLeu4_6_hg38_15_B110_R
chr6	118418478	118419478	nomLeu4_6_hg38_15_B111_L
chr6	118446893	118447893	nomLeu4_6_hg38_15_B111_R
chr7b	16941676	16942676	nomLeu4_7b_hg38_22_B112_L
chr7b	17065758	17066758	nomLeu4_7b_hg38_4_B112_R
chr7b	39199165	39200165	nomLeu4_7b_hg38_4_B113_L
chr7b	39373668	39374668	nomLeu4_7b_hg38_5_B113_R
chr7b	43936802	43937802	nomLeu4_7b_hg38_5_B114_L
chr7b	44038631	44039631	nomLeu4_7b_hg38_22_B114_R
chr7b	50198410	50199410	nomLeu4_7b_hg38_22_B116_L
chr7b	51785938	51786938	nomLeu4_7b_hg38_22_B116_R
chr7b	59410658	59411658	nomLeu4_7b_hg38_22_B117_L
chr7b	59429408	59430408	nomLeu4_7b_hg38_22_B117_R
chr7b	60364974	60365974	nomLeu4_7b_hg38_22_B118_L
chr7b	60439847	60440847	nomLeu4_7b_hg38_4_B118_R	Overlap with TAD boundary	NLE specific
chr8	4688792	4689792	nomLeu4_8_hg38_12_B119_L
chr8	4689793	4690793	nomLeu4_8_hg38_3_B119_R
chr8	20420550	20421550	nomLeu4_8_hg38_3_B120_L
chr8	20422737	20423737	nomLeu4_8_hg38_3_B120_R
chr8	25058972	25059972	nomLeu4_8_hg38_3_B121_L
chr8	25059973	25060973	nomLeu4_8_hg38_8_B121_R
chr8	48154155	48155155	nomLeu4_8_hg38_8_B122_L	Overlap with TAD boundary	NLE specific
chr8	48616808	48617808	nomLeu4_8_hg38_6_B122_R
chr8	75295315	75296315	nomLeu4_8_hg38_6_B123_L
chr8	75297928	75298928	nomLeu4_8_hg38_9_B123_R
chr8	76621194	76622194	nomLeu4_8_hg38_9_B124_R
chr8	87698392	87699392	nomLeu4_8_hg38_9_B125_L
chr8	87699393	87700393	nomLeu4_8_hg38_9_B125_R
chr9	12211123	12212123	nomLeu4_9_hg38_13_B126_L
chr9	12218280	12219280	nomLeu4_9_hg38_1_B126_R
chr9	34217919	34218919	nomLeu4_9_hg38_1_B127_L
chr9	34218920	34219920	nomLeu4_9_hg38_1_B127_R
chr9	35542306	35543306	nomLeu4_9_hg38_1_B128_L
chr9	35814473	35815473	nomLeu4_9_hg38_4_B128_R
chr9	52070901	52071901	nomLeu4_9_hg38_4_B129_R
chr9	91646573	91647573	nomLeu4_9_hg38_4_B130_L
chr9	91649920	91650920	nomLeu4_9_hg38_10_B130_R
chr9	100216750	100217750	nomLeu4_9_hg38_10_B131_L
chr9	100226723	100227723	nomLeu4_9_hg38_10_B131_R
chr9	103197101	103198101	nomLeu4_9_hg38_10_B132_R
chrX	1331379	1332379	nomLeu4_X_hg38_X_B133_L
chrX	1456798	1457798	nomLeu4_X_hg38_X_B133_R
chrX	32819523	32820523	nomLeu4_X_hg38_X_B134_L	Overlap with TAD boundary	NLE specific
chrX	32826018	32827018	nomLeu4_X_hg38_X_B134_R
chrX	35706115	35707115	nomLeu4_X_hg38_X_B135_L
chrX	39220392	39221392	nomLeu4_X_hg38_X_B136_R
chrX	56776060	56777060	nomLeu4_X_hg38_X_B137_L
chrX	56780885	56781885	nomLeu4_X_hg38_X_B137_R
chrX	71195131	71196131	nomLeu4_X_hg38_X_B138_L
