# Supplementary material for: TAD evolutionary and functional characterization reveals diversity in mammalian TAD boundary properties and function
Source: Nat Commun. 2023 Dec 7;14:8111. doi: 10.1038/s41467-023-43841-8 (PMC10703881; doi:10.1038/s41467-023-43841-8)
Supplement: Supplementary file 12 — Supplementary Data 9 [file 41467_2023_43841_MOESM12_ESM.xlsx]

## Sheet: Suppl Data 9
Supplementary Data 9 - GREAT GO term analysis on Ultra-conserved boundaries.
# Ontology	ID	Description	Rank	HyperP	HyperBonfP	HyperFdrQ	RegionFoldEnrich	ExpFgRegions	FgRegionsHit	BgRegionsHit	FgSetTermCov	TermCov	NumFgGenesHit	NumBgGenesHit	TotalGenes	FgRegionNames	BgRegionNames	FgGeneNames	BgGeneNames
GO Biological Process	GO:0048646	anatomical structure formation involved in morphogenesis	1	6.47573e-07	0.0083647	0.0083647	1.42693	110.027	157	796	0.15347	0.197236	150	480	821	hg38_n_B01926,hg38_n_B02176,hg38_n_B02404,hg38_n_B03242,hg38_n_B08286,hg38_n_B08303,hg38_n_B100401,hg38_n_B10319,hg38_n_B104719,hg38_n_B104874,hg38_n_B109867,hg38_n_B110558,hg38_n_B111139,hg38_n_B115718,hg38_n_B117663,hg38_n_B12175,hg38_n_B12186,hg38_n_B122412,hg38_n_B124007,hg38_n_B124848,hg38_n_B125300,hg38_n_B126334,hg38_n_B126791,hg38_n_B12696,hg38_n_B129593,hg38_n_B145020,hg38_n_B145851,hg38…	hg38_n_B01150,hg38_n_B01338,hg38_n_B01926,hg38_n_B01936,hg38_n_B01967,hg38_n_B01991,hg38_n_B02021,hg38_n_B02097,hg38_n_B02132,hg38_n_B02176,hg38_n_B02404,hg38_n_B02796,hg38_n_B03242,hg38_n_B03281,hg38_n_B03345,hg38_n_B03377,hg38_n_B05058,hg38_n_B06416,hg38_n_B07989,hg38_n_B08104,hg38_n_B08133,hg38_n_B08286,hg38_n_B08303,hg38_n_B08372,hg38_n_B09702,hg38_n_B09723,hg38_n_B09874,hg38_n_B09924,hg38_n_…	ACTN1,ACVR1,ALDH1A3,AMELX,ANGPT1,ANXA2,ARHGAP22,ARL6,BCL2L11,BCL6,BMPR2,CALCRL,CAV1,CD109,CD34,CDC42,CDH13,CELSR1,CITED2,CLIC4,COL12A1,COL4A1,COL4A2,COL6A1,COL8A1,COL8A2,CRB2,CTR9,CUL3,CYP1B1,DAB2IP,DCANP1,DSCAM,DUSP1,DUSP4,E2F8,EDNRA,EFNA1,ELF5,ELK3,EPAS1,EPHB1,ERCC2,ETS1,EXT2,EYA2,FBN2,FGF9,FGFR1,FHOD3,FLT1,FMN1,FN1,FOXA1,FOXA2,FOXB1,FOXF1,FZD1,GATA3,GBX2,GREM1,GRHL2,HAND1,HAND2,HEY2,HMGA2,ITGA…	ABI1,ABL1,ACKR3,ACTG1,ACTN1,ACTN2,ACVR1,ADA,ADAM12,ADAM8,ADAMTS1,ADGRB3,ADGRG1,ADGRG6,ADM,AGTPBP1,AHI1,AIMP1,ALDH1A3,ALX1,AMELX,ANG,ANGPT1,ANGPT2,ANGPT4,ANK2,ANPEP,ANXA2,APAF1,APOD,APOLD1,AR,ARHGAP22,ARHGAP24,ARL6,ATF2,ATM,ATOH8,ATP8A2,ATP8B1,AXIN2,BCAS3,BCL10,BCL2L11,BCL6,BMP10,BMP4,BMP5,BMP7,BMPER,BMPR1A,BMPR2,C1GALT1,CALB1,CALCRL,CAPN2,CASP3,CASP9,CASQ2,CAV1,CAV3,CBLN1,CC2D2A,CCBE1,CCL2,CD109,…
GO Biological Process	GO:0009790	embryo development	2	8.75508e-06	0.113089	0.0565447	1.35394	122.605	166	887	0.162268	0.187148	162	538	905	hg38_n_B01587,hg38_n_B02214,hg38_n_B08286,hg38_n_B08303,hg38_n_B100401,hg38_n_B101921,hg38_n_B102307,hg38_n_B103023,hg38_n_B104874,hg38_n_B107836,hg38_n_B108062,hg38_n_B109867,hg38_n_B110558,hg38_n_B111139,hg38_n_B115718,hg38_n_B117663,hg38_n_B12175,hg38_n_B121810,hg38_n_B122412,hg38_n_B124906,hg38_n_B125300,hg38_n_B12696,hg38_n_B128389,hg38_n_B130214,hg38_n_B132472,hg38_n_B138516,hg38_n_B138542,…	hg38_n_B01587,hg38_n_B01850,hg38_n_B01871,hg38_n_B01936,hg38_n_B01967,hg38_n_B01991,hg38_n_B02021,hg38_n_B02132,hg38_n_B02214,hg38_n_B02394,hg38_n_B02525,hg38_n_B02796,hg38_n_B03077,hg38_n_B03716,hg38_n_B04171,hg38_n_B05058,hg38_n_B05892,hg38_n_B05938,hg38_n_B06416,hg38_n_B07989,hg38_n_B08104,hg38_n_B08133,hg38_n_B08286,hg38_n_B08303,hg38_n_B08372,hg38_n_B09874,hg38_n_B09924,hg38_n_B100330,hg38_n…	ACSL4,ACVR1,ACVR2A,ALDH1A3,ALX4,ANGPT1,APLNR,ARID2,ATP5A1,ATP6AP2,BASP1,BBS5,BCL2L11,BMPR2,C5,CELSR1,CHD7,CHST11,CITED2,CLIC5,COL12A1,COL4A2,COL6A1,COL8A1,CRB2,CTR9,CUL3,CYP26B1,DACT1,DAD1,DCANP1,DISP1,DLX2,DMRT2,DSCAML1,DUSP1,DUSP4,DYNC2H1,E2F8,EDNRA,EFNA1,ELF5,EN2,EPAS1,ERBB4,ERCC2,EXT2,EYA2,FBN2,FGF9,FGFR1,FLT1,FN1,FOXA1,FOXA2,FOXB1,FOXE1,FOXF1,FOXL2,FUT8,FZD1,GATA2,GATA3,GBX2,GCM1,GREM1,GRHL2…	ABI1,ABL1,ABR,ACSL4,ACVR1,ACVR2A,ADA,ADM,AFF3,AHI1,AKIRIN2,ALDH1A2,ALDH1A3,ALKBH1,ALS2,ALX1,ALX4,AMOT,ANGPT1,ANKRD11,APAF1,APBA1,APELA,APLNR,APOB,AR,ARID2,ARNT2,ATM,ATOH1,ATOH8,ATP5A1,ATP6AP2,ATP6V1B1,ATP8A2,AXIN2,BASP1,BBS5,BBS7,BCL10,BCL2L11,BIRC6,BMP2,BMP4,BMP5,BMP7,BMPR1A,BMPR2,BPTF,BTF3,C5,C5orf42,C6,CAMSAP3,CAPN2,CASP8,CC2D2A,CCDC39,CCNB2,CDC73,CDK5R1,CDKN1C,CDX4,CEBPB,CECR2,CELF1,CELF4,CEL…
GO Biological Process	GO:0009887	animal organ morphogenesis	3	4.22494e-05	0.545736	0.181912	1.32511	121.499	161	879	0.15738	0.183163	154	536	858	hg38_n_B01587,hg38_n_B01926,hg38_n_B03242,hg38_n_B07116,hg38_n_B100401,hg38_n_B102307,hg38_n_B107836,hg38_n_B108062,hg38_n_B109867,hg38_n_B110558,hg38_n_B110885,hg38_n_B111139,hg38_n_B114272,hg38_n_B115770,hg38_n_B117663,hg38_n_B120841,hg38_n_B12175,hg38_n_B121810,hg38_n_B12186,hg38_n_B122412,hg38_n_B124848,hg38_n_B124906,hg38_n_B125300,hg38_n_B126943,hg38_n_B12696,hg38_n_B128389,hg38_n_B129593,h…	hg38_n_B00827,hg38_n_B00855,hg38_n_B01066,hg38_n_B01587,hg38_n_B01926,hg38_n_B01936,hg38_n_B01967,hg38_n_B01991,hg38_n_B02021,hg38_n_B02132,hg38_n_B02654,hg38_n_B02673,hg38_n_B02704,hg38_n_B03242,hg38_n_B03281,hg38_n_B03716,hg38_n_B04347,hg38_n_B06456,hg38_n_B07071,hg38_n_B07116,hg38_n_B08133,hg38_n_B08934,hg38_n_B09702,hg38_n_B09723,hg38_n_B09874,hg38_n_B09924,hg38_n_B100134,hg38_n_B100249,hg38_…	ABLIM1,ACVR1,ALDH1A3,ALX4,AMELX,ARID2,ARID5B,ARL6,BBS5,BCL2L11,BCOR,BHLHE41,BMPR1B,BMPR2,BSX,CA2,CAV1,CDC42,CELA1,CELSR1,CHD7,CHST11,CITED2,CLIC5,COL5A1,COL8A1,COL8A2,CRB2,CUL3,CYP26B1,DCANP1,DCN,DLX2,DSCAM,DSCAML1,EFNA1,ELN,EPHB1,ESRP2,FANCC,FBN2,FGF9,FGFR1,FLI1,FMN1,FOXA1,FOXE1,FOXF1,FOXL1,FOXL2,FOXN3,FZD1,GATA2,GATA3,GBX2,GREM1,GRHL2,HAND1,HAND2,HAS2,HEY2,HHIP,HOXC13,HOXD10,HOXD11,HOXD13,IGFBP…	ABLIM1,ABR,ACP4,ACVR1,ADAMTS1,ADAMTS16,ADAMTS5,ADARB1,ADGRG6,ADM,AGTPBP1,AGTR2,AHI1,AKT3,ALDH1A2,ALDH1A3,ALX1,ALX4,AMBN,AMELX,AMELY,AMTN,ANKRD11,AR,AREG,ARG1,ARID2,ARID5B,ARL6,ASXL1,ATF2,ATOH1,ATP6V1B1,ATP8A2,AXIN2,BAK1,BARX2,BBS5,BBS7,BCAR3,BCL11B,BCL2,BCL2L11,BCOR,BHLHE41,BMP1,BMP10,BMP2,BMP4,BMP5,BMP6,BMP7,BMPR1A,BMPR1B,BMPR2,BSX,CA2,CALB1,CAPN1,CARM1,CAV1,CAV3,CCDC39,CCL2,CDC42,CDH2,CDX4,CEBP…
GO Biological Process	GO:0048598	embryonic morphogenesis	4	5.16814e-05	0.667568	0.166892	1.41163	79.3409	112	574	0.109482	0.195122	107	339	550	hg38_n_B02214,hg38_n_B08286,hg38_n_B08303,hg38_n_B100401,hg38_n_B102307,hg38_n_B103023,hg38_n_B104874,hg38_n_B108062,hg38_n_B110558,hg38_n_B117663,hg38_n_B12175,hg38_n_B122412,hg38_n_B125300,hg38_n_B12696,hg38_n_B128389,hg38_n_B145020,hg38_n_B145851,hg38_n_B145887,hg38_n_B147770,hg38_n_B147821,hg38_n_B149072,hg38_n_B151535,hg38_n_B151815,hg38_n_B151847,hg38_n_B159612,hg38_n_B162790,hg38_n_B165286…	hg38_n_B01850,hg38_n_B01871,hg38_n_B01936,hg38_n_B01967,hg38_n_B01991,hg38_n_B02021,hg38_n_B02132,hg38_n_B02214,hg38_n_B02525,hg38_n_B03077,hg38_n_B03716,hg38_n_B06416,hg38_n_B07989,hg38_n_B08104,hg38_n_B08133,hg38_n_B08286,hg38_n_B08303,hg38_n_B08372,hg38_n_B09874,hg38_n_B09924,hg38_n_B100330,hg38_n_B100401,hg38_n_B101875,hg38_n_B102161,hg38_n_B102180,hg38_n_B102223,hg38_n_B102287,hg38_n_B102307…	ACVR1,ACVR2A,ALDH1A3,ALX4,APLNR,BBS5,BCL2L11,BMPR2,CELSR1,CHD7,CHST11,CLIC5,COL12A1,COL4A2,COL6A1,COL8A1,CRB2,CTR9,CUL3,CYP26B1,DACT1,DCANP1,DLX2,DSCAML1,DUSP1,DUSP4,DYNC2H1,EFNA1,ELF5,EXT2,EYA2,FBN2,FGF9,FGFR1,FLT1,FN1,FOXA2,FOXE1,FOXF1,FOXL2,FZD1,GATA2,GATA3,GBX2,GCM1,GREM1,GRHL2,HAND1,HAND2,HMGA2,HOXD10,HOXD12,HOXD13,INSIG1,INTU,ITGA2,ITGA4,ITGB4,KIF16B,LAMA3,LMO4,LRIG3,LRP2,MAB21L2,MAFB,MAP3K…	ABL1,ABR,ACVR1,ACVR2A,ADM,AFF3,AHI1,ALDH1A2,ALDH1A3,ALX1,ALX4,AMOT,APAF1,APELA,APLNR,ATOH1,ATOH8,ATP6V1B1,ATP8A2,BBS5,BBS7,BCL10,BCL2L11,BMP4,BMP5,BMP7,BMPR1A,BMPR2,C5orf42,CC2D2A,CCDC39,CDC73,CDKN1C,CELSR1,CER1,CFL1,CHD7,CHRD,CHRNA10,CHRNA9,CHST11,CLIC5,COBL,COL11A1,COL12A1,COL2A1,COL4A2,COL6A1,COL8A1,CRB2,CREBBP,CTNNB1,CTR9,CUL3,CYP26B1,CYR61,DACT1,DCANP1,DKK1,DLC1,DLD,DLG1,DLL1,DLL4,DLX2,DLX5,…
GO Biological Process	GO:0060485	mesenchyme development	5	0.000117196	1	0.302764	1.63075	33.7268	55	244	0.0537634	0.22541	47	125	189	hg38_n_B109867,hg38_n_B110558,hg38_n_B111139,hg38_n_B117663,hg38_n_B12175,hg38_n_B121810,hg38_n_B124906,hg38_n_B125300,hg38_n_B129593,hg38_n_B145851,hg38_n_B145887,hg38_n_B149072,hg38_n_B153777,hg38_n_B188562,hg38_n_B197800,hg38_n_B202580,hg38_n_B204624,hg38_n_B210183,hg38_n_B210219,hg38_n_B218496,hg38_n_B224701,hg38_n_B23035,hg38_n_B235630,hg38_n_B240238,hg38_n_B240337,hg38_n_B240817,hg38_n_B241…	hg38_n_B01936,hg38_n_B01967,hg38_n_B02796,hg38_n_B103308,hg38_n_B109867,hg38_n_B110558,hg38_n_B110594,hg38_n_B111139,hg38_n_B111204,hg38_n_B115980,hg38_n_B116018,hg38_n_B117606,hg38_n_B117663,hg38_n_B121376,hg38_n_B121455,hg38_n_B121510,hg38_n_B121677,hg38_n_B121702,hg38_n_B12175,hg38_n_B121810,hg38_n_B124906,hg38_n_B124928,hg38_n_B125300,hg38_n_B125324,hg38_n_B126105,hg38_n_B126508,hg38_n_B12652…	ACVR1,AMELX,BASP1,BMPR2,CITED2,EDNRA,EDNRB,EFNA1,ERBB4,FGF9,FGFR1,FOXF1,GBX2,HAND1,HAND2,HAS2,HEY2,HMGA2,JAG1,KBTBD8,MSX2,NEDD4,NOG,OSR1,OVOL2,PAX1,PAX2,PHOX2B,RDH10,SEMA3A,SIX2,SMAD2,SNAI1,SOX9,SPRY1,STAT1,TAPT1,TBX2,TBX20,TBX5,TCF21,TGFBR2,TMEM100,WNT16,WNT2,WNT5A,ZFP36L1	ACVR1,ALDH1A2,ALX1,AMELX,AMER1,BASP1,BCL2,BMP2,BMP4,BMP5,BMP7,BMPR1A,BMPR2,BNC2,CFL1,CITED2,CTNNB1,CYP26C1,DLG5,DPPA4,EDN1,EDN3,EDNRA,EDNRB,EFNA1,EFNB1,EOMES,EPB41L5,ERBB4,ERG,EXOC4,FAM83D,FGF10,FGF9,FGFR1,FGFR2,FOXC1,FOXF1,FOXF2,FRZB,GBX2,GDNF,GSC,GSK3B,HAND1,HAND2,HAS2,HES1,HEY2,HGF,HMGA2,ISL1,JAG1,KBTBD8,KITLG,LEF1,LOXL2,MDM2,MEF2C,MEOX1,MSX1,MSX2,NEDD4,NODAL,NOG,NRG1,NRP1,NUP133,OLFM1,OSR1,OV…
GO Biological Process	GO:0040016	embryonic cleavage	6	0.0001501	1	0.323141	5.42595	1.1058	6	8	0.0058651	0.75	5	5	8	hg38_n_B253682,hg38_n_B253707,hg38_n_B260001,hg38_n_B42376,hg38_n_B56153,hg38_n_B57249	hg38_n_B253682,hg38_n_B253707,hg38_n_B253723,hg38_n_B260001,hg38_n_B42362,hg38_n_B42376,hg38_n_B56153,hg38_n_B57249	CUL3,ERCC2,PIK3CB,TOP1,TPRA1	CUL3,ERCC2,PIK3CB,TOP1,TPRA1
GO Biological Process	GO:0001763	morphogenesis of a branching structure	7	0.000227182	1	0.419216	1.67232	27.5067	46	199	0.0449658	0.231156	40	111	167	hg38_n_B00676,hg38_n_B02176,hg38_n_B103023,hg38_n_B107836,hg38_n_B110558,hg38_n_B117663,hg38_n_B121810,hg38_n_B124848,hg38_n_B12696,hg38_n_B145851,hg38_n_B145887,hg38_n_B149072,hg38_n_B151815,hg38_n_B151847,hg38_n_B16866,hg38_n_B178799,hg38_n_B188562,hg38_n_B202580,hg38_n_B213352,hg38_n_B215425,hg38_n_B222444,hg38_n_B22663,hg38_n_B232186,hg38_n_B233908,hg38_n_B235630,hg38_n_B240337,hg38_n_B241830…	hg38_n_B00676,hg38_n_B00727,hg38_n_B00827,hg38_n_B01936,hg38_n_B01967,hg38_n_B02176,hg38_n_B102123,hg38_n_B103023,hg38_n_B10463,hg38_n_B106582,hg38_n_B106640,hg38_n_B106708,hg38_n_B107836,hg38_n_B107867,hg38_n_B107903,hg38_n_B107926,hg38_n_B109925,hg38_n_B109971,hg38_n_B110007,hg38_n_B110558,hg38_n_B110594,hg38_n_B112367,hg38_n_B112415,hg38_n_B112439,hg38_n_B116361,hg38_n_B116389,hg38_n_B117606,h…	ACVR1,CELSR1,CLIC4,COL4A1,DLX2,EDNRA,ESRP2,FGFR1,FOXA1,FOXF1,GBX2,GCM1,GREM1,GRHL2,HHIP,HOXD11,HOXD13,KDM5B,MET,MSX2,MYCN,NOG,PAX2,PLXNA1,PLXND1,PRDM1,RDH10,RERE,SALL1,SEMA3A,SOX9,SPRY1,ST14,TBX20,TBX3,TCF21,TGFBR2,TP63,VANGL2,WNT5A	ACVR1,ADAMTS16,ADM,AR,AREG,BCL2,BMP2,BMP4,BMP7,CASR,CELSR1,CLIC4,COL13A1,COL4A1,CSF1,CTNNB1,CTNNBIP1,CTSH,DAG1,DLG1,DLG5,DLL4,DLX2,DRD2,EDN1,EDNRA,EGF,EPHA7,ERMN,ESR1,ESRP2,EYA1,FAT4,FGF10,FGF7,FGFR1,FGFR2,FOXA1,FOXF1,FZD5,GBX2,GCM1,GDNF,GLI2,GLI3,GPC3,GRB2,GREM1,GRHL2,HHIP,HOXD11,HOXD13,IL6,KDM5B,KRAS,LEF1,MET,MSX2,MYC,MYCN,NOG,NPNT,NRP1,PAX2,PAX8,PBX1,PGR,PITX2,PKD2,PLXNA1,PLXND1,PRDM1,PROX1,PT…
GO Biological Process	GO:0006605	protein targeting	8	0.000232251	1	0.374999	1.55583	38.5647	60	279	0.058651	0.215054	59	209	392	hg38_n_B00132,hg38_n_B00676,hg38_n_B101158,hg38_n_B110484,hg38_n_B110885,hg38_n_B12066,hg38_n_B12186,hg38_n_B123191,hg38_n_B124364,hg38_n_B138368,hg38_n_B151766,hg38_n_B152371,hg38_n_B156605,hg38_n_B162106,hg38_n_B166543,hg38_n_B167819,hg38_n_B168209,hg38_n_B172638,hg38_n_B173427,hg38_n_B175377,hg38_n_B177689,hg38_n_B177944,hg38_n_B178086,hg38_n_B182707,hg38_n_B19068,hg38_n_B204624,hg38_n_B205276…	hg38_n_B00132,hg38_n_B00461,hg38_n_B00676,hg38_n_B00727,hg38_n_B00890,hg38_n_B02525,hg38_n_B02536,hg38_n_B04845,hg38_n_B05892,hg38_n_B05938,hg38_n_B08856,hg38_n_B100024,hg38_n_B101158,hg38_n_B108081,hg38_n_B108101,hg38_n_B108966,hg38_n_B110484,hg38_n_B110885,hg38_n_B111547,hg38_n_B112339,hg38_n_B116389,hg38_n_B117971,hg38_n_B117994,hg38_n_B119562,hg38_n_B120174,hg38_n_B12066,hg38_n_B121000,hg38_n…	ABRA,AKAP6,AP3B1,AP4S1,ARL6,ARNTL,ATG4A,BCL6,CBLB,CDC37,CEP57,DNAJC19,DNLZ,FGF9,FYB1,GRPEL2,HSPA8,IMMP2L,MFF,MTX1,MTX2,NEDD4,NFKBIA,NUP54,PAN3,PARD3,PEX10,PEX7,PIK3R1,RAE1,RANBP6,RERE,RHOD,RPL13,RPL18,RPL31,RPLP1,RPS10,RPS12,RPS13,RPS14,RPS23,RPS25,RPS27,RPS3,RTP2,SIX2,SIX3,SMURF1,SORL1,SRP9,SSR1,SYK,TIMM13,TIMM21,TIMM9,TRAK1,YWHAB,YWHAZ	ABRA,AGK,AKAP12,AKAP6,AP1S3,AP3B1,AP3M1,AP4E1,AP4M1,AP4S1,ARL6,ARNTL,ATG4A,ATG4C,BCL6,BICD2,BID,CACNG3,CBLB,CDC37,CEP57,CHCHD4,CHM,CSE1L,CTNNB1,DAG1,DNAJC19,DNLZ,DRD1,EGF,ERBIN,EXOC4,FBXO7,FGF9,FIS1,FUT10,FYB1,GCC2,GDAP1,GDF5,GNPTAB,GOLGA7,GRPEL1,GRPEL2,HES1,HIKESHI,HOMER3,HPS4,HSP90AA1,HSPA4,HSPA8,IFNG,IMMP2L,IPO11,IPO5,IPO8,IPO9,JAK2,KATNB1,KIF13B,KPNA2,KPNA4,KPNA5,KPNA7,KPNB1,LAMP2,LARS,LTBP2,…
GO Biological Process	GO:0001501	skeletal system development	9	0.00023228	1	0.333374	1.4055	67.5918	95	489	0.0928641	0.194274	84	274	463	hg38_n_B01587,hg38_n_B02176,hg38_n_B02214,hg38_n_B02404,hg38_n_B05850,hg38_n_B100401,hg38_n_B104874,hg38_n_B110885,hg38_n_B114272,hg38_n_B12186,hg38_n_B126974,hg38_n_B128389,hg38_n_B129593,hg38_n_B14325,hg38_n_B145851,hg38_n_B145887,hg38_n_B147770,hg38_n_B147821,hg38_n_B148669,hg38_n_B149072,hg38_n_B151815,hg38_n_B151847,hg38_n_B151966,hg38_n_B153777,hg38_n_B156104,hg38_n_B157412,hg38_n_B159612,h…	hg38_n_B01066,hg38_n_B01587,hg38_n_B02176,hg38_n_B02214,hg38_n_B02283,hg38_n_B02404,hg38_n_B02654,hg38_n_B02673,hg38_n_B02704,hg38_n_B03542,hg38_n_B03560,hg38_n_B03610,hg38_n_B03889,hg38_n_B05850,hg38_n_B08133,hg38_n_B09874,hg38_n_B09924,hg38_n_B100330,hg38_n_B100401,hg38_n_B101875,hg38_n_B102161,hg38_n_B102180,hg38_n_B102223,hg38_n_B102940,hg38_n_B103308,hg38_n_B104374,hg38_n_B104790,hg38_n_B104…	ACAN,ACVR2A,ALX4,AMELX,ANKH,ANXA2,ARID5B,BMP3,BMPR1B,BMPR2,CHD7,CHST11,CMKLR1,COL12A1,CREB3L2,CYP26B1,DCANP1,DLX2,DMRT2,DSCAML1,FBN2,FGF9,FGFR1,FLI1,FMN1,FOXN3,FOXP1,GRHL2,HAND1,HAND2,HAPLN3,HAS2,HHIP,HMGA2,HOXD10,HOXD12,HOXD13,INSIG1,KIAA1217,KIT,KLF10,LRRK1,MSX2,MYCN,NFIB,NIPBL,NOG,OSR1,OTOR,PAPPA2,PAX1,PAX5,PAX7,PDGFRA,PEX7,PPARGC1B,PTGER4,PTH1R,RAI1,RARB,RDH10,RUNX1,RUNX3,SIX2,SMAD2,SNAI1,SNX…	ABI1,ACAN,ACVR2A,AKAP13,ALX1,ALX4,AMELX,AMER1,ANKH,ANKRD11,ANO6,ANXA2,ARID5B,ASXL1,AXIN2,BARX2,BBX,BMP1,BMP2,BMP3,BMP4,BMP5,BMP6,BMP7,BMP8A,BMP8B,BMPR1A,BMPR1B,BMPR2,CARM1,CDH11,CDKN1C,CER1,CHD7,CHRD,CHRDL2,CHST11,CHSY1,CMKLR1,COL10A1,COL11A1,COL12A1,COL13A1,COL19A1,COL1A2,COL2A1,COL3A1,COL5A2,CREB3L2,CSGALNACT1,CTGF,CTNNB1,CYP26B1,CYR61,CYTL1,DCANP1,DHRS3,DLG1,DLX2,DLX5,DLX6,DMRT2,DSCAML1,DYM,ED…
GO Biological Process	GO:0007369	gastrulation	10	0.000246723	1	0.318692	1.72453	23.7746	41	172	0.0400782	0.238372	38	93	158	hg38_n_B02214,hg38_n_B104874,hg38_n_B117663,hg38_n_B12696,hg38_n_B145020,hg38_n_B165286,hg38_n_B167576,hg38_n_B169937,hg38_n_B170907,hg38_n_B171685,hg38_n_B188562,hg38_n_B197800,hg38_n_B213380,hg38_n_B232886,hg38_n_B235630,hg38_n_B240337,hg38_n_B242184,hg38_n_B244584,hg38_n_B246935,hg38_n_B246962,hg38_n_B251662,hg38_n_B252231,hg38_n_B252270,hg38_n_B254329,hg38_n_B254602,hg38_n_B25579,hg38_n_B2688…	hg38_n_B02214,hg38_n_B06416,hg38_n_B09874,hg38_n_B09924,hg38_n_B104790,hg38_n_B104874,hg38_n_B117606,hg38_n_B117663,hg38_n_B118180,hg38_n_B118269,hg38_n_B118295,hg38_n_B123980,hg38_n_B126508,hg38_n_B126529,hg38_n_B126570,hg38_n_B126585,hg38_n_B12696,hg38_n_B132938,hg38_n_B138826,hg38_n_B138850,hg38_n_B144947,hg38_n_B144967,hg38_n_B144987,hg38_n_B145020,hg38_n_B146050,hg38_n_B146088,hg38_n_B147153…	ACVR1,ACVR2A,APLNR,BMPR2,COL12A1,COL4A2,COL6A1,COL8A1,CRB2,CTR9,CUL3,DUSP1,DUSP4,ELF5,EXT2,EYA2,FN1,FOXA2,FOXF1,HAND1,HMGA2,ITGA2,ITGA4,ITGB4,KIF16B,LAMA3,MMP15,NOG,PAX2,SIX2,SMAD2,SNAI1,SOX2,SYF2,TBX20,TGFBR2,VANGL2,WNT5A	ACVR1,ACVR2A,AMOT,APELA,APLNR,ATOH8,BMP4,BMP7,BMPR1A,BMPR2,CDC73,CER1,CHRD,COL11A1,COL12A1,COL4A2,COL6A1,COL8A1,CRB2,CTNNB1,CTR9,CUL3,DKK1,DLD,DUSP1,DUSP4,ELF5,EOMES,EPB41L5,ETS2,EXOC4,EXT1,EXT2,EYA1,EYA2,FGFR2,FN1,FOXA2,FOXC1,FOXF1,GATA6,GSC,HAND1,HMGA2,HSBP1,INHBA,ITGA2,ITGA3,ITGA4,ITGA8,ITGB1,ITGB4,ITGB5,KDM6A,KIF16B,KLF4,LAMA3,LDB1,LEF1,MKKS,MMP15,MMP2,MSGN1,NANOG,NODAL,NOG,NPHP3,NR4A3,OTX2,P…
GO Biological Process	GO:0061138	morphogenesis of a branching epithelium	11	0.000279911	1	0.328692	1.6907	25.4333	43	184	0.0420332	0.233696	37	102	158	hg38_n_B02176,hg38_n_B103023,hg38_n_B110558,hg38_n_B117663,hg38_n_B121810,hg38_n_B124848,hg38_n_B12696,hg38_n_B145851,hg38_n_B145887,hg38_n_B149072,hg38_n_B151815,hg38_n_B151847,hg38_n_B16866,hg38_n_B178799,hg38_n_B188562,hg38_n_B202580,hg38_n_B213352,hg38_n_B215425,hg38_n_B222444,hg38_n_B22663,hg38_n_B232186,hg38_n_B233908,hg38_n_B235630,hg38_n_B240337,hg38_n_B241830,hg38_n_B241873,hg38_n_B26530…	hg38_n_B00827,hg38_n_B01936,hg38_n_B01967,hg38_n_B02176,hg38_n_B102123,hg38_n_B103023,hg38_n_B10463,hg38_n_B109925,hg38_n_B109971,hg38_n_B110007,hg38_n_B110558,hg38_n_B110594,hg38_n_B112367,hg38_n_B112415,hg38_n_B112439,hg38_n_B116361,hg38_n_B116389,hg38_n_B117606,hg38_n_B117663,hg38_n_B118295,hg38_n_B118387,hg38_n_B121376,hg38_n_B121455,hg38_n_B121643,hg38_n_B121677,hg38_n_B121702,hg38_n_B121810…	ACVR1,CELSR1,CLIC4,COL4A1,EDNRA,ESRP2,FGFR1,FOXA1,FOXF1,GBX2,GCM1,GREM1,GRHL2,HHIP,HOXD11,HOXD13,KDM5B,MET,MSX2,MYCN,NOG,PAX2,PLXNA1,PLXND1,RDH10,SALL1,SEMA3A,SOX9,SPRY1,ST14,TBX20,TBX3,TCF21,TGFBR2,TP63,VANGL2,WNT5A	ACVR1,ADAMTS16,ADM,AR,AREG,BCL2,BMP2,BMP4,BMP7,CASR,CELSR1,CLIC4,COL4A1,CSF1,CTNNB1,CTNNBIP1,CTSH,DAG1,DLG1,DLG5,DLL4,EDN1,EDNRA,EGF,ESR1,ESRP2,EYA1,FAT4,FGF10,FGF7,FGFR1,FGFR2,FOXA1,FOXF1,FZD5,GBX2,GCM1,GDNF,GLI2,GLI3,GPC3,GRB2,GREM1,GRHL2,HHIP,HOXD11,HOXD13,IL6,KDM5B,KRAS,LEF1,MET,MSX2,MYC,MYCN,NOG,NPNT,NRP1,PAX2,PAX8,PBX1,PGR,PITX2,PKD2,PLXNA1,PLXND1,PROX1,PTCH1,RDH10,RSPO2,RSPO3,SALL1,SEMA3A,…
GO Biological Process	GO:0072594	establishment of protein localization to organelle	12	0.000315201	1	0.339288	1.57274	34.9708	55	253	0.0537634	0.217391	52	188	365	hg38_n_B00132,hg38_n_B00676,hg38_n_B01795,hg38_n_B101158,hg38_n_B110484,hg38_n_B110885,hg38_n_B110968,hg38_n_B12066,hg38_n_B12186,hg38_n_B123191,hg38_n_B124364,hg38_n_B152371,hg38_n_B156605,hg38_n_B162106,hg38_n_B166543,hg38_n_B167819,hg38_n_B168209,hg38_n_B173427,hg38_n_B175377,hg38_n_B177689,hg38_n_B177944,hg38_n_B178086,hg38_n_B185559,hg38_n_B185577,hg38_n_B19068,hg38_n_B204624,hg38_n_B215179,…	hg38_n_B00132,hg38_n_B00461,hg38_n_B00676,hg38_n_B00727,hg38_n_B00890,hg38_n_B01795,hg38_n_B02525,hg38_n_B02536,hg38_n_B04845,hg38_n_B08856,hg38_n_B100024,hg38_n_B101158,hg38_n_B108081,hg38_n_B108101,hg38_n_B108966,hg38_n_B110484,hg38_n_B110885,hg38_n_B110968,hg38_n_B111002,hg38_n_B111547,hg38_n_B116389,hg38_n_B117971,hg38_n_B117994,hg38_n_B119562,hg38_n_B12066,hg38_n_B12186,hg38_n_B123191,hg38_n…	ABRA,AP3B1,ARNTL,BCL2L11,BCL6,CBLB,CEP57,DNAJC19,DNLZ,FGF9,FYB1,GRPEL2,H2AFY,HK1,HSPA8,IMMP2L,MFF,MTX1,MTX2,NEDD4,NFKBIA,NUP54,PEX10,PEX7,PIK3R1,PINK1,RAE1,RANBP6,RERE,RPL13,RPL18,RPL31,RPLP1,RPS10,RPS12,RPS13,RPS14,RPS23,RPS25,RPS27,RPS3,RUVBL2,SIX2,SIX3,SMURF1,SORL1,SRP9,SYK,TIMM13,TIMM21,TIMM9,TNFAIP3	ABRA,AGK,AP3B1,AP3D1,AP3M1,AP4M1,ARNTL,BCL2L11,BCL6,BICD2,BID,CACNG2,CBLB,CEP57,CHCHD4,COX18,CSE1L,CTNNB1,DAG1,DNAJC19,DNLZ,DRD1,EGF,FBXO7,FGF9,FIS1,FYB1,GCC2,GDAP1,GDF5,GNPTAB,GRPEL1,GRPEL2,H2AFY,H2AFY2,HES1,HIKESHI,HK1,HK2,HSP90AA1,HSPA4,HSPA8,IFNG,IMMP2L,IPO11,IPO5,IPO8,IPO9,JAK2,KPNA2,KPNA4,KPNA5,KPNA7,KPNB1,LAMP2,LARS,MFF,MIPEP,MTERF4,MTX1,MTX2,MTX3,NCKIPSD,NCOA4,NEDD4,NFKBIA,NUP133,NUP153,N…
GO Biological Process	GO:0001704	formation of primary germ layer	13	0.000336035	1	0.333889	1.82246	18.1074	33	131	0.0322581	0.251908	31	71	115	hg38_n_B104874,hg38_n_B117663,hg38_n_B145020,hg38_n_B165286,hg38_n_B167576,hg38_n_B169937,hg38_n_B170907,hg38_n_B188562,hg38_n_B197800,hg38_n_B213380,hg38_n_B232886,hg38_n_B235630,hg38_n_B240337,hg38_n_B242184,hg38_n_B244584,hg38_n_B246935,hg38_n_B246962,hg38_n_B251662,hg38_n_B254329,hg38_n_B254602,hg38_n_B25579,hg38_n_B268854,hg38_n_B35762,hg38_n_B38072,hg38_n_B40221,hg38_n_B41492,hg38_n_B49428,…	hg38_n_B06416,hg38_n_B09874,hg38_n_B09924,hg38_n_B104790,hg38_n_B104874,hg38_n_B117606,hg38_n_B117663,hg38_n_B118180,hg38_n_B118269,hg38_n_B118295,hg38_n_B126508,hg38_n_B126529,hg38_n_B126570,hg38_n_B126585,hg38_n_B132938,hg38_n_B144947,hg38_n_B144967,hg38_n_B144987,hg38_n_B145020,hg38_n_B147153,hg38_n_B147191,hg38_n_B148776,hg38_n_B148887,hg38_n_B15950,hg38_n_B162979,hg38_n_B163698,hg38_n_B16376…	ACVR1,BMPR2,COL12A1,COL4A2,COL6A1,COL8A1,CRB2,CTR9,DUSP1,DUSP4,ELF5,EXT2,EYA2,FN1,FOXF1,HAND1,HMGA2,ITGA2,ITGA4,ITGB4,KIF16B,LAMA3,MMP15,NOG,PAX2,SIX2,SMAD2,SNAI1,SOX2,TBX20,WNT5A	ACVR1,ATOH8,BMP4,BMP7,BMPR1A,BMPR2,CDC73,CHRD,COL11A1,COL12A1,COL4A2,COL6A1,COL8A1,CRB2,CTNNB1,CTR9,DKK1,DUSP1,DUSP4,ELF5,EOMES,EPB41L5,ETS2,EXOC4,EXT2,EYA1,EYA2,FGFR2,FN1,FOXC1,FOXF1,GATA6,HAND1,HMGA2,HSBP1,INHBA,ITGA2,ITGA3,ITGA4,ITGA8,ITGB1,ITGB4,ITGB5,KDM6A,KIF16B,KLF4,LAMA3,LEF1,MMP15,MMP2,MSGN1,NANOG,NODAL,NOG,NR4A3,PAX2,PRKAR1A,SETD2,SIX2,SMAD2,SMAD3,SNAI1,SOX17,SOX2,TBX20,TWSG1,VTN,WLS,WN…
GO Biological Process	GO:0051220	cytoplasmic sequestering of protein	14	0.000338395	1	0.312218	3.85846	2.07337	8	15	0.00782014	0.533333	6	13	39	hg38_n_B01795,hg38_n_B04684,hg38_n_B185559,hg38_n_B185577,hg38_n_B189519,hg38_n_B189536,hg38_n_B215179,hg38_n_B254099	hg38_n_B01795,hg38_n_B04684,hg38_n_B101875,hg38_n_B109051,hg38_n_B122129,hg38_n_B129733,hg38_n_B142823,hg38_n_B185559,hg38_n_B185577,hg38_n_B189519,hg38_n_B189536,hg38_n_B215179,hg38_n_B254099,hg38_n_B28566,hg38_n_B71237	FAF1,HK1,MXI1,NFKBIA,PINK1,YWHAB	FAF1,FLNA,GOPC,HK1,HK2,MDFI,MXI1,NFKBIA,PINK1,PKD2,SRI,TMSB4X,YWHAB
GO Biological Process	GO:0051216	cartilage development	15	0.000339964	1	0.292754	1.68807	24.8804	42	180	0.0410557	0.233333	35	94	150	hg38_n_B01587,hg38_n_B02176,hg38_n_B02214,hg38_n_B114272,hg38_n_B12186,hg38_n_B126974,hg38_n_B129593,hg38_n_B145851,hg38_n_B145887,hg38_n_B148669,hg38_n_B157412,hg38_n_B178872,hg38_n_B178949,hg38_n_B197800,hg38_n_B201554,hg38_n_B204624,hg38_n_B22663,hg38_n_B23035,hg38_n_B240337,hg38_n_B241830,hg38_n_B241873,hg38_n_B251693,hg38_n_B254377,hg38_n_B254602,hg38_n_B25579,hg38_n_B265278,hg38_n_B267788,h…	hg38_n_B01587,hg38_n_B02176,hg38_n_B02214,hg38_n_B02654,hg38_n_B02673,hg38_n_B02704,hg38_n_B03542,hg38_n_B03560,hg38_n_B03610,hg38_n_B08133,hg38_n_B09874,hg38_n_B09924,hg38_n_B102161,hg38_n_B102180,hg38_n_B102223,hg38_n_B102940,hg38_n_B103308,hg38_n_B108905,hg38_n_B108914,hg38_n_B110393,hg38_n_B110428,hg38_n_B114272,hg38_n_B12186,hg38_n_B12301,hg38_n_B126974,hg38_n_B126987,hg38_n_B129553,hg38_n_B…	AMELX,BMP3,BMPR1B,BMPR2,CHST11,CREB3L2,DLX2,FGF9,FGFR1,HAND1,HAND2,HMGA2,MSX2,MYCN,NFIB,NOG,OSR1,OTOR,PAX7,PTH1R,RARB,RUNX1,RUNX3,SIX2,SNAI1,SNX19,SOX9,SULF1,SULF2,TAPT1,TGFBR2,THBS3,UNCX,WNT5A,WNT7B	ALX1,AMELX,AXIN2,BARX2,BMP1,BMP2,BMP3,BMP4,BMP5,BMP6,BMP7,BMP8A,BMP8B,BMPR1A,BMPR1B,BMPR2,CER1,CHRDL2,CHST11,CHSY1,COL10A1,COL11A1,COL2A1,CREB3L2,CSGALNACT1,CTGF,CYR61,CYTL1,DLX2,EDN1,EIF2AK3,EVC,FGF18,FGF9,FGFR1,GDF5,GLI2,GNAS,HAND1,HAND2,HMGA2,IL17F,IMPAD1,LUM,MATN1,MEF2C,MEF2D,MEX3C,MKKS,MSX1,MSX2,MYCN,MYF5,NFIB,NOG,NOV,OSR1,OSR2,OTOR,PAX7,PITX1,PRRX1,PTH1R,RARA,RARB,ROR2,RSPO2,RUNX1,RUNX2,RUN…
GO Biological Process	GO:0061448	connective tissue development	16	0.000350419	1	0.282898	1.59725	31.9299	51	231	0.0498534	0.220779	44	121	196	hg38_n_B01587,hg38_n_B02176,hg38_n_B02214,hg38_n_B114272,hg38_n_B12186,hg38_n_B126974,hg38_n_B129593,hg38_n_B144623,hg38_n_B145851,hg38_n_B145887,hg38_n_B148669,hg38_n_B157412,hg38_n_B166360,hg38_n_B17364,hg38_n_B178872,hg38_n_B178949,hg38_n_B184840,hg38_n_B196997,hg38_n_B197800,hg38_n_B201554,hg38_n_B204624,hg38_n_B215425,hg38_n_B22663,hg38_n_B23035,hg38_n_B240337,hg38_n_B241830,hg38_n_B241873,h…	hg38_n_B01587,hg38_n_B02176,hg38_n_B02214,hg38_n_B02654,hg38_n_B02673,hg38_n_B02704,hg38_n_B03542,hg38_n_B03560,hg38_n_B03610,hg38_n_B08133,hg38_n_B09874,hg38_n_B09924,hg38_n_B100134,hg38_n_B100249,hg38_n_B102161,hg38_n_B102180,hg38_n_B102223,hg38_n_B102940,hg38_n_B103308,hg38_n_B10463,hg38_n_B108905,hg38_n_B108914,hg38_n_B110393,hg38_n_B110428,hg38_n_B114272,hg38_n_B12186,hg38_n_B12301,hg38_n_B1…	AMELX,ARID5B,BMP3,BMPR1B,BMPR2,CD34,CDK4,CHST11,COL5A1,CREB3L2,DLX2,EBF2,FGF9,FGFR1,FOXA1,HAND1,HAND2,HMGA2,MSX2,MYCN,NFIB,NOG,OSR1,OTOR,PAX7,PPARGC1A,PTH1R,RARB,RUNX1,RUNX3,SIX2,SNAI1,SNX19,SOX9,SULF1,SULF2,TAPT1,TGFBR2,THBS3,UMODL1,UNCX,WNT5A,WNT7B,ZNF516	AACS,ALX1,AMELX,AMER1,ARID5B,ARRDC3,ATF2,AXIN2,BARX2,BMP1,BMP2,BMP3,BMP4,BMP5,BMP6,BMP7,BMP8A,BMP8B,BMPR1A,BMPR1B,BMPR2,CASR,CD34,CDK4,CER1,CHRDL2,CHST11,CHSY1,COL10A1,COL11A1,COL2A1,COL5A1,CREB3L2,CSF1,CSGALNACT1,CTGF,CYR61,CYTL1,DGAT2,DLX2,EBF2,EDN1,EIF2AK3,EVC,FGF18,FGF9,FGFR1,FOXA1,FTO,GDF5,GLI2,GNAS,HAND1,HAND2,HMGA2,ID4,IL17F,IMPAD1,LEP,LUM,MATN1,MEF2C,MEF2D,MEX3C,MKKS,MSX1,MSX2,MYCN,MYF5,N…
GO Biological Process	GO:0048562	embryonic organ morphogenesis	17	0.000471631	1	0.358357	1.50519	41.1909	62	298	0.0606061	0.208054	55	172	281	hg38_n_B102307,hg38_n_B108062,hg38_n_B110558,hg38_n_B117663,hg38_n_B12175,hg38_n_B125300,hg38_n_B12696,hg38_n_B128389,hg38_n_B145851,hg38_n_B145887,hg38_n_B147770,hg38_n_B147821,hg38_n_B149072,hg38_n_B151815,hg38_n_B151847,hg38_n_B159612,hg38_n_B162790,hg38_n_B165286,hg38_n_B170907,hg38_n_B177571,hg38_n_B180045,hg38_n_B188562,hg38_n_B197015,hg38_n_B201554,hg38_n_B202580,hg38_n_B204624,hg38_n_B219…	hg38_n_B01991,hg38_n_B02021,hg38_n_B02132,hg38_n_B03716,hg38_n_B09874,hg38_n_B09924,hg38_n_B101875,hg38_n_B102161,hg38_n_B102180,hg38_n_B102223,hg38_n_B102287,hg38_n_B102307,hg38_n_B108043,hg38_n_B108062,hg38_n_B10870,hg38_n_B110558,hg38_n_B110594,hg38_n_B110722,hg38_n_B110747,hg38_n_B112288,hg38_n_B11373,hg38_n_B114139,hg38_n_B115980,hg38_n_B116018,hg38_n_B117606,hg38_n_B117663,hg38_n_B118295,hg…	ACVR1,ALDH1A3,ALX4,BBS5,CELSR1,CHD7,CHST11,CLIC5,CRB2,DCANP1,DLX2,DSCAML1,EFNA1,FBN2,FGF9,FGFR1,FOXE1,FOXF1,FOXL2,GATA2,GATA3,GBX2,GRHL2,HAND1,HAND2,HOXD10,INSIG1,LRIG3,MAFB,MYCN,NDRG4,NIPBL,NOG,OSR1,OVOL2,PAX2,PAX5,PDGFRA,RARB,RDH10,SALL1,SIX2,SIX3,SMAD2,SOBP,SOX9,TBX2,TBX20,TBX3,TCF21,TGFB3,TGFBR2,VANGL2,WNT16,WNT5A	ABR,ACVR1,AHI1,ALDH1A3,ALX1,ALX4,ATOH1,ATP6V1B1,ATP8A2,BBS5,BBS7,BMP4,BMP7,CCDC39,CELSR1,CHD7,CHRNA10,CHRNA9,CHST11,CLIC5,COL11A1,COL2A1,CRB2,CTNNB1,DCANP1,DLG1,DLL1,DLX2,DLX5,DLX6,DSCAML1,EDN1,EFEMP1,EFNA1,EPHB2,EYA1,FBN2,FGF10,FGF9,FGFR1,FGFR2,FOXE1,FOXF1,FOXF2,FOXG1,FOXI1,FOXL2,FRZB,FZD2,FZD3,FZD5,GATA2,GATA3,GBX2,GJB6,GLI1,GLI2,GLI3,GNAS,GRHL2,GRHL3,GSC,HAND1,HAND2,HES1,HIPK1,HIPK2,HLX,HOXC11…
GO Biological Process	GO:2001236	regulation of extrinsic apoptotic signaling pathway	18	0.000475209	1	0.341016	1.80865	17.6927	32	128	0.0312805	0.25	28	84	152	hg38_n_B04684,hg38_n_B103062,hg38_n_B108462,hg38_n_B110484,hg38_n_B110558,hg38_n_B110968,hg38_n_B124848,hg38_n_B126189,hg38_n_B145851,hg38_n_B145887,hg38_n_B151535,hg38_n_B153691,hg38_n_B161760,hg38_n_B165044,hg38_n_B172955,hg38_n_B176982,hg38_n_B17765,hg38_n_B185765,hg38_n_B223003,hg38_n_B232186,hg38_n_B234787,hg38_n_B234822,hg38_n_B250091,hg38_n_B250976,hg38_n_B254329,hg38_n_B256351,hg38_n_B357…	hg38_n_B00636,hg38_n_B02431,hg38_n_B02469,hg38_n_B04684,hg38_n_B08104,hg38_n_B08964,hg38_n_B103062,hg38_n_B103237,hg38_n_B103308,hg38_n_B105261,hg38_n_B108462,hg38_n_B110484,hg38_n_B110558,hg38_n_B110968,hg38_n_B111002,hg38_n_B118180,hg38_n_B118269,hg38_n_B118295,hg38_n_B121455,hg38_n_B121510,hg38_n_B124848,hg38_n_B126189,hg38_n_B127991,hg38_n_B132238,hg38_n_B134596,hg38_n_B134735,hg38_n_B139112,…	ACVR1,ATF3,BMPR1B,CAV1,CTTN,CYLD,DAPK1,DAPK3,DEPTOR,EYA2,EYA4,FAF1,FGFR1,FYN,GCLC,HMGB2,ITGA6,PAK5,PPP2R1B,SCRT2,SIAH2,STK3,THBS1,TNFAIP3,TRAF1,UNC5B,WWOX,ZC3HC1	ACVR1,AGTR2,AR,ATF3,BCL10,BCL2,BID,BIRC6,BMP4,BMP5,BMPR1B,CASP8,CAV1,COL2A1,CTNNA1,CTTN,CYLD,DAPK1,DAPK3,DEPTOR,EYA1,EYA2,EYA3,EYA4,FADD,FAF1,FAS,FASLG,FGF10,FGFR1,FYN,GCLC,GCLM,GDNF,GFRAL,HGF,HMGB2,HTT,ICAM1,IFI6,IGF1,IL7,INHBA,ITGA6,LGALS3,MAL,NF1,NOS3,NRP1,PAK2,PAK5,PARK7,PHIP,PMAIP1,PPP2R1B,RAF1,RB1CC1,RET,RIPK1,RNF34,RPS6KB1,SCG2,SCRT2,SFRP1,SFRP2,SH3RF1,SIAH2,SNAI2,SP100,SRC,SRPX,STK3,TCF7L…
GO Biological Process	GO:0045616	regulation of keratinocyte differentiation	19	0.000657947	1	0.4473	2.6125	4.97608	13	36	0.0127077	0.361111	10	19	38	hg38_n_B104719,hg38_n_B151815,hg38_n_B151847,hg38_n_B217773,hg38_n_B218496,hg38_n_B251804,hg38_n_B254377,hg38_n_B267788,hg38_n_B267809,hg38_n_B62166,hg38_n_B62237,hg38_n_B93866,hg38_n_B97727	hg38_n_B104719,hg38_n_B104790,hg38_n_B151815,hg38_n_B151847,hg38_n_B151882,hg38_n_B161795,hg38_n_B185646,hg38_n_B196010,hg38_n_B217773,hg38_n_B218435,hg38_n_B218452,hg38_n_B218496,hg38_n_B239827,hg38_n_B244340,hg38_n_B251804,hg38_n_B253932,hg38_n_B253954,hg38_n_B254350,hg38_n_B254377,hg38_n_B267788,hg38_n_B267809,hg38_n_B267825,hg38_n_B267861,hg38_n_B267904,hg38_n_B28976,hg38_n_B28996,hg38_n_B621…	CD109,GRHL2,H2AFY,MSX2,NCOA3,OVOL2,PRKCH,RUNX1,TP63,ZFP36L1	CD109,CTSL,FOXC1,GRHL2,H2AFY,H2AFY2,MSX2,NCOA3,NME2,OVOL2,PRKCH,REG3A,REG3G,ROCK1,RUNX1,SRSF6,TP63,VDR,ZFP36L1
GO Biological Process	GO:0006366	transcription from RNA polymerase II promoter	20	0.000746149	1	0.4819	1.29852	97.0336	126	702	0.123167	0.179487	118	456	824	hg38_n_B00936,hg38_n_B01186,hg38_n_B02176,hg38_n_B02214,hg38_n_B02485,hg38_n_B08286,hg38_n_B08303,hg38_n_B08578,hg38_n_B100401,hg38_n_B101921,hg38_n_B102307,hg38_n_B103023,hg38_n_B109525,hg38_n_B110558,hg38_n_B115718,hg38_n_B115804,hg38_n_B116649,hg38_n_B116695,hg38_n_B116716,hg38_n_B117663,hg38_n_B120877,hg38_n_B124802,hg38_n_B126167,hg38_n_B126289,hg38_n_B126974,hg38_n_B13177,hg38_n_B144623,hg3…	hg38_n_B00040,hg38_n_B00532,hg38_n_B00563,hg38_n_B00605,hg38_n_B00616,hg38_n_B00936,hg38_n_B01150,hg38_n_B01169,hg38_n_B01186,hg38_n_B02068,hg38_n_B02132,hg38_n_B02155,hg38_n_B02176,hg38_n_B02214,hg38_n_B02485,hg38_n_B02513,hg38_n_B03419,hg38_n_B03762,hg38_n_B03802,hg38_n_B03829,hg38_n_B03845,hg38_n_B04347,hg38_n_B04407,hg38_n_B04985,hg38_n_B05058,hg38_n_B05691,hg38_n_B05768,hg38_n_B08286,hg38_n_…	AHR,ALX4,ARNTL,ARRB1,ATF3,ATF4,BARHL2,BMPR2,CDK4,CPSF2,CREB3L1,CREB3L2,CTR9,DACH1,DBP,DLX2,EAF2,EBF2,EHF,ELF5,ELK3,ENSG00000250782,EPAS1,ERCC2,ESR2,ETS1,ETV4,FLI1,FOS,FOXA1,FOXF1,FOXL2,GATA2,GATA3,GBX2,GCM1,GRHL2,GTF2IRD1,HAND1,HAND2,HMGA2,HOXC13,HOXD10,HOXD13,HSF2,INTS7,INTS9,KLF10,KLF14,KLF5,LMO2,LMO4,LMX1A,LSM11,MAF,MAFB,MAX,MED18,MEIS2,MEOX2,MLLT3,MYCN,MYOD1,NABP1,NFATC2,NFE2L3,NFIB,NKX6-1,NR…	ABT1,AFF4,AHR,ALX1,ALX4,AR,ARNT2,ARNTL,ARRB1,ASH2L,ATF1,ATF2,ATF3,ATF4,ATF5,ATF6,ATOH1,BACH1,BARHL1,BARHL2,BARX1,BARX2,BATF,BATF3,BCL11B,BMPR2,BTF3,CAMTA1,CARF,CCND1,CCNH,CCNT2,CDC5L,CDC73,CDK1,CDK12,CDK13,CDK4,CDK8,CDX4,CEBPB,CEBPD,CEBPG,COPS5,CPSF2,CREB1,CREB3L1,CREB3L2,CREB5,CREBBP,CSRNP3,CSTF2,CSTF2T,CSTF3,CTDP1,CTGF,CTR9,DACH1,DACH2,DBP,DDX21,DEK,DLX2,DLX3,DLX5,DTX1,EAF2,EBF2,EBF3,ECD,EGR2,E…
GO Biological Process	GO:0035295	tube development	21	0.000824032	1	0.506858	1.33137	79.6174	106	576	0.103617	0.184028	98	337	546	hg38_n_B01587,hg38_n_B02176,hg38_n_B08286,hg38_n_B08303,hg38_n_B100401,hg38_n_B107836,hg38_n_B110558,hg38_n_B111139,hg38_n_B11224,hg38_n_B115770,hg38_n_B117663,hg38_n_B122412,hg38_n_B124848,hg38_n_B124906,hg38_n_B126334,hg38_n_B126943,hg38_n_B12696,hg38_n_B132472,hg38_n_B145851,hg38_n_B145887,hg38_n_B147770,hg38_n_B147821,hg38_n_B149072,hg38_n_B151535,hg38_n_B151815,hg38_n_B151847,hg38_n_B157412,…	hg38_n_B00827,hg38_n_B01150,hg38_n_B01587,hg38_n_B01936,hg38_n_B01967,hg38_n_B02132,hg38_n_B02176,hg38_n_B03762,hg38_n_B03802,hg38_n_B05058,hg38_n_B05411,hg38_n_B05429,hg38_n_B05691,hg38_n_B05768,hg38_n_B07989,hg38_n_B08104,hg38_n_B08286,hg38_n_B08303,hg38_n_B08372,hg38_n_B100330,hg38_n_B100401,hg38_n_B101176,hg38_n_B102123,hg38_n_B102794,hg38_n_B102849,hg38_n_B102870,hg38_n_B103308,hg38_n_B10380…	ACVR1,ALX4,ATP6AP2,BBS5,BCL2L11,BMPR2,CAT,CELSR1,CHD7,CITED2,CLIC4,CLMP,COL4A1,DAB2IP,DACT1,EDNRA,EDNRB,EPAS1,ESRP2,FGF9,FGFR1,FMN1,FOXA1,FOXB1,FOXE1,FOXF1,FOXL1,FZD1,GATA2,GATA3,GBX2,GREM1,GRHL2,HAND1,HAND2,HHIP,HOXD11,HOXD13,HRH2,IGFBP5,INTU,ITGA6,ITGB4,JAG1,KDM5B,KIT,KLF5,KLHL3,LIF,LMO4,LRP2,MAN1A2,MET,MSX2,MYCN,NDRG4,NFIB,NIPBL,NOG,OSR1,OVOL2,PAX2,PAX7,PDGFRA,PLXNA2,PLXND1,PODXL,PRDM1,PTN,RAR…	AARD,ABCA12,ABL1,ACVR1,ADA,ADAMTS16,ADGRG1,ADM,AHI1,AKR1B1,ALDH1A2,ALX1,ALX4,APAF1,AQP11,AR,AREG,ARG1,ASCL1,ASXL1,ATOH8,ATP6AP2,ATRX,BBS5,BBS7,BCAS3,BCL10,BCL2,BCL2L11,BMP2,BMP4,BMP5,BMP7,BMPER,BMPR1A,BMPR2,BRIP1,C1GALT1,CALB1,CASR,CAT,CC2D2A,CCBE1,CCDC39,CECR2,CELSR1,CER1,CFL1,CHD7,CHRD,CITED2,CLDN18,CLIC4,CLMP,COBL,COL3A1,COL4A1,CPS1,CREB1,CRISPLD2,CSF1,CTGF,CTNNB1,CTNNBIP1,CTSH,CXCL8,CYP1A2,DA…
GO Biological Process	GO:0002062	chondrocyte differentiation	22	0.000837887	1	0.491954	1.881	13.8225	26	100	0.0254154	0.26	20	45	62	hg38_n_B02176,hg38_n_B02214,hg38_n_B126974,hg38_n_B129593,hg38_n_B145851,hg38_n_B145887,hg38_n_B148669,hg38_n_B157412,hg38_n_B178872,hg38_n_B178949,hg38_n_B197800,hg38_n_B201554,hg38_n_B204624,hg38_n_B23035,hg38_n_B241830,hg38_n_B241873,hg38_n_B254377,hg38_n_B25579,hg38_n_B267788,hg38_n_B267809,hg38_n_B40221,hg38_n_B47008,hg38_n_B48578,hg38_n_B71900,hg38_n_B71950,hg38_n_B97727	hg38_n_B02176,hg38_n_B02214,hg38_n_B02654,hg38_n_B02673,hg38_n_B02704,hg38_n_B09874,hg38_n_B09924,hg38_n_B102161,hg38_n_B102180,hg38_n_B102223,hg38_n_B12301,hg38_n_B126974,hg38_n_B126987,hg38_n_B129553,hg38_n_B129577,hg38_n_B129593,hg38_n_B145851,hg38_n_B145887,hg38_n_B147415,hg38_n_B147431,hg38_n_B147443,hg38_n_B147506,hg38_n_B148562,hg38_n_B148591,hg38_n_B148669,hg38_n_B151577,hg38_n_B153623,hg…	AMELX,BMPR1B,BMPR2,CHST11,CREB3L2,FGF9,FGFR1,HMGA2,MSX2,NFIB,OSR1,PTH1R,RUNX1,RUNX3,SIX2,SNX19,SOX9,SULF1,SULF2,TGFBR2	AMELX,AXIN2,BMP2,BMP4,BMPR1A,BMPR1B,BMPR2,CHST11,CHSY1,COL11A1,COL2A1,CREB3L2,CYTL1,EIF2AK3,FGF18,FGF9,FGFR1,GDF5,GLI2,HMGA2,IMPAD1,MATN1,MEF2C,MEF2D,MEX3C,MSX2,NFIB,NOV,OSR1,OSR2,PTH1R,RUNX1,RUNX2,RUNX3,SERPINH1,SFRP2,SHOX2,SIX2,SNX19,SOX9,SULF1,SULF2,TGFBR2,TRIP11,WNT7A
GO Biological Process	GO:0051270	regulation of cellular component movement	23	0.000858641	1	0.48222	1.27143	111.685	142	808	0.138807	0.175743	133	484	843	hg38_n_B02176,hg38_n_B05477,hg38_n_B06231,hg38_n_B06255,hg38_n_B08053,hg38_n_B08286,hg38_n_B08303,hg38_n_B09020,hg38_n_B102919,hg38_n_B111139,hg38_n_B115718,hg38_n_B115944,hg38_n_B12175,hg38_n_B121810,hg38_n_B12264,hg38_n_B124364,hg38_n_B124848,hg38_n_B126334,hg38_n_B126943,hg38_n_B12847,hg38_n_B134931,hg38_n_B145851,hg38_n_B145887,hg38_n_B148669,hg38_n_B150347,hg38_n_B152371,hg38_n_B153777,hg38_…	hg38_n_B00799,hg38_n_B00813,hg38_n_B01150,hg38_n_B01695,hg38_n_B01936,hg38_n_B01967,hg38_n_B02176,hg38_n_B02431,hg38_n_B02654,hg38_n_B03345,hg38_n_B03377,hg38_n_B03542,hg38_n_B03560,hg38_n_B03762,hg38_n_B03802,hg38_n_B05175,hg38_n_B05196,hg38_n_B05228,hg38_n_B05248,hg38_n_B05477,hg38_n_B06154,hg38_n_B06177,hg38_n_B06200,hg38_n_B06231,hg38_n_B06255,hg38_n_B08053,hg38_n_B08133,hg38_n_B08286,hg38_n_…	ACTN1,ACVR1,ACVR1C,ADRA2A,ANGPT1,ANXA1,ANXA3,ARID2,ATP5A1,ATP8A1,BCL6,BMPR2,C5,CAV1,CCR1,CDH13,CITED2,CLIC4,CMKLR1,CPNE3,CXCL12,CYP1B1,DAB2IP,DACH1,DAPK2,DAPK3,DCN,DIAPH1,DOCK10,DOCK4,DPYSL3,DSCAM,DUSP10,EFNA1,ERBB4,ETS1,F3,FBLN1,FBXO31,FGFR1,FLT1,FN1,FOXF1,FOXP1,GATA3,GREM1,HAS2,HDAC9,IGBP1,IGF1R,IGFBP5,IL33,INSM1,IRS2,ITGA2,ITGA2B,ITGA4,ITGA6,JAG1,KCNJ2,KDR,KIF14,KIT,LAMA3,LDB2,LGR6,LMO4,MARVEL…	ABHD2,ABL1,ABR,ACKR3,ACTN1,ACVR1,ACVR1C,ADA,ADAM8,ADAM9,ADAMTS9,ADARB1,ADGRB1,ADGRG1,ADIPOQ,ADRA2A,AGTR2,AKAP9,AKT2,ALOX12,AMOT,AMOTL1,ANGPT1,ANGPT2,ANGPT4,ANK2,ANO6,ANXA1,ANXA3,APC,APOD,APP,ARAP1,ARHGAP18,ARHGEF7,ARID2,ARMC4,ARSB,ATOH8,ATP1A1,ATP2A2,ATP5A1,ATP8A1,BAG4,BCAR1,BCAS3,BCL2,BCL6,BDKRB1,BEX4,BMP10,BMP2,BMP4,BMP5,BMP7,BMPER,BMPR1A,BMPR2,BST2,BTC,C5,C5orf30,CAMK1D,CAMK2D,CAMSAP3,CAPN7,CA…
GO Biological Process	GO:0008283	cell proliferation	24	0.000890345	1	0.479191	1.31862	84.1788	111	609	0.108504	0.182266	103	375	679	hg38_n_B00676,hg38_n_B02356,hg38_n_B03242,hg38_n_B03731,hg38_n_B04792,hg38_n_B09618,hg38_n_B100401,hg38_n_B101921,hg38_n_B107836,hg38_n_B108462,hg38_n_B111139,hg38_n_B114272,hg38_n_B117663,hg38_n_B119134,hg38_n_B12066,hg38_n_B120841,hg38_n_B124848,hg38_n_B124906,hg38_n_B125300,hg38_n_B128389,hg38_n_B13395,hg38_n_B13577,hg38_n_B145851,hg38_n_B145887,hg38_n_B151815,hg38_n_B151847,hg38_n_B151966,hg3…	hg38_n_B00676,hg38_n_B00727,hg38_n_B01150,hg38_n_B01936,hg38_n_B01967,hg38_n_B02356,hg38_n_B02447,hg38_n_B03242,hg38_n_B03731,hg38_n_B03983,hg38_n_B04171,hg38_n_B04764,hg38_n_B04792,hg38_n_B08133,hg38_n_B08839,hg38_n_B09618,hg38_n_B100134,hg38_n_B100249,hg38_n_B100330,hg38_n_B100401,hg38_n_B100473,hg38_n_B101072,hg38_n_B101266,hg38_n_B101921,hg38_n_B103179,hg38_n_B10463,hg38_n_B107095,hg38_n_B107…	ACVR2A,ADRA1B,ADRA1D,ALK,ARID2,BHLHE41,BLZF1,BMPR2,CD276,CD34,CDC14A,CDH13,CEP120,CHRM1,CHRM5,CITED2,COL8A1,COL8A2,CREG1,CTPS1,CUL5,DACH1,DCT,E2F8,EDNRA,EEF2,EHF,ELF5,ELN,EMP1,EPHB1,ERBB4,ERCC2,FBXL7,FBXO4,FERMT1,FGFR1,FIGNL1,FRAT2,FYN,GBX2,GOLPH3,GRHL2,HAND2,HHIP,HMGA2,IFNAR2,IGFBP5,IL33,INSIG1,IRS2,ITGA2,KALRN,KIF14,KIT,KLF10,LARP1,LHX5,LRP2,MAP3K20,MELK,MET,MKI67,MRPS27,NDRG4,NKX6-1,NRDC,NUDC,…	ABCB1,ABL1,ACVR2A,ADRA1B,ADRA1D,ALK,ALKBH3,AMBN,APPL2,AR,AREG,ARID2,ARTN,ARX,ASCC3,ASCL1,ASPM,ATF5,ATOH8,AXIN2,BAK1,BCAR1,BCAT1,BCL2,BHLHE41,BIN1,BLZF1,BMP10,BMP2,BMP4,BMP7,BMPER,BMPR2,BOK,BST2,BTBD10,C3orf58,CARD11,CCND1,CD160,CD180,CD276,CD34,CD40,CD40LG,CD74,CD86,CDC14A,CDC16,CDC25A,CDH13,CDK1,CDK3,CDK5R1,CDK5RAP3,CDV3,CEBPB,CENPF,CEP120,CER1,CHRM1,CHRM3,CHRM5,CITED2,CKS2,CLK1,CNOT11,COL8A1,CO…
GO Biological Process	GO:0090101	negative regulation of transmembrane receptor protein serine/threonine kinase signaling pathway	25	0.000902392	1	0.466248	1.82495	15.3429	28	111	0.0273705	0.252252	27	70	106	hg38_n_B00190,hg38_n_B104719,hg38_n_B10906,hg38_n_B115770,hg38_n_B117663,hg38_n_B122412,hg38_n_B123191,hg38_n_B124848,hg38_n_B138595,hg38_n_B201554,hg38_n_B219176,hg38_n_B222444,hg38_n_B224371,hg38_n_B225841,hg38_n_B240337,hg38_n_B24438,hg38_n_B246935,hg38_n_B246962,hg38_n_B256924,hg38_n_B35762,hg38_n_B36913,hg38_n_B47008,hg38_n_B49428,hg38_n_B49514,hg38_n_B67867,hg38_n_B80838,hg38_n_B85962,hg38_…	hg38_n_B00190,hg38_n_B01695,hg38_n_B104719,hg38_n_B104790,hg38_n_B10906,hg38_n_B10931,hg38_n_B115770,hg38_n_B117417,hg38_n_B117476,hg38_n_B117508,hg38_n_B117566,hg38_n_B117606,hg38_n_B117663,hg38_n_B118988,hg38_n_B119036,hg38_n_B119097,hg38_n_B121234,hg38_n_B121311,hg38_n_B122369,hg38_n_B122412,hg38_n_B122486,hg38_n_B122773,hg38_n_B123191,hg38_n_B124814,hg38_n_B124848,hg38_n_B127144,hg38_n_B12716…	ACVR1,CAV1,CD109,CHRDL1,CHST11,FBN2,FST,FZD1,GREM1,LRP2,LTBP1,NOG,ONECUT1,PIN1,PRDM16,RASL11B,SKOR1,SKOR2,SMAD2,SMURF1,SNX25,SOSTDC1,TBX20,TGFB3,TGFBR2,TRIM33,WNT5A	ABL1,ACVR1,ASPN,BAMBI,BMPER,CAV1,CAV2,CD109,CER1,CHRD,CHRDL1,CHST11,CIDEA,CTDSPL2,DKK1,DNM2,EID2,FAM89B,FBN2,FST,FZD1,GREM1,GREM2,HIPK2,LDLRAD4,LRP2,LTBP1,MAGI2,MTMR4,NBL1,NOG,NOV,ONECUT1,ONECUT2,PBLD,PDPK1,PEG10,PIN1,PMEPA1,PPM1A,PRDM16,RASL11B,SFRP1,SFRP2,SKOR1,SKOR2,SMAD2,SMAD3,SMAD6,SMAD7,SMURF1,SMURF2,SNX25,SNX6,SOST,SOSTDC1,SPART,TBX20,TGFB1I1,TGFB3,TGFBR1,TGFBR2,TOB1,TRIM33,TWSG1,UBC,VWC2,…
GO Biological Process	GO:0009792	embryo development ending in birth or egg hatching	26	0.000932237	1	0.463143	1.33974	74.6413	100	540	0.0977517	0.185185	89	312	560	hg38_n_B01587,hg38_n_B02214,hg38_n_B08286,hg38_n_B08303,hg38_n_B100401,hg38_n_B101921,hg38_n_B103023,hg38_n_B107836,hg38_n_B109867,hg38_n_B115718,hg38_n_B122412,hg38_n_B124906,hg38_n_B12696,hg38_n_B132472,hg38_n_B138516,hg38_n_B138542,hg38_n_B145851,hg38_n_B145887,hg38_n_B147770,hg38_n_B147821,hg38_n_B148669,hg38_n_B149072,hg38_n_B151535,hg38_n_B151815,hg38_n_B151847,hg38_n_B152371,hg38_n_B156104…	hg38_n_B01587,hg38_n_B01850,hg38_n_B01871,hg38_n_B02132,hg38_n_B02214,hg38_n_B02394,hg38_n_B02796,hg38_n_B03077,hg38_n_B04171,hg38_n_B05058,hg38_n_B05892,hg38_n_B05938,hg38_n_B07989,hg38_n_B08104,hg38_n_B08133,hg38_n_B08286,hg38_n_B08303,hg38_n_B08372,hg38_n_B09874,hg38_n_B09924,hg38_n_B100330,hg38_n_B100401,hg38_n_B101875,hg38_n_B101921,hg38_n_B102123,hg38_n_B102161,hg38_n_B102180,hg38_n_B102223…	ACSL4,ACVR1,ACVR2A,ALX4,ANGPT1,ATP6AP2,BCL2L11,BMPR2,C5,CELSR1,CHD7,CHST11,CRB2,CTR9,CUL3,DACT1,DAD1,DLX2,DMRT2,DSCAML1,E2F8,EDNRA,EPAS1,ERCC2,FGF9,FGFR1,FOXA1,FOXB1,FOXF1,FUT8,FZD1,GATA2,GATA3,GBX2,GCM1,GRHL2,HAND1,HAND2,HEY2,HOXD10,INTU,KBTBD8,KIAA1217,LIF,LMO4,LRP2,MEOX2,MYCN,NEK2,NIPBL,NOG,OSR1,OVOL2,PAX1,PAX2,PAX5,PAX7,PDGFRA,PLXNA2,PRDM1,RBBP8,RDH10,RNASEH2B,RXRA,SIX2,SLC30A1,SLC34A2,SMAD2,…	ABI1,ABL1,ACSL4,ACVR1,ACVR2A,ADA,ADM,ALDH1A2,ALKBH1,ALS2,ALX1,ALX4,AMOT,ANGPT1,ANKRD11,APAF1,APBA1,APOB,AR,ARNT2,ATM,ATP6AP2,AXIN2,BCL10,BCL2L11,BIRC6,BMP2,BMP4,BMP5,BMP7,BMPR1A,BMPR2,BPTF,BTF3,C5,C6,CAMSAP3,CAPN2,CASP8,CC2D2A,CCNB2,CDKN1C,CDX4,CEBPB,CECR2,CELSR1,CENPU,CFL1,CHD7,CHRD,CHST11,CNOT2,COBL,COL11A1,COL2A1,CRB2,CTNNB1,CTR9,CUL3,CYR61,DACT1,DAD1,DKK1,DLC1,DLG1,DLL1,DLX2,DMRT2,DNAJB6,DSCA…
GO Biological Process	GO:0048729	tissue morphogenesis	27	0.00100821	1	0.482336	1.34597	71.3239	96	516	0.0938416	0.186047	91	309	510	hg38_n_B01587,hg38_n_B01926,hg38_n_B02176,hg38_n_B08286,hg38_n_B08303,hg38_n_B100401,hg38_n_B103023,hg38_n_B109867,hg38_n_B110558,hg38_n_B115770,hg38_n_B117663,hg38_n_B121810,hg38_n_B122412,hg38_n_B124848,hg38_n_B124906,hg38_n_B125300,hg38_n_B126334,hg38_n_B12696,hg38_n_B145851,hg38_n_B145887,hg38_n_B147770,hg38_n_B147821,hg38_n_B149072,hg38_n_B150249,hg38_n_B151535,hg38_n_B151815,hg38_n_B151847,…	hg38_n_B00827,hg38_n_B00855,hg38_n_B01150,hg38_n_B01587,hg38_n_B01926,hg38_n_B01936,hg38_n_B01967,hg38_n_B02132,hg38_n_B02176,hg38_n_B02654,hg38_n_B02673,hg38_n_B02704,hg38_n_B03983,hg38_n_B06416,hg38_n_B07989,hg38_n_B08104,hg38_n_B08133,hg38_n_B08286,hg38_n_B08303,hg38_n_B08372,hg38_n_B09702,hg38_n_B09723,hg38_n_B09874,hg38_n_B09924,hg38_n_B100134,hg38_n_B100249,hg38_n_B100330,hg38_n_B100401,hg3…	ACVR1,ALDH1A3,ASTN2,BBS5,BMPR2,CA2,CDC42,CELSR1,CHD7,CLIC4,COL4A1,COL5A1,CRB2,EDNRA,ESRP2,EXT2,EYA2,FGFR1,FMN1,FOXA1,FOXE1,FOXF1,FOXL1,FZD1,GATA3,GBX2,GCM1,GREM1,GRHL2,HAND1,HAND2,HEY2,HHIP,HMGA2,HOXD11,HOXD13,IGFBP5,INTU,ITGA2,ITGB4,JAG1,KDM5B,KLHL3,LIN7C,LMO4,LRP2,MET,MSX2,MYCN,MYL2,MYLK2,NDRG4,NOG,OSR1,OVOL2,PAX2,PAX7,PLXNA1,PLXND1,PODXL,POU4F1,PTCD2,RDH10,RHOB,RXRA,SALL1,SEMA3A,SIX2,SIX3,SMAD…	ABL1,ACVR1,ADAMTS16,ADARB1,ADM,AHI1,ALDH1A2,ALDH1A3,ALX1,APAF1,AR,AREG,ARHGAP12,ARTN,ASTN2,BBS5,BBS7,BCL10,BCL2,BMP10,BMP2,BMP4,BMP5,BMP7,BMPR1A,BMPR2,C5orf42,CA2,CAMSAP3,CASR,CC2D2A,CCDC39,CDC42,CELSR1,CFL1,CHD7,CHRD,CLIC4,COBL,COL11A1,COL3A1,COL4A1,COL5A1,CRB2,CSF1,CTNNB1,CTNNBIP1,CTSH,CYP7B1,CYR61,DAG1,DKK1,DLC1,DLG1,DLG3,DLG5,DLL1,DLL4,EDN1,EDNRA,EFNB2,EGF,EGFR,EOMES,EPB41L5,EPHA4,EPHA7,ESR1,…
GO Biological Process	GO:0060173	limb development	28	0.00103671	1	0.478255	1.55027	30.9623	48	224	0.0469208	0.214286	44	122	172	hg38_n_B100401,hg38_n_B115718,hg38_n_B145851,hg38_n_B145887,hg38_n_B147770,hg38_n_B147821,hg38_n_B147870,hg38_n_B149072,hg38_n_B151815,hg38_n_B151847,hg38_n_B170907,hg38_n_B17364,hg38_n_B17392,hg38_n_B176107,hg38_n_B196600,hg38_n_B201554,hg38_n_B202580,hg38_n_B204624,hg38_n_B218617,hg38_n_B222444,hg38_n_B22663,hg38_n_B23035,hg38_n_B232186,hg38_n_B236885,hg38_n_B240337,hg38_n_B240817,hg38_n_B24183…	hg38_n_B01850,hg38_n_B01871,hg38_n_B100330,hg38_n_B100401,hg38_n_B101072,hg38_n_B102161,hg38_n_B102180,hg38_n_B102223,hg38_n_B102794,hg38_n_B102849,hg38_n_B102870,hg38_n_B108691,hg38_n_B108704,hg38_n_B108727,hg38_n_B109349,hg38_n_B109373,hg38_n_B109394,hg38_n_B109424,hg38_n_B114419,hg38_n_B114434,hg38_n_B115687,hg38_n_B115718,hg38_n_B115980,hg38_n_B116018,hg38_n_B116173,hg38_n_B116234,hg38_n_B118…	ALX4,ASPH,BCL2L11,BMPR1B,BMPR2,CHD7,CHST11,CYP26B1,DYNC2H1,FBN2,FGF9,FGFR1,FMN1,GREM1,GRHL2,HAND2,HOXC13,HOXD10,HOXD12,HOXD13,INTU,ITGA6,ITGB4,MAP3K20,MEOX2,MSX2,MYCN,MYH3,NIPBL,NOG,OSR1,PLXNA2,RARB,RDH10,RNF165,SALL1,SMOC1,SOX4,SOX9,TBX2,TBX3,TBX5,TP63,WNT5A	AFF3,ALDH1A2,ALX1,ALX4,ASPH,ATRX,BAK1,BBS7,BCL2L11,BMP4,BMP7,BMPR1A,BMPR1B,BMPR2,C5orf42,CHD7,CHST11,COL2A1,CREBBP,CTNNB1,CYP26B1,DKK1,DLX5,DLX6,DYNC2H1,ECE1,EN1,EVX2,FBN2,FGF10,FGF9,FGFR1,FGFR2,FMN1,FRAS1,GDF5,GLI2,GLI3,GNA12,GNAS,GPC3,GREM1,GRHL2,HAND2,HDAC2,HOXC10,HOXC11,HOXC13,HOXD10,HOXD12,HOXD13,IMPAD1,INTU,ITGA6,ITGB4,KREMEN1,LEF1,LMBR1,LNPK,MAP3K20,MBNL1,MED31,MEOX2,MSX1,MSX2,MYCN,MYH3,NI…
GO Biological Process	GO:1904888	cranial skeletal system development	29	0.00110406	1	0.491763	1.96495	11.1962	22	81	0.0215054	0.271605	18	44	65	hg38_n_B128389,hg38_n_B149072,hg38_n_B151815,hg38_n_B151847,hg38_n_B159612,hg38_n_B162790,hg38_n_B187862,hg38_n_B201554,hg38_n_B219176,hg38_n_B220510,hg38_n_B220602,hg38_n_B246935,hg38_n_B246962,hg38_n_B25579,hg38_n_B37182,hg38_n_B47008,hg38_n_B62166,hg38_n_B62237,hg38_n_B67994,hg38_n_B84663,hg38_n_B93866,hg38_n_B97727	hg38_n_B102161,hg38_n_B102180,hg38_n_B102223,hg38_n_B112288,hg38_n_B11373,hg38_n_B115980,hg38_n_B116018,hg38_n_B118295,hg38_n_B118387,hg38_n_B128369,hg38_n_B128389,hg38_n_B13708,hg38_n_B13735,hg38_n_B149072,hg38_n_B150520,hg38_n_B150589,hg38_n_B151815,hg38_n_B151847,hg38_n_B151882,hg38_n_B157448,hg38_n_B157485,hg38_n_B159612,hg38_n_B159639,hg38_n_B159653,hg38_n_B162790,hg38_n_B162896,hg38_n_B1629…	CEP55,CHST11,DCANP1,DLX2,FOXE1,FOXN3,GRHL2,INSIG1,MSX2,NIPBL,PAX5,PDGFRA,RDH10,SIX2,SMAD2,TGFB3,TGFBR2,TP63	BMP4,CEP55,CHST11,CTNNB1,DCANP1,DLX2,FGFR2,FOXE1,FOXN3,FREM1,GLI3,GNAS,GRHL2,INSIG1,INSIG2,IRX5,MEF2C,MMP16,MSX2,MTHFD1,MTHFD1L,NDST1,NIPBL,NODAL,PAX5,PDGFRA,PRRX1,RDH10,RUNX2,SETD2,SH3PXD2B,SIX1,SIX2,SMAD2,SMAD3,TBX15,TFAP2A,TGFB2,TGFB3,TGFBR1,TGFBR2,TP63,TWIST1,WDR19
GO Biological Process	GO:0048568	embryonic organ development	30	0.00119855	1	0.516054	1.37642	59.5748	82	431	0.0801564	0.190255	77	259	418	hg38_n_B02214,hg38_n_B102307,hg38_n_B103023,hg38_n_B107836,hg38_n_B108062,hg38_n_B109867,hg38_n_B110558,hg38_n_B111139,hg38_n_B117663,hg38_n_B12175,hg38_n_B124906,hg38_n_B125300,hg38_n_B12696,hg38_n_B128389,hg38_n_B145851,hg38_n_B145887,hg38_n_B147770,hg38_n_B147821,hg38_n_B149072,hg38_n_B151535,hg38_n_B151815,hg38_n_B151847,hg38_n_B159612,hg38_n_B162790,hg38_n_B165286,hg38_n_B167792,hg38_n_B1684…	hg38_n_B01991,hg38_n_B02021,hg38_n_B02132,hg38_n_B02214,hg38_n_B03077,hg38_n_B03716,hg38_n_B08133,hg38_n_B09874,hg38_n_B09924,hg38_n_B101266,hg38_n_B101875,hg38_n_B102123,hg38_n_B102161,hg38_n_B102180,hg38_n_B102223,hg38_n_B102287,hg38_n_B102307,hg38_n_B103023,hg38_n_B103308,hg38_n_B107836,hg38_n_B107867,hg38_n_B107903,hg38_n_B107926,hg38_n_B108043,hg38_n_B108062,hg38_n_B10870,hg38_n_B109867,hg38…	ACVR1,ALDH1A3,ALX4,ARID2,BBS5,CELSR1,CHD7,CHST11,CITED2,CLIC5,CRB2,DCANP1,DLX2,DSCAML1,E2F8,EFNA1,EN2,EPAS1,ERCC2,FBN2,FGF9,FGFR1,FOXE1,FOXF1,FOXL2,GATA2,GATA3,GBX2,GCM1,GRHL2,HAND1,HAND2,HEY2,HOXD10,INSIG1,KDR,KIT,LIF,LRIG3,MAFB,MYCN,NDRG4,NIPBL,NOG,OSR1,OVOL2,PAX2,PAX5,PDGFRA,PPP1R13L,PRDM1,RARB,RDH10,SALL1,SIX2,SIX3,SMAD2,SNAI1,SOBP,SOX9,ST14,STK3,SYF2,TBX2,TBX20,TBX3,TCF21,TEAD1,TGFB3,TGFBR2,…	ABR,ACVR1,ADA,ADM,AHI1,ALDH1A2,ALDH1A3,ALX1,ALX4,ARID2,ATOH1,ATP6V1B1,ATP8A2,BBS5,BBS7,BIRC6,BMP4,BMP5,BMP7,BMPR1A,BPTF,CASP8,CC2D2A,CCDC39,CDKN1C,CDX4,CEBPB,CELSR1,CHD7,CHRNA10,CHRNA9,CHST11,CITED2,CLIC5,COBL,COL11A1,COL2A1,CRB2,CTNNB1,CXCL8,CYR61,DCANP1,DLG1,DLL1,DLX2,DLX5,DLX6,DNAJB6,DSCAML1,E2F7,E2F8,EDN1,EFEMP1,EFNA1,EGFR,EN1,EN2,EOMES,EPAS1,EPHB2,ERCC2,EYA1,FBN2,FBXW8,FGF10,FGF9,FGFR1,FGFR2…
GO Biological Process	GO:0045185	maintenance of protein location	31	0.00129934	1	0.541406	2.15769	7.8788	17	57	0.0166178	0.298246	15	41	90	hg38_n_B01795,hg38_n_B04684,hg38_n_B101921,hg38_n_B124848,hg38_n_B177944,hg38_n_B180045,hg38_n_B184675,hg38_n_B185559,hg38_n_B185577,hg38_n_B189519,hg38_n_B189536,hg38_n_B215179,hg38_n_B218014,hg38_n_B24438,hg38_n_B254099,hg38_n_B84235,hg38_n_B93210	hg38_n_B01695,hg38_n_B01795,hg38_n_B04684,hg38_n_B101875,hg38_n_B101921,hg38_n_B109051,hg38_n_B112415,hg38_n_B112439,hg38_n_B114232,hg38_n_B115361,hg38_n_B115375,hg38_n_B122129,hg38_n_B124848,hg38_n_B129733,hg38_n_B142823,hg38_n_B157448,hg38_n_B165401,hg38_n_B165424,hg38_n_B172434,hg38_n_B177944,hg38_n_B180045,hg38_n_B180063,hg38_n_B184662,hg38_n_B184675,hg38_n_B184699,hg38_n_B185559,hg38_n_B1855…	ANK3,CAV1,FAF1,FBN2,GOLPH3,HK1,LTBP1,MXI1,NFKBIA,PINK1,SORL1,SYNE2,TAF3,TAF8,YWHAB	ANK3,ARL2,ARL2BP,CAV1,CER1,DAG1,EPB41L3,FAF1,FBN2,FLNA,FLNB,GOLPH3,GOPC,HK1,HK2,LTBP1,MDFI,MXI1,NBL1,NFKBIA,NR5A1,PFN4,PINK1,PKD2,RIT2,SCIN,SKP1,SORL1,SP100,SRI,SUN1,SUPT7L,SYNE1,SYNE2,SYNE3,TAF3,TAF8,TLN2,TMSB4X,TMSB4Y,YWHAB
GO Biological Process	GO:0090162	establishment of epithelial cell polarity	32	0.00133092	1	0.537234	2.55339	4.69963	12	34	0.0117302	0.352941	11	18	28	hg38_n_B01926,hg38_n_B114749,hg38_n_B180638,hg38_n_B182707,hg38_n_B235630,hg38_n_B238159,hg38_n_B250625,hg38_n_B259382,hg38_n_B49428,hg38_n_B49514,hg38_n_B50779,hg38_n_B84235	hg38_n_B01926,hg38_n_B01936,hg38_n_B114749,hg38_n_B134522,hg38_n_B134735,hg38_n_B134769,hg38_n_B180638,hg38_n_B180678,hg38_n_B180708,hg38_n_B182664,hg38_n_B182694,hg38_n_B182707,hg38_n_B182747,hg38_n_B235580,hg38_n_B235630,hg38_n_B238159,hg38_n_B242468,hg38_n_B250625,hg38_n_B250671,hg38_n_B256703,hg38_n_B259167,hg38_n_B259349,hg38_n_B259382,hg38_n_B32254,hg38_n_B49428,hg38_n_B49461,hg38_n_B49514,…	CDC42,CYTH3,FERMT1,FOXF1,FRMD4A,FRMD4B,GOLPH3,MYO18A,PARD3,SIPA1L3,WNT5A	CAMSAP3,CDC42,CLASP1,CYTH1,CYTH3,FERMT1,FOXF1,FRMD4A,FRMD4B,GOLPH3,HES1,MSN,MYO18A,OPHN1,PARD3,SIPA1L3,SYNE4,WNT5A
GO Biological Process	GO:0045682	regulation of epidermis development	33	0.00135426	1	0.530089	2.00961	9.95217	20	72	0.0195503	0.277778	16	41	78	hg38_n_B05477,hg38_n_B104719,hg38_n_B109867,hg38_n_B151815,hg38_n_B151847,hg38_n_B217773,hg38_n_B218496,hg38_n_B22663,hg38_n_B250625,hg38_n_B251804,hg38_n_B254377,hg38_n_B267788,hg38_n_B267809,hg38_n_B49428,hg38_n_B49514,hg38_n_B62166,hg38_n_B62237,hg38_n_B85962,hg38_n_B93866,hg38_n_B97727	hg38_n_B05477,hg38_n_B104719,hg38_n_B104790,hg38_n_B109867,hg38_n_B114139,hg38_n_B117888,hg38_n_B126105,hg38_n_B127797,hg38_n_B127814,hg38_n_B151815,hg38_n_B151847,hg38_n_B151882,hg38_n_B161795,hg38_n_B162559,hg38_n_B162575,hg38_n_B172773,hg38_n_B18371,hg38_n_B185646,hg38_n_B196010,hg38_n_B216966,hg38_n_B216979,hg38_n_B217047,hg38_n_B217064,hg38_n_B217773,hg38_n_B218435,hg38_n_B218452,hg38_n_B218…	CD109,FERMT1,FST,GRHL2,H2AFY,HEY2,MSX2,MYCN,MYSM1,NCOA3,OVOL2,PRKCH,RUNX1,TP63,WNT5A,ZFP36L1	ATOH1,BMP4,CD109,CDH3,CTNNB1,CTSL,DLL1,EZH2,FERMT1,FOXC1,FST,GAL,GRHL2,H2AFY,H2AFY2,HES1,HEY2,HPSE,KRT17,MSX2,MYCN,MYSM1,NAB1,NCOA3,NME2,OVOL2,PRKCH,PTCH1,REG3A,REG3G,ROCK1,RUNX1,SFRP4,SMAD4,SMO,SRSF6,TGFB2,TP63,VDR,WNT5A,ZFP36L1
GO Biological Process	GO:0043009	chordate embryonic development	34	0.00142242	1	0.540393	1.3277	73.8119	98	534	0.0957967	0.183521	88	307	555	hg38_n_B01587,hg38_n_B02214,hg38_n_B08286,hg38_n_B08303,hg38_n_B100401,hg38_n_B101921,hg38_n_B103023,hg38_n_B107836,hg38_n_B109867,hg38_n_B115718,hg38_n_B122412,hg38_n_B124906,hg38_n_B12696,hg38_n_B132472,hg38_n_B145851,hg38_n_B145887,hg38_n_B147770,hg38_n_B147821,hg38_n_B148669,hg38_n_B149072,hg38_n_B151535,hg38_n_B151815,hg38_n_B151847,hg38_n_B152371,hg38_n_B156104,hg38_n_B159612,hg38_n_B165044…	hg38_n_B01587,hg38_n_B01850,hg38_n_B01871,hg38_n_B02132,hg38_n_B02214,hg38_n_B02394,hg38_n_B02796,hg38_n_B03077,hg38_n_B04171,hg38_n_B05058,hg38_n_B05892,hg38_n_B05938,hg38_n_B07989,hg38_n_B08104,hg38_n_B08133,hg38_n_B08286,hg38_n_B08303,hg38_n_B08372,hg38_n_B09874,hg38_n_B09924,hg38_n_B100330,hg38_n_B100401,hg38_n_B101875,hg38_n_B101921,hg38_n_B102123,hg38_n_B102161,hg38_n_B102180,hg38_n_B102223…	ACVR1,ACVR2A,ALX4,ANGPT1,ATP6AP2,BCL2L11,BMPR2,C5,CELSR1,CHD7,CHST11,CRB2,CTR9,CUL3,DACT1,DAD1,DLX2,DMRT2,DSCAML1,E2F8,EDNRA,EPAS1,ERCC2,FGF9,FGFR1,FOXA1,FOXB1,FOXF1,FUT8,FZD1,GATA2,GATA3,GBX2,GCM1,GRHL2,HAND1,HAND2,HEY2,HOXD10,INTU,KBTBD8,KIAA1217,LIF,LMO4,LRP2,MEOX2,MYCN,NEK2,NIPBL,NOG,OSR1,OVOL2,PAX1,PAX2,PAX5,PAX7,PDGFRA,PLXNA2,PRDM1,RBBP8,RDH10,RNASEH2B,RXRA,SIX2,SLC30A1,SLC34A2,SMAD2,SNAI1,…	ABI1,ABL1,ACVR1,ACVR2A,ADA,ADM,ALDH1A2,ALKBH1,ALS2,ALX1,ALX4,AMOT,ANGPT1,ANKRD11,APAF1,APBA1,APOB,AR,ARNT2,ATM,ATP6AP2,AXIN2,BCL10,BCL2L11,BIRC6,BMP2,BMP4,BMP5,BMP7,BMPR1A,BMPR2,BPTF,BTF3,C5,C6,CAPN2,CASP8,CC2D2A,CCNB2,CDKN1C,CDX4,CEBPB,CECR2,CELSR1,CENPU,CFL1,CHD7,CHRD,CHST11,CNOT2,COBL,COL11A1,COL2A1,CRB2,CTNNB1,CTR9,CUL3,CYR61,DACT1,DAD1,DKK1,DLC1,DLG1,DLL1,DLX2,DMRT2,DNAJB6,DSCAML1,E2F7,E2F8,…
GO Biological Process	GO:0032507	maintenance of protein location in cell	35	0.00146425	1	0.540393	2.26081	6.63478	15	48	0.0146628	0.3125	13	36	82	hg38_n_B01795,hg38_n_B04684,hg38_n_B101921,hg38_n_B124848,hg38_n_B177944,hg38_n_B180045,hg38_n_B184675,hg38_n_B185559,hg38_n_B185577,hg38_n_B189519,hg38_n_B189536,hg38_n_B215179,hg38_n_B218014,hg38_n_B254099,hg38_n_B84235	hg38_n_B01795,hg38_n_B04684,hg38_n_B101875,hg38_n_B101921,hg38_n_B109051,hg38_n_B112415,hg38_n_B112439,hg38_n_B114232,hg38_n_B115361,hg38_n_B115375,hg38_n_B122129,hg38_n_B124848,hg38_n_B129733,hg38_n_B142823,hg38_n_B165401,hg38_n_B165424,hg38_n_B172434,hg38_n_B177944,hg38_n_B180045,hg38_n_B180063,hg38_n_B184662,hg38_n_B184675,hg38_n_B184699,hg38_n_B185559,hg38_n_B185577,hg38_n_B189519,hg38_n_B189…	ANK3,CAV1,FAF1,GOLPH3,HK1,MXI1,NFKBIA,PINK1,SORL1,SYNE2,TAF3,TAF8,YWHAB	ANK3,ARL2,ARL2BP,CAV1,DAG1,EPB41L3,FAF1,FLNA,FLNB,GOLPH3,GOPC,HK1,HK2,MDFI,MXI1,NFKBIA,NR5A1,PFN4,PINK1,PKD2,RIT2,SCIN,SKP1,SORL1,SRI,SUN1,SUPT7L,SYNE1,SYNE2,SYNE3,TAF3,TAF8,TLN2,TMSB4X,TMSB4Y,YWHAB
GO Biological Process	GO:0030334	regulation of cell migration	36	0.00153815	1	0.551898	1.27791	97.0336	124	702	0.121212	0.176638	116	416	717	hg38_n_B02176,hg38_n_B05477,hg38_n_B08286,hg38_n_B08303,hg38_n_B09020,hg38_n_B111139,hg38_n_B115718,hg38_n_B115944,hg38_n_B12175,hg38_n_B121810,hg38_n_B12264,hg38_n_B124364,hg38_n_B124848,hg38_n_B126334,hg38_n_B126943,hg38_n_B145851,hg38_n_B145887,hg38_n_B148669,hg38_n_B150347,hg38_n_B152371,hg38_n_B153777,hg38_n_B154225,hg38_n_B154251,hg38_n_B156605,hg38_n_B160352,hg38_n_B163113,hg38_n_B164620,h…	hg38_n_B00799,hg38_n_B00813,hg38_n_B01150,hg38_n_B01695,hg38_n_B01936,hg38_n_B01967,hg38_n_B02176,hg38_n_B02431,hg38_n_B02654,hg38_n_B03345,hg38_n_B03377,hg38_n_B03542,hg38_n_B03560,hg38_n_B03762,hg38_n_B03802,hg38_n_B05175,hg38_n_B05196,hg38_n_B05228,hg38_n_B05248,hg38_n_B05477,hg38_n_B08133,hg38_n_B08286,hg38_n_B08303,hg38_n_B08372,hg38_n_B09020,hg38_n_B09702,hg38_n_B09723,hg38_n_B100760,hg38_n…	ACVR1,ACVR1C,ADRA2A,ANGPT1,ANXA1,ANXA3,ARID2,ATP5A1,ATP8A1,BMPR2,C5,CCR1,CDH13,CITED2,CLIC4,CMKLR1,CPNE3,CXCL12,CYP1B1,DAB2IP,DACH1,DAPK2,DAPK3,DCN,DIAPH1,DOCK10,DOCK4,DPYSL3,DUSP10,EFNA1,ERBB4,ETS1,F3,FBXO31,FGFR1,FLT1,FN1,FOXF1,FOXP1,GATA3,GREM1,HAS2,HDAC9,IGF1R,IGFBP5,IL33,INSM1,IRS2,ITGA2,ITGA2B,ITGA4,ITGA6,JAG1,KDR,KIF14,KIT,LAMA3,LDB2,LGR6,LMO4,MARVELD3,MEOX2,MET,MYSM1,NAV3,NDRG4,NIPBL,NKX6…	ABHD2,ABL1,ABR,ACKR3,ACVR1,ACVR1C,ADA,ADAM8,ADAM9,ADAMTS9,ADARB1,ADGRB1,ADGRG1,ADIPOQ,ADRA2A,AGTR2,AKT2,ALOX12,AMOT,AMOTL1,ANGPT1,ANGPT2,ANGPT4,ANO6,ANXA1,ANXA3,APC,APOD,APP,ARHGEF7,ARID2,ARSB,ATOH8,ATP5A1,ATP8A1,BAG4,BCAR1,BCAS3,BCL2,BDKRB1,BEX4,BMP10,BMP2,BMP4,BMP5,BMP7,BMPER,BMPR1A,BMPR2,BST2,C5,C5orf30,CAMK1D,CAMSAP3,CAPN7,CARMIL1,CBLL1,CCBE1,CCL1,CCL2,CCL24,CCR1,CCR7,CD40,CD74,CDH13,CEMIP,CG…
GO Biological Process	GO:0072655	establishment of protein localization to mitochondrion	37	0.00155096	1	0.541454	2.18403	7.3259	16	53	0.0156403	0.301887	13	38	68	hg38_n_B01795,hg38_n_B12186,hg38_n_B124364,hg38_n_B166543,hg38_n_B185559,hg38_n_B185577,hg38_n_B217474,hg38_n_B249463,hg38_n_B256198,hg38_n_B31295,hg38_n_B37633,hg38_n_B37650,hg38_n_B37683,hg38_n_B42630,hg38_n_B61425,hg38_n_B95242	hg38_n_B01795,hg38_n_B116389,hg38_n_B12186,hg38_n_B123414,hg38_n_B124340,hg38_n_B124364,hg38_n_B124409,hg38_n_B127308,hg38_n_B127338,hg38_n_B149141,hg38_n_B159714,hg38_n_B166543,hg38_n_B171707,hg38_n_B173132,hg38_n_B173157,hg38_n_B185559,hg38_n_B185577,hg38_n_B19957,hg38_n_B204853,hg38_n_B217474,hg38_n_B221636,hg38_n_B235999,hg38_n_B248055,hg38_n_B248077,hg38_n_B249463,hg38_n_B256198,hg38_n_B2567…	BCL2L11,DNAJC19,DNLZ,GRPEL2,HK1,IMMP2L,MFF,MTX1,MTX2,PINK1,TIMM13,TIMM21,TIMM9	AGK,BCL2L11,BID,CHCHD4,COX18,DNAJC19,DNLZ,FBXO7,FIS1,GDAP1,GRPEL1,GRPEL2,HK1,HK2,HSP90AA1,HSPA4,IMMP2L,MFF,MIPEP,MTERF4,MTX1,MTX2,MTX3,PDE2A,PINK1,PMAIP1,SAMM50,TIMM10,TIMM13,TIMM21,TIMM22,TIMM44,TIMM9,TOMM20,TOMM40,TOMM5,TOMM7,TOMM70
GO Biological Process	GO:0098761	cellular response to interleukin-7	38	0.00157999	1	0.537073	2.78254	3.59384	10	26	0.00977517	0.384615	8	12	40	hg38_n_B06089,hg38_n_B06112,hg38_n_B100842,hg38_n_B108462,hg38_n_B213228,hg38_n_B213352,hg38_n_B230149,hg38_n_B42577,hg38_n_B57249,hg38_n_B87441	hg38_n_B06089,hg38_n_B06112,hg38_n_B100842,hg38_n_B108462,hg38_n_B144760,hg38_n_B149604,hg38_n_B213228,hg38_n_B213288,hg38_n_B213316,hg38_n_B213352,hg38_n_B230149,hg38_n_B230179,hg38_n_B246373,hg38_n_B246392,hg38_n_B246404,hg38_n_B246428,hg38_n_B246459,hg38_n_B42513,hg38_n_B42577,hg38_n_B57249,hg38_n_B84568,hg38_n_B87338,hg38_n_B87409,hg38_n_B87441,hg38_n_B87461,hg38_n_B87518	FYN,HIST1H3A,IRS1,IRS2,JAK1,PIK3CB,PIK3R1,SOCS1	FYN,HIST1H3A,IL7,IL7R,IRS1,IRS2,JAK1,PIK3C3,PIK3CB,PIK3R1,PTK2B,SOCS1
GO Biological Process	GO:0038111	interleukin-7-mediated signaling pathway	38	0.00157999	1	0.537073	2.78254	3.59384	10	26	0.00977517	0.384615	8	12	39	hg38_n_B06089,hg38_n_B06112,hg38_n_B100842,hg38_n_B108462,hg38_n_B213228,hg38_n_B213352,hg38_n_B230149,hg38_n_B42577,hg38_n_B57249,hg38_n_B87441	hg38_n_B06089,hg38_n_B06112,hg38_n_B100842,hg38_n_B108462,hg38_n_B144760,hg38_n_B149604,hg38_n_B213228,hg38_n_B213288,hg38_n_B213316,hg38_n_B213352,hg38_n_B230149,hg38_n_B230179,hg38_n_B246373,hg38_n_B246392,hg38_n_B246404,hg38_n_B246428,hg38_n_B246459,hg38_n_B42513,hg38_n_B42577,hg38_n_B57249,hg38_n_B84568,hg38_n_B87338,hg38_n_B87409,hg38_n_B87441,hg38_n_B87461,hg38_n_B87518	FYN,HIST1H3A,IRS1,IRS2,JAK1,PIK3CB,PIK3R1,SOCS1	FYN,HIST1H3A,IL7,IL7R,IRS1,IRS2,JAK1,PIK3C3,PIK3CB,PIK3R1,PTK2B,SOCS1
GO Biological Process	GO:1903147	negative regulation of mitophagy	40	0.00161585	1	0.5218	5.78768	0.691123	4	5	0.00391007	0.8	4	4	9	hg38_n_B01795,hg38_n_B192145,hg38_n_B225278,hg38_n_B230149	hg38_n_B01795,hg38_n_B192145,hg38_n_B225278,hg38_n_B230149,hg38_n_B230179	CLEC16A,PINK1,TIGAR,VPS13C	CLEC16A,PINK1,TIGAR,VPS13C
GO Biological Process	GO:0021934	hindbrain tangential cell migration	40	0.00161585	1	0.5218	5.78768	0.691123	4	5	0.00391007	0.8	2	2	2	hg38_n_B17364,hg38_n_B17392,hg38_n_B67001,hg38_n_B67025	hg38_n_B17364,hg38_n_B17392,hg38_n_B17429,hg38_n_B67001,hg38_n_B67025	PHOX2B,PLXNA2	PHOX2B,PLXNA2
GO Biological Process	GO:0048732	gland development	42	0.00166216	1	0.511195	1.37058	57.6396	79	417	0.0772238	0.189448	72	253	396	hg38_n_B01926,hg38_n_B05114,hg38_n_B06112,hg38_n_B08286,hg38_n_B08303,hg38_n_B110558,hg38_n_B111139,hg38_n_B115770,hg38_n_B121810,hg38_n_B124848,hg38_n_B124906,hg38_n_B126943,hg38_n_B145851,hg38_n_B145887,hg38_n_B157412,hg38_n_B160352,hg38_n_B162790,hg38_n_B163906,hg38_n_B166360,hg38_n_B168426,hg38_n_B168457,hg38_n_B16866,hg38_n_B169937,hg38_n_B178086,hg38_n_B178643,hg38_n_B180045,hg38_n_B181565,…	hg38_n_B01926,hg38_n_B01936,hg38_n_B01967,hg38_n_B05114,hg38_n_B06112,hg38_n_B06129,hg38_n_B06416,hg38_n_B08286,hg38_n_B08303,hg38_n_B08372,hg38_n_B100134,hg38_n_B100249,hg38_n_B100473,hg38_n_B102123,hg38_n_B10463,hg38_n_B10631,hg38_n_B107095,hg38_n_B107160,hg38_n_B107182,hg38_n_B108081,hg38_n_B108101,hg38_n_B110320,hg38_n_B110558,hg38_n_B110594,hg38_n_B111139,hg38_n_B111204,hg38_n_B11141,hg38_n_…	AK4,ALDH1A3,ANXA1,ARID5B,BCL2L11,BSX,CAV1,CDC42,CELA1,CITED2,CUL3,DBP,E2F8,ELF5,ERBB4,ESRP2,ETS1,FGFR1,FOXA1,FOXB1,FOXE1,FOXF1,GATA2,GATA3,HAND2,HNRNPD,HOXD13,HRH2,IGFBP5,INSM1,IRS2,ITGA2,JARID2,KALRN,KDM5B,LMO4,MAFB,MSX2,NFIB,NFKBIA,NOG,ONECUT1,PAX1,PCSK9,PDGFRA,PLXNA1,PLXND1,PTCD2,PTF1A,PTN,PTPN3,QDPR,RHBDD3,RXRA,SALL1,SEMA3A,SIX3,SOSTDC1,SOX2,SOX9,SULF2,TBX2,TBX3,TCF21,TGFB3,TGFBR2,TP63,UMPS,W…	AACS,ABCB4,ABL1,ADA,ADCYAP1,AK4,AKT2,ALDH1A2,ALDH1A3,ANXA1,APLN,APRT,AR,AREG,ARG1,ARHGAP5,ARID5B,ASCL1,ASNS,ASXL1,ATM,BAAT,BCL11B,BCL2,BCL2L11,BMP2,BMP4,BMP7,BMPR1A,BSX,C8orf22,CAPN1,CAV1,CCDC39,CCNB2,CCND1,CDC42,CDH1,CDKN1C,CEBPB,CEBPG,CELA1,CITED2,CLCN2,CLDN1,COBL,CPB2,CPS1,CREB1,CSF1,CSNK2A1,CST3,CTNNB1,CUL3,CYP7B1,DAG1,DBP,DKK3,DRD2,E2F7,E2F8,EDA,EDAR,EGF,EGFR,ELF3,ELF5,EPHB3,ERBB4,ESR1,ESRP2…
GO Biological Process	GO:2000047	regulation of cell-cell adhesion mediated by cadherin	43	0.00170562	1	0.512362	3.94615	1.52047	6	11	0.0058651	0.545454	4	6	11	hg38_n_B206609,hg38_n_B215425,hg38_n_B252231,hg38_n_B252270,hg38_n_B49428,hg38_n_B49514	hg38_n_B19288,hg38_n_B206579,hg38_n_B206609,hg38_n_B215425,hg38_n_B252231,hg38_n_B252270,hg38_n_B252300,hg38_n_B25815,hg38_n_B49428,hg38_n_B49461,hg38_n_B49514	FOXA1,FOXA2,RGCC,WNT5A	EPCAM,FOXA1,FOXA2,RGCC,WNT3A,WNT5A
GO Biological Process	GO:0035019	somatic stem cell population maintenance	44	0.00190388	1	0.558919	1.92312	10.9197	21	79	0.0205279	0.265823	17	39	66	hg38_n_B00190,hg38_n_B100401,hg38_n_B12696,hg38_n_B151966,hg38_n_B169937,hg38_n_B232186,hg38_n_B240337,hg38_n_B241830,hg38_n_B241873,hg38_n_B246935,hg38_n_B246962,hg38_n_B25406,hg38_n_B25579,hg38_n_B25681,hg38_n_B50946,hg38_n_B56229,hg38_n_B61425,hg38_n_B64520,hg38_n_B64641,hg38_n_B67994,hg38_n_B68064	hg38_n_B00190,hg38_n_B05892,hg38_n_B05938,hg38_n_B100330,hg38_n_B100401,hg38_n_B11583,hg38_n_B11603,hg38_n_B12696,hg38_n_B13100,hg38_n_B13121,hg38_n_B13152,hg38_n_B146050,hg38_n_B146088,hg38_n_B148700,hg38_n_B148720,hg38_n_B151947,hg38_n_B151966,hg38_n_B153866,hg38_n_B153926,hg38_n_B153946,hg38_n_B163698,hg38_n_B163761,hg38_n_B163784,hg38_n_B169937,hg38_n_B188720,hg38_n_B192497,hg38_n_B213163,hg3…	ELF5,EPAS1,FOXP1,GATA2,KIT,KLF10,LDB2,NOG,PRDM16,SALL1,SIX2,SMAD2,SOX2,SOX4,SOX9,VANGL2,ZFP36L2	BCL9,DPPA4,ELF5,EPAS1,FGF10,FOXD3,FOXP1,GATA2,HES1,KIT,KLF10,KLF4,LDB1,LDB2,LIG4,NANOG,NOG,PBX1,POLR2C,POLR2D,POLR2H,PRDM14,PRDM16,RAF1,RBPJ,SALL1,SALL4,SFRP1,SIX2,SMAD2,SMAD4,SOX2,SOX4,SOX9,TDGF1,VANGL2,WNT7A,ZFP36L2,ZHX2
GO Biological Process	GO:2000049	positive regulation of cell-cell adhesion mediated by cadherin	45	0.00194684	1	0.558828	4.52163	1.1058	5	8	0.00488759	0.625	3	4	7	hg38_n_B215425,hg38_n_B252231,hg38_n_B252270,hg38_n_B49428,hg38_n_B49514	hg38_n_B19288,hg38_n_B215425,hg38_n_B252231,hg38_n_B252270,hg38_n_B252300,hg38_n_B49428,hg38_n_B49461,hg38_n_B49514	FOXA1,FOXA2,WNT5A	FOXA1,FOXA2,WNT3A,WNT5A
GO Biological Process	GO:0043619	regulation of transcription from RNA polymerase II promoter in response to oxidative stress	45	0.00194684	1	0.558828	4.52163	1.1058	5	8	0.00488759	0.625	4	5	11	hg38_n_B02485,hg38_n_B253752,hg38_n_B253781,hg38_n_B25681,hg38_n_B264639	hg38_n_B02485,hg38_n_B253752,hg38_n_B253781,hg38_n_B253801,hg38_n_B25681,hg38_n_B25728,hg38_n_B264639,hg38_n_B37701	ATF4,CHD6,EPAS1,SESN2	ATF4,CHD6,EPAS1,NFE2L2,SESN2
GO Biological Process	GO:0003002	regionalization	47	0.002018	1	0.554608	1.41988	44.3701	63	321	0.0615836	0.196262	57	190	312	hg38_n_B01587,hg38_n_B04684,hg38_n_B109867,hg38_n_B111139,hg38_n_B115718,hg38_n_B117663,hg38_n_B121810,hg38_n_B12696,hg38_n_B132472,hg38_n_B158031,hg38_n_B165286,hg38_n_B165572,hg38_n_B168493,hg38_n_B168514,hg38_n_B170907,hg38_n_B17364,hg38_n_B17392,hg38_n_B176107,hg38_n_B177571,hg38_n_B18784,hg38_n_B18823,hg38_n_B188562,hg38_n_B188667,hg38_n_B196600,hg38_n_B202580,hg38_n_B215425,hg38_n_B222444,h…	hg38_n_B00827,hg38_n_B01587,hg38_n_B01695,hg38_n_B04644,hg38_n_B04684,hg38_n_B05058,hg38_n_B06416,hg38_n_B08874,hg38_n_B101875,hg38_n_B105702,hg38_n_B10870,hg38_n_B109349,hg38_n_B109373,hg38_n_B109394,hg38_n_B109424,hg38_n_B109867,hg38_n_B110722,hg38_n_B110747,hg38_n_B111139,hg38_n_B111204,hg38_n_B114139,hg38_n_B115687,hg38_n_B115718,hg38_n_B116173,hg38_n_B116234,hg38_n_B116867,hg38_n_B117606,hg3…	ACVR2A,ALX4,ATP6AP2,BASP1,BMPR1B,BMPR2,CELSR1,CITED2,CRB2,CYP26B1,DBX1,DCANP1,DISP1,DLX2,DMRTA2,DPCD,DSCAML1,DYNC2H1,FOXA1,FOXA2,FOXB1,FOXF1,GBX2,GREM1,HEY2,HHIP,HOXC13,HOXD10,HOXD11,HOXD13,INTU,LRP2,MAFB,MEOX2,MLLT3,MNS1,MSX2,NKX6-1,NOG,OSR1,OVOL2,PAX1,PAX2,PAX7,PBX3,PLXNA2,SEMA3A,SIX2,SIX3,SMAD2,SNAI1,TBX20,TBX3,TP63,VANGL2,WNT5A,WNT7B	ABI1,ACVR2A,ADGRG1,AHI1,AIDA,ALDH1A2,ALX1,ALX4,ARC,ASCL1,ATM,ATP6AP2,AXIN2,BARX1,BASP1,BMP2,BMP4,BMPR1A,BMPR1B,BMPR2,BPTF,BTG2,CDX4,CELSR1,CER1,CHRD,CHSY1,CITED2,COBL,CRB2,CTNNB1,CTNNBIP1,CXXC4,CYP26B1,CYP26C1,DBX1,DCANP1,DISP1,DKK1,DLL1,DLL4,DLX2,DMRTA2,DPCD,DSCAML1,DUSP6,DYNC2H1,EDN1,EGF,EGR2,EMX2,EN1,EOMES,EPB41L5,ETS2,EVX1,FEZF1,FGF10,FGFR2,FOXA1,FOXA2,FOXB1,FOXC1,FOXF1,FOXG1,FZD5,GBX2,GLI1,G…
GO Biological Process	GO:0003231	cardiac ventricle development	48	0.0020417	1	0.54943	1.63984	20.7337	34	150	0.0332356	0.226667	31	80	117	hg38_n_B08286,hg38_n_B08303,hg38_n_B100401,hg38_n_B107836,hg38_n_B109867,hg38_n_B111139,hg38_n_B117663,hg38_n_B122412,hg38_n_B12696,hg38_n_B147770,hg38_n_B147821,hg38_n_B151815,hg38_n_B151847,hg38_n_B166360,hg38_n_B180045,hg38_n_B202206,hg38_n_B202580,hg38_n_B210219,hg38_n_B232186,hg38_n_B235630,hg38_n_B240337,hg38_n_B24438,hg38_n_B251082,hg38_n_B260001,hg38_n_B35762,hg38_n_B36913,hg38_n_B40221,h…	hg38_n_B00855,hg38_n_B08133,hg38_n_B08286,hg38_n_B08303,hg38_n_B08372,hg38_n_B09874,hg38_n_B09924,hg38_n_B100330,hg38_n_B100401,hg38_n_B107836,hg38_n_B107867,hg38_n_B107903,hg38_n_B107926,hg38_n_B109867,hg38_n_B111139,hg38_n_B111204,hg38_n_B117606,hg38_n_B117663,hg38_n_B121376,hg38_n_B121455,hg38_n_B122369,hg38_n_B122412,hg38_n_B122486,hg38_n_B12696,hg38_n_B128021,hg38_n_B145267,hg38_n_B145324,hg…	ACVR1,BMPR2,CHD7,CITED2,FOXF1,FZD1,GATA3,GRHL2,HAND1,HAND2,HEY2,JAG1,LMO4,LRP2,LTBP1,MYL2,NOG,POU4F1,PPP1R13L,PRDM1,PTCD2,RXRA,SALL1,SCN5A,SOX4,TBX20,TBX3,TBX5,TGFBR2,VANGL2,WNT5A	ACVR1,AP2B1,BMP10,BMP4,BMPR1A,BMPR2,C5orf42,CHD7,CITED2,COL11A1,CPE,CYR61,DLL4,DNM2,FGFR2,FGFRL1,FOXC1,FOXF1,FZD1,FZD2,GATA3,GRHL2,HAND1,HAND2,HEG1,HES1,HEY2,ISL1,JAG1,KCNK2,LMO4,LRP2,LTBP1,MDM2,MEF2C,MYL2,MYOCD,NOG,NPY2R,NPY5R,NRG1,NSD2,PAX8,PITX2,PKP2,POU4F1,PPP1R13L,PRDM1,PROX1,PTCD2,RBPJ,RXRA,RYR2,SALL1,SALL4,SCN5A,SEMA3C,SFRP2,SMAD4,SMAD6,SMAD7,SMARCD3,SOX11,SOX4,TBX20,TBX3,TBX5,TGFB2,TGFBR1…
GO Biological Process	GO:0033365	protein localization to organelle	49	0.00207864	1	0.547954	1.36304	57.225	78	414	0.0762463	0.188406	74	304	590	hg38_n_B00132,hg38_n_B00676,hg38_n_B01795,hg38_n_B101158,hg38_n_B101921,hg38_n_B110484,hg38_n_B110885,hg38_n_B110968,hg38_n_B116777,hg38_n_B12066,hg38_n_B12186,hg38_n_B123191,hg38_n_B124364,hg38_n_B145095,hg38_n_B14619,hg38_n_B148351,hg38_n_B152371,hg38_n_B156605,hg38_n_B162106,hg38_n_B166543,hg38_n_B167317,hg38_n_B167819,hg38_n_B168209,hg38_n_B173427,hg38_n_B175377,hg38_n_B176107,hg38_n_B177689,…	hg38_n_B00132,hg38_n_B00461,hg38_n_B00676,hg38_n_B00727,hg38_n_B00890,hg38_n_B01450,hg38_n_B01795,hg38_n_B02525,hg38_n_B02536,hg38_n_B04845,hg38_n_B08245,hg38_n_B08856,hg38_n_B100024,hg38_n_B101158,hg38_n_B101266,hg38_n_B101921,hg38_n_B108081,hg38_n_B108101,hg38_n_B108394,hg38_n_B108966,hg38_n_B109349,hg38_n_B109373,hg38_n_B109394,hg38_n_B109424,hg38_n_B110484,hg38_n_B110885,hg38_n_B110968,hg38_n…	ABRA,AP3B1,ARL6,ARNTL,ATP6V1D,BCL2L11,BCL6,C2orf71,CBLB,CEP57,CEP83,DDX1,DIAPH1,DNAJC19,DNLZ,DYNC2H1,FGF9,FYB1,GOLPH3,GRPEL2,H2AFY,HK1,HSPA8,IMMP2L,MFF,MTX1,MTX2,NEDD4,NFKBIA,NUP54,PES1,PEX10,PEX7,PIK3R1,PIKFYVE,PINK1,RAE1,RANBP6,RERE,RPL13,RPL18,RPL31,RPLP1,RPS10,RPS12,RPS13,RPS14,RPS23,RPS25,RPS27,RPS3,RRS1,RUVBL2,SH3BP4,SIX2,SIX3,SLF2,SMURF1,SNX10,SORL1,SOX9,SPDL1,SRP9,SYK,SYNE2,TAF3,TAF8,TEX1…	ABRA,AGK,ANK2,AP3B1,AP3D1,AP3M1,AP4M1,ARL1,ARL2,ARL2BP,ARL5A,ARL5B,ARL6,ARNTL,ATP6V1D,ATR,ATRX,BANP,BBIP1,BBS9,BCAP31,BCL2L11,BCL6,BICD1,BICD2,BID,BMP4,BMP7,C12orf66,C2orf71,C5orf42,CACNG2,CARM1,CBLB,CC2D2A,CCDC14,CDK1,CENPA,CEP57,CEP68,CEP83,CHCHD4,CNEP1R1,CNTLN,COG3,COG7,COX18,CRIPT,CROCC,CSE1L,CTNNB1,DAG1,DCP1A,DDX1,DDX3X,DHX9,DIAPH1,DISC1,DNAJB6,DNAJC19,DNLZ,DNM1L,DRD1,DYNC2H1,EGF,ESCO2,ESR1,…
GO Biological Process	GO:0030856	regulation of epithelial cell differentiation	50	0.00209682	1	0.541691	1.66552	19.2132	32	139	0.0312805	0.230216	27	76	132	hg38_n_B104719,hg38_n_B109867,hg38_n_B124848,hg38_n_B128068,hg38_n_B151815,hg38_n_B151847,hg38_n_B167819,hg38_n_B180045,hg38_n_B188562,hg38_n_B200267,hg38_n_B200346,hg38_n_B202580,hg38_n_B217773,hg38_n_B218496,hg38_n_B22663,hg38_n_B23035,hg38_n_B240238,hg38_n_B241830,hg38_n_B241873,hg38_n_B251082,hg38_n_B251804,hg38_n_B254377,hg38_n_B263757,hg38_n_B267788,hg38_n_B267809,hg38_n_B39068,hg38_n_B6216…	hg38_n_B00233,hg38_n_B00304,hg38_n_B00332,hg38_n_B04347,hg38_n_B104719,hg38_n_B104790,hg38_n_B107995,hg38_n_B109867,hg38_n_B110722,hg38_n_B110747,hg38_n_B114139,hg38_n_B117888,hg38_n_B124848,hg38_n_B126105,hg38_n_B127797,hg38_n_B127814,hg38_n_B128068,hg38_n_B128833,hg38_n_B128854,hg38_n_B128913,hg38_n_B151815,hg38_n_B151847,hg38_n_B151882,hg38_n_B156284,hg38_n_B156320,hg38_n_B156345,hg38_n_B15637…	ARNTL,BTG1,CAV1,CD109,GATA3,GRHL2,H2AFY,HEY2,JAG1,LIF,MSX2,MYCN,NCOA3,NKX6-1,OSR1,OVOL2,PAX2,PRKCH,PROM1,RHEB,RUNX1,SOX9,STAT1,TBX3,TMEM100,TP63,ZFP36L1	ADIPOQ,AHI1,AJAP1,ALOX12,APOLD1,ARNTL,ASCL1,ATOH1,ATOH8,BMP4,BMP6,BTG1,CAV1,CCND1,CD109,CD24,CDH5,CDKN1C,CLDN5,CTNNB1,CTSL,DLL1,EZH2,FAT4,FOXC1,FOXE3,FRZB,GATA3,GDNF,GRHL2,GSK3B,H2AFY,H2AFY2,HES1,HEY2,ID1,IFNG,JAG1,LIF,MSX2,MYCN,NCOA3,NKX6-1,NME2,NODAL,OSR1,OVOL2,PAX2,PAX6,PAX8,PRKCH,PRKX,PROC,PROM1,PTCH1,REG3A,REG3G,RFX3,RHEB,ROCK1,RUNX1,S1PR3,SFRP4,SMO,SOX9,SRSF6,STAT1,TBX3,TMEM100,TP63,VDR,WWT…
GO Biological Process	GO:0022612	gland morphogenesis	51	0.00212836	1	0.53906	1.73136	16.1723	28	117	0.0273705	0.239316	24	66	96	hg38_n_B01926,hg38_n_B115770,hg38_n_B121810,hg38_n_B124848,hg38_n_B145851,hg38_n_B145887,hg38_n_B157412,hg38_n_B16866,hg38_n_B178086,hg38_n_B202580,hg38_n_B215425,hg38_n_B219176,hg38_n_B233908,hg38_n_B240337,hg38_n_B240817,hg38_n_B241830,hg38_n_B241873,hg38_n_B37577,hg38_n_B41567,hg38_n_B42376,hg38_n_B47008,hg38_n_B49428,hg38_n_B49514,hg38_n_B56153,hg38_n_B56330,hg38_n_B62166,hg38_n_B62237,hg38_n…	hg38_n_B01926,hg38_n_B01936,hg38_n_B01967,hg38_n_B100134,hg38_n_B100249,hg38_n_B10463,hg38_n_B110320,hg38_n_B112367,hg38_n_B112415,hg38_n_B112439,hg38_n_B115770,hg38_n_B116361,hg38_n_B116389,hg38_n_B118295,hg38_n_B118387,hg38_n_B119613,hg38_n_B121376,hg38_n_B121455,hg38_n_B121677,hg38_n_B121702,hg38_n_B121810,hg38_n_B124848,hg38_n_B128431,hg38_n_B128514,hg38_n_B134522,hg38_n_B134596,hg38_n_B13473…	BSX,CAV1,CDC42,CUL3,ESRP2,FGFR1,FOXA1,HOXD13,IGFBP5,KDM5B,MSX2,NFIB,NOG,PLXNA1,PLXND1,SEMA3A,SOSTDC1,SOX9,TBX2,TBX3,TGFB3,TGFBR2,TP63,WNT5A	AR,AREG,ARG1,BCL2,BMP4,BMP7,BSX,CAPN1,CAV1,CDC42,CEBPB,CSF1,CUL3,CYP7B1,DAG1,EDA,EDAR,EGFR,ELF3,ESR1,ESRP2,FGF10,FGF7,FGFR1,FGFR2,FOXA1,GLI2,GLI3,HOXD13,ID4,IGFBP5,IL6,KDM5B,MSN,MSX2,NFIB,NOG,NRG3,NRP1,NTN1,PAX6,PGR,PLXNA1,PLXND1,PROX1,PTCH1,SEMA3A,SEMA3C,SERPINB5,SFRP1,SHH,SOSTDC1,SOX9,SRC,TBX2,TBX3,TGFB2,TGFB3,TGFBR2,TGM2,TNC,TP63,TWSG1,VDR,WNT4,WNT5A
GO Biological Process	GO:0048863	stem cell differentiation	52	0.00216101	1	0.536804	1.57625	24.7422	39	179	0.0381232	0.217877	32	91	133	hg38_n_B02727,hg38_n_B121810,hg38_n_B122412,hg38_n_B149072,hg38_n_B16649,hg38_n_B188562,hg38_n_B197800,hg38_n_B210183,hg38_n_B210219,hg38_n_B215425,hg38_n_B222444,hg38_n_B23035,hg38_n_B232935,hg38_n_B240398,hg38_n_B240817,hg38_n_B241830,hg38_n_B241873,hg38_n_B251082,hg38_n_B251804,hg38_n_B25521,hg38_n_B25579,hg38_n_B260001,hg38_n_B263757,hg38_n_B35762,hg38_n_B41162,hg38_n_B43430,hg38_n_B50559,hg3…	hg38_n_B02727,hg38_n_B02740,hg38_n_B02748,hg38_n_B02796,hg38_n_B08874,hg38_n_B102161,hg38_n_B102180,hg38_n_B102223,hg38_n_B112367,hg38_n_B112415,hg38_n_B112439,hg38_n_B115980,hg38_n_B116018,hg38_n_B117994,hg38_n_B118054,hg38_n_B121376,hg38_n_B121455,hg38_n_B121677,hg38_n_B121702,hg38_n_B121810,hg38_n_B122369,hg38_n_B122412,hg38_n_B122486,hg38_n_B122589,hg38_n_B122612,hg38_n_B126105,hg38_n_B128431…	ACVR1,EDNRA,EDNRB,ERBB4,ERCC2,FOXA1,FZD1,GBX2,GREM1,HAND2,HMGA2,JAG1,JARID2,KBTBD8,KIT,LIF,MSI2,MSX2,OSR1,OVOL2,PAX2,PHOX2B,PUM1,RDH10,SEMA3A,SETD6,SIX3,SOX9,TAPT1,TBX2,TP63,ZNF281	A2M,ACVR1,ALDH1A2,ALX1,ASCL1,BATF,BCHE,BMPR1A,CDK6,CFL1,CYP26C1,EDN1,EDN3,EDNRA,EDNRB,EFNB1,EOMES,EPCAM,ERBB4,ERCC2,ESR1,FGFR2,FOXA1,FOXC1,FRZB,FZD1,GBX2,GDNF,GPM6A,GREM1,GSC,HAND2,HES1,HMGA2,ISL1,JAG1,JARID2,KBTBD8,KIT,KITLG,LEF1,LIF,MEF2C,MEOX1,MSI2,MSX1,MSX2,MTF2,MYOCD,NRG1,NRP1,OSR1,OVOL2,PAX2,PDX1,PEF1,PHOX2B,PITX2,POU6F2,PSMD11,PUM1,RBPJ,RDH10,RET,RUNX2,SEMA3A,SEMA3C,SEMA3F,SETD2,SETD6,SFRP…
GO Biological Process	GO:0035239	tube morphogenesis	53	0.00226141	1	0.551144	1.39688	47.9639	67	347	0.0654937	0.193084	61	199	325	hg38_n_B02176,hg38_n_B08286,hg38_n_B08303,hg38_n_B100401,hg38_n_B110558,hg38_n_B115770,hg38_n_B117663,hg38_n_B122412,hg38_n_B124848,hg38_n_B126334,hg38_n_B12696,hg38_n_B147770,hg38_n_B147821,hg38_n_B149072,hg38_n_B151535,hg38_n_B151815,hg38_n_B151847,hg38_n_B157412,hg38_n_B165153,hg38_n_B16866,hg38_n_B170137,hg38_n_B178799,hg38_n_B180045,hg38_n_B188562,hg38_n_B202580,hg38_n_B213352,hg38_n_B215425…	hg38_n_B00827,hg38_n_B01936,hg38_n_B01967,hg38_n_B02132,hg38_n_B02176,hg38_n_B07989,hg38_n_B08104,hg38_n_B08286,hg38_n_B08303,hg38_n_B08372,hg38_n_B100330,hg38_n_B100401,hg38_n_B102123,hg38_n_B103308,hg38_n_B10463,hg38_n_B106582,hg38_n_B106640,hg38_n_B106708,hg38_n_B110558,hg38_n_B110594,hg38_n_B110722,hg38_n_B110747,hg38_n_B112288,hg38_n_B112367,hg38_n_B112415,hg38_n_B112439,hg38_n_B114139,hg38_…	ACVR1,BBS5,BCL2L11,CELSR1,CHD7,CLIC4,COL4A1,DAB2IP,DACT1,EDNRA,ESRP2,FMN1,FOXA1,FOXF1,FZD1,GATA3,GBX2,GREM1,GRHL2,HAND1,HAND2,HHIP,HOXD11,HOXD13,KDM5B,KLHL3,LMO4,LRP2,MET,MSX2,MYCN,NDRG4,NFIB,NIPBL,NOG,OSR1,OVOL2,PAX2,PDGFRA,PLXND1,PODXL,RDH10,RHOB,SALL1,SIX2,SMAD2,SOSTDC1,SOX4,SOX9,SPRY1,ST14,STK3,TBX2,TBX20,TBX3,TCF21,TGFBR2,TP63,TRAF6,VANGL2,WNT5A	ABL1,ACVR1,ADAMTS16,ADM,AHI1,ALX1,APAF1,AR,AREG,ATOH8,BBS5,BBS7,BCAS3,BCL10,BCL2,BCL2L11,BMP2,BMP4,BMP5,BMP7,CASR,CC2D2A,CCDC39,CELSR1,CFL1,CHD7,CLIC4,COBL,COL4A1,CSF1,CTNNB1,CTNNBIP1,CTSH,DAB2IP,DACT1,DAG1,DLC1,DLG1,DLG5,DLL1,DLL4,EDA,EDAR,EDN1,EDNRA,EFNB2,EGF,EGFR,EPB41L5,EPHA4,EPHA7,EPHB3,ESR1,ESRP2,EYA1,FAT4,FGF10,FGFR2,FMN1,FOXA1,FOXF1,FZD1,FZD2,FZD3,GATA3,GATA6,GBX2,GDNF,GLI1,GLI2,GLI3,GPC3…
GO Biological Process	GO:0003205	cardiac chamber development	54	0.00230376	1	0.551068	1.5424	27.2302	42	197	0.0410557	0.213198	39	107	154	hg38_n_B08286,hg38_n_B08303,hg38_n_B100401,hg38_n_B107836,hg38_n_B109867,hg38_n_B111139,hg38_n_B117663,hg38_n_B122412,hg38_n_B124906,hg38_n_B12696,hg38_n_B147770,hg38_n_B147821,hg38_n_B151815,hg38_n_B151847,hg38_n_B166360,hg38_n_B167731,hg38_n_B180045,hg38_n_B202206,hg38_n_B202580,hg38_n_B210219,hg38_n_B232186,hg38_n_B235630,hg38_n_B240337,hg38_n_B240817,hg38_n_B24438,hg38_n_B251082,hg38_n_B25180…	hg38_n_B00855,hg38_n_B01066,hg38_n_B08133,hg38_n_B08286,hg38_n_B08303,hg38_n_B08372,hg38_n_B09874,hg38_n_B09924,hg38_n_B100330,hg38_n_B100401,hg38_n_B103308,hg38_n_B107836,hg38_n_B107867,hg38_n_B107903,hg38_n_B107926,hg38_n_B109867,hg38_n_B111139,hg38_n_B111204,hg38_n_B111448,hg38_n_B111470,hg38_n_B117606,hg38_n_B117663,hg38_n_B121376,hg38_n_B121455,hg38_n_B122369,hg38_n_B122412,hg38_n_B122486,hg…	ACVR1,BMPR2,CHD7,CITED2,FOXF1,FZD1,GATA3,GRHL2,HAND1,HAND2,HEY2,JAG1,LMO4,LRP2,LTBP1,MSX2,MYL2,NOG,NRP2,OVOL2,PARVA,PLXND1,POU4F1,PPP1R13L,PRDM1,PTCD2,RARB,RXRA,SALL1,SCN5A,SOX4,TBX2,TBX20,TBX3,TBX5,TGFBR2,VANGL2,WNT2,WNT5A	ACVR1,ADAMTS1,ADGRG6,ANK2,AP2B1,BMP10,BMP4,BMP5,BMP7,BMPR1A,BMPR2,C5orf42,CAV3,CHD7,CITED2,COL11A1,CPE,CYR61,DHRS3,DLL4,DNM2,FGFR2,FGFRL1,FHL2,FOXC1,FOXF1,FZD1,FZD2,GATA3,GATA6,GRHL2,HAND1,HAND2,HEG1,HES1,HEY2,ISL1,JAG1,KCNK2,LMO4,LRP2,LTBP1,MDM2,MEF2C,MSX2,MYL2,MYOCD,NDST1,NOG,NPHP3,NPY2R,NPY5R,NRG1,NRP1,NRP2,NSD2,OVOL2,PARVA,PAX8,PCSK5,PITX2,PKP2,PLXND1,POU4F1,PPP1R13L,PRDM1,PROX1,PTCD2,RARA,RA…
GO Biological Process	GO:0042060	wound healing	55	0.00231206	1	0.542998	1.3808	51.4195	71	372	0.0694037	0.19086	68	240	472	hg38_n_B01587,hg38_n_B01926,hg38_n_B03589,hg38_n_B09020,hg38_n_B100842,hg38_n_B10319,hg38_n_B108462,hg38_n_B110858,hg38_n_B112614,hg38_n_B124875,hg38_n_B126791,hg38_n_B126943,hg38_n_B12696,hg38_n_B126974,hg38_n_B139388,hg38_n_B151766,hg38_n_B160352,hg38_n_B162106,hg38_n_B166360,hg38_n_B168257,hg38_n_B16826,hg38_n_B171116,hg38_n_B173414,hg38_n_B17364,hg38_n_B178001,hg38_n_B178643,hg38_n_B180045,hg…	hg38_n_B00799,hg38_n_B00813,hg38_n_B01150,hg38_n_B01587,hg38_n_B01926,hg38_n_B01936,hg38_n_B02021,hg38_n_B02132,hg38_n_B03542,hg38_n_B03560,hg38_n_B03589,hg38_n_B07989,hg38_n_B08133,hg38_n_B09020,hg38_n_B100760,hg38_n_B100802,hg38_n_B100842,hg38_n_B10258,hg38_n_B10298,hg38_n_B10319,hg38_n_B10361,hg38_n_B103897,hg38_n_B104040,hg38_n_B10757,hg38_n_B108462,hg38_n_B108691,hg38_n_B108704,hg38_n_B10872…	ADRA2A,AKAP1,ANXA1,AP3B1,ARRB1,CAPZA2,CBX5,CD34,CDC42,CELSR1,COL5A1,DCN,DGKI,DGKZ,DOCK11,DYSF,ELK3,ERBB4,ETS1,F2RL2,F3,FBLN1,FN1,FNTB,FYN,GAP43,GATA2,GATA3,HIST1H3A,ITGA2,ITGA2B,ITGA9,LGR6,MAP3K5,MSX2,MTPN,MYH2,MYOD1,MYOF,NINJ2,NOG,OPRM1,P2RY1,PABPC4,PAX7,PDGFRA,PIK3CB,PIK3R1,PPARA,PRKCA,PRKCE,PRKCH,RAD51B,RAP2B,RHOB,SMAD2,SOX2,SYK,TFPI,TGFB3,TGFBR2,TRPC7,TXK,UBASH3B,VANGL2,VAV3,WNT5A,YWHAZ	A2M,ACTG1,ADRA2A,ADRA2C,AK3,AKAP1,AKAP10,ANO6,ANXA1,ANXA5,AP3B1,APOD,ARRB1,BCL9,BLOC1S3,C1GALT1C1,CAPZA2,CARMIL1,CASP3,CAV3,CBX5,CD34,CD36,CD40,CD40LG,CDC42,CDH3,CELSR1,CLEC1B,COL1A2,COL3A1,COL5A1,CPB2,CPQ,CSRP1,CYR61,DAG1,DCBLD2,DCN,DGKB,DGKG,DGKI,DGKK,DGKZ,DOCK11,DOCK6,DOCK8,DOCK9,DRD5,DTNBP1,DYSF,EGFR,EHD3,ELK3,ENSG00000259753,EPPK1,ERBB4,EREG,ETS1,EYS,EZH2,F10,F11,F13A1,F2,F2RL1,F2RL2,F3,F5,F…
GO Biological Process	GO:0048483	autonomic nervous system development	56	0.00237068	1	0.546823	1.96368	9.67572	19	70	0.0185728	0.271429	12	33	43	hg38_n_B100401,hg38_n_B121810,hg38_n_B168426,hg38_n_B168457,hg38_n_B168493,hg38_n_B168514,hg38_n_B180045,hg38_n_B210183,hg38_n_B210219,hg38_n_B252062,hg38_n_B40533,hg38_n_B43430,hg38_n_B62166,hg38_n_B62237,hg38_n_B67001,hg38_n_B67025,hg38_n_B77099,hg38_n_B77144,hg38_n_B79742	hg38_n_B100330,hg38_n_B100401,hg38_n_B102794,hg38_n_B102849,hg38_n_B102870,hg38_n_B121677,hg38_n_B121702,hg38_n_B121810,hg38_n_B126352,hg38_n_B126410,hg38_n_B126446,hg38_n_B144857,hg38_n_B144875,hg38_n_B168426,hg38_n_B168457,hg38_n_B168493,hg38_n_B168514,hg38_n_B173111,hg38_n_B180045,hg38_n_B180063,hg38_n_B180108,hg38_n_B182545,hg38_n_B182562,hg38_n_B182571,hg38_n_B182664,hg38_n_B183183,hg38_n_B1…	EDNRA,EDNRB,GATA3,GBX2,HAND2,INSM1,NAV2,NRP2,PHOX2B,SEMA3A,SOX4,TP63	ADARB1,ASCL1,CTNNB1,EDNRA,EDNRB,EGR2,FZD3,GATA3,GBX2,GDNF,HAND2,HES1,HLX,INSM1,KIF26A,NAV2,NF1,NRP1,NRP2,PHOX2A,PHOX2B,PLXNA4,PRLH,RET,SEMA3A,SEMA3F,SIX1,SOX10,SOX11,SOX4,TFAP2A,TFAP2B,TP63
GO Biological Process	GO:0002053	positive regulation of mesenchymal cell proliferation	57	0.00237635	1	0.538513	2.10461	7.60235	16	55	0.0156403	0.290909	11	24	28	hg38_n_B124906,hg38_n_B145851,hg38_n_B145887,hg38_n_B204624,hg38_n_B213228,hg38_n_B213352,hg38_n_B22663,hg38_n_B235630,hg38_n_B241830,hg38_n_B241873,hg38_n_B39068,hg38_n_B47008,hg38_n_B49428,hg38_n_B49514,hg38_n_B62166,hg38_n_B62237	hg38_n_B102123,hg38_n_B114206,hg38_n_B124589,hg38_n_B124632,hg38_n_B124655,hg38_n_B124672,hg38_n_B124906,hg38_n_B124928,hg38_n_B126105,hg38_n_B128431,hg38_n_B128514,hg38_n_B13708,hg38_n_B13735,hg38_n_B145851,hg38_n_B145887,hg38_n_B154437,hg38_n_B154453,hg38_n_B154471,hg38_n_B154518,hg38_n_B187255,hg38_n_B190598,hg38_n_B190677,hg38_n_B204624,hg38_n_B204692,hg38_n_B213228,hg38_n_B213288,hg38_n_B213…	FGF9,FGFR1,FOXF1,IRS2,MYCN,SOX9,STAT1,TGFBR2,TP63,WNT2,WNT5A	BMPR1A,CHRD,CTNNB1,FGF9,FGFR1,FGFR2,FOXF1,FOXP2,IRS2,MYC,MYCN,PDGFA,PRRX1,SHH,SHOX2,SIX1,SMO,SOX9,STAT1,TGFBR2,TP63,VEGFA,WNT2,WNT5A
GO Biological Process	GO:0090288	negative regulation of cellular response to growth factor stimulus	58	0.00238333	1	0.530785	1.61281	21.7013	35	157	0.0342131	0.22293	32	85	129	hg38_n_B00190,hg38_n_B104719,hg38_n_B10906,hg38_n_B115770,hg38_n_B122412,hg38_n_B123191,hg38_n_B124848,hg38_n_B138595,hg38_n_B148669,hg38_n_B165153,hg38_n_B180045,hg38_n_B200267,hg38_n_B200346,hg38_n_B201554,hg38_n_B219176,hg38_n_B222444,hg38_n_B223003,hg38_n_B224371,hg38_n_B224701,hg38_n_B225841,hg38_n_B240337,hg38_n_B24438,hg38_n_B246935,hg38_n_B246962,hg38_n_B254377,hg38_n_B256924,hg38_n_B3691…	hg38_n_B00190,hg38_n_B01695,hg38_n_B01936,hg38_n_B01967,hg38_n_B104719,hg38_n_B104790,hg38_n_B10906,hg38_n_B10931,hg38_n_B115770,hg38_n_B117417,hg38_n_B117476,hg38_n_B117508,hg38_n_B117566,hg38_n_B118988,hg38_n_B119036,hg38_n_B119097,hg38_n_B122369,hg38_n_B122412,hg38_n_B122486,hg38_n_B122773,hg38_n_B123191,hg38_n_B124814,hg38_n_B124848,hg38_n_B127144,hg38_n_B127162,hg38_n_B132597,hg38_n_B132648,…	CAV1,CD109,CHRDL1,CHST11,DAB2IP,DCN,FBN2,FZD1,GATA3,GREM1,LRP2,LTBP1,NEDD4,NOG,ONECUT1,PIN1,PRDM16,RASL11B,SKOR1,SKOR2,SMAD2,SMURF1,SNX25,SOSTDC1,SPRY1,SULF1,SULF2,TGFB3,TGFBR2,THBS1,TRIM33,WNT5A	ABL1,AGTR2,ASPN,BAMBI,BMPER,CASK,CAV1,CAV2,CD109,CER1,CHRD,CHRDL1,CHST11,CIDEA,CTDSPL2,CXCL13,DAB2IP,DCN,DKK1,DNM2,EID2,FAM89B,FBN2,FZD1,GATA3,GPC1,GREM1,GREM2,HIPK2,LDLRAD4,LRP2,LTBP1,MMRN2,MTMR4,NBL1,NEDD4,NOG,ONECUT1,ONECUT2,PBLD,PDPK1,PEG10,PIN1,PMEPA1,PPM1A,PRDM14,PRDM16,PTPN1,RASL11B,SFRP1,SFRP2,SHISA2,SKOR1,SKOR2,SLIT2,SMAD2,SMAD3,SMAD6,SMAD7,SMURF1,SMURF2,SNX25,SNX6,SOST,SOSTDC1,SPART,SPR…
GO Biological Process	GO:0003206	cardiac chamber morphogenesis	58	0.00238333	1	0.530785	1.61281	21.7013	35	157	0.0342131	0.22293	33	87	120	hg38_n_B100401,hg38_n_B109867,hg38_n_B111139,hg38_n_B117663,hg38_n_B122412,hg38_n_B124906,hg38_n_B12696,hg38_n_B147770,hg38_n_B147821,hg38_n_B151815,hg38_n_B151847,hg38_n_B166360,hg38_n_B167731,hg38_n_B180045,hg38_n_B202206,hg38_n_B202580,hg38_n_B210219,hg38_n_B235630,hg38_n_B240337,hg38_n_B240817,hg38_n_B251082,hg38_n_B251804,hg38_n_B260001,hg38_n_B35762,hg38_n_B36913,hg38_n_B40221,hg38_n_B40533…	hg38_n_B00855,hg38_n_B01066,hg38_n_B08133,hg38_n_B09874,hg38_n_B09924,hg38_n_B100330,hg38_n_B100401,hg38_n_B103308,hg38_n_B109867,hg38_n_B111139,hg38_n_B111204,hg38_n_B111448,hg38_n_B111470,hg38_n_B117606,hg38_n_B117663,hg38_n_B121376,hg38_n_B121455,hg38_n_B122369,hg38_n_B122412,hg38_n_B122486,hg38_n_B124906,hg38_n_B124928,hg38_n_B126105,hg38_n_B12696,hg38_n_B128021,hg38_n_B145267,hg38_n_B145324,…	ACVR1,BMPR2,CHD7,CITED2,FOXF1,FZD1,GATA3,GRHL2,HAND1,HAND2,HEY2,JAG1,LRP2,MSX2,MYL2,NOG,NRP2,OVOL2,PARVA,POU4F1,PPP1R13L,PTCD2,RARB,RXRA,SOX4,TBX2,TBX20,TBX3,TBX5,TGFBR2,VANGL2,WNT2,WNT5A	ACVR1,ADAMTS1,ADGRG6,BMP10,BMP4,BMP5,BMP7,BMPR1A,BMPR2,CAV3,CHD7,CITED2,COL11A1,CPE,CYR61,DHRS3,DLL4,FGFR2,FGFRL1,FHL2,FOXC1,FOXF1,FZD1,FZD2,GATA3,GATA6,GRHL2,HAND1,HAND2,HEG1,HES1,HEY2,ISL1,JAG1,LRP2,MDM2,MEF2C,MSX2,MYL2,NOG,NPY2R,NPY5R,NRG1,NRP1,NRP2,NSD2,OVOL2,PARVA,PITX2,PKP2,POU4F1,PPP1R13L,PROX1,PTCD2,RARA,RARB,RBPJ,RXRA,RYR2,SEMA3C,SFRP2,SHOX2,SMAD4,SMAD6,SMAD7,SMARCD3,SMO,SOS1,SOX11,SOX4,…
GO Biological Process	GO:0021545	cranial nerve development	60	0.00240521	1	0.517801	2.0498	8.29347	17	60	0.0166178	0.283333	11	29	49	hg38_n_B121810,hg38_n_B147770,hg38_n_B147821,hg38_n_B168426,hg38_n_B168457,hg38_n_B168493,hg38_n_B168514,hg38_n_B188562,hg38_n_B210219,hg38_n_B232186,hg38_n_B253682,hg38_n_B253707,hg38_n_B56834,hg38_n_B67001,hg38_n_B67025,hg38_n_B84663,hg38_n_B93866	hg38_n_B01991,hg38_n_B02021,hg38_n_B118295,hg38_n_B118387,hg38_n_B121677,hg38_n_B121702,hg38_n_B121810,hg38_n_B126352,hg38_n_B126410,hg38_n_B126446,hg38_n_B147770,hg38_n_B147821,hg38_n_B168426,hg38_n_B168457,hg38_n_B168493,hg38_n_B168514,hg38_n_B173111,hg38_n_B182545,hg38_n_B182562,hg38_n_B182571,hg38_n_B182664,hg38_n_B183621,hg38_n_B183634,hg38_n_B184936,hg38_n_B188562,hg38_n_B210219,hg38_n_B210…	CHD7,DCANP1,EPHB1,MAFB,NAV2,PAX2,PHOX2B,POU4F1,SALL1,SEMA3A,SLC1A3	ADARB1,ATP8B1,CHD7,CTNNB1,DCANP1,DRGX,EGR2,EPHB1,EPHB2,GLI3,HES1,ISL1,MAFB,NAV2,NKX2-2,NRP1,PAX2,PHOX2A,PHOX2B,PLXNA4,POU4F1,POU4F3,SALL1,SEMA3A,SEMA3F,SIX1,SLC1A3,SLITRK6,TFAP2A
GO Biological Process	GO:2000145	regulation of cell motility	61	0.00246412	1	0.521787	1.25649	101.871	128	737	0.125122	0.173677	120	445	772	hg38_n_B02176,hg38_n_B05477,hg38_n_B08053,hg38_n_B08286,hg38_n_B08303,hg38_n_B09020,hg38_n_B111139,hg38_n_B115718,hg38_n_B115944,hg38_n_B12175,hg38_n_B121810,hg38_n_B12264,hg38_n_B124364,hg38_n_B124848,hg38_n_B126334,hg38_n_B126943,hg38_n_B145851,hg38_n_B145887,hg38_n_B148669,hg38_n_B150347,hg38_n_B152371,hg38_n_B153777,hg38_n_B154225,hg38_n_B154251,hg38_n_B156605,hg38_n_B160352,hg38_n_B163113,hg…	hg38_n_B00799,hg38_n_B00813,hg38_n_B01150,hg38_n_B01695,hg38_n_B01936,hg38_n_B01967,hg38_n_B02176,hg38_n_B02431,hg38_n_B02654,hg38_n_B03345,hg38_n_B03377,hg38_n_B03542,hg38_n_B03560,hg38_n_B03762,hg38_n_B03802,hg38_n_B05175,hg38_n_B05196,hg38_n_B05228,hg38_n_B05248,hg38_n_B05477,hg38_n_B08053,hg38_n_B08133,hg38_n_B08286,hg38_n_B08303,hg38_n_B08372,hg38_n_B08435,hg38_n_B09020,hg38_n_B09702,hg38_n_…	ACVR1,ACVR1C,ADRA2A,ANGPT1,ANXA1,ANXA3,ARID2,ATP5A1,ATP8A1,BMPR2,C5,CCR1,CDH13,CITED2,CLIC4,CMKLR1,CPNE3,CXCL12,CYP1B1,DAB2IP,DACH1,DAPK2,DAPK3,DCN,DIAPH1,DOCK10,DOCK4,DPYSL3,DUSP10,EFNA1,ERBB4,ETS1,F3,FBLN1,FBXO31,FGFR1,FLT1,FN1,FOXF1,FOXP1,GATA3,GREM1,HAS2,HDAC9,IGF1R,IGFBP5,IL33,INSM1,IRS2,ITGA2,ITGA2B,ITGA4,ITGA6,JAG1,KDR,KIF14,KIT,LAMA3,LDB2,LGR6,LMO4,MARVELD3,MEOX2,MET,MYSM1,NAV3,NDRG4,NIPB…	ABHD2,ABL1,ABR,ACKR3,ACVR1,ACVR1C,ADA,ADAM8,ADAM9,ADAMTS9,ADARB1,ADGRB1,ADGRG1,ADIPOQ,ADRA2A,AGTR2,AKT2,ALOX12,AMOT,AMOTL1,ANGPT1,ANGPT2,ANGPT4,ANO6,ANXA1,ANXA3,APC,APOD,APP,ARHGAP18,ARHGEF7,ARID2,ARSB,ATOH8,ATP5A1,ATP8A1,BAG4,BCAR1,BCAS3,BCL2,BDKRB1,BEX4,BMP10,BMP2,BMP4,BMP5,BMP7,BMPER,BMPR1A,BMPR2,BST2,BTC,C5,C5orf30,CAMK1D,CAMSAP3,CAPN7,CARMIL1,CBLL1,CCBE1,CCL1,CCL2,CCL24,CCR1,CCR7,CD40,CD74,C…
GO Biological Process	GO:0060706	cell differentiation involved in embryonic placenta development	62	0.00267195	1	0.556671	2.4869	4.42319	11	32	0.0107527	0.34375	9	20	27	hg38_n_B103023,hg38_n_B107836,hg38_n_B151535,hg38_n_B151815,hg38_n_B151847,hg38_n_B168426,hg38_n_B168457,hg38_n_B178799,hg38_n_B254602,hg38_n_B263757,hg38_n_B95777	hg38_n_B03077,hg38_n_B101875,hg38_n_B103023,hg38_n_B107836,hg38_n_B107867,hg38_n_B107903,hg38_n_B107926,hg38_n_B128593,hg38_n_B151535,hg38_n_B151577,hg38_n_B151815,hg38_n_B151847,hg38_n_B151882,hg38_n_B168426,hg38_n_B168457,hg38_n_B178799,hg38_n_B196512,hg38_n_B198886,hg38_n_B198929,hg38_n_B198953,hg38_n_B228512,hg38_n_B228591,hg38_n_B239036,hg38_n_B242425,hg38_n_B254602,hg38_n_B263740,hg38_n_B26…	E2F8,GCM1,GRHL2,HAND1,LIF,PRDM1,SNAI1,ST14,STK3	CASP8,DNAJB6,E2F7,E2F8,EOMES,FZD5,GCM1,GJB5,GRHL2,HAND1,KRT19,KRT8,LIF,MDFI,NR2F2,PRDM1,SNAI1,SOCS3,ST14,STK3
GO Biological Process	GO:0003197	endocardial cushion development	63	0.00285935	1	0.586258	2.12783	7.04945	15	51	0.0146628	0.294118	14	28	38	hg38_n_B117663,hg38_n_B202580,hg38_n_B224701,hg38_n_B235630,hg38_n_B240238,hg38_n_B240337,hg38_n_B240817,hg38_n_B241830,hg38_n_B241873,hg38_n_B251082,hg38_n_B254602,hg38_n_B35762,hg38_n_B40221,hg38_n_B47008,hg38_n_B97727	hg38_n_B103308,hg38_n_B115980,hg38_n_B116018,hg38_n_B117606,hg38_n_B117663,hg38_n_B146630,hg38_n_B18371,hg38_n_B187255,hg38_n_B198072,hg38_n_B202580,hg38_n_B216966,hg38_n_B216979,hg38_n_B217047,hg38_n_B217064,hg38_n_B224683,hg38_n_B224701,hg38_n_B224718,hg38_n_B235580,hg38_n_B235630,hg38_n_B240238,hg38_n_B240266,hg38_n_B240337,hg38_n_B240365,hg38_n_B240817,hg38_n_B241811,hg38_n_B241830,hg38_n_B24…	ACVR1,BMPR2,FOXF1,JAG1,MSX2,NEDD4,NOG,SNAI1,SOX9,TBX2,TBX20,TBX5,TGFBR2,TMEM100	ACVR1,BMP2,BMP4,BMP5,BMP7,BMPR1A,BMPR2,ERG,FOXF1,ISL1,JAG1,MDM2,MSX1,MSX2,NEDD4,NOG,RBPJ,SMAD4,SNAI1,SNAI2,SOX9,TBX2,TBX20,TBX5,TGFB2,TGFBR2,TMEM100,TWIST1
GO Biological Process	GO:0048705	skeletal system morphogenesis	64	0.00294648	1	0.594682	1.47771	32.4828	48	235	0.0469208	0.204255	41	126	208	hg38_n_B110885,hg38_n_B114272,hg38_n_B12186,hg38_n_B128389,hg38_n_B14325,hg38_n_B145851,hg38_n_B145887,hg38_n_B149072,hg38_n_B151815,hg38_n_B151847,hg38_n_B153777,hg38_n_B159612,hg38_n_B170907,hg38_n_B177571,hg38_n_B184840,hg38_n_B201554,hg38_n_B219176,hg38_n_B220510,hg38_n_B220602,hg38_n_B222444,hg38_n_B22663,hg38_n_B23035,hg38_n_B234787,hg38_n_B234822,hg38_n_B240337,hg38_n_B241830,hg38_n_B24187…	hg38_n_B01066,hg38_n_B02654,hg38_n_B02673,hg38_n_B02704,hg38_n_B09874,hg38_n_B09924,hg38_n_B101875,hg38_n_B102161,hg38_n_B102180,hg38_n_B102223,hg38_n_B105702,hg38_n_B108905,hg38_n_B108914,hg38_n_B110393,hg38_n_B110428,hg38_n_B110885,hg38_n_B112288,hg38_n_B11373,hg38_n_B114272,hg38_n_B115980,hg38_n_B116018,hg38_n_B117888,hg38_n_B118295,hg38_n_B118387,hg38_n_B12186,hg38_n_B12301,hg38_n_B123012,hg3…	ALX4,ARID5B,BMPR1B,BMPR2,CHST11,CYP26B1,DCANP1,DLX2,DSCAML1,FBN2,FGFR1,FMN1,FOXN3,GRHL2,HAS2,HHIP,HOXD10,INSIG1,MSX2,MYCN,NIPBL,NOG,OSR1,OTOR,PAPPA2,PAX1,PAX5,PDGFRA,PEX7,PPARGC1B,RARB,RDH10,SIX2,SMAD2,SOX9,TGFB3,TGFBR2,THBS3,UNCX,WDR48,WWOX	ALX1,ALX4,ANKRD11,ARID5B,AXIN2,BARX2,BMP1,BMP4,BMP6,BMP7,BMPR1B,BMPR2,CARM1,CER1,CHST11,CHSY1,COL10A1,COL11A1,COL13A1,COL2A1,CSGALNACT1,CTGF,CTNNB1,CYP26B1,DCANP1,DHRS3,DLG1,DLX2,DLX5,DSCAML1,EYA1,FBN2,FGF18,FGFR1,FGFR2,FMN1,FOXC1,FOXN3,FREM1,GLI3,GNAS,GRHL2,GSC,HAS2,HHIP,HOXC11,HOXD10,IMPAD1,INPPL1,INSIG1,INSIG2,IRX5,LTF,MATN1,MDFI,MEF2C,MEF2D,MMP16,MMP2,MSX1,MSX2,MTHFD1,MTHFD1L,MYCN,MYF5,NAB1,N…
GO Biological Process	GO:0009611	response to wounding	65	0.00300603	1	0.597367	1.33142	62.3393	83	451	0.0811339	0.184035	81	286	561	hg38_n_B01587,hg38_n_B01926,hg38_n_B03589,hg38_n_B09020,hg38_n_B100842,hg38_n_B10319,hg38_n_B103374,hg38_n_B108462,hg38_n_B110858,hg38_n_B112614,hg38_n_B124875,hg38_n_B126791,hg38_n_B126943,hg38_n_B12696,hg38_n_B126974,hg38_n_B139388,hg38_n_B151766,hg38_n_B160352,hg38_n_B162106,hg38_n_B166360,hg38_n_B168257,hg38_n_B16826,hg38_n_B171116,hg38_n_B173414,hg38_n_B17364,hg38_n_B178001,hg38_n_B178643,hg…	hg38_n_B00799,hg38_n_B00813,hg38_n_B01150,hg38_n_B01587,hg38_n_B01926,hg38_n_B01936,hg38_n_B02021,hg38_n_B02132,hg38_n_B03542,hg38_n_B03560,hg38_n_B03589,hg38_n_B07989,hg38_n_B08133,hg38_n_B09020,hg38_n_B100760,hg38_n_B100802,hg38_n_B100842,hg38_n_B10258,hg38_n_B10298,hg38_n_B10319,hg38_n_B103343,hg38_n_B103374,hg38_n_B103402,hg38_n_B10361,hg38_n_B103897,hg38_n_B104040,hg38_n_B10757,hg38_n_B10846…	ADRA2A,AKAP1,ANXA1,AP3B1,ARRB1,CAPZA2,CBX5,CCR1,CD34,CDC42,CELSR1,CHL1,COL5A1,DCN,DGKI,DGKZ,DHFR,DOCK11,DPYSL3,DST,DYSF,ELK3,ERBB4,ETS1,F2RL2,F3,FBLN1,FN1,FNTB,FOXF1,FYN,GAP43,GATA2,GATA3,GRIN2A,HIST1H3A,ITGA2,ITGA2B,ITGA9,ITGB4,LGR6,MAP3K5,MAX,MSX2,MTPN,MYH2,MYOD1,MYOF,NINJ2,NOG,OPRM1,P2RY1,PABPC4,PAX7,PDGFRA,PIK3CB,PIK3R1,PPARA,PRKCA,PRKCE,PRKCH,RAD51B,RAP2B,RHOB,SLC1A3,SMAD2,SOX2,SULF2,SYK,TFP…	A2M,ABHD2,ACTG1,ADM,ADRA2A,ADRA2C,AIMP1,AK3,AKAP1,AKAP10,ANO6,ANXA1,ANXA5,AP3B1,APOD,ARG1,ARRB1,BCL2,BCL9,BLOC1S3,BPTF,C1GALT1C1,CAPZA2,CARMIL1,CASP3,CAV3,CBX5,CCL2,CCR1,CD34,CD36,CD40,CD40LG,CDC42,CDH3,CDK1,CELSR1,CHL1,CLEC1B,COL1A2,COL3A1,COL5A1,CPB2,CPQ,CSRP1,CST3,CTGF,CTNNA1,CYR61,DAG1,DCBLD2,DCN,DGKB,DGKG,DGKI,DGKK,DGKZ,DHFR,DOCK11,DOCK6,DOCK8,DOCK9,DPYSL3,DRD2,DRD5,DST,DTNBP1,DYSF,EGFR,EHD3…
GO Biological Process	GO:0003215	cardiac right ventricle morphogenesis	66	0.00300925	1	0.588947	2.58379	3.87029	10	28	0.00977517	0.357143	9	15	19	hg38_n_B100401,hg38_n_B109867,hg38_n_B117663,hg38_n_B147770,hg38_n_B147821,hg38_n_B180045,hg38_n_B251082,hg38_n_B260001,hg38_n_B79742,hg38_n_B95777	hg38_n_B100330,hg38_n_B100401,hg38_n_B109867,hg38_n_B117606,hg38_n_B117663,hg38_n_B121376,hg38_n_B121455,hg38_n_B128021,hg38_n_B147770,hg38_n_B147821,hg38_n_B152161,hg38_n_B152262,hg38_n_B152302,hg38_n_B180045,hg38_n_B180063,hg38_n_B180108,hg38_n_B18371,hg38_n_B187255,hg38_n_B251082,hg38_n_B251142,hg38_n_B251170,hg38_n_B260001,hg38_n_B79675,hg38_n_B79742,hg38_n_B85711,hg38_n_B85753,hg38_n_B85820,…	CHD7,GATA3,HAND1,HAND2,HEY2,JAG1,PPP1R13L,SOX4,TBX20	BMPR1A,CHD7,GATA3,HAND1,HAND2,HEY2,ISL1,JAG1,PPP1R13L,SEMA3C,SMARCD3,SOX4,TBX20,TGFB2,ZFPM2
GO Biological Process	GO:0021675	nerve development	67	0.00311677	1	0.600885	1.85276	11.3344	21	82	0.0205279	0.256098	15	44	73	hg38_n_B121810,hg38_n_B147770,hg38_n_B147821,hg38_n_B148669,hg38_n_B168426,hg38_n_B168457,hg38_n_B168493,hg38_n_B168514,hg38_n_B188562,hg38_n_B210219,hg38_n_B232186,hg38_n_B246794,hg38_n_B253682,hg38_n_B253707,hg38_n_B254377,hg38_n_B40533,hg38_n_B56834,hg38_n_B67001,hg38_n_B67025,hg38_n_B84663,hg38_n_B93866	hg38_n_B01991,hg38_n_B02021,hg38_n_B10786,hg38_n_B118295,hg38_n_B118387,hg38_n_B121677,hg38_n_B121702,hg38_n_B121810,hg38_n_B126352,hg38_n_B126410,hg38_n_B126446,hg38_n_B147770,hg38_n_B147821,hg38_n_B148562,hg38_n_B148591,hg38_n_B148669,hg38_n_B168426,hg38_n_B168457,hg38_n_B168493,hg38_n_B168514,hg38_n_B173111,hg38_n_B182545,hg38_n_B182562,hg38_n_B182571,hg38_n_B182664,hg38_n_B183183,hg38_n_B1836…	CHD7,DCANP1,EPHB1,MAFB,NAV2,NRP2,PAX2,PHOX2B,POU4F1,RNF165,SALL1,SEMA3A,SLC1A3,SULF1,SULF2	ADARB1,ATP8B1,CHD7,COL25A1,CTNNB1,DAG1,DCANP1,DICER1,DRGX,EGR2,EPHB1,EPHB2,GABRA5,GABRB2,GABRB3,GLI3,HES1,ISL1,LRIG1,LRIG2,MAFB,NAV2,NKX2-2,NPTX1,NRP1,NRP2,PAX2,PHOX2A,PHOX2B,PLXNA4,POU4F1,POU4F3,RET,RNF165,SALL1,SEMA3A,SEMA3F,SERPINE2,SIX1,SLC1A3,SLITRK6,SULF1,SULF2,TFAP2A
GO Biological Process	GO:0042304	regulation of fatty acid biosynthetic process	68	0.00330629	1	0.62805	2.71298	3.31739	9	24	0.00879765	0.375	9	15	39	hg38_n_B103062,hg38_n_B122855,hg38_n_B128068,hg38_n_B128389,hg38_n_B145784,hg38_n_B160352,hg38_n_B197500,hg38_n_B236557,hg38_n_B253140	hg38_n_B02394,hg38_n_B103062,hg38_n_B122855,hg38_n_B122876,hg38_n_B128068,hg38_n_B128369,hg38_n_B128389,hg38_n_B132335,hg38_n_B132344,hg38_n_B132364,hg38_n_B132392,hg38_n_B133132,hg38_n_B145784,hg38_n_B160338,hg38_n_B160352,hg38_n_B160395,hg38_n_B160424,hg38_n_B197500,hg38_n_B197555,hg38_n_B236557,hg38_n_B253140,hg38_n_B31938,hg38_n_B40922,hg38_n_B61927	ACADVL,ANXA1,AVPR1A,EIF6,ELOVL5,ERLIN2,INSIG1,PDK4,PRKAG2	ACADL,ACADVL,ADIPOQ,ANXA1,AVPR1A,EIF6,ELOVL5,ERLIN2,INSIG1,INSIG2,MID1IP1,PDK4,PRKAG2,RGN,WDTC1
GO Biological Process	GO:0048762	mesenchymal cell differentiation	69	0.00332107	1	0.621713	1.53113	26.1244	40	189	0.0391007	0.21164	33	94	130	hg38_n_B109867,hg38_n_B110558,hg38_n_B12175,hg38_n_B121810,hg38_n_B124906,hg38_n_B125300,hg38_n_B129593,hg38_n_B145851,hg38_n_B145887,hg38_n_B149072,hg38_n_B153777,hg38_n_B188562,hg38_n_B197800,hg38_n_B210183,hg38_n_B210219,hg38_n_B23035,hg38_n_B240238,hg38_n_B240337,hg38_n_B241830,hg38_n_B241873,hg38_n_B251082,hg38_n_B251804,hg38_n_B254602,hg38_n_B25579,hg38_n_B35762,hg38_n_B39068,hg38_n_B41162,…	hg38_n_B01936,hg38_n_B01967,hg38_n_B02796,hg38_n_B109867,hg38_n_B110558,hg38_n_B110594,hg38_n_B115980,hg38_n_B116018,hg38_n_B121376,hg38_n_B121455,hg38_n_B121510,hg38_n_B121677,hg38_n_B121702,hg38_n_B12175,hg38_n_B121810,hg38_n_B124906,hg38_n_B124928,hg38_n_B125300,hg38_n_B125324,hg38_n_B126105,hg38_n_B128431,hg38_n_B128514,hg38_n_B129553,hg38_n_B129577,hg38_n_B129593,hg38_n_B134300,hg38_n_B13433…	ACVR1,AMELX,EDNRA,EDNRB,EFNA1,ERBB4,FGFR1,GBX2,HAND2,HAS2,HEY2,HMGA2,JAG1,KBTBD8,MSX2,NOG,OSR1,OVOL2,PAX2,PHOX2B,RDH10,SEMA3A,SIX2,SNAI1,SOX9,SPRY1,STAT1,TAPT1,TCF21,TMEM100,WNT16,WNT2,WNT5A	ACVR1,ALDH1A2,ALX1,AMELX,AMER1,BCL2,BMP2,BMP4,BMP7,BMPR1A,CFL1,CTNNB1,CYP26C1,DLG5,EDN1,EDN3,EDNRA,EDNRB,EFNA1,EFNB1,EOMES,EPB41L5,ERBB4,ERG,FAM83D,FGF10,FGFR1,FGFR2,FOXC1,FOXF2,FRZB,GBX2,GDNF,GSC,GSK3B,HAND2,HAS2,HES1,HEY2,HGF,HMGA2,ISL1,JAG1,KBTBD8,KITLG,LEF1,LOXL2,MEF2C,MSX1,MSX2,NOG,NRG1,NRP1,OLFM1,OSR1,OVOL2,PAX2,PDCD4,PEF1,PHOX2B,PITX2,RBPJ,RDH10,RET,RTN4,SEMA3A,SEMA3C,SEMA3F,SFRP1,SHH,SIX2…
GO Biological Process	GO:0009894	regulation of catabolic process	70	0.0035046	1	0.646699	1.34639	55.7045	75	403	0.0733138	0.186104	70	273	564	hg38_n_B01795,hg38_n_B01926,hg38_n_B02485,hg38_n_B04684,hg38_n_B04792,hg38_n_B05114,hg38_n_B100098,hg38_n_B103062,hg38_n_B108462,hg38_n_B109525,hg38_n_B110968,hg38_n_B112971,hg38_n_B114272,hg38_n_B12175,hg38_n_B123191,hg38_n_B124848,hg38_n_B126646,hg38_n_B128068,hg38_n_B139410,hg38_n_B144276,hg38_n_B151766,hg38_n_B151966,hg38_n_B154225,hg38_n_B154251,hg38_n_B156605,hg38_n_B15938,hg38_n_B163906,hg…	hg38_n_B00636,hg38_n_B01049,hg38_n_B01795,hg38_n_B01926,hg38_n_B01936,hg38_n_B02485,hg38_n_B02943,hg38_n_B03345,hg38_n_B03377,hg38_n_B04684,hg38_n_B04792,hg38_n_B04985,hg38_n_B05114,hg38_n_B08856,hg38_n_B100024,hg38_n_B100073,hg38_n_B100098,hg38_n_B100134,hg38_n_B101089,hg38_n_B103062,hg38_n_B106141,hg38_n_B106165,hg38_n_B106179,hg38_n_B106212,hg38_n_B106949,hg38_n_B10786,hg38_n_B108462,hg38_n_B1…	ADRA2A,ANAPC4,ANXA2,ARNTL,ATP2B4,AZIN1,BPGM,BUB3,CAV1,CCAR2,CDC42,CDK4,CLEC16A,DAB2IP,DACT1,DTL,EFNA1,EIF6,FAF1,FYN,GCLC,GGA1,GJA1,GRIN2A,IL33,IRS1,IRS2,LONRF3,NBAS,NEDD4,NEDD4L,NELL1,NRDC,NUP54,OAZ2,ODC1,PABPC1,PCSK9,PIAS1,PIN1,PINK1,PPARA,PPARGC1A,PRKAG2,PRKCE,PSMD12,PSMD9,PTPN3,RAE1,RHBDD3,RNF114,RNF144B,SESN2,SGSM3,SMURF1,SNX9,SOCS5,SORL1,SOX9,TIGAR,TNFAIP3,TNRC6B,TRIB1,TRIB2,TRIM32,UCHL5,WNT…	AAAS,ABCD2,ABHD5,ACACB,ADAM8,ADAM9,ADGRB1,ADRA2A,ADRB2,AGO2,AKT2,AMER1,ANAPC1,ANAPC4,ANAPC7,ANXA2,APAF1,APC,ARAF,ARNTL,ASB9,ATG7,ATM,ATP2B4,AZIN1,AZIN2,BANP,BARD1,BBS7,BCAP31,BPGM,BSCL2,BTG2,BUB3,CAV1,CAV3,CCAR2,CDC16,CDC42,CDK1,CDK4,CDK5RAP3,CHFR,CIDEA,CLEC16A,CNOT7,CNR1,COMMD1,CPEB3,CSNK1E,CSNK2A1,CSNK2A3,CST3,CTSC,CUL1,CUL4B,DAB2,DAB2IP,DACT1,DERL2,DISC1,DNAAF4,DTL,ECD,EDEM1,EDEM2,EFNA1,EGF,EG…
GO Biological Process	GO:0002931	response to ischemia	71	0.00351645	1	0.639747	2.41154	4.56141	11	33	0.0107527	0.333333	10	26	36	hg38_n_B01795,hg38_n_B109525,hg38_n_B110858,hg38_n_B112857,hg38_n_B112933,hg38_n_B124848,hg38_n_B177689,hg38_n_B192145,hg38_n_B241619,hg38_n_B256351,hg38_n_B65317	hg38_n_B01795,hg38_n_B107802,hg38_n_B109424,hg38_n_B109525,hg38_n_B110858,hg38_n_B112857,hg38_n_B112933,hg38_n_B123582,hg38_n_B124848,hg38_n_B145820,hg38_n_B168237,hg38_n_B175210,hg38_n_B177689,hg38_n_B186511,hg38_n_B186523,hg38_n_B187349,hg38_n_B187364,hg38_n_B190976,hg38_n_B192145,hg38_n_B204481,hg38_n_B235358,hg38_n_B235366,hg38_n_B241619,hg38_n_B248377,hg38_n_B248411,hg38_n_B256351,hg38_n_B28…	ARID1B,CAV1,EEF2,GJA1,HYOU1,MAP2K6,MAP3K5,PINK1,PPARGC1A,TIGAR	ABRAXAS2,ARID1B,BCL2,BVES,CASR,CAV1,CPEB4,EEF2,EIF4EBP1,GJA1,GJB2,HK2,HYOU1,KCNJ11,MAP2K6,MAP3K5,MLYCD,NDNF,PANX1,PINK1,PPARGC1A,PPIF,RNLS,SLC26A5,TIGAR,UCHL1
GO Biological Process	GO:1903845	negative regulation of cellular response to transforming growth factor beta stimulus	72	0.00353782	1	0.634695	2.03077	7.8788	16	57	0.0156403	0.280702	16	40	69	hg38_n_B00190,hg38_n_B104719,hg38_n_B123191,hg38_n_B124848,hg38_n_B201554,hg38_n_B219176,hg38_n_B224371,hg38_n_B225841,hg38_n_B24438,hg38_n_B246935,hg38_n_B246962,hg38_n_B256924,hg38_n_B47008,hg38_n_B67867,hg38_n_B80838,hg38_n_B93210	hg38_n_B00190,hg38_n_B104719,hg38_n_B104790,hg38_n_B122773,hg38_n_B123191,hg38_n_B124814,hg38_n_B124848,hg38_n_B162266,hg38_n_B162896,hg38_n_B162914,hg38_n_B172490,hg38_n_B182105,hg38_n_B185470,hg38_n_B201554,hg38_n_B201586,hg38_n_B203587,hg38_n_B215091,hg38_n_B217646,hg38_n_B217661,hg38_n_B219176,hg38_n_B224371,hg38_n_B224470,hg38_n_B225748,hg38_n_B225841,hg38_n_B229349,hg38_n_B231565,hg38_n_B23…	CAV1,CD109,CHST11,FBN2,LTBP1,ONECUT1,PIN1,PRDM16,RASL11B,SKOR1,SKOR2,SMAD2,SMURF1,SNX25,TGFB3,TGFBR2	ASPN,BAMBI,CAV1,CAV2,CD109,CHST11,CIDEA,DNM2,EID2,FAM89B,FBN2,LDLRAD4,LTBP1,MTMR4,ONECUT1,ONECUT2,PBLD,PDPK1,PEG10,PIN1,PMEPA1,PPM1A,PRDM16,RASL11B,SKOR1,SKOR2,SMAD2,SMAD3,SMAD6,SMAD7,SMURF1,SMURF2,SNX25,SNX6,TGFB1I1,TGFB3,TGFBR1,TGFBR2,UBC,WFIKKN2
GO Biological Process	GO:0030512	negative regulation of transforming growth factor beta receptor signaling pathway	72	0.00353782	1	0.634695	2.03077	7.8788	16	57	0.0156403	0.280702	16	40	67	hg38_n_B00190,hg38_n_B104719,hg38_n_B123191,hg38_n_B124848,hg38_n_B201554,hg38_n_B219176,hg38_n_B224371,hg38_n_B225841,hg38_n_B24438,hg38_n_B246935,hg38_n_B246962,hg38_n_B256924,hg38_n_B47008,hg38_n_B67867,hg38_n_B80838,hg38_n_B93210	hg38_n_B00190,hg38_n_B104719,hg38_n_B104790,hg38_n_B122773,hg38_n_B123191,hg38_n_B124814,hg38_n_B124848,hg38_n_B162266,hg38_n_B162896,hg38_n_B162914,hg38_n_B172490,hg38_n_B182105,hg38_n_B185470,hg38_n_B201554,hg38_n_B201586,hg38_n_B203587,hg38_n_B215091,hg38_n_B217646,hg38_n_B217661,hg38_n_B219176,hg38_n_B224371,hg38_n_B224470,hg38_n_B225748,hg38_n_B225841,hg38_n_B229349,hg38_n_B231565,hg38_n_B23…	CAV1,CD109,CHST11,FBN2,LTBP1,ONECUT1,PIN1,PRDM16,RASL11B,SKOR1,SKOR2,SMAD2,SMURF1,SNX25,TGFB3,TGFBR2	ASPN,BAMBI,CAV1,CAV2,CD109,CHST11,CIDEA,DNM2,EID2,FAM89B,FBN2,LDLRAD4,LTBP1,MTMR4,ONECUT1,ONECUT2,PBLD,PDPK1,PEG10,PIN1,PMEPA1,PPM1A,PRDM16,RASL11B,SKOR1,SKOR2,SMAD2,SMAD3,SMAD6,SMAD7,SMURF1,SMURF2,SNX25,SNX6,TGFB1I1,TGFB3,TGFBR1,TGFBR2,UBC,WFIKKN2
GO Biological Process	GO:0001525	angiogenesis	74	0.00355335	1	0.620252	1.40025	42.8496	60	310	0.058651	0.193548	57	180	292	hg38_n_B01926,hg38_n_B02176,hg38_n_B02404,hg38_n_B03242,hg38_n_B10319,hg38_n_B110558,hg38_n_B115718,hg38_n_B117663,hg38_n_B12175,hg38_n_B124007,hg38_n_B124848,hg38_n_B145851,hg38_n_B145887,hg38_n_B152371,hg38_n_B160208,hg38_n_B162106,hg38_n_B165153,hg38_n_B167731,hg38_n_B168426,hg38_n_B168457,hg38_n_B17364,hg38_n_B178268,hg38_n_B178643,hg38_n_B183547,hg38_n_B185765,hg38_n_B200754,hg38_n_B204624,h…	hg38_n_B01926,hg38_n_B01936,hg38_n_B01991,hg38_n_B02021,hg38_n_B02176,hg38_n_B02404,hg38_n_B03242,hg38_n_B03345,hg38_n_B03377,hg38_n_B08133,hg38_n_B09702,hg38_n_B09723,hg38_n_B102123,hg38_n_B10258,hg38_n_B10298,hg38_n_B10319,hg38_n_B10536,hg38_n_B109051,hg38_n_B109074,hg38_n_B109925,hg38_n_B109971,hg38_n_B110007,hg38_n_B110393,hg38_n_B110428,hg38_n_B110558,hg38_n_B110594,hg38_n_B114139,hg38_n_B11…	ACVR1,ANGPT1,ANXA2,ARHGAP22,CALCRL,CAV1,CD34,CDC42,CDH13,CLIC4,COL4A1,COL4A2,COL8A1,COL8A2,CYP1B1,DAB2IP,E2F8,EDNRA,EFNA1,ELK3,EPAS1,EPHB1,ETS1,FGF9,FGFR1,FLT1,FN1,GBX2,GREM1,HAND1,HAND2,JAG1,KDR,KLF5,MEOX2,NRCAM,NRP2,OTULIN,OVOL2,PARVA,PDGFRA,PIK3CB,PLXND1,PRKCA,RHOB,ROBO4,SYK,TBX20,TCF21,TGFBR2,THBS1,TMEM100,TMEM2,UBP1,UNC5B,VAV3,WASF2	ACKR3,ACVR1,ADAM8,ADGRG1,AIMP1,ANG,ANGPT1,ANGPT2,ANGPT4,ANPEP,ANXA2,APOD,APOLD1,ARHGAP22,ARHGAP24,BCAS3,BMP4,BMPER,C1GALT1,CALCRL,CAV1,CCBE1,CCL2,CD34,CDC42,CDH13,CLIC4,COL15A1,COL18A1,COL4A1,COL4A2,COL8A1,COL8A2,CSPG4,CTGF,CTNNB1,CXCL8,CXCR3,CYP1B1,CYR61,DAB2IP,DAG1,DLL1,DLL4,E2F7,E2F8,EDN1,EDNRA,EFNA1,EFNB2,EGF,EGR3,EIF2AK3,ELK3,ENPEP,ENSG00000259753,EPAS1,EPGN,EPHB1,EPHB2,EPHB3,ERAP1,EREG,ESM1…
GO Biological Process	GO:0051262	protein tetramerization	75	0.00358451	1	0.617348	1.75384	13.6842	24	99	0.0234604	0.242424	23	72	144	hg38_n_B100842,hg38_n_B100870,hg38_n_B13395,hg38_n_B152132,hg38_n_B160098,hg38_n_B166360,hg38_n_B167477,hg38_n_B169937,hg38_n_B169977,hg38_n_B192892,hg38_n_B222514,hg38_n_B225127,hg38_n_B228800,hg38_n_B228822,hg38_n_B229043,hg38_n_B241705,hg38_n_B264722,hg38_n_B267255,hg38_n_B56579,hg38_n_B62166,hg38_n_B62237,hg38_n_B70053,hg38_n_B79217,hg38_n_B93814	hg38_n_B06660,hg38_n_B07071,hg38_n_B100842,hg38_n_B100870,hg38_n_B105639,hg38_n_B108007,hg38_n_B113980,hg38_n_B12242,hg38_n_B123582,hg38_n_B125393,hg38_n_B13385,hg38_n_B13395,hg38_n_B140947,hg38_n_B148907,hg38_n_B148937,hg38_n_B150685,hg38_n_B152132,hg38_n_B160098,hg38_n_B160122,hg38_n_B160156,hg38_n_B160189,hg38_n_B160506,hg38_n_B162471,hg38_n_B166330,hg38_n_B166360,hg38_n_B167477,hg38_n_B167500…	ACPP,ADSL,ALDH1A3,ANXA2,APIP,CAT,CBR4,CD247,DPYS,GRIN2B,HIST1H3A,HIST1H4A,HIST1H4H,IGF1R,KCNJ2,NUP54,PCBD2,RXRA,RYR3,SBF2,TP63,TRPM3,USP16	AASS,ACACB,ACADL,ACPP,ACTN2,ADSL,ALDH1A3,ALDOA,ANXA2,APIP,CAT,CBR4,CD247,CD74,CPSF6,CRYZ,CTH,CUTC,DCTPP1,DECR1,DHPS,DNM1L,DPYS,EVL,FARSB,FBP1,GLS,GPX3,GRIN2B,HCN1,HIST1H3A,HIST1H4A,HIST1H4H,HIST4H4,HM13,HMGCR,HPRT1,IDE,IGF1R,INSR,KCNC1,KCNC3,KCNJ12,KCNJ2,KIF25,MAT1A,ME1,NLGN1,NUP54,OXA1L,PCBD1,PCBD2,PDSS1,PDSS2,PKD2,RXRA,RYR3,SAMHD1,SBF2,SLC26A5,SYT11,TGM3,TP53,TP63,TRPA1,TRPM3,TRPM6,TRPM7,TRPM8,…
GO Biological Process	GO:2001233	regulation of apoptotic signaling pathway	76	0.00371884	1	0.632057	1.42108	38.7029	55	280	0.0537634	0.196429	50	196	377	hg38_n_B01795,hg38_n_B04684,hg38_n_B103062,hg38_n_B108462,hg38_n_B110484,hg38_n_B110558,hg38_n_B110968,hg38_n_B119134,hg38_n_B124848,hg38_n_B126189,hg38_n_B144276,hg38_n_B145851,hg38_n_B145887,hg38_n_B151535,hg38_n_B151766,hg38_n_B15206,hg38_n_B153691,hg38_n_B161760,hg38_n_B164620,hg38_n_B165044,hg38_n_B165153,hg38_n_B171116,hg38_n_B172955,hg38_n_B173427,hg38_n_B176982,hg38_n_B17765,hg38_n_B17768…	hg38_n_B00012,hg38_n_B00636,hg38_n_B00727,hg38_n_B01780,hg38_n_B01795,hg38_n_B01936,hg38_n_B01967,hg38_n_B02021,hg38_n_B02431,hg38_n_B02469,hg38_n_B03152,hg38_n_B04684,hg38_n_B06660,hg38_n_B08104,hg38_n_B08964,hg38_n_B101072,hg38_n_B102981,hg38_n_B103062,hg38_n_B103237,hg38_n_B103308,hg38_n_B105261,hg38_n_B108462,hg38_n_B109805,hg38_n_B109816,hg38_n_B110484,hg38_n_B110558,hg38_n_B110835,hg38_n_B1…	ACVR1,ATF3,BCL2L11,BMPR1B,CAV1,CCAR2,CRADD,CREB3L1,CTTN,CXCL12,CYLD,DAB2IP,DAPK1,DAPK2,DAPK3,DEPTOR,EYA2,EYA4,FAF1,FGFR1,FIGNL1,FYN,GCLC,HIP1R,HMGB2,HYOU1,ITGA6,IVNS1ABP,MFF,NOG,OSM,PAK5,PINK1,PPP2R1B,RPS3,SCRT2,SELENOS,SIAH2,SNAI1,STK3,THBS1,TNFAIP3,TP63,TRAF1,TRIM32,UNC5B,WWOX,YWHAB,YWHAZ,ZC3HC1	ACAA2,ACKR3,ACVR1,AGTR2,APAF1,AR,ATF3,BAK1,BBC3,BCAP31,BCL10,BCL2,BCL2L11,BCLAF1,BID,BIRC6,BMP4,BMP5,BMPR1B,BNIP3,BOK,CASP8,CAV1,CCAR2,CD74,COL2A1,CRADD,CREB3L1,CTH,CTNNA1,CTNNB1,CTSC,CTSH,CTTN,CXCL12,CYLD,DAB2IP,DAPK1,DAPK2,DAPK3,DDX3X,DEPTOR,DFNA5,DNM1L,E2F1,EIF2AK3,ENO1,EYA1,EYA2,EYA3,EYA4,FADD,FAF1,FAM162A,FAS,FASLG,FBXO18,FBXW7,FGF10,FGFR1,FIGNL1,FIS1,FXN,FYN,FZD9,GCLC,GCLM,GDNF,GFRAL,GSK3B,…
GO Biological Process	GO:0061074	regulation of neural retina development	77	0.0038835	1	0.651469	4.01922	1.24402	5	9	0.00488759	0.555556	4	5	6	hg38_n_B181565,hg38_n_B25521,hg38_n_B25579,hg38_n_B37182,hg38_n_B77099	hg38_n_B181565,hg38_n_B181585,hg38_n_B223221,hg38_n_B25521,hg38_n_B25579,hg38_n_B37182,hg38_n_B77037,hg38_n_B77079,hg38_n_B77099	DLX2,POU4F2,PTF1A,SIX3	DLL4,DLX2,POU4F2,PTF1A,SIX3
GO Biological Process	GO:0010745	negative regulation of macrophage derived foam cell differentiation	77	0.0038835	1	0.651469	4.01922	1.24402	5	9	0.00488759	0.555556	5	8	13	hg38_n_B12633,hg38_n_B215179,hg38_n_B241589,hg38_n_B265278,hg38_n_B268532	hg38_n_B12633,hg38_n_B163471,hg38_n_B215179,hg38_n_B232781,hg38_n_B241589,hg38_n_B265278,hg38_n_B268532,hg38_n_B268549,hg38_n_B61927	ABCA5,ABCG1,CRP,NFKBIA,PPARA	ABCA1,ABCA5,ABCG1,ADIPOQ,CETP,CRP,NFKBIA,PPARA
GO Biological Process	GO:0007005	mitochondrion organization	79	0.0039145	1	0.640045	1.37802	46.4434	64	336	0.0625611	0.190476	61	259	540	hg38_n_B00510,hg38_n_B01795,hg38_n_B02485,hg38_n_B05456,hg38_n_B101937,hg38_n_B103062,hg38_n_B112733,hg38_n_B117168,hg38_n_B12186,hg38_n_B123191,hg38_n_B124364,hg38_n_B126167,hg38_n_B13818,hg38_n_B138368,hg38_n_B13838,hg38_n_B14137,hg38_n_B144276,hg38_n_B145095,hg38_n_B149709,hg38_n_B151766,hg38_n_B153723,hg38_n_B159214,hg38_n_B166543,hg38_n_B188537,hg38_n_B203381,hg38_n_B217474,hg38_n_B217754,hg…	hg38_n_B00510,hg38_n_B00636,hg38_n_B01780,hg38_n_B01795,hg38_n_B02132,hg38_n_B02263,hg38_n_B02431,hg38_n_B02485,hg38_n_B03281,hg38_n_B03610,hg38_n_B05411,hg38_n_B05429,hg38_n_B05456,hg38_n_B05892,hg38_n_B05938,hg38_n_B08964,hg38_n_B101072,hg38_n_B101089,hg38_n_B101937,hg38_n_B102981,hg38_n_B103062,hg38_n_B106987,hg38_n_B107903,hg38_n_B107926,hg38_n_B108147,hg38_n_B110797,hg38_n_B110825,hg38_n_B11…	ALAS1,ATG4A,ATP5A1,ATP5O,BCL2L11,BLOC1S2,CAMKMT,CCAR2,CCK,CDC37,COA5,DNAJC11,DNAJC19,DNLZ,DNM3,ELAC2,EPAS1,ERBB4,EYA2,GADD45GIP1,GARS,GCLC,GRPEL2,HIP1R,IMMP2L,LARS2,MAP1LC3A,MFF,MRPL13,MRPS10,MRPS14,MRPS23,MRPS27,MRPS28,MTX1,MTX2,NDUFB1,NDUFB4,NDUFB6,NDUFS4,NRF1,OMA1,PINK1,PPARGC1A,PPP2CB,PTCD2,SESN2,SLC25A36,SLC25A4,SLC4A5,SMURF1,TFB1M,TIMM13,TIMM21,TIMM9,TP63,TRMT5,TRMU,VPS13C,YWHAB,YWHAZ	ACAA2,ACAD9,ADGRG6,AFG1L,AGK,AGTPBP1,AIFM2,AKT3,ALAS1,APOO,APOOL,ATF2,ATG4A,ATG4C,ATG5,ATG7,ATG9B,ATP5A1,ATP5G3,ATP5I,ATP5J,ATP5O,BAK1,BCL2,BCL2L11,BCS1L,BID,BLOC1S2,BNIP3,BNIP3L,BOK,C19orf70,CAMKMT,CASP8,CAV2,CCAR2,CCK,CDC37,CDK5RAP1,CEP89,CHCHD3,CHCHD4,CHCHD6,CLUH,COA1,COA3,COA4,COA5,COX10,COX18,COX19,COX20,CXADR,DARS2,DMAC1,DMAC2,DNAJC11,DNAJC19,DNLZ,DNM1L,DNM2,DNM3,E2F1,ELAC2,EPAS1,ERBB4,EYA2…
GO Biological Process	GO:0003279	cardiac septum development	80	0.00392874	1	0.634343	1.63187	18.3839	30	133	0.0293255	0.225564	28	70	96	hg38_n_B08286,hg38_n_B08303,hg38_n_B100401,hg38_n_B107836,hg38_n_B109867,hg38_n_B111139,hg38_n_B117663,hg38_n_B122412,hg38_n_B12696,hg38_n_B147770,hg38_n_B147821,hg38_n_B167731,hg38_n_B180045,hg38_n_B202580,hg38_n_B232186,hg38_n_B240337,hg38_n_B240817,hg38_n_B24438,hg38_n_B251082,hg38_n_B35762,hg38_n_B36913,hg38_n_B40221,hg38_n_B40533,hg38_n_B46492,hg38_n_B47008,hg38_n_B49428,hg38_n_B49514,hg38_n…	hg38_n_B01066,hg38_n_B08133,hg38_n_B08286,hg38_n_B08303,hg38_n_B08372,hg38_n_B100330,hg38_n_B100401,hg38_n_B103308,hg38_n_B107836,hg38_n_B107867,hg38_n_B107903,hg38_n_B107926,hg38_n_B109867,hg38_n_B111139,hg38_n_B111204,hg38_n_B117606,hg38_n_B117663,hg38_n_B121376,hg38_n_B121455,hg38_n_B122369,hg38_n_B122412,hg38_n_B122486,hg38_n_B126105,hg38_n_B12696,hg38_n_B147770,hg38_n_B147821,hg38_n_B152161,…	ACVR1,BMPR2,CHD7,CITED2,FZD1,GATA3,HAND1,HEY2,JAG1,LMO4,LRP2,LTBP1,MSX2,NOG,NRP2,PARVA,PLXND1,PRDM1,RARB,SALL1,SOX4,TBX2,TBX20,TBX3,TBX5,TGFBR2,VANGL2,WNT5A	ACVR1,ANK2,AP2B1,BMP4,BMP5,BMP7,BMPR1A,BMPR2,C5orf42,CHD7,CITED2,CYR61,DHRS3,DNM2,FGFR2,FGFRL1,FZD1,FZD2,GATA3,GATA6,HAND1,HEG1,HES1,HEY2,ISL1,JAG1,LMO4,LRP2,LTBP1,MDM2,MSX2,NDST1,NOG,NPHP3,NRP1,NRP2,NSD2,PARVA,PAX8,PCSK5,PITX2,PLXND1,PRDM1,PROX1,RARA,RARB,SALL1,SALL4,SEMA3C,SMAD4,SMAD6,SMAD7,SMO,SNX17,SOX11,SOX4,TBX2,TBX20,TBX3,TBX5,TGFB2,TGFBR1,TGFBR2,TRIP11,VANGL2,WNT11,WNT5A,XIRP2,ZFPM1,ZFPM2
GO Biological Process	GO:0006886	intracellular protein transport	81	0.00425984	1	0.679313	1.31254	63.998	84	463	0.0821114	0.181425	83	354	701	hg38_n_B00132,hg38_n_B00676,hg38_n_B08053,hg38_n_B101158,hg38_n_B104508,hg38_n_B110484,hg38_n_B110885,hg38_n_B112971,hg38_n_B118608,hg38_n_B12066,hg38_n_B12186,hg38_n_B123191,hg38_n_B124364,hg38_n_B138368,hg38_n_B14064,hg38_n_B151766,hg38_n_B152371,hg38_n_B156605,hg38_n_B162106,hg38_n_B162827,hg38_n_B166543,hg38_n_B167819,hg38_n_B168209,hg38_n_B172638,hg38_n_B172955,hg38_n_B173427,hg38_n_B175377,…	hg38_n_B00132,hg38_n_B00461,hg38_n_B00676,hg38_n_B00727,hg38_n_B00890,hg38_n_B02525,hg38_n_B02536,hg38_n_B04845,hg38_n_B05892,hg38_n_B05938,hg38_n_B06416,hg38_n_B08053,hg38_n_B08839,hg38_n_B08856,hg38_n_B100024,hg38_n_B101158,hg38_n_B101447,hg38_n_B102073,hg38_n_B104490,hg38_n_B104508,hg38_n_B104536,hg38_n_B104564,hg38_n_B104591,hg38_n_B104613,hg38_n_B104944,hg38_n_B107386,hg38_n_B107995,hg38_n_B…	ABRA,AKAP6,AP3B1,AP4S1,ARL6,ARNTL,ATG4A,BCL6,CBLB,CDC37,CEP57,CTTN,DNAJC19,DNLZ,DYNC2H1,DYNLRB1,FGF9,FYB1,GGA1,GRPEL2,HSPA8,IMMP2L,MFF,MTX1,MTX2,NEDD4,NFKBIA,NUP54,PAN3,PARD3,PEX10,PEX7,PIK3R1,RABGAP1L,RAE1,RAMP3,RANBP6,RERE,RHOB,RHOD,RIMS1,RPL13,RPL18,RPL31,RPLP1,RPS10,RPS12,RPS13,RPS14,RPS23,RPS25,RPS27,RPS3,RTP2,SEC13,SEC23A,SEL1L,SELENOS,SGSM3,SIL1,SIX2,SIX3,SLU7,SMURF1,SNX2,SNX5,SNX9,SORL1,S…	ABRA,ADPRHL1,AGK,AKAP12,AKAP6,AKT2,ANKLE1,AP1M1,AP1S3,AP2B1,AP2S1,AP3B1,AP3D1,AP3M1,AP3M2,AP3S1,AP3S2,AP4E1,AP4M1,AP4S1,APBA1,APPBP2,ARCN1,ARFGAP3,ARFIP1,ARL6,ARNTL,ATG4A,ATG4C,ATP1B1,BBS12,BCAP31,BCL6,BICD2,BID,C2CD5,CACNG3,CAMSAP3,CBLB,CD24,CD74,CDC37,CEP57,CHCHD4,CHM,CLIP1,CLTA,CLUAP1,COG3,COG7,COPB2,CRB1,CSE1L,CTNNB1,CTTN,DAG1,DERL2,DNAJC19,DNLZ,DRD1,DYNC2H1,DYNLRB1,DYNLRB2,EGF,EGR2,EIF2D,ERB…
GO Biological Process	GO:0070585	protein localization to mitochondrion	82	0.00427365	1	0.673204	1.99575	8.01703	16	58	0.0156403	0.275862	13	42	74	hg38_n_B01795,hg38_n_B12186,hg38_n_B124364,hg38_n_B166543,hg38_n_B185559,hg38_n_B185577,hg38_n_B217474,hg38_n_B249463,hg38_n_B256198,hg38_n_B31295,hg38_n_B37633,hg38_n_B37650,hg38_n_B37683,hg38_n_B42630,hg38_n_B61425,hg38_n_B95242	hg38_n_B01795,hg38_n_B116389,hg38_n_B12186,hg38_n_B123414,hg38_n_B124340,hg38_n_B124364,hg38_n_B124409,hg38_n_B127308,hg38_n_B127338,hg38_n_B149141,hg38_n_B159714,hg38_n_B166543,hg38_n_B171238,hg38_n_B171707,hg38_n_B173132,hg38_n_B173157,hg38_n_B185559,hg38_n_B185577,hg38_n_B187756,hg38_n_B194782,hg38_n_B195260,hg38_n_B195288,hg38_n_B19957,hg38_n_B204853,hg38_n_B217474,hg38_n_B221636,hg38_n_B2359…	BCL2L11,DNAJC19,DNLZ,GRPEL2,HK1,IMMP2L,MFF,MTX1,MTX2,PINK1,TIMM13,TIMM21,TIMM9	AGK,BCL2L11,BID,CHCHD4,COX18,DNAJC19,DNLZ,DNM1L,FBXO7,FIS1,GDAP1,GRPEL1,GRPEL2,HK1,HK2,HSP90AA1,HSPA4,IMMP2L,LRRK2,MARCH5,MFF,MIPEP,MTCH2,MTERF4,MTX1,MTX2,MTX3,PDE2A,PINK1,PMAIP1,SAMM50,TIMM10,TIMM13,TIMM21,TIMM22,TIMM44,TIMM9,TOMM20,TOMM40,TOMM5,TOMM7,TOMM70
GO Biological Process	GO:0045604	regulation of epidermal cell differentiation	83	0.00429229	1	0.667995	2.04753	7.3259	15	53	0.0146628	0.283019	12	28	57	hg38_n_B104719,hg38_n_B109867,hg38_n_B151815,hg38_n_B151847,hg38_n_B217773,hg38_n_B218496,hg38_n_B22663,hg38_n_B251804,hg38_n_B254377,hg38_n_B267788,hg38_n_B267809,hg38_n_B62166,hg38_n_B62237,hg38_n_B93866,hg38_n_B97727	hg38_n_B104719,hg38_n_B104790,hg38_n_B109867,hg38_n_B114139,hg38_n_B117888,hg38_n_B127797,hg38_n_B127814,hg38_n_B151815,hg38_n_B151847,hg38_n_B151882,hg38_n_B161795,hg38_n_B162559,hg38_n_B162575,hg38_n_B185646,hg38_n_B196010,hg38_n_B216966,hg38_n_B216979,hg38_n_B217047,hg38_n_B217064,hg38_n_B217773,hg38_n_B218435,hg38_n_B218452,hg38_n_B218496,hg38_n_B22663,hg38_n_B22752,hg38_n_B239827,hg38_n_B244…	CD109,GRHL2,H2AFY,HEY2,MSX2,MYCN,NCOA3,OVOL2,PRKCH,RUNX1,TP63,ZFP36L1	ATOH1,BMP4,CD109,CTSL,DLL1,EZH2,FOXC1,GRHL2,H2AFY,H2AFY2,HES1,HEY2,MSX2,MYCN,NCOA3,NME2,OVOL2,PRKCH,PTCH1,REG3A,REG3G,ROCK1,RUNX1,SFRP4,SRSF6,TP63,VDR,ZFP36L1
GO Biological Process	GO:0006265	DNA topological change	84	0.00431603	1	0.663692	4.82307	0.829347	4	6	0.00391007	0.666667	3	4	9	hg38_n_B253682,hg38_n_B253707,hg38_n_B46492,hg38_n_B79653	hg38_n_B253682,hg38_n_B253707,hg38_n_B253723,hg38_n_B263004,hg38_n_B46492,hg38_n_B79653	HMGB2,TOP1,TOP2B	HMGB2,TOP1,TOP2B,TOP3B
GO Biological Process	GO:0086100	endothelin receptor signaling pathway	84	0.00431603	1	0.663692	4.82307	0.829347	4	6	0.00391007	0.666667	2	2	2	hg38_n_B210183,hg38_n_B210219,hg38_n_B77099,hg38_n_B77144	hg38_n_B210183,hg38_n_B210219,hg38_n_B210263,hg38_n_B77079,hg38_n_B77099,hg38_n_B77144	EDNRA,EDNRB	EDNRA,EDNRB
GO Biological Process	GO:0036091	positive regulation of transcription from RNA polymerase II promoter in response to oxidative stress	84	0.00431603	1	0.663692	4.82307	0.829347	4	6	0.00391007	0.666667	3	4	5	hg38_n_B02485,hg38_n_B253752,hg38_n_B253781,hg38_n_B264639	hg38_n_B02485,hg38_n_B253752,hg38_n_B253781,hg38_n_B253801,hg38_n_B264639,hg38_n_B37701	ATF4,CHD6,SESN2	ATF4,CHD6,NFE2L2,SESN2
GO Biological Process	GO:0060411	cardiac septum morphogenesis	87	0.00437869	1	0.650109	1.75154	13.1313	23	95	0.0224829	0.242105	22	51	65	hg38_n_B100401,hg38_n_B109867,hg38_n_B111139,hg38_n_B117663,hg38_n_B122412,hg38_n_B12696,hg38_n_B147770,hg38_n_B147821,hg38_n_B167731,hg38_n_B202580,hg38_n_B240337,hg38_n_B240817,hg38_n_B251082,hg38_n_B35762,hg38_n_B36913,hg38_n_B40221,hg38_n_B40533,hg38_n_B46492,hg38_n_B47008,hg38_n_B49428,hg38_n_B49514,hg38_n_B95777,hg38_n_B97727	hg38_n_B01066,hg38_n_B08133,hg38_n_B100330,hg38_n_B100401,hg38_n_B103308,hg38_n_B109867,hg38_n_B111139,hg38_n_B111204,hg38_n_B117606,hg38_n_B117663,hg38_n_B121376,hg38_n_B121455,hg38_n_B122369,hg38_n_B122412,hg38_n_B122486,hg38_n_B126105,hg38_n_B12696,hg38_n_B147770,hg38_n_B147821,hg38_n_B152161,hg38_n_B152262,hg38_n_B152302,hg38_n_B162896,hg38_n_B162914,hg38_n_B167731,hg38_n_B173476,hg38_n_B1735…	ACVR1,BMPR2,CHD7,CITED2,FZD1,HAND1,HEY2,JAG1,LRP2,MSX2,NOG,NRP2,PARVA,RARB,SOX4,TBX2,TBX20,TBX3,TBX5,TGFBR2,VANGL2,WNT5A	ACVR1,BMP4,BMP5,BMP7,BMPR1A,BMPR2,CHD7,CITED2,CYR61,DHRS3,FGFR2,FGFRL1,FZD1,FZD2,GATA6,HAND1,HES1,HEY2,ISL1,JAG1,LRP2,MDM2,MSX2,NOG,NRP1,NRP2,NSD2,PARVA,PITX2,PROX1,RARA,RARB,SEMA3C,SMAD4,SMAD6,SMAD7,SMO,SOX11,SOX4,TBX2,TBX20,TBX3,TBX5,TGFB2,TGFBR1,TGFBR2,VANGL2,WNT11,WNT5A,ZFPM1,ZFPM2
GO Biological Process	GO:0010863	positive regulation of phospholipase C activity	88	0.00454298	1	0.666837	2.60446	3.45561	9	25	0.00879765	0.36	7	15	33	hg38_n_B145851,hg38_n_B145887,hg38_n_B197500,hg38_n_B205276,hg38_n_B67645,hg38_n_B67994,hg38_n_B68064,hg38_n_B77099,hg38_n_B77144	hg38_n_B112367,hg38_n_B112415,hg38_n_B112439,hg38_n_B117206,hg38_n_B117221,hg38_n_B119613,hg38_n_B144670,hg38_n_B144682,hg38_n_B145851,hg38_n_B145887,hg38_n_B167848,hg38_n_B167866,hg38_n_B197500,hg38_n_B197555,hg38_n_B205276,hg38_n_B207220,hg38_n_B213781,hg38_n_B223160,hg38_n_B67645,hg38_n_B67994,hg38_n_B68033,hg38_n_B68064,hg38_n_B77079,hg38_n_B77099,hg38_n_B77144	AVPR1A,EDNRA,FGFR1,FLT1,KIT,PDGFRA,TXK	ADCYAP1R1,ADRA1A,ANG,AVPR1A,EDNRA,EGFR,ESR1,FGFR1,FLT1,HTR2A,KIT,PDGFRA,PLCB2,PTH,TXK
GO Biological Process	GO:0048608	reproductive structure development	89	0.00462926	1	0.671866	1.33506	55.428	74	401	0.0723363	0.184539	65	248	415	hg38_n_B07116,hg38_n_B103023,hg38_n_B107836,hg38_n_B109525,hg38_n_B109867,hg38_n_B110558,hg38_n_B12066,hg38_n_B12085,hg38_n_B124364,hg38_n_B124906,hg38_n_B145095,hg38_n_B147770,hg38_n_B147821,hg38_n_B149072,hg38_n_B151535,hg38_n_B151815,hg38_n_B151847,hg38_n_B159592,hg38_n_B160352,hg38_n_B162638,hg38_n_B166360,hg38_n_B168426,hg38_n_B168457,hg38_n_B16866,hg38_n_B173414,hg38_n_B178799,hg38_n_B18004…	hg38_n_B01936,hg38_n_B01967,hg38_n_B03077,hg38_n_B03214,hg38_n_B04171,hg38_n_B05097,hg38_n_B07071,hg38_n_B07116,hg38_n_B07175,hg38_n_B08133,hg38_n_B100134,hg38_n_B100249,hg38_n_B101072,hg38_n_B101875,hg38_n_B102123,hg38_n_B103023,hg38_n_B103308,hg38_n_B10631,hg38_n_B107004,hg38_n_B107836,hg38_n_B107867,hg38_n_B107903,hg38_n_B107926,hg38_n_B108147,hg38_n_B109424,hg38_n_B109525,hg38_n_B109867,hg38_…	ACVR2A,ANXA1,ARID5B,ARRB1,BASP1,BCL2L11,BMPR1B,BMPR2,CCDC182,CHD7,DCANP1,DCN,DNAJC19,E2F8,EPAS1,FGF9,FOXA1,FOXL2,GATA2,GATA3,GCM1,GJA1,GRHL2,HAND1,HEY2,HMGB2,HOXD13,HSD17B3,IMMP2L,KDM5B,KIT,LHB,LHX8,LIF,LRP2,NIPBL,NOG,NUP210L,OSR1,OVOL2,PDGFRA,PRDM1,RAB13,RDH10,RNF38,RXRA,SAFB2,SALL1,SLIT3,SNAI1,SOX9,ST14,STC2,STK3,TAF4,TBX3,TCF21,TEX15,TLR5,TP63,WDR48,WNT2,WNT5A,WNT7B,ZFP36L1	ABCB4,ACVR2A,ADA,ADAMTS1,ADCYAP1,ADGRG1,ADM,AGO4,ALKBH1,ANG,ANKRD7,ANXA1,AR,ARID5B,ARRB1,ASB1,ASPM,ATM,ATRX,BAK1,BASP1,BCL2,BCL2L11,BIRC6,BMP15,BMP4,BMP5,BMP6,BMP7,BMPR1B,BMPR2,BOK,BPTF,BRIP1,CASP8,CCDC182,CCND1,CDKN1C,CDX4,CEBPB,CHD7,COL9A3,CST3,CTNNA1,CTNNB1,CYP7B1,CYR61,DAZAP1,DCANP1,DCN,DHCR24,DLG1,DLX3,DMRTA1,DNAJB6,DNAJC19,E2F7,E2F8,EGFR,EIF2B4,EIF2B5,EIF2S2,EOMES,EPAS1,EREG,ESR1,ETNK2,FANC…
GO Biological Process	GO:0001654	eye development	90	0.00468264	1	0.672062	1.36035	48.5168	66	351	0.0645161	0.188034	61	208	336	hg38_n_B02176,hg38_n_B02921,hg38_n_B03242,hg38_n_B107836,hg38_n_B124906,hg38_n_B125300,hg38_n_B126943,hg38_n_B138595,hg38_n_B147770,hg38_n_B147821,hg38_n_B149072,hg38_n_B151815,hg38_n_B151847,hg38_n_B166360,hg38_n_B167317,hg38_n_B16866,hg38_n_B16943,hg38_n_B173558,hg38_n_B180045,hg38_n_B181565,hg38_n_B188562,hg38_n_B196997,hg38_n_B198021,hg38_n_B204624,hg38_n_B205963,hg38_n_B213352,hg38_n_B218121…	hg38_n_B00435,hg38_n_B01991,hg38_n_B02021,hg38_n_B02132,hg38_n_B02176,hg38_n_B02921,hg38_n_B03242,hg38_n_B04347,hg38_n_B06456,hg38_n_B08934,hg38_n_B09702,hg38_n_B09723,hg38_n_B101072,hg38_n_B101266,hg38_n_B101972,hg38_n_B102123,hg38_n_B102794,hg38_n_B102849,hg38_n_B102870,hg38_n_B107836,hg38_n_B107867,hg38_n_B107903,hg38_n_B107926,hg38_n_B108691,hg38_n_B10870,hg38_n_B108704,hg38_n_B108727,hg38_n_…	ADAMTS18,ALDH1A3,ARL6,ATP2B4,BFSP1,BMPR1B,BMPR2,CDK4,CHD7,CHRDL1,CLIC4,COL4A1,COL5A1,COL8A1,COL8A2,CYP1B1,DSCAM,EPHB1,FBN2,FGF9,FOXL2,GATA3,GPD2,GRHL2,HPCA,JAG1,KDM5B,MAB21L1,MAB21L2,MAF,MAX,MDM1,MEIS2,NIPBL,PAX2,PDGFRA,POU4F2,PPP1R13L,PRDM1,PROM1,PTF1A,PTN,RARB,RDH10,RXRA,SDK2,SIPA1L3,SIX3,SLC4A5,SMOC1,SOX2,SOX9,TBX2,TGFBR2,TSKU,TTLL5,TUB,WNT16,WNT2,WNT5A,WNT7B	ABCB5,ADAMTS18,AGTPBP1,AHI1,ALDH1A2,ALDH1A3,ARL6,ATF6,ATP2B1,ATP2B4,ATP8A2,BAK1,BBS7,BCAR3,BCL11B,BFSP1,BFSP2,BLOC1S3,BMP4,BMP6,BMP7,BMPR1B,BMPR2,CALB1,CC2D2A,CDK4,CDKN1C,CHD7,CHRDL1,CLCN2,CLIC4,COL4A1,COL5A1,COL5A2,COL8A1,COL8A2,CPAMD8,CRB1,CRYBA4,CRYBB2,CRYGD,CST3,CTNNB1,CTNS,CYP1B1,DIO3,DLG1,DLL1,DSCAM,EFEMP1,EGF,EGFR,EPHB1,EPHB2,FASLG,FBN2,FGF10,FGF9,FOXC1,FOXE3,FOXF2,FOXL2,FOXP2,FZD4,FZD5,FZ…
GO Biological Process	GO:0001959	regulation of cytokine-mediated signaling pathway	91	0.00471038	1	0.668615	1.71911	13.9607	24	101	0.0234604	0.237624	21	73	163	hg38_n_B06089,hg38_n_B06112,hg38_n_B110968,hg38_n_B116919,hg38_n_B124848,hg38_n_B152371,hg38_n_B162106,hg38_n_B164620,hg38_n_B165044,hg38_n_B225841,hg38_n_B230149,hg38_n_B232186,hg38_n_B256981,hg38_n_B267661,hg38_n_B267788,hg38_n_B267809,hg38_n_B39068,hg38_n_B49428,hg38_n_B49514,hg38_n_B67645,hg38_n_B76893,hg38_n_B82558,hg38_n_B97190,hg38_n_B97226	hg38_n_B01780,hg38_n_B06089,hg38_n_B06112,hg38_n_B08839,hg38_n_B100925,hg38_n_B10463,hg38_n_B107995,hg38_n_B10870,hg38_n_B110320,hg38_n_B110934,hg38_n_B110968,hg38_n_B111002,hg38_n_B116361,hg38_n_B116389,hg38_n_B116919,hg38_n_B124848,hg38_n_B134114,hg38_n_B143776,hg38_n_B14894,hg38_n_B150589,hg38_n_B150655,hg38_n_B152371,hg38_n_B152461,hg38_n_B156501,hg38_n_B158083,hg38_n_B158116,hg38_n_B162092,h…	ABCE1,ANGPT1,CAV1,CDC37,CYLD,IFNAR2,JAK1,OTULIN,PIAS1,RUNX1,SLIT3,SOCS1,STAT1,SYK,TAX1BP1,TNFAIP3,TRAF1,TRIM32,TXK,TYK2,WNT5A	ABCE1,ADIPOQ,ANGPT1,ARG1,BIRC3,CARD8,CASP4,CASP8,CAV1,CCDC3,CD24,CD74,CDC37,CNOT7,CSF1,CYLD,EDN1,ELF1,F2RL1,FADD,GFI1,HIPK1,HIST1H2BJ,IFNA1,IFNAR2,IFNB1,IFNG,IFNGR1,IFNGR2,IL1R1,IL1R2,IL3,IL6,IRGM,JAK1,JAK2,LIFR,MAVS,MUL1,NLRC5,NLRP2B,NR1H4,OTULIN,PARP14,PIAS1,PTPN1,PTPN11,PXDN,PYDC2,RIPK1,RIPK2,RNASEL,ROBO1,RUNX1,SLIT2,SLIT3,SOCS1,SOCS3,STAT1,SUMO1,SYK,TAX1BP1,TNFAIP3,TRAF1,TRIM32,TRIM44,TXK,TYK…
GO Biological Process	GO:0055123	digestive system development	92	0.00471519	1	0.662023	1.5296	24.1893	37	175	0.0361681	0.211429	33	101	139	hg38_n_B107836,hg38_n_B110558,hg38_n_B12696,hg38_n_B162790,hg38_n_B170907,hg38_n_B178107,hg38_n_B181565,hg38_n_B192145,hg38_n_B196362,hg38_n_B203381,hg38_n_B204624,hg38_n_B209778,hg38_n_B210183,hg38_n_B210219,hg38_n_B217474,hg38_n_B219176,hg38_n_B232186,hg38_n_B235630,hg38_n_B235705,hg38_n_B240817,hg38_n_B242184,hg38_n_B246935,hg38_n_B246962,hg38_n_B251804,hg38_n_B25579,hg38_n_B37182,hg38_n_B3757…	hg38_n_B05411,hg38_n_B05429,hg38_n_B06416,hg38_n_B101176,hg38_n_B107836,hg38_n_B107867,hg38_n_B107903,hg38_n_B107926,hg38_n_B110558,hg38_n_B110594,hg38_n_B110722,hg38_n_B110747,hg38_n_B114814,hg38_n_B114823,hg38_n_B114836,hg38_n_B118295,hg38_n_B118387,hg38_n_B119205,hg38_n_B119228,hg38_n_B119613,hg38_n_B126105,hg38_n_B12696,hg38_n_B128431,hg38_n_B128514,hg38_n_B132256,hg38_n_B134769,hg38_n_B14439…	ALX4,CELA1,CLMP,DACT1,EDNRB,FGF9,FOXE1,FOXF1,FOXL1,HIP1R,HOXD13,HRH2,ITGA6,ITGB4,KIT,KLF5,NIPBL,OVOL2,PDGFRA,PRDM1,PTF1A,RARB,SALL1,SIX2,SMAD2,TBX2,TCF21,TGFB3,TGFBR2,TIGAR,TP63,VANGL2,WNT5A	ADA,AHI1,ALDH1A2,ALX4,ASCL1,BARX1,BBS7,BCL2,BMP4,C1GALT1,C8orf22,CCDC39,CDKN1C,CELA1,CLDN18,CLMP,COBL,COL3A1,CPS1,CTNNB1,CXCL8,DAB1,DACT1,EDNRB,EGFR,EPB41L5,EPHB3,FAT4,FGF10,FGF9,FGFR2,FOXE1,FOXF1,FOXF2,FOXL1,GATA5,GATA6,GLI1,GLI2,GLI3,HIP1R,HLX,HOXD13,HRH2,ID2,INSR,ITGA6,ITGB4,KIT,KLF5,LGR4,MYOCD,NIPBL,NKX2-2,NKX2-6,NODAL,NPHP3,OTC,OVOL2,OXTR,PCSK5,PDGFC,PDGFRA,PDX1,PITX2,PKDCC,PRDM1,PTF1A,RARB,…
GO Biological Process	GO:0003007	heart morphogenesis	93	0.00488195	1	0.678066	1.42976	34.9708	50	253	0.0488759	0.197629	48	146	224	hg38_n_B100401,hg38_n_B109867,hg38_n_B111139,hg38_n_B117663,hg38_n_B12175,hg38_n_B122412,hg38_n_B124906,hg38_n_B125300,hg38_n_B12696,hg38_n_B147770,hg38_n_B147821,hg38_n_B151815,hg38_n_B151847,hg38_n_B153777,hg38_n_B166360,hg38_n_B167731,hg38_n_B180045,hg38_n_B195798,hg38_n_B202206,hg38_n_B202580,hg38_n_B210219,hg38_n_B224701,hg38_n_B232935,hg38_n_B235630,hg38_n_B240238,hg38_n_B240337,hg38_n_B240…	hg38_n_B00855,hg38_n_B01066,hg38_n_B08133,hg38_n_B09702,hg38_n_B09723,hg38_n_B09874,hg38_n_B09924,hg38_n_B100330,hg38_n_B100401,hg38_n_B102123,hg38_n_B103308,hg38_n_B109867,hg38_n_B110722,hg38_n_B110747,hg38_n_B111139,hg38_n_B111204,hg38_n_B111448,hg38_n_B111470,hg38_n_B114139,hg38_n_B115980,hg38_n_B116018,hg38_n_B117606,hg38_n_B117663,hg38_n_B121376,hg38_n_B121455,hg38_n_B12175,hg38_n_B122369,hg…	ACVR1,ARID2,BBS5,BMPR2,CHD7,CITED2,COL5A1,EFNA1,FOXF1,FZD1,GATA3,GRHL2,HAND1,HAND2,HAS2,HEY2,JAG1,LRP2,MSX2,MYL2,MYLK2,NDRG4,NEDD4,NIPBL,NOG,NRP2,OVOL2,PARVA,PLXND1,POU4F1,PPP1R13L,PTCD2,RARB,RXRA,SNAI1,SOX4,SOX9,SPRY1,TBX2,TBX20,TBX3,TBX5,TGFBR2,TMEM100,VANGL2,WNT16,WNT2,WNT5A	ACVR1,ADAMTS1,ADGRG6,AHI1,ALDH1A2,ARID2,ASXL1,ATF2,AXIN2,BBS5,BBS7,BMP10,BMP2,BMP4,BMP5,BMP7,BMPR1A,BMPR2,CAV3,CCDC39,CHD7,CITED2,CLDN5,COL11A1,COL2A1,COL5A1,CPE,CYR61,DHRS3,DLC1,DLL1,DLL4,EFNA1,ERG,EYA1,FAT4,FGFR2,FGFRL1,FHL2,FLRT2,FOXC1,FOXF1,FZD1,FZD2,GATA3,GATA6,GRHL2,HAND1,HAND2,HAS2,HEG1,HES1,HEY2,INSR,ISL1,JAG1,KDM6A,LBX1,LRP2,MDM2,MEF2C,MIB1,MICAL2,MKKS,MSX1,MSX2,MYL2,MYLK2,NDRG4,NEDD4,NI…
GO Biological Process	GO:0035108	limb morphogenesis	94	0.0049314	1	0.677648	1.48221	28.336	42	205	0.0410557	0.204878	38	107	147	hg38_n_B100401,hg38_n_B145851,hg38_n_B145887,hg38_n_B147770,hg38_n_B147821,hg38_n_B147870,hg38_n_B149072,hg38_n_B151815,hg38_n_B151847,hg38_n_B170907,hg38_n_B17364,hg38_n_B17392,hg38_n_B176107,hg38_n_B201554,hg38_n_B202580,hg38_n_B204624,hg38_n_B222444,hg38_n_B22663,hg38_n_B23035,hg38_n_B232186,hg38_n_B236885,hg38_n_B240337,hg38_n_B240817,hg38_n_B241830,hg38_n_B241873,hg38_n_B246794,hg38_n_B28231…	hg38_n_B01850,hg38_n_B01871,hg38_n_B100330,hg38_n_B100401,hg38_n_B101072,hg38_n_B102161,hg38_n_B102180,hg38_n_B102223,hg38_n_B102794,hg38_n_B102849,hg38_n_B102870,hg38_n_B108691,hg38_n_B108704,hg38_n_B108727,hg38_n_B109349,hg38_n_B109373,hg38_n_B109394,hg38_n_B109424,hg38_n_B114419,hg38_n_B114434,hg38_n_B115980,hg38_n_B116018,hg38_n_B116173,hg38_n_B116234,hg38_n_B118295,hg38_n_B118387,hg38_n_B121…	ALX4,ASPH,BCL2L11,BMPR1B,CHD7,CHST11,CYP26B1,DYNC2H1,FBN2,FGF9,FGFR1,FMN1,GREM1,GRHL2,HAND2,HOXD10,HOXD12,HOXD13,INTU,MAP3K20,MSX2,MYCN,MYH3,NIPBL,NOG,OSR1,PLXNA2,RARB,RDH10,RNF165,SALL1,SOX4,SOX9,TBX2,TBX3,TBX5,TP63,WNT5A	AFF3,ALDH1A2,ALX1,ALX4,ASPH,ATRX,BAK1,BCL2L11,BMP4,BMP7,BMPR1A,BMPR1B,C5orf42,CHD7,CHST11,COL2A1,CREBBP,CTNNB1,CYP26B1,DKK1,DLX5,DLX6,DYNC2H1,ECE1,EN1,EVX2,FBN2,FGF10,FGF9,FGFR1,FGFR2,FMN1,FRAS1,GDF5,GLI2,GLI3,GNA12,GNAS,GPC3,GREM1,GRHL2,HAND2,HDAC2,HOXC10,HOXC11,HOXD10,HOXD12,HOXD13,IMPAD1,INTU,LEF1,LMBR1,LNPK,MAP3K20,MBNL1,MSX1,MSX2,MYCN,MYH3,NIPBL,NOG,OSR1,OSR2,PBX1,PCSK5,PITX1,PITX2,PKDCC,PLX…
GO Biological Process	GO:0048484	enteric nervous system development	95	0.00495016	1	0.673065	3.33905	1.79692	6	13	0.0058651	0.461539	3	8	11	hg38_n_B210183,hg38_n_B210219,hg38_n_B67001,hg38_n_B67025,hg38_n_B77099,hg38_n_B77144	hg38_n_B183183,hg38_n_B18597,hg38_n_B210183,hg38_n_B210219,hg38_n_B210263,hg38_n_B221858,hg38_n_B264499,hg38_n_B67001,hg38_n_B67025,hg38_n_B77079,hg38_n_B77099,hg38_n_B77144,hg38_n_B84768	EDNRA,EDNRB,PHOX2B	EDNRA,EDNRB,GDNF,HLX,KIF26A,PHOX2B,RET,SOX10
GO Biological Process	GO:0021554	optic nerve development	95	0.00495016	1	0.673065	3.33905	1.79692	6	13	0.0058651	0.461539	3	6	12	hg38_n_B168426,hg38_n_B168457,hg38_n_B168493,hg38_n_B168514,hg38_n_B188562,hg38_n_B56834	hg38_n_B01991,hg38_n_B02021,hg38_n_B118295,hg38_n_B118387,hg38_n_B168426,hg38_n_B168457,hg38_n_B168493,hg38_n_B168514,hg38_n_B188562,hg38_n_B252166,hg38_n_B56834,hg38_n_B56884,hg38_n_B56910	EPHB1,NAV2,PAX2	EPHB1,EPHB2,GLI3,NAV2,NKX2-2,PAX2
GO Biological Process	GO:1901987	regulation of cell cycle phase transition	97	0.00495452	1	0.659769	1.39315	40.9145	57	296	0.0557185	0.192568	52	207	419	hg38_n_B02214,hg38_n_B09618,hg38_n_B100401,hg38_n_B145972,hg38_n_B160352,hg38_n_B160855,hg38_n_B165002,hg38_n_B16649,hg38_n_B168426,hg38_n_B168457,hg38_n_B16943,hg38_n_B171685,hg38_n_B172875,hg38_n_B175377,hg38_n_B17686,hg38_n_B17723,hg38_n_B190859,hg38_n_B192145,hg38_n_B196997,hg38_n_B197800,hg38_n_B200544,hg38_n_B203301,hg38_n_B206609,hg38_n_B207550,hg38_n_B213228,hg38_n_B217474,hg38_n_B217843,…	hg38_n_B01150,hg38_n_B02214,hg38_n_B06359,hg38_n_B06388,hg38_n_B08722,hg38_n_B09618,hg38_n_B100330,hg38_n_B100401,hg38_n_B111608,hg38_n_B113889,hg38_n_B114371,hg38_n_B116436,hg38_n_B117735,hg38_n_B117767,hg38_n_B11826,hg38_n_B119613,hg38_n_B121000,hg38_n_B122516,hg38_n_B122589,hg38_n_B122612,hg38_n_B123247,hg38_n_B123328,hg38_n_B123930,hg38_n_B126708,hg38_n_B127797,hg38_n_B127814,hg38_n_B128021,h…	ANAPC4,ANXA1,ATP2B4,BUB3,C8orf4,CCND2,CCP110,CDC14A,CDK4,CDK5RAP2,CEP57,CEP63,CEP78,CRADD,CTDSPL,CUL3,DACT1,DTL,DUSP1,E2F8,ERCC2,FBXL7,FBXO31,FOXN3,H2AFY,HAUS1,HECW2,HMGA2,KCNH5,KIF14,LSM11,MYO16,NEK10,NEK2,ORAOV1,PHOX2B,PLCB1,PSMD12,PSMD9,PSMG2,RAD51B,RGCC,RNASEH2B,SIX3,SOX4,SYF2,TNKS1BP1,TP63,TPRA1,TPX2,ZFP36L1,ZFP36L2	ACTR1A,AKAP9,ALMS1,ANAPC1,ANAPC4,ANAPC7,ANKRD17,ANLN,ANXA1,APC,APP,ATAD5,ATF5,ATM,ATP2B4,BCL2,BID,BRD7,BTG2,BUB3,C8orf4,CARM1,CCL2,CCND1,CCND2,CCP110,CDC14A,CDC16,CDC25A,CDC45,CDC6,CDC7,CDC73,CDK1,CDK10,CDK2AP2,CDK3,CDK4,CDK5RAP2,CDK5RAP3,CDK6,CDKN1C,CDKN2B,CDT1,CENPE,CENPF,CENPJ,CEP135,CEP152,CEP164,CEP192,CEP57,CEP63,CEP70,CEP78,CKAP5,CLASP1,CNOT10,CNOT11,CNOT2,CNOT4,CNOT6,CNOT6L,CNOT7,CNTRL,CR…
GO Biological Process	GO:0042176	regulation of protein catabolic process	98	0.00506546	1	0.667658	1.40107	39.2558	55	284	0.0537634	0.193662	51	189	391	hg38_n_B01795,hg38_n_B01926,hg38_n_B04684,hg38_n_B04792,hg38_n_B05114,hg38_n_B100098,hg38_n_B103062,hg38_n_B108462,hg38_n_B109525,hg38_n_B110968,hg38_n_B112971,hg38_n_B114272,hg38_n_B12175,hg38_n_B123191,hg38_n_B124848,hg38_n_B139410,hg38_n_B144276,hg38_n_B151966,hg38_n_B154225,hg38_n_B154251,hg38_n_B156605,hg38_n_B15938,hg38_n_B163906,hg38_n_B164620,hg38_n_B165153,hg38_n_B167819,hg38_n_B168565,h…	hg38_n_B00636,hg38_n_B01049,hg38_n_B01795,hg38_n_B01926,hg38_n_B01936,hg38_n_B02943,hg38_n_B04684,hg38_n_B04792,hg38_n_B05114,hg38_n_B08856,hg38_n_B100073,hg38_n_B100098,hg38_n_B100134,hg38_n_B101089,hg38_n_B103062,hg38_n_B106949,hg38_n_B10786,hg38_n_B108462,hg38_n_B109424,hg38_n_B109525,hg38_n_B109773,hg38_n_B110968,hg38_n_B111002,hg38_n_B112476,hg38_n_B112971,hg38_n_B112998,hg38_n_B114272,hg38_…	ADRA2A,ANAPC4,ANXA2,ARNTL,AZIN1,BUB3,CAV1,CCAR2,CDC42,CLEC16A,DAB2IP,DACT1,DTL,EFNA1,FAF1,FYN,GCLC,GGA1,GJA1,GRIN2A,IL33,LONRF3,NEDD4,NEDD4L,NELL1,NRDC,OAZ2,ODC1,PCSK9,PIAS1,PIN1,PINK1,PSMD12,PSMD9,PTPN3,RHBDD3,RNF114,RNF144B,SGSM3,SMURF1,SNX9,SOCS5,SORL1,SOX9,TNFAIP3,TRIB1,TRIB2,TRIM32,UCHL5,WNT5A,ZFAND2A	ADAM8,ADAM9,ADGRB1,ADRA2A,AMER1,ANAPC1,ANAPC4,ANAPC7,ANXA2,APC,ARAF,ARNTL,ASB9,ATG7,AZIN1,AZIN2,BANP,BARD1,BBS7,BCAP31,BUB3,CAV1,CAV3,CCAR2,CDC16,CDC42,CDK1,CDK5RAP3,CHFR,CLEC16A,COMMD1,CSNK1E,CSNK2A1,CSNK2A3,CTSC,CUL1,CUL4B,DAB2,DAB2IP,DACT1,DERL2,DISC1,DNAAF4,DTL,EDEM1,EDEM2,EFNA1,EGF,EGFR,EGLN2,EPHA4,FAF1,FAM83D,FBXL5,FBXO22,FBXW7,FLNA,FMN2,FMR1,FOXO1,FYN,FZR1,GCLC,GGA1,GJA1,GNA12,GPC3,GRIN2A,…
GO Biological Process	GO:0032088	negative regulation of NF-kappaB transcription factor activity	99	0.00513005	1	0.669342	1.96193	8.15525	16	59	0.0156403	0.271186	16	42	74	hg38_n_B09099,hg38_n_B102919,hg38_n_B110968,hg38_n_B116919,hg38_n_B12567,hg38_n_B155980,hg38_n_B165153,hg38_n_B169937,hg38_n_B173414,hg38_n_B201968,hg38_n_B215179,hg38_n_B232186,hg38_n_B232935,hg38_n_B24912,hg38_n_B49106,hg38_n_B82558	hg38_n_B03345,hg38_n_B03377,hg38_n_B08839,hg38_n_B09099,hg38_n_B09166,hg38_n_B102849,hg38_n_B102870,hg38_n_B102896,hg38_n_B102919,hg38_n_B106949,hg38_n_B110968,hg38_n_B111002,hg38_n_B116919,hg38_n_B12567,hg38_n_B129733,hg38_n_B134114,hg38_n_B155980,hg38_n_B163698,hg38_n_B163761,hg38_n_B163784,hg38_n_B165092,hg38_n_B165099,hg38_n_B165153,hg38_n_B169923,hg38_n_B169937,hg38_n_B173414,hg38_n_B201168,…	AIM2,ARRB1,CAT,CMKLR1,CYLD,CYP1B1,DAB2IP,LRRC14,NFKBIA,OTULIN,PKHD1,RWDD3,SETD6,TAX1BP1,TLR9,TNFAIP3	AIM2,ANXA4,ARRB1,BMP7,CARD8,CAT,CDK5RAP3,CMKLR1,COMMD1,COMMD7,CYLD,CYP1B1,DAB2IP,DAP,ERBIN,GFI1,HAVCR2,KLF4,LRRC14,NFKBIA,NLRC3,NLRC5,NLRP12,NLRP2B,NLRP3,NR1H4,OTULIN,PELI1,PKHD1,PTGIS,PYDC2,RWDD3,SETD6,TAX1BP1,TLR9,TMSB4X,TNFAIP3,TRAF3,TRIM37,UFL1,ZC3H12A,ZNF675
GO Biological Process	GO:0072132	mesenchyme morphogenesis	99	0.00513005	1	0.669342	1.96193	8.15525	16	59	0.0156403	0.271186	13	31	43	hg38_n_B117663,hg38_n_B23035,hg38_n_B235630,hg38_n_B240238,hg38_n_B240337,hg38_n_B240817,hg38_n_B241830,hg38_n_B241873,hg38_n_B246935,hg38_n_B246962,hg38_n_B254602,hg38_n_B35762,hg38_n_B47008,hg38_n_B49428,hg38_n_B49514,hg38_n_B97727	hg38_n_B103308,hg38_n_B115980,hg38_n_B116018,hg38_n_B117606,hg38_n_B117663,hg38_n_B126508,hg38_n_B126529,hg38_n_B126570,hg38_n_B126585,hg38_n_B146630,hg38_n_B173476,hg38_n_B173504,hg38_n_B18371,hg38_n_B187255,hg38_n_B19288,hg38_n_B198072,hg38_n_B225748,hg38_n_B22973,hg38_n_B23035,hg38_n_B23088,hg38_n_B235580,hg38_n_B235630,hg38_n_B240238,hg38_n_B240266,hg38_n_B240337,hg38_n_B240365,hg38_n_B240817…	ACVR1,FOXF1,MSX2,NOG,OSR1,SMAD2,SNAI1,SOX9,TBX2,TBX20,TGFBR2,TMEM100,WNT5A	ACVR1,BMP2,BMP5,BMP7,BMPR1A,EXOC4,FOXC1,FOXF1,ISL1,LEF1,MDM2,MSX1,MSX2,NOG,OSR1,RBPJ,SMAD2,SMAD3,SMAD4,SNAI1,SNAI2,SOX9,TBX2,TBX20,TGFB2,TGFBR2,TMEM100,TWIST1,WNT11,WNT3A,WNT5A
GO Biological Process	GO:0007389	pattern specification process	101	0.00515009	1	0.65865	1.32664	56.5339	75	409	0.0733138	0.183374	73	245	405	hg38_n_B01587,hg38_n_B04684,hg38_n_B109867,hg38_n_B111139,hg38_n_B114272,hg38_n_B115718,hg38_n_B115770,hg38_n_B117663,hg38_n_B121810,hg38_n_B12696,hg38_n_B132472,hg38_n_B147870,hg38_n_B158031,hg38_n_B165286,hg38_n_B165572,hg38_n_B168493,hg38_n_B168514,hg38_n_B170907,hg38_n_B17364,hg38_n_B17392,hg38_n_B176107,hg38_n_B177571,hg38_n_B18784,hg38_n_B18823,hg38_n_B188562,hg38_n_B188667,hg38_n_B196600,h…	hg38_n_B00827,hg38_n_B01587,hg38_n_B01695,hg38_n_B02132,hg38_n_B04644,hg38_n_B04684,hg38_n_B05058,hg38_n_B06416,hg38_n_B08874,hg38_n_B101875,hg38_n_B103308,hg38_n_B105702,hg38_n_B10870,hg38_n_B109349,hg38_n_B109373,hg38_n_B109394,hg38_n_B109424,hg38_n_B109867,hg38_n_B110722,hg38_n_B110747,hg38_n_B111139,hg38_n_B111204,hg38_n_B114139,hg38_n_B114272,hg38_n_B115687,hg38_n_B115718,hg38_n_B115770,hg38…	ACVR1,ACVR2A,ALX4,ARL6,ASPH,ATP6AP2,BASP1,BBS5,BCOR,BMPR1B,BMPR2,CELSR1,CITED2,CRB2,CYP26B1,DBX1,DCANP1,DISP1,DLX2,DMRTA2,DPCD,DSCAML1,DYNC2H1,ERBB4,FOXA1,FOXA2,FOXB1,FOXF1,GBX2,GREM1,HAND1,HAND2,HEY2,HHIP,HOXC13,HOXD10,HOXD11,HOXD12,HOXD13,INTU,LRP2,MAFB,MEOX2,MLLT3,MNS1,MSX2,NDRG4,NKX6-1,NOG,OSR1,OVOL2,PAX1,PAX2,PAX7,PBX3,PLXNA2,SEMA3A,SIX2,SIX3,SMAD2,SNAI1,SOSTDC1,TBX2,TBX20,TBX3,TBX5,TGFBR2,T…	ABI1,ACVR1,ACVR2A,ADGRG1,AHI1,AIDA,ALDH1A2,ALX1,ALX4,ARC,ARL6,ARMC4,ASCL1,ASPH,ATM,ATP6AP2,AXIN2,BARX1,BASP1,BBS5,BBS7,BCOR,BICC1,BMP2,BMP4,BMP5,BMP7,BMPR1A,BMPR1B,BMPR2,BPTF,BTG2,CC2D2A,CCDC39,CDX4,CELSR1,CER1,CFAP53,CHRD,CHSY1,CITED2,COBL,CRB2,CTNNB1,CTNNBIP1,CXXC4,CYP26B1,CYP26C1,DAW1,DBX1,DCANP1,DISP1,DKK1,DLL1,DLL4,DLX2,DMRTA2,DNAAF4,DNAH11,DNAH5,DPCD,DRC1,DSCAML1,DUSP6,DYNC2H1,EDN1,EFNB1,EG…
GO Biological Process	GO:0002009	morphogenesis of an epithelium	101	0.00515009	1	0.65865	1.32664	56.5339	75	409	0.0733138	0.183374	71	244	406	hg38_n_B01926,hg38_n_B02176,hg38_n_B08286,hg38_n_B08303,hg38_n_B100401,hg38_n_B103023,hg38_n_B110558,hg38_n_B115770,hg38_n_B117663,hg38_n_B121810,hg38_n_B122412,hg38_n_B124848,hg38_n_B125300,hg38_n_B126334,hg38_n_B12696,hg38_n_B145851,hg38_n_B145887,hg38_n_B149072,hg38_n_B150249,hg38_n_B151535,hg38_n_B151815,hg38_n_B151847,hg38_n_B162790,hg38_n_B164620,hg38_n_B166360,hg38_n_B16866,hg38_n_B169237,…	hg38_n_B00827,hg38_n_B01150,hg38_n_B01926,hg38_n_B01936,hg38_n_B01967,hg38_n_B02132,hg38_n_B02176,hg38_n_B07989,hg38_n_B08104,hg38_n_B08133,hg38_n_B08286,hg38_n_B08303,hg38_n_B08372,hg38_n_B100134,hg38_n_B100249,hg38_n_B100330,hg38_n_B100401,hg38_n_B102123,hg38_n_B103023,hg38_n_B103308,hg38_n_B10463,hg38_n_B106582,hg38_n_B106640,hg38_n_B106708,hg38_n_B10757,hg38_n_B109925,hg38_n_B109971,hg38_n_B1…	ACVR1,ALDH1A3,ASTN2,BBS5,CA2,CDC42,CELSR1,CLIC4,COL4A1,COL5A1,EDNRA,ESRP2,FGFR1,FMN1,FOXA1,FOXE1,FOXF1,FZD1,GATA3,GBX2,GCM1,GREM1,GRHL2,HAND1,HAND2,HHIP,HOXD11,HOXD13,IGFBP5,INTU,JAG1,KDM5B,KLHL3,LIN7C,LMO4,LRP2,MET,MSX2,MYCN,NDRG4,NOG,OSR1,OVOL2,PAX2,PLXNA1,PLXND1,PODXL,RDH10,RHOB,SALL1,SEMA3A,SIX2,SNAI1,SOSTDC1,SOX4,SOX9,SPRY1,ST14,STK3,TBX2,TBX20,TBX3,TBX5,TCF21,TGFBR2,TP63,TRAF6,VANGL2,WNT16,…	ABL1,ACVR1,ADAMTS16,ADM,AHI1,ALDH1A2,ALDH1A3,ALX1,APAF1,AR,AREG,ARHGAP12,ASTN2,BBS5,BBS7,BCL10,BCL2,BMP2,BMP4,BMP5,BMP7,C5orf42,CA2,CAMSAP3,CASR,CC2D2A,CCDC39,CDC42,CELSR1,CFL1,CLIC4,COBL,COL4A1,COL5A1,CSF1,CTNNB1,CTNNBIP1,CTSH,CYP7B1,CYR61,DAG1,DLC1,DLG1,DLG3,DLG5,DLL1,DLL4,EDN1,EDNRA,EFNB2,EGF,EGFR,EPB41L5,EPHA4,EPHA7,ESR1,ESRP2,EYA1,FAT4,FGF10,FGF7,FGFR1,FGFR2,FLNA,FLRT3,FMN1,FOXA1,FOXE1,FOXF1…
GO Biological Process	GO:0040012	regulation of locomotion	103	0.00518787	1	0.650599	1.22404	109.474	134	792	0.130987	0.169192	126	482	839	hg38_n_B02176,hg38_n_B05477,hg38_n_B08053,hg38_n_B08286,hg38_n_B08303,hg38_n_B09020,hg38_n_B111139,hg38_n_B115718,hg38_n_B115944,hg38_n_B12175,hg38_n_B121810,hg38_n_B12264,hg38_n_B124364,hg38_n_B124848,hg38_n_B126334,hg38_n_B126943,hg38_n_B144741,hg38_n_B145851,hg38_n_B145887,hg38_n_B148669,hg38_n_B150347,hg38_n_B152371,hg38_n_B153777,hg38_n_B154225,hg38_n_B154251,hg38_n_B156605,hg38_n_B160352,hg…	hg38_n_B00799,hg38_n_B00813,hg38_n_B01150,hg38_n_B01695,hg38_n_B01936,hg38_n_B01967,hg38_n_B02176,hg38_n_B02431,hg38_n_B02654,hg38_n_B02943,hg38_n_B03345,hg38_n_B03377,hg38_n_B03542,hg38_n_B03560,hg38_n_B03762,hg38_n_B03802,hg38_n_B03983,hg38_n_B05175,hg38_n_B05196,hg38_n_B05228,hg38_n_B05248,hg38_n_B05477,hg38_n_B08053,hg38_n_B08133,hg38_n_B08286,hg38_n_B08303,hg38_n_B08372,hg38_n_B08435,hg38_n_…	ACVR1,ACVR1C,ADRA2A,ANGPT1,ANXA1,ANXA3,ARID2,ATP5A1,ATP8A1,BMPR2,C5,CCR1,CDH13,CHRM1,CITED2,CLIC4,CMKLR1,CPNE3,CXCL12,CXCR4,CYP1B1,DAB2IP,DACH1,DAPK2,DAPK3,DCN,DIAPH1,DOCK10,DOCK4,DPYSL3,DSCAM,DUSP10,EFNA1,ERBB4,ETS1,F3,FBLN1,FBXO31,FGFR1,FLT1,FN1,FOXF1,FOXP1,GATA3,GREM1,HAS2,HDAC9,IGF1R,IGFBP5,IL33,INSM1,IRS2,ITGA2,ITGA2B,ITGA4,ITGA6,JAG1,KDR,KIF14,KIT,LAMA3,LDB2,LGR6,LMO4,MARVELD3,MEOX2,MET,MYS…	ABHD2,ABL1,ABR,ACKR3,ACVR1,ACVR1C,ADA,ADAM8,ADAM9,ADAMTS9,ADARB1,ADGRB1,ADGRG1,ADIPOQ,ADRA2A,AGTR2,AKT2,ALOX12,AMOT,AMOTL1,ANGPT1,ANGPT2,ANGPT4,ANO6,ANXA1,ANXA3,APC,APOD,APP,ARHGAP18,ARHGEF7,ARID2,ARRDC3,ARSB,ARTN,ATOH8,ATP5A1,ATP8A1,BAG4,BCAR1,BCAS3,BCL2,BDKRB1,BEX4,BMP10,BMP2,BMP4,BMP5,BMP7,BMPER,BMPR1A,BMPR2,BST2,BTC,BVES,C5,C5orf30,CAMK1D,CAMSAP3,CAPN7,CARMIL1,CASR,CAV2,CBLL1,CCBE1,CCL1,CCL2,…
GO Biological Process	GO:0060996	dendritic spine development	104	0.00531594	1	0.66025	2.41154	4.14674	10	30	0.00977517	0.333333	8	16	26	hg38_n_B01926,hg38_n_B112857,hg38_n_B112933,hg38_n_B138516,hg38_n_B138542,hg38_n_B17212,hg38_n_B184896,hg38_n_B42376,hg38_n_B56834,hg38_n_B69310	hg38_n_B01926,hg38_n_B01936,hg38_n_B01991,hg38_n_B02021,hg38_n_B112857,hg38_n_B112933,hg38_n_B138516,hg38_n_B138542,hg38_n_B138640,hg38_n_B138660,hg38_n_B155863,hg38_n_B155874,hg38_n_B17212,hg38_n_B184896,hg38_n_B184911,hg38_n_B30878,hg38_n_B42362,hg38_n_B42376,hg38_n_B42402,hg38_n_B45354,hg38_n_B45376,hg38_n_B56834,hg38_n_B56884,hg38_n_B56910,hg38_n_B61700,hg38_n_B62896,hg38_n_B69310,hg38_n_B822…	ACSL4,ARID1B,CDC42,DOCK10,EPHB1,SRGAP2,UBA6,ZNF365	ACSL4,ARC,ARID1B,CDC42,CTNND2,DOCK10,EPHB1,EPHB2,EPHB3,NCK2,PAK2,PAK3,SRGAP2,UBA6,WNT7A,ZNF365
GO Biological Process	GO:0006468	protein phosphorylation	105	0.00533437	1	0.656229	1.22418	108.644	133	786	0.13001	0.169211	128	503	952	hg38_n_B01795,hg38_n_B01926,hg38_n_B02176,hg38_n_B02214,hg38_n_B02873,hg38_n_B06089,hg38_n_B06112,hg38_n_B106362,hg38_n_B108462,hg38_n_B110858,hg38_n_B118608,hg38_n_B120841,hg38_n_B122350,hg38_n_B122412,hg38_n_B122855,hg38_n_B124848,hg38_n_B127251,hg38_n_B128068,hg38_n_B130394,hg38_n_B144207,hg38_n_B145784,hg38_n_B145851,hg38_n_B145887,hg38_n_B146255,hg38_n_B150347,hg38_n_B151535,hg38_n_B152371,h…	hg38_n_B00067,hg38_n_B00109,hg38_n_B00799,hg38_n_B00813,hg38_n_B01780,hg38_n_B01795,hg38_n_B01926,hg38_n_B01936,hg38_n_B01991,hg38_n_B02021,hg38_n_B02176,hg38_n_B02214,hg38_n_B02431,hg38_n_B02873,hg38_n_B03983,hg38_n_B04201,hg38_n_B04215,hg38_n_B04268,hg38_n_B06089,hg38_n_B06112,hg38_n_B06328,hg38_n_B07043,hg38_n_B07989,hg38_n_B08372,hg38_n_B08435,hg38_n_B08722,hg38_n_B101089,hg38_n_B101893,hg38_…	ACVR1,ACVR1C,ACVR2A,ADCK2,ALK,ALPK2,ANGPT1,ATP23,BMP2K,BMPR1B,BMPR2,CAMK1G,CDC37,CDC42,CDK14,CDK17,CDK4,CPNE3,CSNK1G1,CSNK1G3,CUL3,DAB2IP,DAPK1,DAPK2,DAPK3,DCLK2,DCLK3,ENSG00000258989,EPHA3,EPHA6,EPHB1,ERBB4,ERCC2,ERLIN2,FGF9,FGFR1,FLT1,FYB1,FYN,GFRA2,GHR,GRAP2,GRIN2A,GRIN2B,HIPK3,HMGA2,IGF1R,IKBKE,IRS1,IRS2,JAK1,KALRN,KCNH5,KDR,KIT,KSR2,LIF,LIMK1,LRRK1,MAP2K6,MAP3K1,MAP3K15,MAP3K20,MAP3K5,MAP3K7…	AAK1,ABI1,ABI2,ABL1,ACTN2,ACVR1,ACVR1C,ACVR2A,ADCK1,ADCK2,AKAP13,AKAP9,AKT2,AKT3,ALK,ALPK1,ALPK2,ANGPT1,APP,ARAF,ARHGEF6,ARTN,ATM,ATP23,ATR,BAZ1B,BCL2,BIRC6,BMP10,BMP2,BMP2K,BMP4,BMPR1A,BMPR1B,BMPR2,BMX,BRAP,BTC,CALM1,CAMK1D,CAMK1G,CAMK2B,CAMK2D,CAMK2G,CAMK4,CAMKK2,CASK,CASR,CCL2,CCND1,CCNE1,CCNH,CCNT2,CD40LG,CDC37,CDC42,CDC42BPA,CDC42BPB,CDC7,CDK1,CDK10,CDK11A,CDK12,CDK13,CDK14,CDK15,CDK17,CDK18…
GO Biological Process	GO:0061458	reproductive system development	106	0.00559424	1	0.681706	1.32515	55.8427	74	404	0.0723363	0.183168	65	250	418	hg38_n_B07116,hg38_n_B103023,hg38_n_B107836,hg38_n_B109525,hg38_n_B109867,hg38_n_B110558,hg38_n_B12066,hg38_n_B12085,hg38_n_B124364,hg38_n_B124906,hg38_n_B145095,hg38_n_B147770,hg38_n_B147821,hg38_n_B149072,hg38_n_B151535,hg38_n_B151815,hg38_n_B151847,hg38_n_B159592,hg38_n_B160352,hg38_n_B162638,hg38_n_B166360,hg38_n_B168426,hg38_n_B168457,hg38_n_B16866,hg38_n_B173414,hg38_n_B178799,hg38_n_B18004…	hg38_n_B01936,hg38_n_B01967,hg38_n_B03077,hg38_n_B03214,hg38_n_B04171,hg38_n_B05097,hg38_n_B07071,hg38_n_B07116,hg38_n_B07175,hg38_n_B08133,hg38_n_B100134,hg38_n_B100249,hg38_n_B101072,hg38_n_B101875,hg38_n_B102123,hg38_n_B103023,hg38_n_B103308,hg38_n_B10631,hg38_n_B107004,hg38_n_B107836,hg38_n_B107867,hg38_n_B107903,hg38_n_B107926,hg38_n_B108147,hg38_n_B109424,hg38_n_B109525,hg38_n_B109867,hg38_…	ACVR2A,ANXA1,ARID5B,ARRB1,BASP1,BCL2L11,BMPR1B,BMPR2,CCDC182,CHD7,DCANP1,DCN,DNAJC19,E2F8,EPAS1,FGF9,FOXA1,FOXL2,GATA2,GATA3,GCM1,GJA1,GRHL2,HAND1,HEY2,HMGB2,HOXD13,HSD17B3,IMMP2L,KDM5B,KIT,LHB,LHX8,LIF,LRP2,NIPBL,NOG,NUP210L,OSR1,OVOL2,PDGFRA,PRDM1,RAB13,RDH10,RNF38,RXRA,SAFB2,SALL1,SLIT3,SNAI1,SOX9,ST14,STC2,STK3,TAF4,TBX3,TCF21,TEX15,TLR5,TP63,WDR48,WNT2,WNT5A,WNT7B,ZFP36L1	ABCB4,ACVR2A,ADA,ADAMTS1,ADCYAP1,ADGRG1,ADM,AGO4,ALKBH1,ANG,ANKRD7,ANXA1,AR,ARID5B,ARRB1,ASB1,ASPM,ATM,ATRX,BAK1,BASP1,BCL2,BCL2L11,BIRC6,BMP15,BMP4,BMP5,BMP6,BMP7,BMPR1B,BMPR2,BOK,BPTF,BRIP1,CASP8,CCDC182,CCND1,CDKN1C,CDX4,CEBPB,CHD7,COL9A3,CST3,CTNNA1,CTNNB1,CYP7B1,CYR61,DAZAP1,DCANP1,DCN,DHCR24,DLG1,DLX3,DMRTA1,DNAJB6,DNAJC19,E2F7,E2F8,EGFR,EIF2B4,EIF2B5,EIF2S2,EOMES,EPAS1,EREG,ESR1,ETNK2,FANC…
GO Biological Process	GO:0060425	lung morphogenesis	107	0.00570296	1	0.688459	1.86033	9.67572	18	70	0.0175953	0.257143	15	32	43	hg38_n_B110558,hg38_n_B12696,hg38_n_B149072,hg38_n_B151815,hg38_n_B151847,hg38_n_B215425,hg38_n_B233908,hg38_n_B235630,hg38_n_B240337,hg38_n_B241830,hg38_n_B241873,hg38_n_B263757,hg38_n_B265278,hg38_n_B265300,hg38_n_B47008,hg38_n_B74697,hg38_n_B74834,hg38_n_B76893	hg38_n_B110558,hg38_n_B110594,hg38_n_B12696,hg38_n_B128431,hg38_n_B128514,hg38_n_B149072,hg38_n_B151815,hg38_n_B151847,hg38_n_B151882,hg38_n_B152461,hg38_n_B164453,hg38_n_B185677,hg38_n_B186378,hg38_n_B190598,hg38_n_B190677,hg38_n_B194085,hg38_n_B210363,hg38_n_B210396,hg38_n_B210444,hg38_n_B215425,hg38_n_B21603,hg38_n_B21609,hg38_n_B21637,hg38_n_B216966,hg38_n_B216979,hg38_n_B217047,hg38_n_B21706…	CELSR1,ESRP2,FOXA1,FOXF1,GRHL2,HHIP,LIF,NOG,RDH10,SOX9,SPRY1,TCF21,TGFBR2,VANGL2,WNT7B	BMP4,CELSR1,CTNNB1,CTSH,DAG1,DLG5,ESRP2,FGF10,FGFR2,FOXA1,FOXF1,GRHL2,HHIP,ID1,KRAS,LIF,NODAL,NOG,PITX2,RDH10,RSPO2,SEC24B,SHH,SOX11,SOX9,SPRY1,SPRY2,TCF21,TGFBR2,TNC,VANGL2,WNT7B
GO Biological Process	GO:0010464	regulation of mesenchymal cell proliferation	107	0.00570296	1	0.688459	1.86033	9.67572	18	70	0.0175953	0.257143	13	31	36	hg38_n_B124906,hg38_n_B126943,hg38_n_B145851,hg38_n_B145887,hg38_n_B157412,hg38_n_B204624,hg38_n_B213228,hg38_n_B213352,hg38_n_B22663,hg38_n_B235630,hg38_n_B241830,hg38_n_B241873,hg38_n_B39068,hg38_n_B47008,hg38_n_B49428,hg38_n_B49514,hg38_n_B62166,hg38_n_B62237	hg38_n_B00827,hg38_n_B102123,hg38_n_B114206,hg38_n_B115233,hg38_n_B115248,hg38_n_B124589,hg38_n_B124632,hg38_n_B124655,hg38_n_B124672,hg38_n_B124906,hg38_n_B124928,hg38_n_B126105,hg38_n_B126943,hg38_n_B128431,hg38_n_B128514,hg38_n_B13708,hg38_n_B13735,hg38_n_B145851,hg38_n_B145887,hg38_n_B154437,hg38_n_B154453,hg38_n_B154471,hg38_n_B154518,hg38_n_B157375,hg38_n_B157412,hg38_n_B173476,hg38_n_B1735…	FGF9,FGFR1,FOXF1,IRS2,MYCN,NFIB,PTN,SOX9,STAT1,TGFBR2,TP63,WNT2,WNT5A	BMP4,BMPR1A,CHRD,CTNNB1,CTNNBIP1,FGF9,FGFR1,FGFR2,FOXF1,FOXP2,IRS2,MYC,MYCN,NFIB,PDGFA,PHF14,PRRX1,PTN,SHH,SHOX2,SIX1,SMO,SOX9,STAT1,TGFBR2,TP63,VEGFA,WNT11,WNT2,WNT5A,ZEB1
GO Biological Process	GO:0001706	endoderm formation	109	0.00592951	1	0.702674	1.89213	8.9846	17	65	0.0166178	0.261539	16	31	51	hg38_n_B104874,hg38_n_B117663,hg38_n_B145020,hg38_n_B167576,hg38_n_B197800,hg38_n_B213380,hg38_n_B232886,hg38_n_B240337,hg38_n_B244584,hg38_n_B246935,hg38_n_B246962,hg38_n_B268854,hg38_n_B38072,hg38_n_B41492,hg38_n_B53421,hg38_n_B61425,hg38_n_B97563	hg38_n_B09874,hg38_n_B09924,hg38_n_B104790,hg38_n_B104874,hg38_n_B117606,hg38_n_B117663,hg38_n_B118180,hg38_n_B118269,hg38_n_B118295,hg38_n_B144947,hg38_n_B144967,hg38_n_B144987,hg38_n_B145020,hg38_n_B147153,hg38_n_B147191,hg38_n_B15950,hg38_n_B167576,hg38_n_B183854,hg38_n_B183880,hg38_n_B183913,hg38_n_B185677,hg38_n_B192497,hg38_n_B197719,hg38_n_B197740,hg38_n_B197800,hg38_n_B213380,hg38_n_B2326…	COL12A1,COL4A2,COL6A1,COL8A1,CTR9,DUSP1,DUSP4,FN1,HMGA2,ITGA4,LAMA3,MMP15,NOG,SMAD2,SOX2,TBX20	CDC73,COL11A1,COL12A1,COL4A2,COL6A1,COL8A1,CTNNB1,CTR9,DKK1,DUSP1,DUSP4,EOMES,FN1,GATA6,HMGA2,HSBP1,INHBA,ITGA4,ITGB5,LAMA3,MMP15,MMP2,NANOG,NODAL,NOG,SETD2,SMAD2,SOX17,SOX2,TBX20,VTN
GO Biological Process	GO:1902582	single-organism intracellular transport	110	0.00593856	1	0.697349	1.31383	58.6072	77	424	0.0752688	0.181604	77	320	618	hg38_n_B00132,hg38_n_B00676,hg38_n_B01926,hg38_n_B08053,hg38_n_B101158,hg38_n_B103374,hg38_n_B104508,hg38_n_B10906,hg38_n_B110484,hg38_n_B110885,hg38_n_B12066,hg38_n_B122896,hg38_n_B128068,hg38_n_B13818,hg38_n_B138368,hg38_n_B13838,hg38_n_B152371,hg38_n_B152654,hg38_n_B156605,hg38_n_B157792,hg38_n_B162106,hg38_n_B165286,hg38_n_B166543,hg38_n_B167819,hg38_n_B168209,hg38_n_B16866,hg38_n_B172638,hg3…	hg38_n_B00109,hg38_n_B00132,hg38_n_B00461,hg38_n_B00676,hg38_n_B00727,hg38_n_B00799,hg38_n_B00813,hg38_n_B00855,hg38_n_B00890,hg38_n_B01926,hg38_n_B01936,hg38_n_B02232,hg38_n_B02525,hg38_n_B02536,hg38_n_B04845,hg38_n_B04928,hg38_n_B04985,hg38_n_B05892,hg38_n_B05938,hg38_n_B06129,hg38_n_B08053,hg38_n_B08856,hg38_n_B08934,hg38_n_B100024,hg38_n_B101158,hg38_n_B103343,hg38_n_B103374,hg38_n_B103402,hg…	ABCG1,ABRA,AP3B1,ARHGAP21,ARL6,ARNTL,ATG4A,ATP5A1,ATP5O,BBS5,BCL6,BLOC1S2,CBLB,CDC42,CEP57,CHGA,CPLX2,DENND1A,DNLZ,DNM3,DST,DYNC1I1,DYNC2H1,DYNLRB1,FGF9,FYB1,GRPEL2,ITSN1,KIT,MREG,NFKBIA,NUP54,PARD3,PEX10,PEX7,PIK3R1,PRKAG2,RAB27B,RAE1,RANBP6,RASGRP1,RERE,RIMS1,RIMS4,RPL13,RPL18,RPL31,RPLP1,RPS10,RPS12,RPS13,RPS14,RPS23,RPS25,RPS27,RPS3,RTP2,SEC13,SEC23A,SH3GL2,SIX2,SIX3,SRP9,SSR1,SSX2IP,SYBU,SYK…	AAAS,ABCA1,ABCG1,ABRA,ACACB,AGK,AP3B1,AP3D1,AP3M1,AP3M2,AP3S1,AP3S2,APBA1,APP,ARHGAP21,ARL6,ARNTL,ASIP,ATG4A,ATG4C,ATP1B1,ATP5A1,ATP5G3,ATP5I,ATP5J,ATP5O,BBS12,BBS5,BBS7,BCL6,BICD1,BICD2,BLOC1S2,BLOC1S3,CADPS2,CAMSAP3,CBLB,CD24,CDC42,CEP57,CES1,CHCHD4,CHGA,CHM,CLIP1,CLUAP1,CPLX2,CPT2,CSE1L,CTNNB1,DAG1,DCTN1,DENND1A,DNAJC6,DNLZ,DNM1L,DNM2,DNM3,DRD1,DST,DTNBP1,DYNC1H1,DYNC1I1,DYNC1I2,DYNC2H1,DYNLRB…
GO Biological Process	GO:0048514	blood vessel morphogenesis	111	0.00606718	1	0.706034	1.31538	57.7779	76	418	0.0742913	0.181818	72	234	376	hg38_n_B01926,hg38_n_B02176,hg38_n_B02404,hg38_n_B03242,hg38_n_B100401,hg38_n_B10319,hg38_n_B107836,hg38_n_B109867,hg38_n_B110558,hg38_n_B115718,hg38_n_B117663,hg38_n_B12175,hg38_n_B124007,hg38_n_B124848,hg38_n_B145851,hg38_n_B145887,hg38_n_B147770,hg38_n_B147821,hg38_n_B152371,hg38_n_B153777,hg38_n_B160208,hg38_n_B162106,hg38_n_B165153,hg38_n_B167731,hg38_n_B168426,hg38_n_B168457,hg38_n_B17364,h…	hg38_n_B01926,hg38_n_B01936,hg38_n_B01991,hg38_n_B02021,hg38_n_B02176,hg38_n_B02404,hg38_n_B03242,hg38_n_B03345,hg38_n_B03377,hg38_n_B08133,hg38_n_B09702,hg38_n_B09723,hg38_n_B100330,hg38_n_B100401,hg38_n_B101072,hg38_n_B102123,hg38_n_B10258,hg38_n_B102794,hg38_n_B102849,hg38_n_B102870,hg38_n_B10298,hg38_n_B10319,hg38_n_B10536,hg38_n_B107836,hg38_n_B107867,hg38_n_B107903,hg38_n_B107926,hg38_n_B10…	ACVR1,ANGPT1,ANXA2,ARHGAP22,ARID2,BMPR2,CALCRL,CAV1,CD34,CDC42,CDH13,CHD7,CLIC4,COL4A1,COL4A2,COL8A1,COL8A2,CYP1B1,DAB2IP,E2F8,EDNRA,EFNA1,ELK3,EPAS1,EPHB1,ETS1,FGF9,FGFR1,FLT1,FN1,FOXF1,GBX2,GREM1,HAND1,HAND2,HAS2,HEY2,JAG1,KDR,KLF5,LRP2,MEOX2,NEDD4,NOG,NRCAM,NRP2,OTULIN,OVOL2,PARVA,PDGFRA,PIK3CB,PLXND1,PRDM1,PRKCA,RHOB,ROBO4,SOX4,SYK,TBX2,TBX20,TBX5,TCF21,TGFBR2,THBS1,TMEM100,TMEM2,UBP1,UNC5B,V…	ACKR3,ACVR1,ADAM8,ADAMTS9,ADGRG1,ADM,AIMP1,AMOT,ANG,ANGPT1,ANGPT2,ANGPT4,ANPEP,ANXA2,APOB,APOD,APOLD1,ARHGAP22,ARHGAP24,ARID2,BAK1,BCAS3,BMP4,BMPER,BMPR1A,BMPR2,C1GALT1,CALCRL,CAV1,CCBE1,CCL2,CD34,CDC42,CDH13,CDH2,CHD7,CLIC4,COL15A1,COL18A1,COL3A1,COL4A1,COL4A2,COL8A1,COL8A2,CSPG4,CTGF,CTNNB1,CXCL8,CXCR3,CYP1B1,CYR61,DAB2IP,DAG1,DLL1,DLL4,E2F7,E2F8,EDN1,EDNRA,EFNA1,EFNB2,EGF,EGR3,EIF2AK3,ELK3,ENP…
GO Biological Process	GO:0000184	nuclear-transcribed mRNA catabolic process, nonsense-mediated decay	112	0.0061209	1	0.705925	1.92923	8.29347	16	60	0.0156403	0.266667	16	53	118	hg38_n_B101158,hg38_n_B110484,hg38_n_B12066,hg38_n_B144623,hg38_n_B151766,hg38_n_B168209,hg38_n_B173427,hg38_n_B177689,hg38_n_B226004,hg38_n_B230482,hg38_n_B235922,hg38_n_B260319,hg38_n_B30423,hg38_n_B88601,hg38_n_B94174,hg38_n_B95358	hg38_n_B00461,hg38_n_B02088,hg38_n_B08856,hg38_n_B101158,hg38_n_B110484,hg38_n_B12066,hg38_n_B144623,hg38_n_B144651,hg38_n_B147343,hg38_n_B149027,hg38_n_B14982,hg38_n_B151766,hg38_n_B151778,hg38_n_B162767,hg38_n_B165692,hg38_n_B168209,hg38_n_B173427,hg38_n_B177689,hg38_n_B180458,hg38_n_B186393,hg38_n_B186471,hg38_n_B192740,hg38_n_B196826,hg38_n_B196833,hg38_n_B203138,hg38_n_B216586,hg38_n_B226004…	ETF1,PABPC1,PARN,PPP2R2A,RPL13,RPL18,RPL31,RPLP1,RPS10,RPS12,RPS13,RPS14,RPS23,RPS25,RPS27,RPS3	DCP1A,DCP2,ETF1,MAGOHB,NCBP1,PABPC1,PARN,PNRC2,PPP2CA,PPP2R2A,RPL12,RPL13,RPL13A,RPL18,RPL18A,RPL19,RPL22,RPL23A,RPL26,RPL27,RPL3,RPL31,RPL32,RPL34,RPL35A,RPL36,RPL37A,RPL38,RPL41,RPL5,RPL7,RPL9,RPLP0,RPLP1,RPS10,RPS12,RPS13,RPS14,RPS15,RPS20,RPS21,RPS23,RPS24,RPS25,RPS26,RPS27,RPS29,RPS3,RPS3A,RPSA,SMG7,SMG8,UPF2
GO Biological Process	GO:1904018	positive regulation of vasculature development	113	0.00617403	1	0.705752	1.58422	18.9368	30	137	0.0293255	0.218978	26	80	152	hg38_n_B06089,hg38_n_B06112,hg38_n_B09020,hg38_n_B115944,hg38_n_B122855,hg38_n_B165044,hg38_n_B171685,hg38_n_B17364,hg38_n_B178643,hg38_n_B188562,hg38_n_B196362,hg38_n_B197800,hg38_n_B200267,hg38_n_B200346,hg38_n_B205276,hg38_n_B222444,hg38_n_B223003,hg38_n_B23164,hg38_n_B240238,hg38_n_B241334,hg38_n_B24912,hg38_n_B267788,hg38_n_B267809,hg38_n_B47008,hg38_n_B49428,hg38_n_B49514,hg38_n_B56229,hg38…	hg38_n_B03345,hg38_n_B03377,hg38_n_B06089,hg38_n_B06112,hg38_n_B06660,hg38_n_B09020,hg38_n_B102123,hg38_n_B10870,hg38_n_B111941,hg38_n_B111983,hg38_n_B112016,hg38_n_B112054,hg38_n_B112075,hg38_n_B114139,hg38_n_B115944,hg38_n_B115980,hg38_n_B116018,hg38_n_B120952,hg38_n_B121000,hg38_n_B121455,hg38_n_B121510,hg38_n_B122855,hg38_n_B127144,hg38_n_B127162,hg38_n_B127991,hg38_n_B132191,hg38_n_B137655,h…	ANXA3,APLNR,ASB4,BTG1,C5,CD34,CELA1,CYP1B1,ETS1,F3,FLT1,GATA2,GREM1,HDAC9,HIF1AN,HMGA2,JAK1,KDR,KIT,PRKCA,RHOB,RUNX1,TGFBR2,THBS1,TMEM100,WNT5A	ABL1,ADM,ALOX12,ANGPT2,ANGPT4,ANXA3,APELA,APLNR,ASB4,BTG1,C5,C6,CCBE1,CCL24,CD34,CD40,CELA1,CTH,CTSH,CXCL8,CYBB,CYP1B1,CYSLTR2,DLL1,EFNB2,ERAP1,ETS1,F3,FLT1,GATA2,GATA6,GHSR,GREM1,HDAC7,HDAC9,HGF,HIF1AN,HIPK1,HIPK2,HMGA2,HSPB1,ISL1,JAK1,JCAD,KDR,KIT,MTDH,MYDGF,MYOCD,NFE2L2,NODAL,NOS3,NRP1,PDCL3,PDGFD,PLCG1,PPP1R16B,PRKCA,PRKCB,PRKD1,PTGIS,PTK2B,RAPGEF2,RHOB,RUNX1,SASH1,SEMA5A,SERPINB7,SFRP2,SRPX2…
GO Biological Process	GO:0071542	dopaminergic neuron differentiation	114	0.00630681	1	0.714606	2.09	6.22011	13	45	0.0127077	0.288889	10	22	30	hg38_n_B04684,hg38_n_B122412,hg38_n_B124906,hg38_n_B13177,hg38_n_B215425,hg38_n_B252231,hg38_n_B252270,hg38_n_B49024,hg38_n_B49428,hg38_n_B49514,hg38_n_B56775,hg38_n_B67001,hg38_n_B67025	hg38_n_B04644,hg38_n_B04684,hg38_n_B102123,hg38_n_B122369,hg38_n_B122412,hg38_n_B122486,hg38_n_B124906,hg38_n_B124928,hg38_n_B128431,hg38_n_B128514,hg38_n_B13100,hg38_n_B13121,hg38_n_B13152,hg38_n_B13177,hg38_n_B146050,hg38_n_B146088,hg38_n_B152461,hg38_n_B165597,hg38_n_B165606,hg38_n_B165627,hg38_n_B173111,hg38_n_B180708,hg38_n_B180743,hg38_n_B19288,hg38_n_B215425,hg38_n_B217346,hg38_n_B252231,h…	DMRTA2,FOXA1,FOXA2,FZD1,LMX1A,MANF,PHOX2B,RYK,WNT2,WNT5A	CDNF,CTNNB1,DMRTA2,EN1,FOXA1,FOXA2,FZD1,LMX1A,LMX1B,MANF,NR4A2,OTX2,PHOX2A,PHOX2B,RSPO2,RYK,SFRP1,SHH,VEGFA,WNT2,WNT3A,WNT5A
GO Biological Process	GO:0006612	protein targeting to membrane	115	0.00635461	1	0.713761	1.80865	10.5051	19	76	0.0185728	0.25	19	62	134	hg38_n_B101158,hg38_n_B110484,hg38_n_B12066,hg38_n_B138368,hg38_n_B168209,hg38_n_B173427,hg38_n_B177689,hg38_n_B182707,hg38_n_B19068,hg38_n_B226004,hg38_n_B235922,hg38_n_B260319,hg38_n_B30423,hg38_n_B53215,hg38_n_B62016,hg38_n_B70053,hg38_n_B88601,hg38_n_B95358,hg38_n_B99000	hg38_n_B00461,hg38_n_B05892,hg38_n_B05938,hg38_n_B08856,hg38_n_B101158,hg38_n_B108081,hg38_n_B108101,hg38_n_B110484,hg38_n_B111547,hg38_n_B120174,hg38_n_B12066,hg38_n_B126508,hg38_n_B126529,hg38_n_B126570,hg38_n_B126585,hg38_n_B136432,hg38_n_B136456,hg38_n_B138368,hg38_n_B146088,hg38_n_B147343,hg38_n_B148747,hg38_n_B149027,hg38_n_B162979,hg38_n_B165692,hg38_n_B168209,hg38_n_B173427,hg38_n_B177689…	ARL6,ATG4A,NUP54,PARD3,RPL13,RPL18,RPL31,RPLP1,RPS10,RPS12,RPS13,RPS14,RPS23,RPS25,RPS27,RPS3,RTP2,SRP9,SSR1	ARL6,ATG4A,ATG4C,CHM,EXOC4,GOLGA7,NUP54,PARD3,PEX26,PEX3,PEX5,RABGEF1,RPL12,RPL13,RPL13A,RPL18,RPL18A,RPL19,RPL22,RPL23A,RPL26,RPL27,RPL3,RPL31,RPL32,RPL34,RPL35A,RPL36,RPL37A,RPL38,RPL41,RPL5,RPL7,RPL9,RPLP0,RPLP1,RPS10,RPS12,RPS13,RPS14,RPS15,RPS20,RPS21,RPS23,RPS24,RPS25,RPS26,RPS27,RPS29,RPS3,RPS3A,RPSA,RTP1,RTP2,SEC61A1,SEC61B,SEC63,SRP14,SRP9,SSR1,SSR3,TRAM1
GO Biological Process	GO:0048754	branching morphogenesis of an epithelial tube	116	0.00647746	1	0.721288	1.55374	20.5955	32	149	0.0312805	0.214765	28	81	130	hg38_n_B02176,hg38_n_B110558,hg38_n_B117663,hg38_n_B124848,hg38_n_B12696,hg38_n_B149072,hg38_n_B16866,hg38_n_B188562,hg38_n_B202580,hg38_n_B213352,hg38_n_B215425,hg38_n_B222444,hg38_n_B22663,hg38_n_B232186,hg38_n_B233908,hg38_n_B235630,hg38_n_B241830,hg38_n_B241873,hg38_n_B265300,hg38_n_B35762,hg38_n_B37577,hg38_n_B43430,hg38_n_B47008,hg38_n_B49428,hg38_n_B49514,hg38_n_B56330,hg38_n_B74697,hg38_n…	hg38_n_B00827,hg38_n_B01936,hg38_n_B01967,hg38_n_B02176,hg38_n_B102123,hg38_n_B10463,hg38_n_B110558,hg38_n_B110594,hg38_n_B112367,hg38_n_B112415,hg38_n_B112439,hg38_n_B117606,hg38_n_B117663,hg38_n_B118295,hg38_n_B118387,hg38_n_B121643,hg38_n_B121677,hg38_n_B121702,hg38_n_B124848,hg38_n_B12696,hg38_n_B128431,hg38_n_B128514,hg38_n_B13100,hg38_n_B13121,hg38_n_B13152,hg38_n_B134596,hg38_n_B134735,hg3…	ACVR1,CELSR1,CLIC4,COL4A1,EDNRA,ESRP2,FOXA1,FOXF1,GBX2,GREM1,HHIP,HOXD11,KDM5B,MET,MSX2,MYCN,PAX2,PLXND1,RDH10,SALL1,SOX9,SPRY1,TBX20,TBX3,TCF21,TGFBR2,VANGL2,WNT5A	ACVR1,ADAMTS16,AR,AREG,BCL2,BMP2,BMP4,BMP7,CASR,CELSR1,CLIC4,COL4A1,CSF1,CTNNB1,CTNNBIP1,CTSH,DAG1,DLG1,DLG5,DLL4,EDN1,EDNRA,EGF,ESR1,ESRP2,EYA1,FAT4,FGF10,FGFR2,FOXA1,FOXF1,GBX2,GDNF,GLI2,GLI3,GPC3,GREM1,HHIP,HOXD11,KDM5B,KRAS,LEF1,MET,MSX2,MYC,MYCN,NPNT,NRP1,PAX2,PAX8,PBX1,PGR,PITX2,PKD2,PLXND1,PTCH1,RDH10,RSPO2,SALL1,SEMA3E,SFRP2,SHH,SIX1,SLIT2,SMAD4,SOX9,SPRY1,SPRY2,SRC,TBX20,TBX3,TCF21,TGFBR…
GO Biological Process	GO:0006766	vitamin metabolic process	117	0.00654482	1	0.722559	1.74628	12.0255	21	87	0.0205279	0.241379	20	64	117	hg38_n_B00967,hg38_n_B103062,hg38_n_B145851,hg38_n_B145887,hg38_n_B160855,hg38_n_B166360,hg38_n_B167994,hg38_n_B187844,hg38_n_B219039,hg38_n_B234517,hg38_n_B250091,hg38_n_B263791,hg38_n_B28231,hg38_n_B28496,hg38_n_B34945,hg38_n_B36913,hg38_n_B45545,hg38_n_B56579,hg38_n_B57031,hg38_n_B76946,hg38_n_B88441	hg38_n_B00967,hg38_n_B01017,hg38_n_B03927,hg38_n_B04162,hg38_n_B06456,hg38_n_B102655,hg38_n_B103062,hg38_n_B104253,hg38_n_B104324,hg38_n_B110393,hg38_n_B112288,hg38_n_B120064,hg38_n_B127413,hg38_n_B127447,hg38_n_B127492,hg38_n_B133132,hg38_n_B13595,hg38_n_B142823,hg38_n_B145851,hg38_n_B145887,hg38_n_B148019,hg38_n_B160667,hg38_n_B160855,hg38_n_B160872,hg38_n_B160910,hg38_n_B166330,hg38_n_B166360,…	ABCD4,ACPP,BTD,CTRB2,CYP26A1,CYP26B1,CYP2R1,DHFR,FGFR1,GCLC,LRP2,MMAA,MMADHC,MTHFD2,PCCB,PSAT1,RXRA,SLC52A3,TCN2,UBIAD1	AASDHPPT,ABCD4,ACACB,ACPP,ALDH1A2,ALDH1L1,BTD,CBR1,CD320,CTRB2,CYB5A,CYP11A1,CYP24A1,CYP26A1,CYP26B1,CYP26C1,CYP2R1,DHFR,ENPP1,FASN,FGFR1,GC,GCLC,GSTO1,GSTO2,HLCS,LGMN,LMBRD1,LRP2,MCCC1,MMAA,MMACHC,MMADHC,MTHFD1,MTHFD1L,MTHFD2,MTHFD2L,MTHFR,MTHFS,MTR,MTRR,MUT,PANK2,PC,PCCA,PCCB,PSAT1,RFK,RGN,RLBP1,RPE65,RXRA,SLC19A1,SLC19A2,SLC19A3,SLC23A2,SLC2A1,SLC52A3,TCN2,TKTL1,TPK1,TTPA,UBIAD1,VKORC1L1
GO Biological Process	GO:0000956	nuclear-transcribed mRNA catabolic process	118	0.00674877	1	0.738761	1.63565	15.8958	26	115	0.0254154	0.226087	26	96	198	hg38_n_B101158,hg38_n_B110484,hg38_n_B12066,hg38_n_B144623,hg38_n_B151766,hg38_n_B168209,hg38_n_B171685,hg38_n_B173427,hg38_n_B177689,hg38_n_B180618,hg38_n_B180638,hg38_n_B196524,hg38_n_B205276,hg38_n_B218496,hg38_n_B226004,hg38_n_B22617,hg38_n_B230482,hg38_n_B235922,hg38_n_B25406,hg38_n_B260319,hg38_n_B30423,hg38_n_B48387,hg38_n_B85909,hg38_n_B88601,hg38_n_B94174,hg38_n_B95358	hg38_n_B00461,hg38_n_B01654,hg38_n_B02088,hg38_n_B03214,hg38_n_B03345,hg38_n_B03377,hg38_n_B08856,hg38_n_B101158,hg38_n_B110484,hg38_n_B117355,hg38_n_B12066,hg38_n_B126708,hg38_n_B134008,hg38_n_B14046,hg38_n_B143776,hg38_n_B144623,hg38_n_B144651,hg38_n_B147343,hg38_n_B149027,hg38_n_B14982,hg38_n_B151766,hg38_n_B151778,hg38_n_B161665,hg38_n_B161688,hg38_n_B162767,hg38_n_B165692,hg38_n_B166015,hg38…	EIF4B,ENSG00000282246,ETF1,EXOSC7,NBAS,PABPC1,PAN3,PARN,PELO,PPP2R2A,PRPF18,RPL13,RPL18,RPL31,RPLP1,RPS10,RPS12,RPS13,RPS14,RPS23,RPS25,RPS27,RPS3,TNKS1BP1,ZFP36L1,ZFP36L2	AGO1,ATM,CNOT10,CNOT11,CNOT2,CNOT4,CNOT6,CNOT6L,CNOT7,DCP1A,DCP2,EDC3,EIF4B,EIF4E,ENSG00000282246,ETF1,EXOSC2,EXOSC7,LSM5,LSM6,MAGOHB,MLH1,MRTO4,MTPAP,NBAS,NBDY,NCBP1,NOCT,PABPC1,PAN3,PAPD4,PAPD5,PARN,PATL1,PDE12,PELO,PNRC2,POLR2D,PPP2CA,PPP2R2A,PRPF18,RC3H1,RPL12,RPL13,RPL13A,RPL18,RPL18A,RPL19,RPL22,RPL23A,RPL26,RPL27,RPL3,RPL31,RPL32,RPL34,RPL35A,RPL36,RPL37A,RPL38,RPL41,RPL5,RPL7,RPL9,RPLP0,R…
GO Biological Process	GO:0060338	regulation of type I interferon-mediated signaling pathway	119	0.00688174	1	0.746986	2.63076	3.04094	8	22	0.00782014	0.363636	7	18	45	hg38_n_B06089,hg38_n_B06112,hg38_n_B256981,hg38_n_B267661,hg38_n_B39068,hg38_n_B49428,hg38_n_B49514,hg38_n_B76893	hg38_n_B01780,hg38_n_B06089,hg38_n_B06112,hg38_n_B143776,hg38_n_B14894,hg38_n_B158083,hg38_n_B158116,hg38_n_B172927,hg38_n_B202361,hg38_n_B232792,hg38_n_B250401,hg38_n_B254655,hg38_n_B254668,hg38_n_B256981,hg38_n_B267661,hg38_n_B39068,hg38_n_B49428,hg38_n_B49461,hg38_n_B49514,hg38_n_B66802,hg38_n_B76863,hg38_n_B76893	ABCE1,CDC37,IFNAR2,JAK1,STAT1,TYK2,WNT5A	ABCE1,CDC37,CNOT7,FADD,IFNA1,IFNAR2,IFNB1,JAK1,MAVS,MUL1,NLRC5,PTPN1,PTPN11,RNASEL,STAT1,TYK2,UBE2K,WNT5A
GO Biological Process	GO:0000060	protein import into nucleus, translocation	119	0.00688174	1	0.746986	2.63076	3.04094	8	22	0.00782014	0.363636	7	15	28	hg38_n_B152371,hg38_n_B156605,hg38_n_B167819,hg38_n_B175377,hg38_n_B215179,hg38_n_B25521,hg38_n_B25579,hg38_n_B62016	hg38_n_B02525,hg38_n_B02536,hg38_n_B152341,hg38_n_B152371,hg38_n_B156605,hg38_n_B162979,hg38_n_B167819,hg38_n_B172452,hg38_n_B175377,hg38_n_B197987,hg38_n_B198009,hg38_n_B212131,hg38_n_B212147,hg38_n_B215179,hg38_n_B239475,hg38_n_B25521,hg38_n_B25579,hg38_n_B62016,hg38_n_B62043,hg38_n_B87633,hg38_n_B87666,hg38_n_B95382	ABRA,ARNTL,BCL6,CEP57,NFKBIA,RANBP6,SIX3	ABRA,ARNTL,BCL6,CEP57,IFNG,IPO5,KPNB1,NFKBIA,OPRD1,POLA2,RANBP6,RBM22,SEC61B,SIX3,TNPO1
GO Biological Process	GO:0043090	amino acid import	121	0.00688941	1	0.735459	3.6173	1.38225	5	10	0.00488759	0.5	5	8	15	hg38_n_B143798,hg38_n_B168565,hg38_n_B172222,hg38_n_B175122,hg38_n_B84663	hg38_n_B143798,hg38_n_B156434,hg38_n_B168565,hg38_n_B170028,hg38_n_B172222,hg38_n_B175122,hg38_n_B45097,hg38_n_B45124,hg38_n_B84663,hg38_n_B84678	SLC1A3,SLC36A4,SLC3A2,SLC6A5,SLC7A2	SLC1A1,SLC1A2,SLC1A3,SLC36A4,SLC3A2,SLC6A1,SLC6A5,SLC7A2
GO Biological Process	GO:0006817	phosphate ion transport	121	0.00688941	1	0.735459	3.6173	1.38225	5	10	0.00488759	0.5	4	7	20	hg38_n_B145851,hg38_n_B145887,hg38_n_B178823,hg38_n_B65411,hg38_n_B82629	hg38_n_B145851,hg38_n_B145887,hg38_n_B146215,hg38_n_B14723,hg38_n_B178823,hg38_n_B268576,hg38_n_B65411,hg38_n_B65450,hg38_n_B82591,hg38_n_B82629	ADAMTS8,ANKH,FGFR1,SLC34A2	ADAMTS8,ANKH,FGFR1,SLC20A2,SLC34A2,SLC37A1,XPR1
GO Biological Process	GO:0003025	regulation of systemic arterial blood pressure by baroreceptor feedback	121	0.00688941	1	0.735459	3.6173	1.38225	5	10	0.00488759	0.5	2	4	5	hg38_n_B167994,hg38_n_B168426,hg38_n_B168457,hg38_n_B168493,hg38_n_B168514	hg38_n_B144670,hg38_n_B144682,hg38_n_B167994,hg38_n_B168426,hg38_n_B168457,hg38_n_B168493,hg38_n_B168514,hg38_n_B238589,hg38_n_B238614,hg38_n_B238655	CALCA,NAV2	ADRA1A,ASIC2,CALCA,NAV2
GO Biological Process	GO:0002064	epithelial cell development	124	0.00695681	1	0.724686	1.48603	25.5715	38	185	0.0371457	0.205405	31	108	175	hg38_n_B01926,hg38_n_B02176,hg38_n_B102307,hg38_n_B107836,hg38_n_B12066,hg38_n_B12085,hg38_n_B12264,hg38_n_B124848,hg38_n_B126334,hg38_n_B145851,hg38_n_B145887,hg38_n_B151815,hg38_n_B151847,hg38_n_B178799,hg38_n_B192145,hg38_n_B209778,hg38_n_B215425,hg38_n_B224371,hg38_n_B241830,hg38_n_B241873,hg38_n_B251082,hg38_n_B251760,hg38_n_B252062,hg38_n_B25521,hg38_n_B25579,hg38_n_B259382,hg38_n_B265278,h…	hg38_n_B01926,hg38_n_B01936,hg38_n_B02176,hg38_n_B101176,hg38_n_B102287,hg38_n_B102307,hg38_n_B103308,hg38_n_B107836,hg38_n_B107867,hg38_n_B107903,hg38_n_B107926,hg38_n_B109023,hg38_n_B112367,hg38_n_B112415,hg38_n_B112439,hg38_n_B113927,hg38_n_B113980,hg38_n_B114139,hg38_n_B114814,hg38_n_B114823,hg38_n_B114836,hg38_n_B12066,hg38_n_B12085,hg38_n_B121234,hg38_n_B121311,hg38_n_B122589,hg38_n_B122612…	BFSP1,CDC42,CLIC4,CLIC5,FGFR1,FOXA1,GRHL2,HRH2,INSM1,JAG1,KLF5,MET,NKX6-1,NUP210L,ONECUT1,PALLD,PDE4D,PODXL,PRDM1,RAB13,RAB25,RARB,SIPA1L3,SIX3,SLC4A5,SOX9,ST14,TIGAR,TP63,WNT5A,WNT7B	AFDN,AR,ARHGEF26,ATRX,BCL11B,BFSP1,BFSP2,BMP15,BMP4,BMP5,BMP6,C1GALT1,CDC42,CDK6,CLDN1,CLIC4,CLIC5,COL18A1,CST3,CTNNB1,DLL1,EPB41L5,ESR1,F11R,F2RL1,FGFR1,FLNB,FNDC3A,FOXA1,FRMD6,GRHL2,HAPLN2,HEG1,HRH2,HSD17B4,ICAM1,ID1,INSM1,JAG1,KLF5,MAGI2,MET,MSN,MYO1E,MYO7A,NKX2-2,NKX6-1,NPHS2,NUP210L,NUP93,ONECUT1,ONECUT2,PALLD,PAX6,PDE2A,PDE4D,PDPK1,PDZD7,PGR,PODXL,POF1B,PPP1R16B,PRDM1,PROX1,PROX2,PTPRS,RAB1…
GO Biological Process	GO:0051090	regulation of sequence-specific DNA binding transcription factor activity	125	0.00726674	1	0.750916	1.35649	44.2319	60	320	0.058651	0.1875	56	207	385	hg38_n_B01795,hg38_n_B09099,hg38_n_B102421,hg38_n_B102919,hg38_n_B106362,hg38_n_B110968,hg38_n_B116919,hg38_n_B122412,hg38_n_B124906,hg38_n_B12567,hg38_n_B126791,hg38_n_B151535,hg38_n_B152371,hg38_n_B154225,hg38_n_B154251,hg38_n_B155678,hg38_n_B155980,hg38_n_B162106,hg38_n_B164620,hg38_n_B165044,hg38_n_B165153,hg38_n_B169937,hg38_n_B170137,hg38_n_B173414,hg38_n_B173427,hg38_n_B180045,hg38_n_B1848…	hg38_n_B00109,hg38_n_B00636,hg38_n_B00827,hg38_n_B00890,hg38_n_B01795,hg38_n_B02021,hg38_n_B02513,hg38_n_B02525,hg38_n_B02536,hg38_n_B02943,hg38_n_B03345,hg38_n_B03377,hg38_n_B04953,hg38_n_B05175,hg38_n_B05196,hg38_n_B05228,hg38_n_B05248,hg38_n_B06660,hg38_n_B08104,hg38_n_B08839,hg38_n_B09099,hg38_n_B09166,hg38_n_B102123,hg38_n_B102421,hg38_n_B102849,hg38_n_B102870,hg38_n_B102896,hg38_n_B102919,h…	ABRA,ADGRF1,AIM2,ALK,ANXA3,ARID5B,ARRB1,CAT,CMKLR1,CYLD,CYP1B1,DAB2IP,ESR2,FOS,FOXA1,FOXA2,FZD1,GREM1,HAND1,HAND2,KIT,LRRC14,MAP3K7,MSX2,MTPN,NFKBIA,NKX6-1,OTULIN,PINK1,PKHD1,POU4F1,POU4F2,PPARGC1A,PPARGC1B,PRKCH,PRNP,RGCC,RPS3,RWDD3,SETD6,SFRP5,STK3,SYK,TAF3,TAX1BP1,TLR2,TLR9,TNFAIP3,TRAF1,TRAF6,TRAPPC9,TRIB1,TRIM13,TRIM32,WNT2,WNT5A	ABRA,ADAM8,ADGRF1,AIM2,ALK,ANXA3,ANXA4,APP,AR,ARID5B,ARRB1,ATF2,BCL10,BHLHE40,BMP7,C14orf39,C3orf33,CAMK1D,CARD11,CARD8,CARM1,CAT,CD36,CD40,CD40LG,CDK5RAP3,CEBPG,CMKLR1,COMMD1,COMMD7,COPS5,CTH,CTNNB1,CTNNBIP1,CYLD,CYP1B1,CYTL1,DAB2IP,DAP,DHX9,EDA,EDA2R,EDN1,EIF2AK2,EIF2AK4,EPHA5,ERBIN,ESR1,ESR2,EZH2,FANK1,FER,FLNA,FOS,FOXA1,FOXA2,FZD1,FZD2,FZD4,GFI1,GREM1,HAND1,HAND2,HAVCR2,HDAC2,HDAC4,HIPK2,ICAM…
GO Biological Process	GO:0009896	positive regulation of catabolic process	126	0.00729444	1	0.747796	1.40673	34.8326	49	252	0.0478983	0.194444	44	164	348	hg38_n_B02485,hg38_n_B04792,hg38_n_B05114,hg38_n_B100098,hg38_n_B103062,hg38_n_B109525,hg38_n_B110968,hg38_n_B112971,hg38_n_B114272,hg38_n_B123191,hg38_n_B124848,hg38_n_B139410,hg38_n_B151766,hg38_n_B154225,hg38_n_B154251,hg38_n_B156605,hg38_n_B164620,hg38_n_B165153,hg38_n_B17723,hg38_n_B177944,hg38_n_B189612,hg38_n_B190859,hg38_n_B203301,hg38_n_B213228,hg38_n_B213352,hg38_n_B217474,hg38_n_B21849…	hg38_n_B01049,hg38_n_B02485,hg38_n_B03345,hg38_n_B03377,hg38_n_B04792,hg38_n_B05114,hg38_n_B100073,hg38_n_B100098,hg38_n_B100134,hg38_n_B101089,hg38_n_B103062,hg38_n_B109424,hg38_n_B109525,hg38_n_B109773,hg38_n_B110968,hg38_n_B111002,hg38_n_B112476,hg38_n_B112971,hg38_n_B112998,hg38_n_B114272,hg38_n_B115980,hg38_n_B116018,hg38_n_B11826,hg38_n_B123191,hg38_n_B124848,hg38_n_B127797,hg38_n_B128021,h…	ADRA2A,ANAPC4,BUB3,CAV1,DAB2IP,DACT1,DTL,GCLC,GGA1,GJA1,IL33,IRS1,IRS2,LONRF3,NEDD4,NEDD4L,NRDC,OAZ2,PABPC1,PCSK9,PIAS1,PPARA,PRKCE,PSMD12,PSMD9,RHBDD3,RNF114,RNF144B,SESN2,SGSM3,SMURF1,SNX9,SOCS5,SORL1,SOX9,TNFAIP3,TNRC6B,TRIB1,TRIB2,TRIM32,WNT5A,ZFAND2A,ZFP36L1,ZFP36L2	ABCD2,ABHD5,ADAM8,ADAM9,ADRA2A,ADRB2,AGO2,AKT2,AMER1,ANAPC1,ANAPC4,ANAPC7,APC,ASB9,ATG7,ATM,BARD1,BBS7,BCAP31,BTG2,BUB3,CAV1,CAV3,CDC16,CDK1,CHFR,CNOT7,CPEB3,CSNK1E,CSNK2A1,CSNK2A3,CTSC,CUL1,CUL4B,DAB2,DAB2IP,DACT1,DISC1,DTL,EDEM1,EDEM2,EGF,EGLN2,ESRRB,FBXL5,FBXO22,FBXW7,FGF21,FMR1,FOXO1,FZR1,GAPDHS,GCLC,GGA1,GJA1,GPC3,GSK3B,HTR2A,HTT,IDE,IFNG,IGF1,IL33,INS,INSR,IRS1,IRS2,KCNE2,LDLR,LONRF2,LONRF3…
GO Biological Process	GO:0043068	positive regulation of programmed cell death	127	0.00733277	1	0.745806	1.2702	72.4297	92	524	0.0899316	0.175572	88	341	597	hg38_n_B00190,hg38_n_B01795,hg38_n_B01926,hg38_n_B03435,hg38_n_B04684,hg38_n_B05114,hg38_n_B09020,hg38_n_B100401,hg38_n_B10319,hg38_n_B10664,hg38_n_B10986,hg38_n_B110858,hg38_n_B112691,hg38_n_B124848,hg38_n_B125286,hg38_n_B126943,hg38_n_B144276,hg38_n_B144741,hg38_n_B151535,hg38_n_B151766,hg38_n_B159612,hg38_n_B160352,hg38_n_B161760,hg38_n_B165153,hg38_n_B165857,hg38_n_B170137,hg38_n_B173414,hg38…	hg38_n_B00190,hg38_n_B00488,hg38_n_B00636,hg38_n_B00799,hg38_n_B00813,hg38_n_B01049,hg38_n_B01338,hg38_n_B01780,hg38_n_B01795,hg38_n_B01926,hg38_n_B01936,hg38_n_B02132,hg38_n_B03152,hg38_n_B03345,hg38_n_B03377,hg38_n_B03435,hg38_n_B04684,hg38_n_B05114,hg38_n_B06359,hg38_n_B06388,hg38_n_B08104,hg38_n_B08133,hg38_n_B09020,hg38_n_B100330,hg38_n_B100401,hg38_n_B101072,hg38_n_B101176,hg38_n_B10258,hg3…	ACVR1C,ALDH1A3,ANXA1,ARHGEF12,ARHGEF16,ARRB1,ATF3,ATF4,BCL2L11,BCL6,BLID,BMPR1B,BTG1,C3orf38,CAV1,CCAR2,CCK,CDC42,CDK4,CRADD,CYLD,CYP1B1,DAB2IP,DAPK1,DAPK3,DDX20,DUSP1,EEF1E1,EGLN3,ERBB4,F3,FAF1,FOXA1,FOXL2,GRIN2A,HIP1R,HMGA2,ING3,ITGA6,ITSN1,KALRN,MAP2K6,MAP3K20,MAP3K5,MAP3K9,MELK,MFF,MSX2,NGF,OSM,PAWR,PCSK9,PIK3CB,PIN1,PINK1,POU4F1,POU4F2,PPARGC1A,PPP2R1B,PRNP,PSEN2,PTN,PTPA,RARB,RASGRF2,RGCC,R…	ABL1,ABR,ACER2,ACVR1C,ADAM8,ADIPOQ,ADM,AGTR2,AIFM2,AKAP13,ALDH1A2,ALDH1A3,ALOX12,ANO6,ANP32B,ANXA1,APAF1,APBB2,APC,APH1B,ARHGEF11,ARHGEF12,ARHGEF16,ARHGEF17,ARHGEF26,ARHGEF3,ARHGEF6,ARHGEF7,ARHGEF9,ARL6IP5,ARRB1,ASCL1,ATF2,ATF3,ATF4,ATF6,ATG7,ATM,BAK1,BARD1,BBC3,BCAP31,BCL10,BCL2,BCL2L11,BCL2L13,BCL6,BCLAF1,BEX3,BID,BIN1,BLID,BMP2,BMP4,BMP7,BMPR1B,BNIP3,BNIP3L,BOK,BTG1,C3orf38,CAMK1D,CAMK2D,CARD8…
GO Biological Process	GO:0048565	digestive tract development	128	0.00739265	1	0.746022	1.51837	22.3924	34	162	0.0332356	0.209876	30	90	126	hg38_n_B107836,hg38_n_B110558,hg38_n_B12696,hg38_n_B162790,hg38_n_B170907,hg38_n_B178107,hg38_n_B192145,hg38_n_B204624,hg38_n_B209778,hg38_n_B210183,hg38_n_B210219,hg38_n_B217474,hg38_n_B219176,hg38_n_B232186,hg38_n_B235630,hg38_n_B235705,hg38_n_B240817,hg38_n_B242184,hg38_n_B246935,hg38_n_B246962,hg38_n_B251804,hg38_n_B25579,hg38_n_B37182,hg38_n_B37577,hg38_n_B46492,hg38_n_B47008,hg38_n_B49428,h…	hg38_n_B05411,hg38_n_B05429,hg38_n_B101176,hg38_n_B107836,hg38_n_B107867,hg38_n_B107903,hg38_n_B107926,hg38_n_B110558,hg38_n_B110594,hg38_n_B110722,hg38_n_B110747,hg38_n_B114814,hg38_n_B114823,hg38_n_B114836,hg38_n_B118295,hg38_n_B118387,hg38_n_B119205,hg38_n_B119228,hg38_n_B119613,hg38_n_B126105,hg38_n_B12696,hg38_n_B128431,hg38_n_B128514,hg38_n_B132256,hg38_n_B134769,hg38_n_B144390,hg38_n_B1460…	ALX4,CLMP,DACT1,EDNRB,FGF9,FOXE1,FOXF1,FOXL1,HOXD13,HRH2,ITGA6,ITGB4,KIT,KLF5,NIPBL,OVOL2,PDGFRA,PRDM1,RARB,SALL1,SIX2,SMAD2,TBX2,TCF21,TGFB3,TGFBR2,TIGAR,TP63,VANGL2,WNT5A	ADA,AHI1,ALDH1A2,ALX4,ASCL1,BBS7,BCL2,BMP4,C1GALT1,CCDC39,CLDN18,CLMP,COBL,COL3A1,CPS1,CTNNB1,CXCL8,DAB1,DACT1,EDNRB,EGFR,EPB41L5,EPHB3,FAT4,FGF10,FGF9,FGFR2,FOXE1,FOXF1,FOXF2,FOXL1,GATA5,GATA6,GLI1,GLI2,GLI3,HLX,HOXD13,HRH2,ID2,ITGA6,ITGB4,KIT,KLF5,LGR4,MYOCD,NIPBL,NKX2-2,NKX2-6,NODAL,NPHP3,OTC,OVOL2,OXTR,PCSK5,PDGFC,PDGFRA,PDX1,PITX2,PKDCC,PRDM1,RARB,RB1,RET,SALL1,SFRP1,SFRP2,SHH,SHOX2,SIX2,SMA…
GO Biological Process	GO:0098751	bone cell development	129	0.00748873	1	0.74986	2.81346	2.48804	7	18	0.00684262	0.388889	6	12	22	hg38_n_B02404,hg38_n_B178643,hg38_n_B225127,hg38_n_B229043,hg38_n_B50946,hg38_n_B67994,hg38_n_B68064	hg38_n_B02404,hg38_n_B178643,hg38_n_B181512,hg38_n_B181527,hg38_n_B181944,hg38_n_B202361,hg38_n_B225127,hg38_n_B229043,hg38_n_B229055,hg38_n_B235809,hg38_n_B253352,hg38_n_B27641,hg38_n_B27718,hg38_n_B50946,hg38_n_B51016,hg38_n_B67994,hg38_n_B68033,hg38_n_B68064	ANXA2,FLI1,FOXP1,KIT,LRRK1,WASF2	ABI1,ANXA2,FLI1,FOXP1,KIT,LRRK1,MEIS1,PIP4K2A,PTPN11,SRC,WASF2,ZFPM1
GO Biological Process	GO:0071392	cellular response to estradiol stimulus	130	0.00763348	1	0.758474	2.11745	5.66721	12	41	0.0117302	0.292683	12	23	37	hg38_n_B118608,hg38_n_B168257,hg38_n_B203381,hg38_n_B210219,hg38_n_B215425,hg38_n_B254377,hg38_n_B260356,hg38_n_B65317,hg38_n_B70666,hg38_n_B77099,hg38_n_B85909,hg38_n_B97727	hg38_n_B112367,hg38_n_B112415,hg38_n_B112439,hg38_n_B116361,hg38_n_B116389,hg38_n_B118608,hg38_n_B118621,hg38_n_B119613,hg38_n_B122053,hg38_n_B145690,hg38_n_B145727,hg38_n_B146050,hg38_n_B146088,hg38_n_B168257,hg38_n_B203381,hg38_n_B210219,hg38_n_B210263,hg38_n_B215425,hg38_n_B215456,hg38_n_B238589,hg38_n_B238614,hg38_n_B238655,hg38_n_B254350,hg38_n_B254377,hg38_n_B255243,hg38_n_B260356,hg38_n_B2…	CCDC62,HNRNPD,ITGA2,MSX2,MYOD1,NCOA3,POU4F1,POU4F2,PPARGC1A,RAMP3,RUVBL2,SSTR1	ABCB4,CCDC62,CCL2,DDX18,EGFR,ESR1,FAM210B,H2AFZ,HNRNPD,IL6,ITGA2,MSX2,MYOD1,NCOA3,NRIP1,POU4F1,POU4F2,PPARGC1A,RAMP3,RUVBL2,SFRP1,SSTR1,ZNF703
GO Biological Process	GO:2001239	regulation of extrinsic apoptotic signaling pathway in absence of ligand	130	0.00763348	1	0.758474	2.11745	5.66721	12	41	0.0117302	0.292683	9	26	46	hg38_n_B108462,hg38_n_B110484,hg38_n_B110558,hg38_n_B126189,hg38_n_B145851,hg38_n_B145887,hg38_n_B176982,hg38_n_B185765,hg38_n_B234787,hg38_n_B234822,hg38_n_B254329,hg38_n_B256351	hg38_n_B02431,hg38_n_B02469,hg38_n_B103237,hg38_n_B108462,hg38_n_B110484,hg38_n_B110558,hg38_n_B118180,hg38_n_B118269,hg38_n_B118295,hg38_n_B126189,hg38_n_B132238,hg38_n_B145851,hg38_n_B145887,hg38_n_B146630,hg38_n_B148776,hg38_n_B148887,hg38_n_B149604,hg38_n_B176982,hg38_n_B183183,hg38_n_B185726,hg38_n_B185765,hg38_n_B187408,hg38_n_B196022,hg38_n_B234787,hg38_n_B234804,hg38_n_B234822,hg38_n_B234…	DAPK3,EYA2,EYA4,FGFR1,FYN,PPP2R1B,UNC5B,WWOX,ZC3HC1	BCL2,COL2A1,CTNNA1,DAPK3,EYA1,EYA2,EYA3,EYA4,FAS,FGF10,FGFR1,FYN,GDNF,GFRAL,IFI6,IL7,INHBA,NF1,PPP2R1B,RET,RIPK1,SNAI2,SRPX,UNC5B,WWOX,ZC3HC1
GO Biological Process	GO:0061572	actin filament bundle organization	130	0.00763348	1	0.758474	2.11745	5.66721	12	41	0.0117302	0.292683	12	24	51	hg38_n_B01926,hg38_n_B167477,hg38_n_B172638,hg38_n_B173414,hg38_n_B199158,hg38_n_B203493,hg38_n_B218496,hg38_n_B244128,hg38_n_B39119,hg38_n_B42376,hg38_n_B95074,hg38_n_B99540	hg38_n_B01926,hg38_n_B01936,hg38_n_B108622,hg38_n_B108657,hg38_n_B108691,hg38_n_B123145,hg38_n_B139112,hg38_n_B139127,hg38_n_B144760,hg38_n_B167477,hg38_n_B167500,hg38_n_B172638,hg38_n_B173414,hg38_n_B188045,hg38_n_B188072,hg38_n_B193118,hg38_n_B199122,hg38_n_B199158,hg38_n_B203493,hg38_n_B203525,hg38_n_B20418,hg38_n_B20444,hg38_n_B207059,hg38_n_B207076,hg38_n_B207091,hg38_n_B218496,hg38_n_B21852…	ACTN1,ARRB1,CDC42,CUL3,DPYSL3,MYO1B,PAWR,PHACTR1,RFLNA,RHOD,SPIRE1,SWAP70	ACTN1,ADD2,ARRB1,BAIAP2,BAIAP2L1,CDC42,CUL3,DPYSL3,EPS8,FMN2,ITGB5,LCP1,MARCKS,MYO1B,PAWR,PHACTR1,PLS3,PTK2B,RFLNA,RHOD,SORBS1,SPIRE1,SRC,SWAP70
GO Biological Process	GO:0097581	lamellipodium organization	133	0.00770639	1	0.748447	2.04456	6.35833	13	46	0.0127077	0.282609	12	28	38	hg38_n_B02404,hg38_n_B10319,hg38_n_B14999,hg38_n_B17212,hg38_n_B172638,hg38_n_B172955,hg38_n_B189951,hg38_n_B235201,hg38_n_B67994,hg38_n_B68064,hg38_n_B84235,hg38_n_B92589,hg38_n_B95225	hg38_n_B02404,hg38_n_B09702,hg38_n_B09723,hg38_n_B100760,hg38_n_B100802,hg38_n_B10258,hg38_n_B10298,hg38_n_B10319,hg38_n_B108301,hg38_n_B11691,hg38_n_B11707,hg38_n_B141154,hg38_n_B14999,hg38_n_B166290,hg38_n_B166316,hg38_n_B167169,hg38_n_B17212,hg38_n_B172638,hg38_n_B172955,hg38_n_B181944,hg38_n_B186045,hg38_n_B189951,hg38_n_B189961,hg38_n_B189989,hg38_n_B193093,hg38_n_B193118,hg38_n_B204887,hg38…	ABLIM1,ABLIM3,ARPC5,CDH13,CTTN,GOLPH3,KIT,RHOD,SNX2,SRGAP2,VAV3,WASF2	ABI1,ABLIM1,ABLIM3,ARFIP2,ARHGEF6,ARHGEF7,ARPC5,CARMIL1,CDH13,CTTN,GOLPH3,KIT,NCK2,NUP85,PLEKHO1,PTPRO,RHOD,S1PR1,SNX2,SPATA13,SRGAP2,VAV2,VAV3,VCL,WASF1,WASF2,WASF3,WHAMM
GO Biological Process	GO:0016071	mRNA metabolic process	134	0.0077542	1	0.74747	1.31049	55.7045	73	403	0.0713587	0.181141	71	306	659	hg38_n_B00936,hg38_n_B02214,hg38_n_B06075,hg38_n_B06089,hg38_n_B06715,hg38_n_B08578,hg38_n_B101158,hg38_n_B10664,hg38_n_B110484,hg38_n_B12066,hg38_n_B144276,hg38_n_B144623,hg38_n_B15029,hg38_n_B151766,hg38_n_B168209,hg38_n_B171685,hg38_n_B172602,hg38_n_B173427,hg38_n_B177463,hg38_n_B177689,hg38_n_B178086,hg38_n_B180618,hg38_n_B180638,hg38_n_B189536,hg38_n_B196524,hg38_n_B200718,hg38_n_B202957,hg3…	hg38_n_B00461,hg38_n_B00936,hg38_n_B01654,hg38_n_B02021,hg38_n_B02088,hg38_n_B02097,hg38_n_B02155,hg38_n_B02214,hg38_n_B02447,hg38_n_B03152,hg38_n_B03214,hg38_n_B03345,hg38_n_B03377,hg38_n_B03868,hg38_n_B04617,hg38_n_B04644,hg38_n_B06075,hg38_n_B06089,hg38_n_B06715,hg38_n_B06815,hg38_n_B08578,hg38_n_B08644,hg38_n_B08768,hg38_n_B08856,hg38_n_B09166,hg38_n_B09243,hg38_n_B09263,hg38_n_B09924,hg38_n_…	AAR2,APOBEC4,BUD13,CCAR2,CPSF2,CRNKL1,CWC27,DDX1,DDX20,DHX15,DHX35,DHX8,EIF4B,ENSG00000282246,ERCC2,ESRP2,ETF1,EXOSC7,FUS,HNRNPA0,HNRNPA3,HNRNPD,HNRNPLL,HSPA8,LSM11,NBAS,NSRP1,PABPC1,PAN3,PAPD7,PARN,PCBP3,PELO,PPARGC1A,PPP2R2A,PPP4R2,PRPF18,PRPF4B,PTCD2,RAVER2,RBM23,RBM4B,RNF113B,RPL13,RPL18,RPL31,RPLP1,RPS10,RPS12,RPS13,RPS14,RPS23,RPS25,RPS27,RPS3,SLU7,SMNDC1,SNRNP27,SNRPA1,SNRPF,SRRM4,SYF2,TAR…	A1CF,AAR2,ACIN1,ADARB1,ADARB2,AFF2,AGO1,AGO2,AGO4,APOBEC1,APOBEC4,APP,AQR,ARL6IP4,ATM,BCAS2,BRDT,BUD13,CCAR2,CCNH,CDC5L,CDC73,CDK12,CDK13,CEBPG,CELF1,CELF2,CELF4,CELF5,CIR1,CLNS1A,CNOT10,CNOT11,CNOT2,CNOT4,CNOT6,CNOT6L,CNOT7,CPSF2,CPSF6,CRNKL1,CSTF2,CSTF2T,CSTF3,CTNNBL1,CWC15,CWC22,CWC27,DCP1A,DCP2,DDX1,DDX20,DDX23,DDX47,DHX15,DHX32,DHX35,DHX40,DHX8,DHX9,DKC1,ECD,EDC3,EFTUD2,EIF4B,EIF4E,ELAVL2,EL…
GO Biological Process	GO:0060759	regulation of response to cytokine stimulus	135	0.00785298	1	0.751384	1.65362	14.5136	24	105	0.0234604	0.228571	21	75	171	hg38_n_B06089,hg38_n_B06112,hg38_n_B110968,hg38_n_B116919,hg38_n_B124848,hg38_n_B152371,hg38_n_B162106,hg38_n_B164620,hg38_n_B165044,hg38_n_B225841,hg38_n_B230149,hg38_n_B232186,hg38_n_B256981,hg38_n_B267661,hg38_n_B267788,hg38_n_B267809,hg38_n_B39068,hg38_n_B49428,hg38_n_B49514,hg38_n_B67645,hg38_n_B76893,hg38_n_B82558,hg38_n_B97190,hg38_n_B97226	hg38_n_B01780,hg38_n_B06089,hg38_n_B06112,hg38_n_B08839,hg38_n_B100925,hg38_n_B10463,hg38_n_B107995,hg38_n_B10870,hg38_n_B110320,hg38_n_B110934,hg38_n_B110968,hg38_n_B111002,hg38_n_B116361,hg38_n_B116389,hg38_n_B116919,hg38_n_B124848,hg38_n_B134114,hg38_n_B143776,hg38_n_B14894,hg38_n_B14920,hg38_n_B150589,hg38_n_B150655,hg38_n_B152371,hg38_n_B152461,hg38_n_B156501,hg38_n_B158083,hg38_n_B158116,hg…	ABCE1,ANGPT1,CAV1,CDC37,CYLD,IFNAR2,JAK1,OTULIN,PIAS1,RUNX1,SLIT3,SOCS1,STAT1,SYK,TAX1BP1,TNFAIP3,TRAF1,TRIM32,TXK,TYK2,WNT5A	ABCE1,ADIPOQ,ANGPT1,ARG1,BIRC3,CARD8,CASP4,CASP8,CAV1,CCDC3,CD24,CD74,CDC37,CNOT7,CSF1,CYLD,DHX9,EDN1,ELF1,F2RL1,FADD,GFI1,HIPK1,HIST1H2BJ,IFNA1,IFNAR2,IFNB1,IFNG,IFNGR1,IFNGR2,IL1R1,IL1R2,IL3,IL6,IRGM,JAK1,JAK2,KLF4,LIFR,MAVS,MUL1,NLRC5,NLRP2B,NR1H4,OTULIN,PARP14,PIAS1,PTPN1,PTPN11,PXDN,PYDC2,RIPK1,RIPK2,RNASEL,ROBO1,RUNX1,SLIT2,SLIT3,SOCS1,SOCS3,STAT1,SUMO1,SYK,TAX1BP1,TNFAIP3,TRAF1,TRIM32,TRIM…
GO Biological Process	GO:0043065	positive regulation of apoptotic process	136	0.00792632	1	0.752825	1.26849	71.7386	91	519	0.0889541	0.175337	87	339	591	hg38_n_B00190,hg38_n_B01795,hg38_n_B01926,hg38_n_B03435,hg38_n_B04684,hg38_n_B05114,hg38_n_B09020,hg38_n_B100401,hg38_n_B10319,hg38_n_B10664,hg38_n_B10986,hg38_n_B110858,hg38_n_B112691,hg38_n_B124848,hg38_n_B125286,hg38_n_B126943,hg38_n_B144276,hg38_n_B144741,hg38_n_B151535,hg38_n_B151766,hg38_n_B159612,hg38_n_B160352,hg38_n_B161760,hg38_n_B165153,hg38_n_B165857,hg38_n_B170137,hg38_n_B173414,hg38…	hg38_n_B00190,hg38_n_B00488,hg38_n_B00636,hg38_n_B00799,hg38_n_B00813,hg38_n_B01049,hg38_n_B01338,hg38_n_B01780,hg38_n_B01795,hg38_n_B01926,hg38_n_B01936,hg38_n_B02132,hg38_n_B03152,hg38_n_B03345,hg38_n_B03377,hg38_n_B03435,hg38_n_B04684,hg38_n_B05114,hg38_n_B06359,hg38_n_B06388,hg38_n_B08104,hg38_n_B08133,hg38_n_B09020,hg38_n_B100330,hg38_n_B100401,hg38_n_B101072,hg38_n_B101176,hg38_n_B10258,hg3…	ACVR1C,ALDH1A3,ANXA1,ARHGEF12,ARHGEF16,ARRB1,ATF3,ATF4,BCL2L11,BCL6,BLID,BMPR1B,BTG1,C3orf38,CAV1,CCAR2,CCK,CDC42,CDK4,CRADD,CYLD,CYP1B1,DAB2IP,DAPK1,DAPK3,DDX20,DUSP1,EEF1E1,EGLN3,ERBB4,F3,FAF1,FOXA1,FOXL2,GRIN2A,HIP1R,HMGA2,ING3,ITGA6,ITSN1,KALRN,MAP2K6,MAP3K20,MAP3K5,MAP3K9,MELK,MFF,MSX2,NGF,OSM,PAWR,PCSK9,PIK3CB,PIN1,PINK1,POU4F1,PPARGC1A,PPP2R1B,PRNP,PSEN2,PTN,PTPA,RARB,RASGRF2,RGCC,RHOB,RPS…	ABL1,ABR,ACER2,ACVR1C,ADAM8,ADIPOQ,ADM,AGTR2,AIFM2,AKAP13,ALDH1A2,ALDH1A3,ALOX12,ANO6,ANP32B,ANXA1,APAF1,APBB2,APC,APH1B,ARHGEF11,ARHGEF12,ARHGEF16,ARHGEF17,ARHGEF26,ARHGEF3,ARHGEF6,ARHGEF7,ARHGEF9,ARL6IP5,ARRB1,ASCL1,ATF2,ATF3,ATF4,ATF6,ATG7,ATM,BAK1,BARD1,BBC3,BCAP31,BCL10,BCL2,BCL2L11,BCL2L13,BCL6,BCLAF1,BEX3,BID,BIN1,BLID,BMP2,BMP4,BMP7,BMPR1B,BNIP3,BNIP3L,BOK,BTG1,C3orf38,CAMK1D,CAMK2D,CARD8…
GO Biological Process	GO:0030855	epithelial cell differentiation	137	0.00821124	1	0.774194	1.28306	64.6891	83	468	0.0811339	0.17735	75	295	648	hg38_n_B01186,hg38_n_B01926,hg38_n_B02176,hg38_n_B03435,hg38_n_B03517,hg38_n_B09056,hg38_n_B09080,hg38_n_B100401,hg38_n_B102307,hg38_n_B107836,hg38_n_B109867,hg38_n_B110558,hg38_n_B12066,hg38_n_B12085,hg38_n_B122412,hg38_n_B12264,hg38_n_B124848,hg38_n_B125300,hg38_n_B126334,hg38_n_B126943,hg38_n_B145851,hg38_n_B145887,hg38_n_B151815,hg38_n_B151847,hg38_n_B157412,hg38_n_B160352,hg38_n_B166360,hg38…	hg38_n_B01150,hg38_n_B01169,hg38_n_B01186,hg38_n_B01247,hg38_n_B01261,hg38_n_B01296,hg38_n_B01494,hg38_n_B01518,hg38_n_B01926,hg38_n_B01936,hg38_n_B01967,hg38_n_B02176,hg38_n_B03435,hg38_n_B03494,hg38_n_B03517,hg38_n_B09056,hg38_n_B09080,hg38_n_B09702,hg38_n_B09723,hg38_n_B100330,hg38_n_B100401,hg38_n_B101176,hg38_n_B102123,hg38_n_B102287,hg38_n_B102307,hg38_n_B102981,hg38_n_B103308,hg38_n_B10380…	ACADVL,ACVR1,ANXA1,BASP1,BFSP1,BMPR2,CD34,CDC42,CEP63,CLIC4,CLIC5,CNN3,COL4A1,CYP26B1,DEUP1,E2F8,EHF,ELF5,ERBB4,ERCC2,FGFR1,FOXA1,FOXB1,FOXF1,FOXL2,FZD1,GATA3,GREM1,GRHL2,HEY2,HRH2,INSM1,INTU,ITGA2,JAG1,KAZN,KDM5B,KLF5,KRT18,MAF,MET,NFIB,NKX6-1,NUP210L,ONECUT1,OVOL2,PALLD,PAX2,PDE4D,PELO,PODXL,POU3F1,PRDM1,PROM1,PTN,RAB13,RAB25,RARB,RXRA,SAFB2,SALL1,SIPA1L3,SIX2,SIX3,SLC4A5,SOX4,SOX9,ST14,TCF21,T…	ABCA12,ABL1,ACADVL,ACTL8,ACVR1,ADAM9,AFDN,AKT2,ANXA1,ANXA4,AR,ARHGEF26,ARX,ASCL1,ATOH1,ATRX,BARX1,BASP1,BCCIP,BCL11B,BFSP1,BFSP2,BMP15,BMP2,BMP4,BMP5,BMP6,BMP7,BMPR2,C1GALT1,CAMSAP3,CAPN1,CASP3,CBR1,CD24,CD34,CDC42,CDH2,CDH3,CDK1,CDK6,CEBPB,CEP152,CEP63,CES1,CLDN1,CLIC4,CLIC5,CNN3,COL18A1,COL4A1,CPS1,CREB1,CRYGD,CST3,CTNNB1,CYP26B1,DAB2,DEUP1,DHRS9,DLG5,DLL1,DLX3,DLX5,DLX6,DSC3,DSG2,DSG3,DSG4,E2F…
GO Biological Process	GO:0051651	maintenance of location in cell	138	0.00856503	1	0.8017	1.86699	8.56992	16	62	0.0156403	0.258064	14	46	100	hg38_n_B01795,hg38_n_B04684,hg38_n_B101921,hg38_n_B124848,hg38_n_B177944,hg38_n_B180045,hg38_n_B181691,hg38_n_B184675,hg38_n_B185559,hg38_n_B185577,hg38_n_B189519,hg38_n_B189536,hg38_n_B215179,hg38_n_B218014,hg38_n_B254099,hg38_n_B84235	hg38_n_B01795,hg38_n_B04684,hg38_n_B101875,hg38_n_B101921,hg38_n_B10380,hg38_n_B109051,hg38_n_B112415,hg38_n_B112439,hg38_n_B114232,hg38_n_B115361,hg38_n_B115375,hg38_n_B122129,hg38_n_B122516,hg38_n_B124848,hg38_n_B129733,hg38_n_B131541,hg38_n_B131572,hg38_n_B131608,hg38_n_B142823,hg38_n_B16347,hg38_n_B165401,hg38_n_B165424,hg38_n_B165829,hg38_n_B172434,hg38_n_B173476,hg38_n_B173504,hg38_n_B17794…	ANK3,ARHGAP21,CAV1,FAF1,GOLPH3,HK1,MXI1,NFKBIA,PINK1,SORL1,SYNE2,TAF3,TAF8,YWHAB	AKAP9,ALB,ANK3,ARHGAP21,ARL2,ARL2BP,ASPM,CAV1,DAG1,EPB41L3,FAF1,FLNA,FLNB,FTHL17,FTMT,GOLPH3,GOPC,GPSM2,HK1,HK2,MDFI,MXI1,NFKBIA,NR5A1,PFN4,PINK1,PKD2,POLR2M,RIT2,SCIN,SKP1,SORL1,SPOUT1,SRI,SUN1,SUPT7L,SYNE1,SYNE2,SYNE3,TAF3,TAF8,TLN2,TMSB4X,TMSB4Y,UVRAG,YWHAB
GO Biological Process	GO:0006940	regulation of smooth muscle contraction	138	0.00856503	1	0.8017	1.86699	8.56992	16	62	0.0156403	0.258064	15	40	59	hg38_n_B124364,hg38_n_B124848,hg38_n_B126791,hg38_n_B15938,hg38_n_B167994,hg38_n_B172222,hg38_n_B172955,hg38_n_B185577,hg38_n_B189612,hg38_n_B250473,hg38_n_B256351,hg38_n_B38713,hg38_n_B67994,hg38_n_B68064,hg38_n_B85909,hg38_n_B96311	hg38_n_B03762,hg38_n_B03802,hg38_n_B124364,hg38_n_B124409,hg38_n_B124848,hg38_n_B126791,hg38_n_B126826,hg38_n_B144524,hg38_n_B144670,hg38_n_B144682,hg38_n_B148937,hg38_n_B15899,hg38_n_B15914,hg38_n_B15938,hg38_n_B167994,hg38_n_B172222,hg38_n_B172955,hg38_n_B175850,hg38_n_B175894,hg38_n_B183751,hg38_n_B183792,hg38_n_B185577,hg38_n_B187899,hg38_n_B187935,hg38_n_B189612,hg38_n_B189645,hg38_n_B189673…	ADRA1B,ADRA1D,ADRA2A,CALCA,CALCRL,CAV1,CHRM1,CHRM2,CTTN,DAPK3,DOCK4,ITGA2,KIT,RGS2,TACR2	ADA,ADRA1A,ADRA1B,ADRA1D,ADRA2A,ADRA2C,ADRB2,ARHGAP42,CALCA,CALCRL,CAV1,CHRM1,CHRM2,CHRM3,CHRNA3,CHRNB4,CTTN,DAPK3,DOCK4,DOCK5,EDN1,EDN2,GHSR,ITGA2,KCNB2,KIT,MYOCD,NMU,NMUR2,NPNT,NPY2R,OXTR,PLCE1,PRKG1,PROK2,RGS2,SOD1,TACR1,TACR2,TACR3
GO Biological Process	GO:0010565	regulation of cellular ketone metabolic process	140	0.00886168	1	0.817616	1.63802	14.6518	24	106	0.0234604	0.226415	23	73	163	hg38_n_B103062,hg38_n_B122855,hg38_n_B124848,hg38_n_B128068,hg38_n_B128389,hg38_n_B145784,hg38_n_B151082,hg38_n_B151966,hg38_n_B160352,hg38_n_B16943,hg38_n_B197500,hg38_n_B203301,hg38_n_B203493,hg38_n_B213228,hg38_n_B213352,hg38_n_B22146,hg38_n_B225563,hg38_n_B236557,hg38_n_B241399,hg38_n_B253140,hg38_n_B25681,hg38_n_B265278,hg38_n_B42577,hg38_n_B65317	hg38_n_B00636,hg38_n_B01936,hg38_n_B01967,hg38_n_B02394,hg38_n_B02772,hg38_n_B103062,hg38_n_B103308,hg38_n_B106141,hg38_n_B106165,hg38_n_B106179,hg38_n_B106212,hg38_n_B115980,hg38_n_B116018,hg38_n_B11826,hg38_n_B122855,hg38_n_B122876,hg38_n_B123980,hg38_n_B124848,hg38_n_B128068,hg38_n_B128369,hg38_n_B128389,hg38_n_B130375,hg38_n_B130866,hg38_n_B132335,hg38_n_B132344,hg38_n_B132364,hg38_n_B132392,…	ACADVL,ANXA1,ATP2B4,AVPR1A,AZIN1,CAV1,EIF6,ELOVL5,ERLIN2,INSIG1,IRS1,IRS2,NCOR2,OAZ2,ODC1,PDK4,PDP1,PPARA,PPARGC1A,PRKAG2,PRKCE,PSMD12,PSMD9	ABCD2,ACACB,ACADL,ACADVL,ADIPOQ,AKT2,ANXA1,ATP2B4,AVPR1A,AZIN1,BHMT,BMP2,BMP5,BMP6,CAV1,CNR1,DGAT2,DKK3,DLD,EIF6,ELOVL5,ERLIN2,ETFBKMT,FABP3,GHSR,INS,INSIG1,INSIG2,IRS1,IRS2,MALRD1,MID1IP1,MLYCD,NCOR2,NR1H4,NR4A3,OAZ2,ODC1,PANK2,PARK7,PDHA1,PDHA2,PDK1,PDK2,PDK3,PDK4,PDP1,PDP2,PDPR,PPARA,PPARGC1A,PRKAG2,PRKCE,PROX1,PSMB4,PSMB7,PSMC1,PSMD11,PSMD12,PSMD14,PSMD3,PSMD6,PSMD7,PSMD9,RGN,SIRT4,SIRT5,SNCA…
GO Biological Process	GO:0043620	regulation of DNA-templated transcription in response to stress	141	0.00889884	1	0.815222	1.90384	7.8788	15	57	0.0146628	0.263158	14	44	119	hg38_n_B02485,hg38_n_B111139,hg38_n_B145972,hg38_n_B171116,hg38_n_B17765,hg38_n_B188562,hg38_n_B203301,hg38_n_B215017,hg38_n_B224701,hg38_n_B241399,hg38_n_B253752,hg38_n_B253781,hg38_n_B25681,hg38_n_B264639,hg38_n_B48437	hg38_n_B02485,hg38_n_B102123,hg38_n_B110835,hg38_n_B111139,hg38_n_B111204,hg38_n_B11826,hg38_n_B12818,hg38_n_B130492,hg38_n_B130618,hg38_n_B135058,hg38_n_B145950,hg38_n_B145972,hg38_n_B165387,hg38_n_B171116,hg38_n_B17765,hg38_n_B178348,hg38_n_B182747,hg38_n_B188562,hg38_n_B196201,hg38_n_B203301,hg38_n_B203587,hg38_n_B214981,hg38_n_B215017,hg38_n_B215069,hg38_n_B220634,hg38_n_B224683,hg38_n_B22470…	ATF3,ATF4,C8orf4,CHD6,CITED2,CREB3L1,EGLN3,EPAS1,HIF1AN,LIMD1,NEDD4,PSMD12,PSMD9,SESN2	ATF3,ATF4,ATF6,BACH1,BCLAF1,C8orf4,CEBPB,CHD6,CHEK1,CITED2,CREB3L1,CREBBP,CUL2,EGLN2,EGLN3,EPAS1,HIF1AN,HIF3A,KLF2,LIMD1,MBTPS2,NCK2,NEDD4,NFE2L2,PSMB4,PSMB7,PSMC1,PSMD11,PSMD12,PSMD14,PSMD3,PSMD6,PSMD7,PSMD9,RBPJ,RBX1,RPS6KA3,SESN2,TAF1,TMBIM6,TP53,UBC,UBE2D2,VEGFA
GO Biological Process	GO:0071025	RNA surveillance	142	0.00897222	1	0.816156	4.13406	0.967572	4	7	0.00391007	0.571429	4	6	16	hg38_n_B180618,hg38_n_B180638,hg38_n_B48387,hg38_n_B85909	hg38_n_B166015,hg38_n_B180618,hg38_n_B180638,hg38_n_B180678,hg38_n_B48387,hg38_n_B57588,hg38_n_B85909	ENSG00000282246,EXOSC7,PELO,PRPF18	ENSG00000282246,EXOSC2,EXOSC7,PELO,PRPF18,XRN1
GO Biological Process	GO:2000507	positive regulation of energy homeostasis	142	0.00897222	1	0.816156	4.13406	0.967572	4	7	0.00391007	0.571429	2	3	6	hg38_n_B06231,hg38_n_B06255,hg38_n_B06281,hg38_n_B65317	hg38_n_B06200,hg38_n_B06231,hg38_n_B06255,hg38_n_B06281,hg38_n_B202097,hg38_n_B65257,hg38_n_B65317	PPARGC1A,SGIP1	PPARGC1A,SGIP1,TRPV4
GO Biological Process	GO:0043092	L-amino acid import	142	0.00897222	1	0.816156	4.13406	0.967572	4	7	0.00391007	0.571429	4	6	13	hg38_n_B143798,hg38_n_B168565,hg38_n_B175122,hg38_n_B84663	hg38_n_B143798,hg38_n_B156434,hg38_n_B168565,hg38_n_B170028,hg38_n_B175122,hg38_n_B84663,hg38_n_B84678	SLC1A3,SLC36A4,SLC6A5,SLC7A2	SLC1A1,SLC1A2,SLC1A3,SLC36A4,SLC6A5,SLC7A2
GO Biological Process	GO:0021563	glossopharyngeal nerve development	142	0.00897222	1	0.816156	4.13406	0.967572	4	7	0.00391007	0.571429	1	2	5	hg38_n_B168426,hg38_n_B168457,hg38_n_B168493,hg38_n_B168514	hg38_n_B126352,hg38_n_B126410,hg38_n_B126446,hg38_n_B168426,hg38_n_B168457,hg38_n_B168493,hg38_n_B168514	NAV2	NAV2,PLXNA4
GO Biological Process	GO:0021564	vagus nerve development	142	0.00897222	1	0.816156	4.13406	0.967572	4	7	0.00391007	0.571429	1	2	3	hg38_n_B168426,hg38_n_B168457,hg38_n_B168493,hg38_n_B168514	hg38_n_B126352,hg38_n_B126410,hg38_n_B126446,hg38_n_B168426,hg38_n_B168457,hg38_n_B168493,hg38_n_B168514	NAV2	NAV2,PLXNA4
GO Biological Process	GO:0002741	positive regulation of cytokine secretion involved in immune response	142	0.00897222	1	0.816156	4.13406	0.967572	4	7	0.00391007	0.571429	2	4	8	hg38_n_B185559,hg38_n_B185577,hg38_n_B49428,hg38_n_B49514	hg38_n_B185559,hg38_n_B185577,hg38_n_B234558,hg38_n_B49428,hg38_n_B49461,hg38_n_B49514,hg38_n_B88055	HK1,WNT5A	F2RL1,HK1,KARS,WNT5A
GO Biological Process	GO:0051289	protein homotetramerization	148	0.0091673	1	0.800095	1.94778	7.18768	14	52	0.0136852	0.269231	13	41	72	hg38_n_B13395,hg38_n_B152132,hg38_n_B166360,hg38_n_B169937,hg38_n_B169977,hg38_n_B222514,hg38_n_B229043,hg38_n_B241705,hg38_n_B267255,hg38_n_B56579,hg38_n_B62166,hg38_n_B62237,hg38_n_B79217,hg38_n_B93814	hg38_n_B06660,hg38_n_B07071,hg38_n_B113980,hg38_n_B12242,hg38_n_B13385,hg38_n_B13395,hg38_n_B140947,hg38_n_B148907,hg38_n_B148937,hg38_n_B150685,hg38_n_B152132,hg38_n_B162471,hg38_n_B166330,hg38_n_B166360,hg38_n_B169923,hg38_n_B169937,hg38_n_B169977,hg38_n_B185726,hg38_n_B186595,hg38_n_B187756,hg38_n_B194782,hg38_n_B20087,hg38_n_B202028,hg38_n_B221422,hg38_n_B222469,hg38_n_B222514,hg38_n_B229043,…	ACPP,ALDH1A3,APIP,CAT,CBR4,CD247,DPYS,KCNJ2,PCBD2,RXRA,RYR3,TP63,USP16	ACACB,ACADL,ACPP,ACTN2,ALDH1A3,ALDOA,APIP,CAT,CBR4,CD247,CRYZ,CTH,DCTPP1,DECR1,DHPS,DNM1L,DPYS,EVL,FBP1,GLS,GPX3,HCN1,HM13,HPRT1,IDE,KCNJ12,KCNJ2,KIF25,MAT1A,PCBD1,PCBD2,PKD2,RXRA,RYR3,SAMHD1,SYT11,TP53,TP63,TRPA1,TRPM8,USP16
GO Biological Process	GO:0048332	mesoderm morphogenesis	149	0.00918682	1	0.796417	1.72253	11.6109	20	84	0.0195503	0.238095	18	46	69	hg38_n_B117663,hg38_n_B165286,hg38_n_B170907,hg38_n_B188562,hg38_n_B197800,hg38_n_B202580,hg38_n_B235630,hg38_n_B240337,hg38_n_B242184,hg38_n_B246935,hg38_n_B246962,hg38_n_B254329,hg38_n_B254602,hg38_n_B25579,hg38_n_B35762,hg38_n_B40221,hg38_n_B49428,hg38_n_B49514,hg38_n_B85909,hg38_n_B95777	hg38_n_B06416,hg38_n_B117606,hg38_n_B117663,hg38_n_B118180,hg38_n_B118269,hg38_n_B118295,hg38_n_B126508,hg38_n_B126529,hg38_n_B126570,hg38_n_B126585,hg38_n_B132938,hg38_n_B148776,hg38_n_B148887,hg38_n_B162979,hg38_n_B163698,hg38_n_B163761,hg38_n_B163784,hg38_n_B165286,hg38_n_B170889,hg38_n_B170907,hg38_n_B173476,hg38_n_B173504,hg38_n_B180800,hg38_n_B182480,hg38_n_B182520,hg38_n_B182545,hg38_n_B18…	ACVR1,BMPR2,CRB2,EXT2,EYA2,FOXF1,HAND1,HMGA2,ITGA2,ITGB4,NOG,PAX2,SIX2,SMAD2,SNAI1,TBX20,TBX3,WNT5A	ACVR1,BMP4,BMP7,BMPR1A,BMPR2,CHRD,CRB2,DKK1,EOMES,EPB41L5,EXOC4,EXT2,EYA1,EYA2,FGFR2,FOXC1,FOXF1,HAND1,HMGA2,INHBA,ITGA2,ITGA3,ITGA8,ITGB1,ITGB4,KDM6A,KLF4,LEF1,MSGN1,NODAL,NOG,NR4A3,PAX2,PRKAR1A,SETD2,SIX2,SMAD2,SMAD3,SNAI1,TBX20,TBX3,TWSG1,WLS,WNT11,WNT3A,WNT5A
GO Biological Process	GO:0007498	mesoderm development	150	0.00922806	1	0.794659	1.5541	18.6603	29	135	0.028348	0.214815	25	72	121	hg38_n_B111139,hg38_n_B117663,hg38_n_B145851,hg38_n_B145887,hg38_n_B165286,hg38_n_B170907,hg38_n_B188562,hg38_n_B197800,hg38_n_B202580,hg38_n_B210219,hg38_n_B218496,hg38_n_B23035,hg38_n_B235630,hg38_n_B240337,hg38_n_B242184,hg38_n_B246935,hg38_n_B246962,hg38_n_B254329,hg38_n_B254602,hg38_n_B25579,hg38_n_B34787,hg38_n_B35762,hg38_n_B40221,hg38_n_B49428,hg38_n_B49514,hg38_n_B62166,hg38_n_B62237,hg3…	hg38_n_B06416,hg38_n_B102123,hg38_n_B111139,hg38_n_B111204,hg38_n_B117606,hg38_n_B117663,hg38_n_B118180,hg38_n_B118269,hg38_n_B118295,hg38_n_B126105,hg38_n_B126508,hg38_n_B126529,hg38_n_B126570,hg38_n_B126585,hg38_n_B128431,hg38_n_B128514,hg38_n_B129988,hg38_n_B132938,hg38_n_B145851,hg38_n_B145887,hg38_n_B148776,hg38_n_B148887,hg38_n_B152161,hg38_n_B152262,hg38_n_B152302,hg38_n_B153464,hg38_n_B15…	ACVR1,ACVR2A,BMPR2,CITED2,CRB2,EXT2,EYA2,FGFR1,FOXF1,HAND1,HMGA2,ITGA2,ITGB4,NOG,OSR1,PAX2,POU4F1,SIX2,SMAD2,SNAI1,TBX20,TBX3,TP63,WNT5A,ZFP36L1	ACVR1,ACVR2A,APELA,BMP4,BMP7,BMPR1A,BMPR2,BMX,CHRD,CITED2,CRB2,DKK1,EOMES,EPB41L5,ETS2,EXOC4,EXT1,EXT2,EYA1,EYA2,FGFR1,FGFR2,FOXC1,FOXF1,HAND1,HMGA2,IKZF3,INHBA,IRX3,ITGA2,ITGA3,ITGA8,ITGB1,ITGB4,JAK2,KDM6A,KLF4,LEF1,LHX2,MESD,MSGN1,NODAL,NOG,NR4A3,NUP133,OSR1,PAX2,POU4F1,PPP2CA,PRKAR1A,RPL38,SETD2,SHH,SIX2,SMAD2,SMAD3,SMAD4,SMO,SNAI1,TBX20,TBX3,TP63,TSPY1,TSPY2,TWSG1,VEGFA,WLS,WNT11,WNT3A,WNT5A,…
GO Biological Process	GO:0010942	positive regulation of cell death	151	0.00923509	1	0.789998	1.2509	77.544	97	561	0.0948192	0.172905	93	365	643	hg38_n_B00190,hg38_n_B01795,hg38_n_B01926,hg38_n_B03435,hg38_n_B04684,hg38_n_B05114,hg38_n_B09020,hg38_n_B100401,hg38_n_B10319,hg38_n_B10664,hg38_n_B108462,hg38_n_B10986,hg38_n_B110858,hg38_n_B112691,hg38_n_B118608,hg38_n_B124848,hg38_n_B125286,hg38_n_B126943,hg38_n_B144276,hg38_n_B144741,hg38_n_B151535,hg38_n_B151766,hg38_n_B159612,hg38_n_B160352,hg38_n_B161760,hg38_n_B165153,hg38_n_B165857,hg38…	hg38_n_B00190,hg38_n_B00488,hg38_n_B00636,hg38_n_B00799,hg38_n_B00813,hg38_n_B01049,hg38_n_B01338,hg38_n_B01780,hg38_n_B01795,hg38_n_B01926,hg38_n_B01936,hg38_n_B02132,hg38_n_B03152,hg38_n_B03345,hg38_n_B03377,hg38_n_B03435,hg38_n_B04684,hg38_n_B05114,hg38_n_B06359,hg38_n_B06388,hg38_n_B08104,hg38_n_B08133,hg38_n_B09020,hg38_n_B100330,hg38_n_B100401,hg38_n_B101072,hg38_n_B101176,hg38_n_B10258,hg3…	ACVR1C,ALDH1A3,ANXA1,ARHGEF12,ARHGEF16,ARRB1,ATF3,ATF4,BCL2L11,BCL6,BLID,BMPR1B,BTG1,C3orf38,CAV1,CCAR2,CCK,CDC42,CDK4,CRADD,CYLD,CYP1B1,DAB2IP,DAPK1,DAPK3,DDX20,DUSP1,EEF1E1,EGLN3,ERBB4,F3,FAF1,FOS,FOXA1,FOXL2,FYN,GRIN2A,HIP1R,HMGA2,ING3,ITGA6,ITSN1,KALRN,MAP2K6,MAP3K20,MAP3K5,MAP3K9,MELK,MFF,MSX2,MYCN,NGF,OSM,PAWR,PCSK9,PIK3CB,PIN1,PINK1,POU4F1,POU4F2,PPARGC1A,PPP2R1B,PRNP,PSEN2,PTN,PTPA,RAMP3,…	ABL1,ABR,ACER2,ACOX2,ACVR1C,ADAM8,ADIPOQ,ADM,AGTR2,AIFM2,AKAP13,ALDH1A2,ALDH1A3,ALOX12,ANO6,ANP32B,ANXA1,APAF1,APBB2,APC,APH1B,ARHGEF11,ARHGEF12,ARHGEF16,ARHGEF17,ARHGEF26,ARHGEF3,ARHGEF6,ARHGEF7,ARHGEF9,ARL6IP5,ARRB1,ASCL1,ATF2,ATF3,ATF4,ATF6,ATG7,ATM,AXIN2,BAK1,BARD1,BBC3,BCAP31,BCL10,BCL2,BCL2L11,BCL2L13,BCL6,BCLAF1,BEX3,BID,BIN1,BLID,BMP2,BMP4,BMP7,BMPR1B,BNIP3,BNIP3L,BOK,BTG1,C3orf38,CALCR,C…
GO Biological Process	GO:0043062	extracellular structure organization	152	0.00925631	1	0.786603	1.39462	34.4179	48	249	0.0469208	0.192771	45	163	308	hg38_n_B03242,hg38_n_B09661,hg38_n_B104874,hg38_n_B120841,hg38_n_B129790,hg38_n_B138368,hg38_n_B142757,hg38_n_B148669,hg38_n_B153691,hg38_n_B153723,hg38_n_B153777,hg38_n_B166360,hg38_n_B16943,hg38_n_B171116,hg38_n_B188896,hg38_n_B200267,hg38_n_B200346,hg38_n_B213352,hg38_n_B213380,hg38_n_B216828,hg38_n_B222444,hg38_n_B223003,hg38_n_B225127,hg38_n_B227844,hg38_n_B232886,hg38_n_B234517,hg38_n_B2356…	hg38_n_B02654,hg38_n_B02673,hg38_n_B02704,hg38_n_B03242,hg38_n_B08133,hg38_n_B09661,hg38_n_B09874,hg38_n_B09924,hg38_n_B104374,hg38_n_B104392,hg38_n_B104790,hg38_n_B104874,hg38_n_B108905,hg38_n_B108914,hg38_n_B110075,hg38_n_B110393,hg38_n_B110428,hg38_n_B113019,hg38_n_B114206,hg38_n_B120841,hg38_n_B122715,hg38_n_B122748,hg38_n_B12318,hg38_n_B12754,hg38_n_B128593,hg38_n_B129790,hg38_n_B129805,hg38…	ACAN,ANXA2,BGN,CCDC80,COL12A1,COL14A1,COL4A1,COL4A2,COL4A6,COL5A1,COL6A1,COL8A1,COL8A2,CREB3L1,CTRB2,CYP1B1,DCN,EGFL6,ELN,ERCC2,FBLN1,FBN2,FERMT1,FN1,FOXF1,GREM1,HAS2,ITGA2,ITGA2B,ITGA4,ITGA6,ITGA9,ITGB4,KDR,LAMA3,MMP15,NID2,OPTC,PDGFRA,SH3PXD2A,SOX9,SULF1,SULF2,THBS1,VCAM1	A2M,ABI3BP,ACAN,ADAM12,ADAM8,ADAMTS20,ADAMTS3,ADAMTS5,ADAMTS9,ANXA2,APBB2,APP,BGN,BMP1,CAPN1,CAPN2,CCDC80,CD47,CDH1,COL10A1,COL11A1,COL12A1,COL13A1,COL14A1,COL18A1,COL19A1,COL1A2,COL2A1,COL3A1,COL4A1,COL4A2,COL4A4,COL4A5,COL4A6,COL5A1,COL5A2,COL6A1,COL6A2,COL6A3,COL8A1,COL8A2,COL9A1,COL9A3,CREB3L1,CRISPLD2,CSGALNACT1,CTGF,CTRB2,CTSL,CYP1B1,CYR61,DAG1,DCN,DNAJB6,DPT,ECM2,EGFL6,EGFLAM,ELF3,ELN,ERCC…
GO Biological Process	GO:0030198	extracellular matrix organization	152	0.00925631	1	0.786603	1.39462	34.4179	48	249	0.0469208	0.192771	45	163	307	hg38_n_B03242,hg38_n_B09661,hg38_n_B104874,hg38_n_B120841,hg38_n_B129790,hg38_n_B138368,hg38_n_B142757,hg38_n_B148669,hg38_n_B153691,hg38_n_B153723,hg38_n_B153777,hg38_n_B166360,hg38_n_B16943,hg38_n_B171116,hg38_n_B188896,hg38_n_B200267,hg38_n_B200346,hg38_n_B213352,hg38_n_B213380,hg38_n_B216828,hg38_n_B222444,hg38_n_B223003,hg38_n_B225127,hg38_n_B227844,hg38_n_B232886,hg38_n_B234517,hg38_n_B2356…	hg38_n_B02654,hg38_n_B02673,hg38_n_B02704,hg38_n_B03242,hg38_n_B08133,hg38_n_B09661,hg38_n_B09874,hg38_n_B09924,hg38_n_B104374,hg38_n_B104392,hg38_n_B104790,hg38_n_B104874,hg38_n_B108905,hg38_n_B108914,hg38_n_B110075,hg38_n_B110393,hg38_n_B110428,hg38_n_B113019,hg38_n_B114206,hg38_n_B120841,hg38_n_B122715,hg38_n_B122748,hg38_n_B12318,hg38_n_B12754,hg38_n_B128593,hg38_n_B129790,hg38_n_B129805,hg38…	ACAN,ANXA2,BGN,CCDC80,COL12A1,COL14A1,COL4A1,COL4A2,COL4A6,COL5A1,COL6A1,COL8A1,COL8A2,CREB3L1,CTRB2,CYP1B1,DCN,EGFL6,ELN,ERCC2,FBLN1,FBN2,FERMT1,FN1,FOXF1,GREM1,HAS2,ITGA2,ITGA2B,ITGA4,ITGA6,ITGA9,ITGB4,KDR,LAMA3,MMP15,NID2,OPTC,PDGFRA,SH3PXD2A,SOX9,SULF1,SULF2,THBS1,VCAM1	A2M,ABI3BP,ACAN,ADAM12,ADAM8,ADAMTS20,ADAMTS3,ADAMTS5,ADAMTS9,ANXA2,APBB2,APP,BGN,BMP1,CAPN1,CAPN2,CCDC80,CD47,CDH1,COL10A1,COL11A1,COL12A1,COL13A1,COL14A1,COL18A1,COL19A1,COL1A2,COL2A1,COL3A1,COL4A1,COL4A2,COL4A4,COL4A5,COL4A6,COL5A1,COL5A2,COL6A1,COL6A2,COL6A3,COL8A1,COL8A2,COL9A1,COL9A3,CREB3L1,CRISPLD2,CSGALNACT1,CTGF,CTRB2,CTSL,CYP1B1,CYR61,DAG1,DCN,DNAJB6,DPT,ECM2,EGFL6,EGFLAM,ELF3,ELN,ERCC…
GO Biological Process	GO:0045746	negative regulation of Notch signaling pathway	154	0.00929842	1	0.77992	2.51638	3.17916	8	23	0.00782014	0.347826	8	18	33	hg38_n_B109867,hg38_n_B145972,hg38_n_B173414,hg38_n_B188562,hg38_n_B215179,hg38_n_B37182,hg38_n_B56229,hg38_n_B62016	hg38_n_B02525,hg38_n_B103402,hg38_n_B103417,hg38_n_B109867,hg38_n_B12346,hg38_n_B142735,hg38_n_B145950,hg38_n_B145972,hg38_n_B171061,hg38_n_B173414,hg38_n_B188562,hg38_n_B188868,hg38_n_B188877,hg38_n_B215179,hg38_n_B221495,hg38_n_B223221,hg38_n_B255313,hg38_n_B37182,hg38_n_B56229,hg38_n_B62016,hg38_n_B62043,hg38_n_B77587,hg38_n_B77622	ARRB1,BCL6,C8orf4,DLX2,GATA2,HEY2,HIF1AN,NFKBIA	ARRB1,BCL6,BEND6,BMP7,C8orf4,DLK1,DLL4,DLX2,FBXW7,GATA2,HEY2,HIF1AN,MAGEA1,NEURL1,NFKBIA,PEAR1,SLC35C1,YTHDF2
GO Biological Process	GO:0030540	female genitalia development	154	0.00929842	1	0.77992	2.51638	3.17916	8	23	0.00782014	0.347826	5	10	18	hg38_n_B147770,hg38_n_B147821,hg38_n_B202580,hg38_n_B36913,hg38_n_B49428,hg38_n_B49514,hg38_n_B62166,hg38_n_B62237	hg38_n_B101072,hg38_n_B112367,hg38_n_B112415,hg38_n_B112439,hg38_n_B147770,hg38_n_B147821,hg38_n_B202580,hg38_n_B202628,hg38_n_B202639,hg38_n_B24252,hg38_n_B24281,hg38_n_B31379,hg38_n_B36887,hg38_n_B36913,hg38_n_B49428,hg38_n_B49461,hg38_n_B49514,hg38_n_B62166,hg38_n_B62193,hg38_n_B62237,hg38_n_B85361,hg38_n_B85439,hg38_n_B85469	CHD7,LRP2,TBX3,TP63,WNT5A	BAK1,CHD7,ESR1,FGF10,LRP2,MERTK,SRD5A2,TBX3,TP63,WNT5A
GO Biological Process	GO:0006626	protein targeting to mitochondrion	156	0.00937644	1	0.776381	2.06703	5.80543	12	42	0.0117302	0.285714	10	32	55	hg38_n_B12186,hg38_n_B124364,hg38_n_B166543,hg38_n_B217474,hg38_n_B249463,hg38_n_B256198,hg38_n_B37633,hg38_n_B37650,hg38_n_B37683,hg38_n_B42630,hg38_n_B61425,hg38_n_B95242	hg38_n_B116389,hg38_n_B12186,hg38_n_B123414,hg38_n_B124340,hg38_n_B124364,hg38_n_B124409,hg38_n_B127308,hg38_n_B127338,hg38_n_B149141,hg38_n_B159714,hg38_n_B166543,hg38_n_B171707,hg38_n_B173132,hg38_n_B173157,hg38_n_B19957,hg38_n_B204853,hg38_n_B217474,hg38_n_B221636,hg38_n_B235999,hg38_n_B249463,hg38_n_B256198,hg38_n_B256743,hg38_n_B259950,hg38_n_B262712,hg38_n_B262718,hg38_n_B263983,hg38_n_B265…	DNAJC19,DNLZ,GRPEL2,IMMP2L,MFF,MTX1,MTX2,TIMM13,TIMM21,TIMM9	AGK,BID,CHCHD4,DNAJC19,DNLZ,FBXO7,FIS1,GDAP1,GRPEL1,GRPEL2,HSP90AA1,HSPA4,IMMP2L,MFF,MIPEP,MTERF4,MTX1,MTX2,MTX3,PDE2A,SAMM50,TIMM10,TIMM13,TIMM21,TIMM22,TIMM44,TIMM9,TOMM20,TOMM40,TOMM5,TOMM7,TOMM70
GO Biological Process	GO:0070640	vitamin D3 metabolic process	157	0.00944741	1	0.777275	5.42595	0.552898	3	4	0.00293255	0.75	2	2	4	hg38_n_B145851,hg38_n_B145887,hg38_n_B167994	hg38_n_B145851,hg38_n_B145887,hg38_n_B167979,hg38_n_B167994	CYP2R1,FGFR1	CYP2R1,FGFR1
GO Biological Process	GO:0061346	planar cell polarity pathway involved in heart morphogenesis	157	0.00944741	1	0.777275	5.42595	0.552898	3	4	0.00293255	0.75	2	2	2	hg38_n_B12696,hg38_n_B49428,hg38_n_B49514	hg38_n_B12696,hg38_n_B49428,hg38_n_B49461,hg38_n_B49514	VANGL2,WNT5A	VANGL2,WNT5A
GO Biological Process	GO:0072321	chaperone-mediated protein transport	157	0.00944741	1	0.777275	5.42595	0.552898	3	4	0.00293255	0.75	3	4	10	hg38_n_B178086,hg38_n_B217474,hg38_n_B256198	hg38_n_B171707,hg38_n_B178086,hg38_n_B217474,hg38_n_B256198	HSPA8,TIMM13,TIMM9	HSPA8,TIMM10,TIMM13,TIMM9
GO Biological Process	GO:0061082	myeloid leukocyte cytokine production	157	0.00944741	1	0.777275	5.42595	0.552898	3	4	0.00293255	0.75	2	2	4	hg38_n_B220859,hg38_n_B67994,hg38_n_B68064	hg38_n_B220859,hg38_n_B67994,hg38_n_B68033,hg38_n_B68064	CHGA,KIT	CHGA,KIT
GO Biological Process	GO:1903463	regulation of mitotic cell cycle DNA replication	157	0.00944741	1	0.777275	5.42595	0.552898	3	4	0.00293255	0.75	2	2	3	hg38_n_B145851,hg38_n_B145887,hg38_n_B62016	hg38_n_B145851,hg38_n_B145887,hg38_n_B62016,hg38_n_B62043	BCL6,FGFR1	BCL6,FGFR1
GO Biological Process	GO:1901525	negative regulation of macromitophagy	157	0.00944741	1	0.777275	5.42595	0.552898	3	4	0.00293255	0.75	3	3	7	hg38_n_B192145,hg38_n_B225278,hg38_n_B230149	hg38_n_B192145,hg38_n_B225278,hg38_n_B230149,hg38_n_B230179	CLEC16A,TIGAR,VPS13C	CLEC16A,TIGAR,VPS13C
GO Biological Process	GO:0072656	maintenance of protein location in mitochondrion	157	0.00944741	1	0.777275	5.42595	0.552898	3	4	0.00293255	0.75	2	3	5	hg38_n_B01795,hg38_n_B185559,hg38_n_B185577	hg38_n_B01795,hg38_n_B185559,hg38_n_B185577,hg38_n_B28566	HK1,PINK1	HK1,HK2,PINK1
GO Biological Process	GO:0021553	olfactory nerve development	157	0.00944741	1	0.777275	5.42595	0.552898	3	4	0.00293255	0.75	2	2	3	hg38_n_B147770,hg38_n_B147821,hg38_n_B232186	hg38_n_B147770,hg38_n_B147821,hg38_n_B232186,hg38_n_B232305	CHD7,SALL1	CHD7,SALL1
GO Biological Process	GO:0060800	regulation of cell differentiation involved in embryonic placenta development	157	0.00944741	1	0.777275	5.42595	0.552898	3	4	0.00293255	0.75	3	3	4	hg38_n_B103023,hg38_n_B151535,hg38_n_B254602	hg38_n_B103023,hg38_n_B151535,hg38_n_B151577,hg38_n_B254602	GCM1,SNAI1,STK3	GCM1,SNAI1,STK3
GO Biological Process	GO:0032762	mast cell cytokine production	157	0.00944741	1	0.777275	5.42595	0.552898	3	4	0.00293255	0.75	2	2	2	hg38_n_B220859,hg38_n_B67994,hg38_n_B68064	hg38_n_B220859,hg38_n_B67994,hg38_n_B68033,hg38_n_B68064	CHGA,KIT	CHGA,KIT
GO Biological Process	GO:0015801	aromatic amino acid transport	157	0.00944741	1	0.777275	5.42595	0.552898	3	4	0.00293255	0.75	3	3	5	hg38_n_B108419,hg38_n_B172222,hg38_n_B175122	hg38_n_B108394,hg38_n_B108419,hg38_n_B172222,hg38_n_B175122	SLC16A10,SLC36A4,SLC3A2	SLC16A10,SLC36A4,SLC3A2
GO Biological Process	GO:0060672	epithelial cell morphogenesis involved in placental branching	157	0.00944741	1	0.777275	5.42595	0.552898	3	4	0.00293255	0.75	2	2	3	hg38_n_B151815,hg38_n_B151847,hg38_n_B178799	hg38_n_B151815,hg38_n_B151847,hg38_n_B151882,hg38_n_B178799	GRHL2,ST14	GRHL2,ST14
GO Biological Process	GO:0048194	Golgi vesicle budding	157	0.00944741	1	0.777275	5.42595	0.552898	3	4	0.00293255	0.75	3	3	9	hg38_n_B238159,hg38_n_B67087,hg38_n_B84235	hg38_n_B238159,hg38_n_B67087,hg38_n_B84207,hg38_n_B84235	ATP8A1,GOLPH3,MYO18A	ATP8A1,GOLPH3,MYO18A
GO Biological Process	GO:0034472	snRNA 3'-end processing	157	0.00944741	1	0.777275	5.42595	0.552898	3	4	0.00293255	0.75	3	4	13	hg38_n_B17723,hg38_n_B232886,hg38_n_B48387	hg38_n_B166015,hg38_n_B17723,hg38_n_B232886,hg38_n_B48387	EXOSC7,INTS7,USB1	EXOSC2,EXOSC7,INTS7,USB1
GO Biological Process	GO:0045639	positive regulation of myeloid cell differentiation	171	0.00978417	1	0.739077	1.68807	12.4402	21	90	0.0205279	0.233333	19	49	83	hg38_n_B150249,hg38_n_B151966,hg38_n_B154225,hg38_n_B154251,hg38_n_B170137,hg38_n_B178643,hg38_n_B210219,hg38_n_B218496,hg38_n_B219139,hg38_n_B241334,hg38_n_B251082,hg38_n_B263757,hg38_n_B267788,hg38_n_B267809,hg38_n_B34787,hg38_n_B39068,hg38_n_B48495,hg38_n_B56229,hg38_n_B77099,hg38_n_B79653,hg38_n_B95275	hg38_n_B00827,hg38_n_B06328,hg38_n_B104424,hg38_n_B10463,hg38_n_B108147,hg38_n_B115361,hg38_n_B115375,hg38_n_B118180,hg38_n_B118269,hg38_n_B118295,hg38_n_B125996,hg38_n_B126021,hg38_n_B150249,hg38_n_B150289,hg38_n_B150712,hg38_n_B150738,hg38_n_B151947,hg38_n_B151966,hg38_n_B152038,hg38_n_B152041,hg38_n_B152050,hg38_n_B152096,hg38_n_B154191,hg38_n_B154225,hg38_n_B154251,hg38_n_B154271,hg38_n_B1543…	ACVR2A,CA2,CCR1,ETS1,FOS,GATA2,HMGB2,JAG1,KLF10,LIF,POU4F1,POU4F2,PPARGC1B,PRKCA,RUNX1,STAT1,TRAF6,TRIB1,ZFP36L1	ACIN1,ACVR2A,CA2,CASP8,CCR1,CD74,CREB1,CSF1,CSF3,CTNNBIP1,DCSTAMP,ETS1,FADD,FAM210B,FOS,FOXO3,GATA2,GNAS,GPR68,HMGB2,IFNG,IL12B,IL23R,IL5,INHBA,JAG1,KITLG,KLF10,LEF1,LEP,LIF,POU4F1,POU4F2,PPARGC1B,PRKCA,RAB7B,RB1,RIPK1,ROR2,RUNX1,SCIN,SMAP1,STAT1,TESC,TMEM64,TNFSF11,TRAF6,TRIB1,ZFP36L1
GO Biological Process	GO:0003208	cardiac ventricle morphogenesis	171	0.00978417	1	0.739077	1.68807	12.4402	21	90	0.0205279	0.233333	19	48	72	hg38_n_B100401,hg38_n_B109867,hg38_n_B117663,hg38_n_B147770,hg38_n_B147821,hg38_n_B151815,hg38_n_B151847,hg38_n_B166360,hg38_n_B180045,hg38_n_B202206,hg38_n_B202580,hg38_n_B210219,hg38_n_B235630,hg38_n_B240337,hg38_n_B251082,hg38_n_B260001,hg38_n_B36913,hg38_n_B47008,hg38_n_B79742,hg38_n_B87606,hg38_n_B95777	hg38_n_B00855,hg38_n_B09874,hg38_n_B09924,hg38_n_B100330,hg38_n_B100401,hg38_n_B109867,hg38_n_B117606,hg38_n_B117663,hg38_n_B121376,hg38_n_B121455,hg38_n_B128021,hg38_n_B145267,hg38_n_B145324,hg38_n_B145350,hg38_n_B147770,hg38_n_B147821,hg38_n_B151815,hg38_n_B151847,hg38_n_B151882,hg38_n_B152161,hg38_n_B152262,hg38_n_B152302,hg38_n_B162896,hg38_n_B162914,hg38_n_B166330,hg38_n_B166360,hg38_n_B1673…	CHD7,FOXF1,GATA3,GRHL2,HAND1,HAND2,HEY2,JAG1,LRP2,MYL2,NOG,POU4F1,PPP1R13L,PTCD2,RXRA,SOX4,TBX20,TBX5,TGFBR2	BMP10,BMPR1A,CHD7,COL11A1,CPE,DLL4,FGFR2,FOXC1,FOXF1,GATA3,GRHL2,HAND1,HAND2,HEG1,HEY2,ISL1,JAG1,LRP2,MEF2C,MYL2,NOG,NPY2R,NPY5R,NRG1,PKP2,POU4F1,PPP1R13L,PROX1,PTCD2,RBPJ,RXRA,RYR2,SEMA3C,SFRP2,SMAD4,SMAD7,SMARCD3,SOX11,SOX4,TBX20,TBX5,TGFB2,TGFBR1,TGFBR2,TNNI1,TPM1,UBE4B,ZFPM2
GO Biological Process	GO:0045732	positive regulation of protein catabolic process	173	0.00989432	1	0.738757	1.44692	26.9538	39	195	0.0381232	0.2	35	125	267	hg38_n_B04792,hg38_n_B05114,hg38_n_B100098,hg38_n_B103062,hg38_n_B109525,hg38_n_B110968,hg38_n_B112971,hg38_n_B114272,hg38_n_B123191,hg38_n_B124848,hg38_n_B139410,hg38_n_B154225,hg38_n_B154251,hg38_n_B156605,hg38_n_B164620,hg38_n_B165153,hg38_n_B17723,hg38_n_B177944,hg38_n_B189612,hg38_n_B190859,hg38_n_B203301,hg38_n_B217474,hg38_n_B22282,hg38_n_B22375,hg38_n_B224701,hg38_n_B225563,hg38_n_B225841…	hg38_n_B01049,hg38_n_B04792,hg38_n_B05114,hg38_n_B100073,hg38_n_B100098,hg38_n_B100134,hg38_n_B101089,hg38_n_B103062,hg38_n_B109424,hg38_n_B109525,hg38_n_B109773,hg38_n_B110968,hg38_n_B111002,hg38_n_B112476,hg38_n_B112971,hg38_n_B112998,hg38_n_B114272,hg38_n_B11826,hg38_n_B123191,hg38_n_B124848,hg38_n_B127797,hg38_n_B128021,hg38_n_B129937,hg38_n_B129950,hg38_n_B129969,hg38_n_B133132,hg38_n_B13396…	ADRA2A,ANAPC4,BUB3,CAV1,DAB2IP,DACT1,DTL,GCLC,GGA1,GJA1,IL33,LONRF3,NEDD4,NEDD4L,NRDC,OAZ2,PCSK9,PIAS1,PSMD12,PSMD9,RHBDD3,RNF114,RNF144B,SGSM3,SMURF1,SNX9,SOCS5,SORL1,SOX9,TNFAIP3,TRIB1,TRIB2,TRIM32,WNT5A,ZFAND2A	ADAM8,ADAM9,ADRA2A,AMER1,ANAPC1,ANAPC4,ANAPC7,APC,ASB9,ATG7,BARD1,BBS7,BCAP31,BUB3,CAV1,CAV3,CDC16,CDK1,CHFR,CSNK1E,CSNK2A1,CSNK2A3,CTSC,CUL1,CUL4B,DAB2,DAB2IP,DACT1,DISC1,DTL,EDEM1,EDEM2,EGF,EGLN2,FBXL5,FBXO22,FBXW7,FMR1,FOXO1,FZR1,GCLC,GGA1,GJA1,GPC3,GSK3B,IDE,IFNG,IL33,KCNE2,LDLR,LONRF2,LONRF3,LPCAT1,LRRK2,MAD2L1,MDM2,MSN,MYLIP,NDFIP1,NEDD4,NEDD4L,NFE2L2,NKD1,NOP53,NRDC,NUB1,OAZ2,PCSK9,PIAS1,P…
GO Biological Process	GO:0043010	camera-type eye development	174	0.0100123	1	0.743272	1.34762	42.2967	57	306	0.0557185	0.186275	51	180	291	hg38_n_B02176,hg38_n_B02921,hg38_n_B03242,hg38_n_B124906,hg38_n_B125300,hg38_n_B126943,hg38_n_B147770,hg38_n_B147821,hg38_n_B149072,hg38_n_B151815,hg38_n_B151847,hg38_n_B166360,hg38_n_B167317,hg38_n_B16866,hg38_n_B16943,hg38_n_B173558,hg38_n_B180045,hg38_n_B181565,hg38_n_B188562,hg38_n_B196997,hg38_n_B198021,hg38_n_B205963,hg38_n_B213352,hg38_n_B218121,hg38_n_B219176,hg38_n_B229043,hg38_n_B234937…	hg38_n_B00435,hg38_n_B01991,hg38_n_B02021,hg38_n_B02132,hg38_n_B02176,hg38_n_B02921,hg38_n_B03242,hg38_n_B04347,hg38_n_B06456,hg38_n_B08934,hg38_n_B101072,hg38_n_B101266,hg38_n_B101972,hg38_n_B102123,hg38_n_B102794,hg38_n_B102849,hg38_n_B102870,hg38_n_B108691,hg38_n_B10870,hg38_n_B108704,hg38_n_B108727,hg38_n_B109349,hg38_n_B109373,hg38_n_B109394,hg38_n_B109424,hg38_n_B110722,hg38_n_B110747,hg38_…	ALDH1A3,ARL6,ATP2B4,BFSP1,BMPR1B,BMPR2,CDK4,CHD7,CLIC4,COL4A1,COL8A1,COL8A2,CYP1B1,DSCAM,EPHB1,FBN2,FOXL2,GATA3,GPD2,GRHL2,HPCA,JAG1,KDM5B,MAB21L1,MAB21L2,MAF,MAX,MDM1,PAX2,PDGFRA,POU4F2,PPP1R13L,PROM1,PTF1A,PTN,RARB,RDH10,RXRA,SDK2,SIX3,SLC4A5,SOX9,TBX2,TGFBR2,TSKU,TTLL5,TUB,WNT16,WNT2,WNT5A,WNT7B	AHI1,ALDH1A2,ALDH1A3,ARL6,ATP2B1,ATP2B4,ATP8A2,BAK1,BCAR3,BCL11B,BFSP1,BFSP2,BMP4,BMP7,BMPR1B,BMPR2,CALB1,CC2D2A,CDK4,CDKN1C,CHD7,CLCN2,CLIC4,COL4A1,COL8A1,COL8A2,CRYBA4,CRYBB2,CRYGD,CTNNB1,CTNS,CYP1B1,DIO3,DLG1,DLL1,DSCAM,EFEMP1,EGF,EGFR,EPHB1,EPHB2,FBN2,FGF10,FOXC1,FOXE3,FOXF2,FOXL2,FOXP2,FZD4,FZD5,FZR1,GATA3,GJE1,GLI3,GPD2,GPM6A,GRHL2,GRHL3,HCN1,HDAC2,HIPK1,HIPK2,HPCA,INHBA,IRX5,JAG1,JMJD6,KDM…
GO Biological Process	GO:0061311	cell surface receptor signaling pathway involved in heart development	175	0.0104611	1	0.772152	2.32541	3.87029	9	28	0.00879765	0.321429	8	16	21	hg38_n_B109867,hg38_n_B12696,hg38_n_B240337,hg38_n_B251082,hg38_n_B254602,hg38_n_B35762,hg38_n_B49428,hg38_n_B49514,hg38_n_B97727	hg38_n_B109867,hg38_n_B12696,hg38_n_B128104,hg38_n_B187255,hg38_n_B19288,hg38_n_B216966,hg38_n_B216979,hg38_n_B217047,hg38_n_B217064,hg38_n_B223221,hg38_n_B240266,hg38_n_B240337,hg38_n_B240365,hg38_n_B251082,hg38_n_B251142,hg38_n_B251170,hg38_n_B254602,hg38_n_B35762,hg38_n_B47990,hg38_n_B48058,hg38_n_B48120,hg38_n_B49428,hg38_n_B49461,hg38_n_B49514,hg38_n_B63449,hg38_n_B65471,hg38_n_B65515,hg38_n…	ACVR1,HEY2,JAG1,MSX2,NOG,SNAI1,VANGL2,WNT5A	ACVR1,BMP4,BMPR1A,CTNNB1,DLL4,GALNT11,HEY2,JAG1,MSX1,MSX2,NOG,RBPJ,SNAI1,VANGL2,WNT3A,WNT5A
GO Biological Process	GO:1900274	regulation of phospholipase C activity	175	0.0104611	1	0.772152	2.32541	3.87029	9	28	0.00879765	0.321429	7	17	35	hg38_n_B145851,hg38_n_B145887,hg38_n_B197500,hg38_n_B205276,hg38_n_B67645,hg38_n_B67994,hg38_n_B68064,hg38_n_B77099,hg38_n_B77144	hg38_n_B112367,hg38_n_B112415,hg38_n_B112439,hg38_n_B117206,hg38_n_B117221,hg38_n_B119613,hg38_n_B144670,hg38_n_B144682,hg38_n_B145851,hg38_n_B145887,hg38_n_B166033,hg38_n_B167848,hg38_n_B167866,hg38_n_B194713,hg38_n_B194742,hg38_n_B197500,hg38_n_B197555,hg38_n_B205276,hg38_n_B207220,hg38_n_B213781,hg38_n_B223160,hg38_n_B67645,hg38_n_B67994,hg38_n_B68033,hg38_n_B68064,hg38_n_B77079,hg38_n_B77099,…	AVPR1A,EDNRA,FGFR1,FLT1,KIT,PDGFRA,TXK	ABL1,ADCYAP1R1,ADRA1A,ANG,AVPR1A,BICD1,EDNRA,EGFR,ESR1,FGFR1,FLT1,HTR2A,KIT,PDGFRA,PLCB2,PTH,TXK
GO Biological Process	GO:0097066	response to thyroid hormone	177	0.010468	1	0.763927	2.66538	2.62627	7	19	0.00684262	0.368421	6	14	26	hg38_n_B103062,hg38_n_B160098,hg38_n_B169885,hg38_n_B225127,hg38_n_B65317,hg38_n_B67994,hg38_n_B68064	hg38_n_B08964,hg38_n_B103062,hg38_n_B122053,hg38_n_B123582,hg38_n_B126622,hg38_n_B160098,hg38_n_B160122,hg38_n_B161795,hg38_n_B169864,hg38_n_B169885,hg38_n_B176814,hg38_n_B225127,hg38_n_B226941,hg38_n_B60527,hg38_n_B65257,hg38_n_B65317,hg38_n_B67994,hg38_n_B68033,hg38_n_B68064	ANXA2,GCLC,KIT,KLF9,LMO2,PPARGC1A	ABCB4,AKR1B1,ANXA2,CTSH,CTSL,GCLC,GCLM,GHSR,KIT,KLF9,LMO2,PPARGC1A,RDX,SLC26A5
GO Biological Process	GO:0048846	axon extension involved in axon guidance	177	0.010468	1	0.763927	2.66538	2.62627	7	19	0.00684262	0.368421	5	8	8	hg38_n_B121810,hg38_n_B188212,hg38_n_B188233,hg38_n_B40533,hg38_n_B53977,hg38_n_B97190,hg38_n_B97226	hg38_n_B121677,hg38_n_B121702,hg38_n_B121810,hg38_n_B182545,hg38_n_B182562,hg38_n_B182571,hg38_n_B182664,hg38_n_B188212,hg38_n_B188233,hg38_n_B40435,hg38_n_B40533,hg38_n_B48898,hg38_n_B53977,hg38_n_B53993,hg38_n_B54007,hg38_n_B64917,hg38_n_B97160,hg38_n_B97190,hg38_n_B97226	ALCAM,NRP2,SEMA3A,SLIT1,SLIT3	ALCAM,NRP1,NRP2,SEMA3A,SEMA3F,SLIT1,SLIT2,SLIT3
GO Biological Process	GO:0060334	regulation of interferon-gamma-mediated signaling pathway	177	0.010468	1	0.763927	2.66538	2.62627	7	19	0.00684262	0.368421	6	16	24	hg38_n_B06089,hg38_n_B06112,hg38_n_B225841,hg38_n_B230149,hg38_n_B256981,hg38_n_B39068,hg38_n_B67645	hg38_n_B06089,hg38_n_B06112,hg38_n_B110320,hg38_n_B110934,hg38_n_B156501,hg38_n_B197987,hg38_n_B198009,hg38_n_B225841,hg38_n_B230149,hg38_n_B230179,hg38_n_B232792,hg38_n_B242425,hg38_n_B256981,hg38_n_B267683,hg38_n_B39068,hg38_n_B40186,hg38_n_B55694,hg38_n_B67645,hg38_n_B95398	CDC37,JAK1,PIAS1,SOCS1,STAT1,TXK	ARG1,CDC37,IFNG,IFNGR1,IFNGR2,IRGM,JAK1,JAK2,NLRC5,PARP14,PIAS1,SOCS1,SOCS3,STAT1,SUMO1,TXK
GO Biological Process	GO:0060324	face development	180	0.0109173	1	0.783438	1.91103	7.3259	14	53	0.0136852	0.264151	11	30	50	hg38_n_B147770,hg38_n_B147821,hg38_n_B147870,hg38_n_B151815,hg38_n_B151847,hg38_n_B184840,hg38_n_B219176,hg38_n_B229043,hg38_n_B236885,hg38_n_B240337,hg38_n_B49428,hg38_n_B49514,hg38_n_B67994,hg38_n_B84663	hg38_n_B123012,hg38_n_B141482,hg38_n_B141533,hg38_n_B141558,hg38_n_B147770,hg38_n_B147821,hg38_n_B147870,hg38_n_B147884,hg38_n_B149198,hg38_n_B149234,hg38_n_B149244,hg38_n_B151815,hg38_n_B151847,hg38_n_B151882,hg38_n_B160259,hg38_n_B183854,hg38_n_B183880,hg38_n_B183913,hg38_n_B184825,hg38_n_B184840,hg38_n_B184859,hg38_n_B202361,hg38_n_B215332,hg38_n_B219176,hg38_n_B224882,hg38_n_B229043,hg38_n_B2…	ALDH1A3,ARID5B,ASPH,CHD7,GRHL2,MYH3,NIPBL,NOG,PDGFRA,TGFB3,WNT5A	ALDH1A2,ALDH1A3,ANKRD11,ARID5B,ASPH,CHD7,CLDN5,CRISPLD1,CRISPLD2,DKK1,DLX5,GRHL2,LEF1,MKKS,MMP2,MSX1,MYH3,NIPBL,NOG,PAX9,PDGFRA,PTPN11,RAB3GAP1,RAF1,RARA,SOX3,TGFB3,TIPARP,WNT5A,ZFAND5
GO Biological Process	GO:0043618	regulation of transcription from RNA polymerase II promoter in response to stress	180	0.0109173	1	0.783438	1.91103	7.3259	14	53	0.0136852	0.264151	13	41	113	hg38_n_B02485,hg38_n_B111139,hg38_n_B171116,hg38_n_B17765,hg38_n_B188562,hg38_n_B203301,hg38_n_B215017,hg38_n_B224701,hg38_n_B241399,hg38_n_B253752,hg38_n_B253781,hg38_n_B25681,hg38_n_B264639,hg38_n_B48437	hg38_n_B02485,hg38_n_B102123,hg38_n_B111139,hg38_n_B111204,hg38_n_B11826,hg38_n_B12818,hg38_n_B130618,hg38_n_B135058,hg38_n_B165387,hg38_n_B171116,hg38_n_B17765,hg38_n_B178348,hg38_n_B182747,hg38_n_B188562,hg38_n_B196201,hg38_n_B203301,hg38_n_B203587,hg38_n_B214981,hg38_n_B215017,hg38_n_B215069,hg38_n_B220634,hg38_n_B224683,hg38_n_B224701,hg38_n_B224718,hg38_n_B229469,hg38_n_B234403,hg38_n_B23443…	ATF3,ATF4,CHD6,CITED2,CREB3L1,EGLN3,EPAS1,HIF1AN,LIMD1,NEDD4,PSMD12,PSMD9,SESN2	ATF3,ATF4,ATF6,BACH1,CEBPB,CHD6,CHEK1,CITED2,CREB3L1,CREBBP,CUL2,EGLN2,EGLN3,EPAS1,HIF1AN,HIF3A,KLF2,LIMD1,MBTPS2,NCK2,NEDD4,NFE2L2,PSMB4,PSMB7,PSMC1,PSMD11,PSMD12,PSMD14,PSMD3,PSMD6,PSMD7,PSMD9,RBPJ,RBX1,SESN2,TAF1,TMBIM6,TP53,UBC,UBE2D2,VEGFA
GO Biological Process	GO:0006613	cotranslational protein targeting to membrane	180	0.0109173	1	0.783438	1.91103	7.3259	14	53	0.0136852	0.264151	14	48	98	hg38_n_B101158,hg38_n_B110484,hg38_n_B12066,hg38_n_B168209,hg38_n_B173427,hg38_n_B177689,hg38_n_B19068,hg38_n_B226004,hg38_n_B235922,hg38_n_B260319,hg38_n_B30423,hg38_n_B88601,hg38_n_B95358,hg38_n_B99000	hg38_n_B00461,hg38_n_B08856,hg38_n_B101158,hg38_n_B108081,hg38_n_B108101,hg38_n_B110484,hg38_n_B12066,hg38_n_B147343,hg38_n_B148747,hg38_n_B149027,hg38_n_B162979,hg38_n_B165692,hg38_n_B168209,hg38_n_B173427,hg38_n_B177689,hg38_n_B186393,hg38_n_B186471,hg38_n_B19068,hg38_n_B196826,hg38_n_B196833,hg38_n_B203138,hg38_n_B216586,hg38_n_B223134,hg38_n_B226004,hg38_n_B226054,hg38_n_B235922,hg38_n_B23666…	RPL13,RPL18,RPL31,RPLP1,RPS10,RPS12,RPS13,RPS14,RPS23,RPS25,RPS27,RPS3,SRP9,SSR1	RPL12,RPL13,RPL13A,RPL18,RPL18A,RPL19,RPL22,RPL23A,RPL26,RPL27,RPL3,RPL31,RPL32,RPL34,RPL35A,RPL36,RPL37A,RPL38,RPL41,RPL5,RPL7,RPL9,RPLP0,RPLP1,RPS10,RPS12,RPS13,RPS14,RPS15,RPS20,RPS21,RPS23,RPS24,RPS25,RPS26,RPS27,RPS29,RPS3,RPS3A,RPSA,SEC61A1,SEC61B,SEC63,SRP14,SRP9,SSR1,SSR3,TRAM1
GO Biological Process	GO:0048853	forebrain morphogenesis	183	0.0112092	1	0.7912	3.28846	1.52047	5	11	0.00488759	0.454545	3	6	14	hg38_n_B15938,hg38_n_B188212,hg38_n_B188233,hg38_n_B49428,hg38_n_B49514	hg38_n_B126105,hg38_n_B15938,hg38_n_B188212,hg38_n_B188233,hg38_n_B238340,hg38_n_B238365,hg38_n_B27358,hg38_n_B27384,hg38_n_B49428,hg38_n_B49461,hg38_n_B49514	SLIT1,UCHL5,WNT5A	NF1,OTX1,SLIT1,SMO,UCHL5,WNT5A
GO Biological Process	GO:0070672	response to interleukin-15	183	0.0112092	1	0.7912	3.28846	1.52047	5	11	0.00488759	0.454545	3	6	14	hg38_n_B06089,hg38_n_B06112,hg38_n_B138516,hg38_n_B138542,hg38_n_B250889	hg38_n_B06089,hg38_n_B06112,hg38_n_B138516,hg38_n_B138542,hg38_n_B179850,hg38_n_B242150,hg38_n_B250862,hg38_n_B250889,hg38_n_B76519,hg38_n_B76551,hg38_n_B76601	ACSL4,JAK1,PLCB1	ACSL4,GRB2,IL15,IL15RA,JAK1,PLCB1
GO Biological Process	GO:0045617	negative regulation of keratinocyte differentiation	183	0.0112092	1	0.7912	3.28846	1.52047	5	11	0.00488759	0.454545	3	6	7	hg38_n_B151815,hg38_n_B151847,hg38_n_B62166,hg38_n_B62237,hg38_n_B97727	hg38_n_B151815,hg38_n_B151847,hg38_n_B151882,hg38_n_B253932,hg38_n_B253954,hg38_n_B28976,hg38_n_B28996,hg38_n_B62166,hg38_n_B62193,hg38_n_B62237,hg38_n_B97727	GRHL2,MSX2,TP63	GRHL2,MSX2,REG3A,REG3G,SRSF6,TP63
GO Biological Process	GO:0002739	regulation of cytokine secretion involved in immune response	183	0.0112092	1	0.7912	3.28846	1.52047	5	11	0.00488759	0.454545	3	6	14	hg38_n_B152371,hg38_n_B185559,hg38_n_B185577,hg38_n_B49428,hg38_n_B49514	hg38_n_B107903,hg38_n_B107926,hg38_n_B152371,hg38_n_B152461,hg38_n_B185559,hg38_n_B185577,hg38_n_B234558,hg38_n_B49428,hg38_n_B49461,hg38_n_B49514,hg38_n_B88055	ANGPT1,HK1,WNT5A	ANGPT1,ATG5,F2RL1,HK1,KARS,WNT5A
GO Biological Process	GO:0038065	collagen-activated signaling pathway	183	0.0112092	1	0.7912	3.28846	1.52047	5	11	0.00488759	0.454545	5	7	11	hg38_n_B162106,hg38_n_B178001,hg38_n_B213352,hg38_n_B213380,hg38_n_B85909	hg38_n_B138411,hg38_n_B162092,hg38_n_B162106,hg38_n_B178001,hg38_n_B178035,hg38_n_B178059,hg38_n_B213316,hg38_n_B213352,hg38_n_B213380,hg38_n_B225911,hg38_n_B85909	COL4A1,COL4A2,ITGA2,SYK,UBASH3B	COL4A1,COL4A2,COL4A5,ITGA11,ITGA2,SYK,UBASH3B
GO Biological Process	GO:0001707	mesoderm formation	188	0.0112479	1	0.772817	1.71822	11.058	19	80	0.0185728	0.2375	17	44	67	hg38_n_B117663,hg38_n_B165286,hg38_n_B170907,hg38_n_B188562,hg38_n_B197800,hg38_n_B235630,hg38_n_B240337,hg38_n_B242184,hg38_n_B246935,hg38_n_B246962,hg38_n_B254329,hg38_n_B254602,hg38_n_B25579,hg38_n_B35762,hg38_n_B40221,hg38_n_B49428,hg38_n_B49514,hg38_n_B85909,hg38_n_B95777	hg38_n_B06416,hg38_n_B117606,hg38_n_B117663,hg38_n_B118180,hg38_n_B118269,hg38_n_B118295,hg38_n_B126508,hg38_n_B126529,hg38_n_B126570,hg38_n_B126585,hg38_n_B132938,hg38_n_B148776,hg38_n_B148887,hg38_n_B162979,hg38_n_B163698,hg38_n_B163761,hg38_n_B163784,hg38_n_B165286,hg38_n_B170889,hg38_n_B170907,hg38_n_B173476,hg38_n_B173504,hg38_n_B180800,hg38_n_B182480,hg38_n_B182520,hg38_n_B182545,hg38_n_B18…	ACVR1,BMPR2,CRB2,EXT2,EYA2,FOXF1,HAND1,HMGA2,ITGA2,ITGB4,NOG,PAX2,SIX2,SMAD2,SNAI1,TBX20,WNT5A	ACVR1,BMP4,BMP7,BMPR1A,BMPR2,CHRD,CRB2,DKK1,EOMES,EPB41L5,EXOC4,EXT2,EYA1,EYA2,FGFR2,FOXC1,FOXF1,HAND1,HMGA2,INHBA,ITGA2,ITGA3,ITGA8,ITGB1,ITGB4,KDM6A,KLF4,LEF1,MSGN1,NODAL,NOG,NR4A3,PAX2,PRKAR1A,SIX2,SMAD2,SMAD3,SNAI1,TBX20,TWSG1,WLS,WNT11,WNT3A,WNT5A
GO Biological Process	GO:0097067	cellular response to thyroid hormone stimulus	189	0.0113002	1	0.772297	2.89384	2.07337	6	15	0.0058651	0.4	5	10	17	hg38_n_B103062,hg38_n_B160098,hg38_n_B169885,hg38_n_B65317,hg38_n_B67994,hg38_n_B68064	hg38_n_B08964,hg38_n_B103062,hg38_n_B160098,hg38_n_B160122,hg38_n_B161795,hg38_n_B169864,hg38_n_B169885,hg38_n_B176814,hg38_n_B226941,hg38_n_B60527,hg38_n_B65257,hg38_n_B65317,hg38_n_B67994,hg38_n_B68033,hg38_n_B68064	GCLC,KIT,KLF9,LMO2,PPARGC1A	CTSH,CTSL,GCLC,GCLM,GHSR,KIT,KLF9,LMO2,PPARGC1A,RDX
GO Biological Process	GO:0061515	myeloid cell development	190	0.011402	1	0.775155	2.09423	5.25253	11	38	0.0107527	0.289474	10	28	49	hg38_n_B02404,hg38_n_B10986,hg38_n_B178643,hg38_n_B225127,hg38_n_B229043,hg38_n_B260001,hg38_n_B50946,hg38_n_B62016,hg38_n_B67994,hg38_n_B68064,hg38_n_B77749	hg38_n_B02404,hg38_n_B102677,hg38_n_B10986,hg38_n_B110206,hg38_n_B142842,hg38_n_B168064,hg38_n_B168082,hg38_n_B178643,hg38_n_B181512,hg38_n_B181527,hg38_n_B181944,hg38_n_B196329,hg38_n_B202361,hg38_n_B223450,hg38_n_B224277,hg38_n_B225127,hg38_n_B229043,hg38_n_B229055,hg38_n_B235809,hg38_n_B238930,hg38_n_B242281,hg38_n_B253352,hg38_n_B255243,hg38_n_B257561,hg38_n_B257584,hg38_n_B260001,hg38_n_B266…	ANXA2,BCL6,ERCC2,FLI1,FOXP1,KIT,LRRK1,TLR2,TSPAN2,WASF2	ABI1,ANXA2,APP,BCL6,CSF3,EPB42,ERCC2,FAM210B,FLI1,FOXP1,G6PD,JMJD6,KIT,KLF2,L3MBTL3,LRRK1,MEIS1,PIP4K2A,PTPN11,RHAG,SLC11A2,SOX6,SRC,TLR2,TMOD3,TSPAN2,WASF2,ZFPM1
GO Biological Process	GO:0048639	positive regulation of developmental growth	191	0.0118039	1	0.79828	1.46365	23.9128	35	173	0.0342131	0.202312	33	93	159	hg38_n_B08053,hg38_n_B104508,hg38_n_B109867,hg38_n_B117663,hg38_n_B120841,hg38_n_B123191,hg38_n_B124906,hg38_n_B145851,hg38_n_B145887,hg38_n_B147770,hg38_n_B147821,hg38_n_B168257,hg38_n_B16866,hg38_n_B183361,hg38_n_B188283,hg38_n_B189717,hg38_n_B198980,hg38_n_B202580,hg38_n_B204624,hg38_n_B214894,hg38_n_B240817,hg38_n_B247894,hg38_n_B250889,hg38_n_B255797,hg38_n_B256924,hg38_n_B268430,hg38_n_B402…	hg38_n_B01780,hg38_n_B03542,hg38_n_B03560,hg38_n_B08053,hg38_n_B08070,hg38_n_B102123,hg38_n_B104490,hg38_n_B104508,hg38_n_B104536,hg38_n_B104564,hg38_n_B104591,hg38_n_B104613,hg38_n_B10463,hg38_n_B107095,hg38_n_B107160,hg38_n_B107182,hg38_n_B109867,hg38_n_B114139,hg38_n_B117206,hg38_n_B117606,hg38_n_B117663,hg38_n_B120841,hg38_n_B123191,hg38_n_B124906,hg38_n_B124928,hg38_n_B125996,hg38_n_B126021,…	AKAP6,BASP1,BMPR2,CDH4,CHD7,CXCL12,DSCAM,EFNA5,ERBB4,FGF9,FGFR1,FN1,GHR,GPAM,HEY2,LIMK1,LPAR3,MYOD1,NEDD4L,NIPBL,PIN1,PLCB1,POU4F2,RIMS1,SMURF1,SYT1,SYT2,TBX2,TBX20,TBX5,TGFBR2,WNT2,ZFYVE27	ACACB,AKAP6,ARX,ATP8A2,BASP1,BCL2,BMP10,BMPR1A,BMPR2,CDH4,CDK1,CDKL5,CHD7,CREB1,CSF1,CXCL12,DIO3,DISC1,DLL1,DRD2,DSCAM,EDN1,EFNA5,ERBB4,FGF9,FGFR1,FGFR2,FN1,GATA6,GHR,GHRHR,GHSR,GLI1,GOLGA4,GPAM,GPR21,HEY2,HLX,IGF1,IL7,INSR,ITSN2,LEP,LIMK1,LPAR3,MACF1,MAP1B,MEF2C,MKKS,MTM1,MUL1,MYOD1,NEDD4L,NIPBL,NRG1,NRP1,NTN1,NTRK3,PIN1,PLCB1,POU1F1,POU3F2,POU4F2,PPIB,PRKDC,PROX1,RAB11A,RAG2,RBPJ,RIMS1,RIMS2,RP…
GO Biological Process	GO:0060041	retina development in camera-type eye	192	0.0121131	1	0.814919	1.55027	17.4163	27	126	0.026393	0.214286	24	79	133	hg38_n_B02176,hg38_n_B02921,hg38_n_B126943,hg38_n_B147770,hg38_n_B147821,hg38_n_B167317,hg38_n_B16943,hg38_n_B181565,hg38_n_B188562,hg38_n_B198021,hg38_n_B213352,hg38_n_B218121,hg38_n_B219176,hg38_n_B241830,hg38_n_B241873,hg38_n_B241948,hg38_n_B24912,hg38_n_B268430,hg38_n_B28496,hg38_n_B40221,hg38_n_B46492,hg38_n_B53215,hg38_n_B64493,hg38_n_B67994,hg38_n_B71900,hg38_n_B71950,hg38_n_B77099	hg38_n_B00435,hg38_n_B02176,hg38_n_B02921,hg38_n_B06456,hg38_n_B101266,hg38_n_B101972,hg38_n_B102794,hg38_n_B102849,hg38_n_B102870,hg38_n_B10870,hg38_n_B109349,hg38_n_B109373,hg38_n_B109394,hg38_n_B109424,hg38_n_B110722,hg38_n_B110747,hg38_n_B114139,hg38_n_B114471,hg38_n_B125246,hg38_n_B125264,hg38_n_B126943,hg38_n_B127144,hg38_n_B127162,hg38_n_B128021,hg38_n_B132845,hg38_n_B147191,hg38_n_B147238…	ARL6,ATP2B4,BMPR1B,BMPR2,CHD7,CLIC4,COL4A1,CYP1B1,DSCAM,HPCA,MAX,MDM1,PAX2,PDGFRA,POU4F2,PROM1,PTF1A,PTN,RARB,SDK2,SLC4A5,SOX9,TTLL5,TUB	AHI1,ARL6,ATP2B1,ATP2B4,ATP8A2,BMPR1B,BMPR2,CALB1,CHD7,CLCN2,CLIC4,COL4A1,CYP1B1,DIO3,DLL1,DSCAM,EGF,FZD4,GPM6A,HCN1,HIPK1,HIPK2,HPCA,IRX5,JMJD6,LAMC3,LHX2,LPCAT1,MAN2A1,MAX,MDM1,MEGF11,MERTK,NDP,NECTIN1,NEUROD1,NEUROD4,NPHP4,NR2E3,NRP1,NTRK2,OPA1,PAPD4,PAX2,PAX6,PDE6B,PDE6C,PDGFRA,POU4F2,PROM1,PROX1,PRPH2,PTF1A,PTN,PTPRM,RAB11FIP4,RARB,RD3,RET,RORB,RP1,RPE65,SDK1,SDK2,SLC17A8,SLC4A5,SMARCD3,SOX9…
GO Biological Process	GO:0043433	negative regulation of sequence-specific DNA binding transcription factor activity	192	0.0121131	1	0.814919	1.55027	17.4163	27	126	0.026393	0.214286	25	82	139	hg38_n_B09099,hg38_n_B102919,hg38_n_B110968,hg38_n_B116919,hg38_n_B12567,hg38_n_B154225,hg38_n_B154251,hg38_n_B155980,hg38_n_B165153,hg38_n_B169937,hg38_n_B173414,hg38_n_B180045,hg38_n_B188283,hg38_n_B201968,hg38_n_B215179,hg38_n_B232186,hg38_n_B232935,hg38_n_B24912,hg38_n_B250473,hg38_n_B252231,hg38_n_B252270,hg38_n_B49106,hg38_n_B77099,hg38_n_B79742,hg38_n_B82558,hg38_n_B95777,hg38_n_B97727	hg38_n_B00827,hg38_n_B00890,hg38_n_B02021,hg38_n_B03345,hg38_n_B03377,hg38_n_B08839,hg38_n_B09099,hg38_n_B09166,hg38_n_B102849,hg38_n_B102870,hg38_n_B102896,hg38_n_B102919,hg38_n_B106949,hg38_n_B108691,hg38_n_B108704,hg38_n_B108727,hg38_n_B110968,hg38_n_B111002,hg38_n_B112367,hg38_n_B112415,hg38_n_B112439,hg38_n_B115980,hg38_n_B116018,hg38_n_B116919,hg38_n_B117888,hg38_n_B12567,hg38_n_B127797,hg3…	AIM2,ARRB1,CAT,CMKLR1,CYLD,CYP1B1,DAB2IP,FOXA2,HAND1,HAND2,LRRC14,MSX2,NFKBIA,OTULIN,PKHD1,POU4F2,PRNP,RWDD3,SETD6,SFRP5,TAF3,TAX1BP1,TLR9,TNFAIP3,TRIB1	AIM2,ANXA4,ARRB1,BHLHE40,BMP7,CARD8,CAT,CDK5RAP3,CEBPG,CMKLR1,COMMD1,COMMD7,CTNNBIP1,CYLD,CYP1B1,DAB2IP,DAP,EIF2AK4,ERBIN,ESR1,EZH2,FLNA,FOXA2,GFI1,HAND1,HAND2,HAVCR2,HDAC2,HDAC4,ID1,ID2,KDM1A,KLF4,LRRC14,MED13,MSX2,NFKBIA,NLRC3,NLRC5,NLRP12,NLRP2B,NLRP3,NR0B1,NR1H4,OTULIN,PELI1,PEX14,PKHD1,POU4F2,PRNP,PROX1,PTCH1,PTGIS,PYDC2,RB1,RLIM,RNF2,RWDD3,SETD6,SFRP4,SFRP5,SMAD7,SP100,SUMO1,TAF3,TAX1BP1,TC…
GO Biological Process	GO:0060541	respiratory system development	194	0.0121303	1	0.807665	1.39615	31.5152	44	228	0.0430108	0.192983	35	126	192	hg38_n_B110558,hg38_n_B11224,hg38_n_B124906,hg38_n_B126943,hg38_n_B12696,hg38_n_B145851,hg38_n_B145887,hg38_n_B147770,hg38_n_B147821,hg38_n_B149072,hg38_n_B151815,hg38_n_B151847,hg38_n_B157412,hg38_n_B18784,hg38_n_B18823,hg38_n_B202580,hg38_n_B204624,hg38_n_B215425,hg38_n_B219176,hg38_n_B22663,hg38_n_B229043,hg38_n_B233908,hg38_n_B235630,hg38_n_B240337,hg38_n_B241830,hg38_n_B241873,hg38_n_B246935…	hg38_n_B01150,hg38_n_B03762,hg38_n_B03802,hg38_n_B101176,hg38_n_B102123,hg38_n_B10380,hg38_n_B110320,hg38_n_B110393,hg38_n_B110428,hg38_n_B110558,hg38_n_B110594,hg38_n_B11203,hg38_n_B11224,hg38_n_B114206,hg38_n_B115233,hg38_n_B115248,hg38_n_B118295,hg38_n_B118387,hg38_n_B118768,hg38_n_B118813,hg38_n_B118829,hg38_n_B118872,hg38_n_B118883,hg38_n_B119613,hg38_n_B123012,hg38_n_B124589,hg38_n_B124632,…	ALDH1A3,BASP1,BMPR2,CELSR1,CHD7,DISP1,EPAS1,ESRP2,FGF9,FGFR1,FOXA1,FOXF1,GRHL2,HHIP,IGFBP5,LIF,MAN1A2,MYCN,NFIB,NOG,PDGFRA,PHOX2B,PTN,RDH10,SMAD2,SOX9,SPRY1,TBX5,TCF21,TGFB3,TGFBR2,VANGL2,WNT2,WNT5A,WNT7B	AARD,ABCA12,ADA,ALDH1A2,ALDH1A3,ARG1,ASCL1,ASXL1,BASP1,BMP4,BMPR1A,BMPR2,CCBE1,CCDC39,CELSR1,CHD7,CREB1,CRISPLD2,CTGF,CTNNB1,CTSH,CYP1A2,DAG1,DHCR7,DISP1,DLG5,DLX5,DPPA4,EDA,EDN2,EGFR,EIF4E,EIF4EBP1,EPAS1,ESRP2,EYA1,FGF10,FGF18,FGF7,FGF9,FGFR1,FGFR2,FGFRL1,FLT4,FOXA1,FOXF1,FOXP2,GATA6,GLI1,GLI2,GLI3,GPC3,GPSM2,GRHL2,HEG1,HES1,HHIP,HIKESHI,HS6ST1,ID1,IGFBP5,ITGA3,JMJD6,KCNAB1,KLF2,KRAS,LEF1,LHX3,L…
GO Biological Process	GO:0006396	RNA processing	195	0.012155	1	0.805162	1.24324	75.6088	94	547	0.0918866	0.171846	90	426	893	hg38_n_B00936,hg38_n_B02214,hg38_n_B02727,hg38_n_B03435,hg38_n_B03517,hg38_n_B03589,hg38_n_B06075,hg38_n_B06089,hg38_n_B06715,hg38_n_B08578,hg38_n_B100296,hg38_n_B101158,hg38_n_B10664,hg38_n_B110484,hg38_n_B112733,hg38_n_B12066,hg38_n_B140498,hg38_n_B144276,hg38_n_B144894,hg38_n_B147770,hg38_n_B147821,hg38_n_B148351,hg38_n_B15029,hg38_n_B151766,hg38_n_B15206,hg38_n_B162790,hg38_n_B168209,hg38_n_B…	hg38_n_B00040,hg38_n_B00461,hg38_n_B00936,hg38_n_B01654,hg38_n_B02021,hg38_n_B02088,hg38_n_B02097,hg38_n_B02155,hg38_n_B02214,hg38_n_B02447,hg38_n_B02727,hg38_n_B02740,hg38_n_B02748,hg38_n_B03152,hg38_n_B03214,hg38_n_B03435,hg38_n_B03494,hg38_n_B03517,hg38_n_B03589,hg38_n_B03610,hg38_n_B03868,hg38_n_B03927,hg38_n_B04249,hg38_n_B04617,hg38_n_B04644,hg38_n_B06075,hg38_n_B06089,hg38_n_B06715,hg38_n_…	AAR2,APOBEC4,BUD13,C14orf166,C1D,CCAR2,CDKAL1,CHD7,CPSF2,CRNKL1,CWC27,DDX1,DDX20,DHX15,DHX35,DHX8,EIF6,ELAC2,ENSG00000282246,ERCC2,ESRP2,EXOSC7,FUS,HNRNPA0,HNRNPA3,HNRNPD,HNRNPLL,HSPA8,INTS7,INTS9,IVNS1ABP,LSM11,MPHOSPH6,NOP56,NPM3,NSRP1,NUFIP1,PABPC1,PABPC4,PAN3,PAPD7,PES1,PPARGC1A,PPP4R2,PRPF18,PRPF4B,PTCD2,PUM1,RAVER2,RBM23,RBM4B,RNF113B,RPL13,RPL18,RPL31,RPLP1,RPS10,RPS12,RPS13,RPS14,RPS23,RP…	A1CF,AAR2,ABT1,ACIN1,ADAD2,ADARB1,ADARB2,ADAT2,AFF2,AGO1,AGO2,AGO4,ALKBH1,ALKBH8,APOBEC1,APOBEC4,APP,AQR,ARL6IP4,ATXN1,BCAS2,BICD1,BMS1,BMT2,BRDT,BUD13,C14orf166,C1D,CCAR2,CCNH,CCNL1,CDC5L,CDC73,CDK12,CDK13,CDK5RAP1,CDKAL1,CELF1,CELF2,CELF4,CELF5,CHD7,CIR1,CLNS1A,CNOT6L,CPSF2,CPSF6,CRNKL1,CSNK1E,CSTF2,CSTF2T,CSTF3,CTNNBL1,CTU1,CWC15,CWC22,CWC27,DCAF4,DDX1,DDX20,DDX21,DDX23,DDX47,DDX51,DDX54,DDX56…
GO Biological Process	GO:0010608	posttranscriptional regulation of gene expression	196	0.0122331	1	0.806195	1.31349	47.9639	63	347	0.0615836	0.181556	68	267	557	hg38_n_B00936,hg38_n_B01795,hg38_n_B02485,hg38_n_B02727,hg38_n_B08578,hg38_n_B100401,hg38_n_B100842,hg38_n_B100870,hg38_n_B114385,hg38_n_B124848,hg38_n_B126791,hg38_n_B13346,hg38_n_B151766,hg38_n_B151815,hg38_n_B15938,hg38_n_B161760,hg38_n_B166360,hg38_n_B169885,hg38_n_B172602,hg38_n_B173427,hg38_n_B178086,hg38_n_B19068,hg38_n_B196524,hg38_n_B196997,hg38_n_B203301,hg38_n_B203493,hg38_n_B214783,hg…	hg38_n_B00936,hg38_n_B01049,hg38_n_B01795,hg38_n_B01850,hg38_n_B02485,hg38_n_B02525,hg38_n_B02727,hg38_n_B02740,hg38_n_B02748,hg38_n_B03214,hg38_n_B03345,hg38_n_B03377,hg38_n_B04249,hg38_n_B04268,hg38_n_B04985,hg38_n_B06359,hg38_n_B08578,hg38_n_B08644,hg38_n_B08856,hg38_n_B100024,hg38_n_B100330,hg38_n_B100401,hg38_n_B100842,hg38_n_B100870,hg38_n_B101089,hg38_n_B102073,hg38_n_B105887,hg38_n_B10593…	ATF4,BARHL2,CAPRIN1,CAV1,CDC37,CDK4,CIRBP,DAPK1,DAPK3,DDX1,DHFR,DTD2,EEF2,EIF3B,EIF4B,EIF6,ENSG00000203546,ETF1,EXOSC7,FBXO4,HIST1H3A,HIST1H4A,HIST1H4H,HNRNPA0,HNRNPD,HSPA8,IGFBP5,ITGA2,KBTBD8,KLHL25,LARP1,LARS2,LIMD1,MAEL,MATR3,MRPS27,MTPN,MYCN,NCOR2,NUP54,PABPC1,PARN,PINK1,PRKCA,PSMD12,PSMD9,PUM1,RAE1,RBM4B,RGS2,RPS14,RPS3,RXRA,SEPSECS,SESN2,SMAD2,SOX4,SRP9,TARDBP,THBS1,TNRC6B,USP16,YTHDF1,YWHA…	AAAS,ACO1,AGO1,AGO2,AGO4,AKT2,ALKBH1,ANG,ANP32A,APOBEC1,APP,ATF4,ATXN2,AXIN2,BANK1,BARHL2,BMP4,BOLL,BTG2,C8orf88,CAPRIN1,CAPRIN2,CAV1,CDC37,CDK4,CDK5RAP1,CELF1,CELF4,CIRBP,CNOT10,CNOT11,CNOT2,CNOT6,CNOT6L,CNOT7,COA3,CPEB2,CPEB3,CPEB4,DAPK1,DAPK3,DAZL,DCP1A,DCP2,DDX1,DDX3X,DHFR,DHX36,DHX9,DICER1,DIO2,DKC1,DNAJC1,DNAJC3,DROSHA,DTD1,DTD2,E2F1,EEF2,EGFR,EIF1,EIF1B,EIF2A,EIF2AK2,EIF2AK3,EIF2AK4,EIF2B4…
GO Biological Process	GO:0048806	genitalia development	197	0.0123471	1	0.809583	1.83931	8.15525	15	59	0.0146628	0.254237	12	31	47	hg38_n_B145095,hg38_n_B147770,hg38_n_B147821,hg38_n_B162638,hg38_n_B202580,hg38_n_B36913,hg38_n_B37577,hg38_n_B49428,hg38_n_B49514,hg38_n_B61425,hg38_n_B62166,hg38_n_B62237,hg38_n_B67994,hg38_n_B84663,hg38_n_B93866	hg38_n_B05097,hg38_n_B101072,hg38_n_B103308,hg38_n_B112367,hg38_n_B112415,hg38_n_B112439,hg38_n_B128431,hg38_n_B128514,hg38_n_B134596,hg38_n_B134735,hg38_n_B145095,hg38_n_B147770,hg38_n_B147821,hg38_n_B162160,hg38_n_B162190,hg38_n_B162227,hg38_n_B162612,hg38_n_B162628,hg38_n_B162638,hg38_n_B169203,hg38_n_B169717,hg38_n_B202361,hg38_n_B202580,hg38_n_B202628,hg38_n_B202639,hg38_n_B24252,hg38_n_B242…	CHD7,DCANP1,DNAJC19,HOXD13,HSD17B3,LRP2,NIPBL,PDGFRA,TBX3,TEX15,TP63,WNT5A	AR,ASB1,BAK1,BMP5,BMP6,CHD7,CTNNB1,DCANP1,DHCR24,DNAJC19,ESR1,FGF10,FOXF2,HOXD13,HSD17B3,LGR4,LRP2,MERTK,NIPBL,PDGFRA,PTPN11,ROR2,SHH,SRD5A2,SYCP2,TBX3,TCF7,TEX15,TP63,WNT5A,WT1
GO Biological Process	GO:0007492	endoderm development	198	0.0125846	1	0.820988	1.65138	12.7167	21	92	0.0205279	0.228261	20	46	75	hg38_n_B104874,hg38_n_B117663,hg38_n_B145020,hg38_n_B167576,hg38_n_B197800,hg38_n_B213380,hg38_n_B218496,hg38_n_B224371,hg38_n_B232886,hg38_n_B240337,hg38_n_B244584,hg38_n_B246935,hg38_n_B246962,hg38_n_B251662,hg38_n_B268854,hg38_n_B38072,hg38_n_B41492,hg38_n_B53421,hg38_n_B61425,hg38_n_B85909,hg38_n_B97563	hg38_n_B09874,hg38_n_B09924,hg38_n_B104790,hg38_n_B104874,hg38_n_B117606,hg38_n_B117663,hg38_n_B118180,hg38_n_B118269,hg38_n_B118295,hg38_n_B144947,hg38_n_B144967,hg38_n_B144987,hg38_n_B145020,hg38_n_B147153,hg38_n_B147191,hg38_n_B153464,hg38_n_B153494,hg38_n_B153523,hg38_n_B153554,hg38_n_B155863,hg38_n_B155874,hg38_n_B15950,hg38_n_B167576,hg38_n_B183854,hg38_n_B183880,hg38_n_B183913,hg38_n_B1856…	COL12A1,COL4A2,COL6A1,COL8A1,CTR9,DUSP1,DUSP4,FN1,HMGA2,ITGA4,KIF16B,LAMA3,MMP15,NOG,ONECUT1,PELO,SMAD2,SOX2,TBX20,ZFP36L1	APELA,ARC,BMP4,BMPR1A,BPTF,CDC73,COL11A1,COL12A1,COL4A2,COL6A1,COL8A1,CTNNB1,CTR9,DKK1,DUSP1,DUSP4,EOMES,EPB41L5,EXT1,FN1,GATA6,HMGA2,HOXC11,HSBP1,INHBA,ITGA4,ITGB5,KIF16B,LAMA3,MMP15,MMP2,NANOG,NODAL,NOG,ONECUT1,PAX9,PELO,SETD2,SMAD2,SMAD3,SMAD4,SOX17,SOX2,TBX20,VTN,ZFP36L1
GO Biological Process	GO:1901990	regulation of mitotic cell cycle phase transition	199	0.0126963	1	0.824109	1.35649	37.5971	51	272	0.0498534	0.1875	47	193	393	hg38_n_B02214,hg38_n_B09618,hg38_n_B100401,hg38_n_B160352,hg38_n_B160855,hg38_n_B165002,hg38_n_B16649,hg38_n_B168426,hg38_n_B168457,hg38_n_B171685,hg38_n_B172875,hg38_n_B175377,hg38_n_B17686,hg38_n_B17723,hg38_n_B190859,hg38_n_B192145,hg38_n_B196997,hg38_n_B197800,hg38_n_B200544,hg38_n_B203301,hg38_n_B206609,hg38_n_B207550,hg38_n_B213228,hg38_n_B217474,hg38_n_B217843,hg38_n_B218393,hg38_n_B218496…	hg38_n_B01150,hg38_n_B02214,hg38_n_B06359,hg38_n_B06388,hg38_n_B08722,hg38_n_B09618,hg38_n_B100330,hg38_n_B100401,hg38_n_B111608,hg38_n_B113889,hg38_n_B114371,hg38_n_B116436,hg38_n_B117735,hg38_n_B117767,hg38_n_B11826,hg38_n_B119613,hg38_n_B121000,hg38_n_B122516,hg38_n_B122589,hg38_n_B122612,hg38_n_B123247,hg38_n_B123328,hg38_n_B123930,hg38_n_B126708,hg38_n_B127797,hg38_n_B127814,hg38_n_B128021,h…	ANAPC4,ANXA1,BUB3,CCND2,CCP110,CDC14A,CDK4,CDK5RAP2,CEP57,CEP63,CEP78,CRADD,CTDSPL,CUL3,DACT1,DTL,DUSP1,E2F8,ERCC2,FBXL7,FBXO31,FOXN3,HAUS1,HECW2,HMGA2,KCNH5,KIF14,LSM11,MYO16,NEK2,ORAOV1,PHOX2B,PLCB1,PSMD12,PSMD9,PSMG2,RAD51B,RGCC,RNASEH2B,SOX4,SYF2,TNKS1BP1,TP63,TPRA1,TPX2,ZFP36L1,ZFP36L2	ACTR1A,AKAP9,ALMS1,ANAPC1,ANAPC4,ANAPC7,ANKRD17,ANLN,ANXA1,APC,APP,ATAD5,ATM,BCL2,BID,BRD7,BTG2,BUB3,CARM1,CCL2,CCND1,CCND2,CCP110,CDC14A,CDC16,CDC45,CDC6,CDC7,CDC73,CDK1,CDK10,CDK2AP2,CDK3,CDK4,CDK5RAP2,CDK5RAP3,CDK6,CDKN1C,CDKN2B,CDT1,CENPE,CENPF,CENPJ,CEP135,CEP152,CEP164,CEP192,CEP57,CEP63,CEP70,CEP78,CKAP5,CLASP1,CNOT10,CNOT11,CNOT2,CNOT4,CNOT6,CNOT6L,CNOT7,CNTRL,CRADD,CSNK1E,CTDSP1,CTDSPL,C…
GO Biological Process	GO:0007264	small GTPase mediated signal transduction	200	0.0127505	1	0.823493	1.38088	33.3121	46	241	0.0449658	0.190871	47	156	273	hg38_n_B01926,hg38_n_B02404,hg38_n_B03517,hg38_n_B10319,hg38_n_B116319,hg38_n_B117820,hg38_n_B120841,hg38_n_B124364,hg38_n_B12696,hg38_n_B129593,hg38_n_B139388,hg38_n_B144207,hg38_n_B14488,hg38_n_B14999,hg38_n_B167927,hg38_n_B16809,hg38_n_B172638,hg38_n_B184751,hg38_n_B189612,hg38_n_B223003,hg38_n_B23164,hg38_n_B235201,hg38_n_B241948,hg38_n_B243823,hg38_n_B24438,hg38_n_B24872,hg38_n_B250976,hg38_…	hg38_n_B00636,hg38_n_B01150,hg38_n_B01926,hg38_n_B01936,hg38_n_B02404,hg38_n_B03494,hg38_n_B03517,hg38_n_B05097,hg38_n_B05411,hg38_n_B05429,hg38_n_B06416,hg38_n_B08934,hg38_n_B10258,hg38_n_B10298,hg38_n_B10319,hg38_n_B10380,hg38_n_B10757,hg38_n_B107726,hg38_n_B107747,hg38_n_B107773,hg38_n_B108301,hg38_n_B110179,hg38_n_B114419,hg38_n_B114434,hg38_n_B115375,hg38_n_B115438,hg38_n_B115478,hg38_n_B116…	ADRA2A,ARHGAP6,ARHGEF37,ARL15,ARL4C,ARL6,ARL8A,BCL6,CDC42,CDC42EP3,CDC42EP4,CDH13,CELSR1,DOCK10,DOCK11,DOCK3,DOCK4,DOK2,ELMO1,GRAP2,ITSN1,KALRN,LIMK1,PAK5,RALBP1,RALGPS2,RAP2B,RAPGEF4,RAPGEF5,RASGEF1B,RASGRF2,RASGRP1,RASGRP3,RGL1,RHOB,RHOBTB1,RHOD,RND3,RRAGC,RRAS2,RREB1,SGSM3,SHOC2,SIAH2,VANGL2,VAV3,WASF2	ABI2,ABR,ADGRG1,ADRA2A,AGTR1,ALS2,ARFIP2,ARHGAP1,ARHGAP18,ARHGAP31,ARHGAP32,ARHGAP5,ARHGAP6,ARHGEF11,ARHGEF3,ARHGEF37,ARHGEF38,ARL1,ARL11,ARL14,ARL15,ARL2,ARL2-SNX15,ARL4A,ARL4C,ARL4D,ARL5A,ARL5B,ARL6,ARL8A,ARL8B,ARL9,BCAR3,BCL6,BRAP,CDC42,CDC42EP3,CDC42EP4,CDH13,CELSR1,CFL1,CHM,COL1A2,DAB1,DHCR24,DIRAS3,DOCK10,DOCK11,DOCK2,DOCK3,DOCK4,DOCK5,DOCK6,DOCK8,DOCK9,DOK2,ELMO1,EPS8,FARP2,GNA12,GPSM2,GRA…
GO Biological Process	GO:0032273	positive regulation of protein polymerization	201	0.0128195	1	0.823828	1.75697	9.67572	17	70	0.0166178	0.242857	17	51	97	hg38_n_B01795,hg38_n_B124848,hg38_n_B14999,hg38_n_B15938,hg38_n_B172955,hg38_n_B173427,hg38_n_B198980,hg38_n_B222444,hg38_n_B241948,hg38_n_B244128,hg38_n_B24872,hg38_n_B25681,hg38_n_B27602,hg38_n_B50779,hg38_n_B58377,hg38_n_B84904,hg38_n_B88032	hg38_n_B01795,hg38_n_B100760,hg38_n_B100802,hg38_n_B115361,hg38_n_B115375,hg38_n_B120952,hg38_n_B123145,hg38_n_B123222,hg38_n_B12451,hg38_n_B12471,hg38_n_B124848,hg38_n_B127920,hg38_n_B128170,hg38_n_B139946,hg38_n_B144760,hg38_n_B145827,hg38_n_B14999,hg38_n_B15899,hg38_n_B15914,hg38_n_B15938,hg38_n_B165434,hg38_n_B172434,hg38_n_B172955,hg38_n_B173427,hg38_n_B198929,hg38_n_B198953,hg38_n_B198980,h…	ACTR2,ARPC5,CDC42EP3,CDC42EP4,CTTN,FMN1,IQGAP2,LMOD3,MET,NAV3,PFN2,PINK1,PRKCE,RGS2,RICTOR,RPS3,SPIRE1	ACTR2,ACTR3,ACTR3B,ACTR3C,ANKRD53,ARL2,ARPC3,ARPC4,ARPC5,ARPC5L,BAG4,BAIAP2,BAIAP2L1,CARMIL1,CAV3,CCL24,CCR7,CDC42EP3,CDC42EP4,CLASP1,CLIP1,CSF3,CTTN,DCTN1,DLG1,ENSG00000284292,EVL,FER,FMN1,GRB2,ICAM1,IQGAP2,JMY,KIRREL1,LMOD3,MET,NAV3,NCK2,NCKAP1,PFN2,PINK1,PRKCE,PTK2B,RGS2,RICTOR,RPS3,SCIN,SLAIN2,SPIRE1,TENM1,WHAMM
GO Biological Process	GO:0031032	actomyosin structure organization	201	0.0128195	1	0.823828	1.75697	9.67572	17	70	0.0166178	0.242857	16	50	96	hg38_n_B09056,hg38_n_B09080,hg38_n_B110290,hg38_n_B173414,hg38_n_B181338,hg38_n_B202206,hg38_n_B236885,hg38_n_B238159,hg38_n_B245829,hg38_n_B253229,hg38_n_B42376,hg38_n_B50779,hg38_n_B67001,hg38_n_B67994,hg38_n_B74319,hg38_n_B91555,hg38_n_B99540	hg38_n_B02097,hg38_n_B02536,hg38_n_B09056,hg38_n_B09080,hg38_n_B110290,hg38_n_B11052,hg38_n_B11802,hg38_n_B12754,hg38_n_B144760,hg38_n_B161386,hg38_n_B173414,hg38_n_B17937,hg38_n_B181338,hg38_n_B181362,hg38_n_B181382,hg38_n_B181404,hg38_n_B182480,hg38_n_B182520,hg38_n_B182545,hg38_n_B182562,hg38_n_B182571,hg38_n_B187228,hg38_n_B188045,hg38_n_B188072,hg38_n_B19198,hg38_n_B19237,hg38_n_B19306,hg38_…	ARRB1,CNN3,CUL3,EPB41L1,EPB41L2,EPB41L4A,FHOD3,LIMCH1,LMOD3,MYH3,MYL2,MYO18A,MYOZ2,NEBL,PDGFRA,PHACTR1	ACTG1,ACTN2,ARRB1,BMP10,CASQ2,CDC42BPA,CDC42BPB,CNN3,CUL3,EPB41,EPB41L1,EPB41L2,EPB41L3,EPB41L4A,EPB41L5,F11R,FHOD3,FRMD3,FRMD5,FRMD6,ITGB1,ITGB5,KRT19,KRT8,LDB3,LIMCH1,LMOD3,MYH3,MYH9,MYL2,MYO18A,MYOM3,MYOZ2,MYOZ3,NEBL,OBSCN,PDCD6IP,PDGFRA,PHACTR1,PRKAR1A,PROX1,PTK2B,SORBS1,SRC,TMOD3,TMOD4,TPM1,TRPM7,TTN,WDR1
GO Biological Process	GO:0040008	regulation of growth	203	0.0128733	1	0.819134	1.23275	80.3085	99	581	0.0967742	0.170396	94	340	630	hg38_n_B01926,hg38_n_B02485,hg38_n_B08053,hg38_n_B08578,hg38_n_B104508,hg38_n_B108502,hg38_n_B109525,hg38_n_B109867,hg38_n_B117663,hg38_n_B120841,hg38_n_B121810,hg38_n_B123191,hg38_n_B124007,hg38_n_B124906,hg38_n_B125286,hg38_n_B126791,hg38_n_B13177,hg38_n_B13346,hg38_n_B13395,hg38_n_B13577,hg38_n_B14325,hg38_n_B144276,hg38_n_B144894,hg38_n_B145135,hg38_n_B145851,hg38_n_B145887,hg38_n_B147770,hg3…	hg38_n_B00067,hg38_n_B00727,hg38_n_B00813,hg38_n_B00827,hg38_n_B01031,hg38_n_B01780,hg38_n_B01926,hg38_n_B01936,hg38_n_B02485,hg38_n_B03542,hg38_n_B03560,hg38_n_B03636,hg38_n_B04717,hg38_n_B08053,hg38_n_B08070,hg38_n_B08133,hg38_n_B08578,hg38_n_B08644,hg38_n_B100473,hg38_n_B102123,hg38_n_B104490,hg38_n_B104508,hg38_n_B104536,hg38_n_B104564,hg38_n_B104591,hg38_n_B104613,hg38_n_B10463,hg38_n_B10658…	AKAP6,AVPR1A,BARHL2,BASP1,BCL2L11,BCL6,BLZF1,BMPR2,BRMS1L,BTG1,CCAR2,CDC42,CDH4,CDK4,CDKN2AIP,CHD7,COLQ,CREG1,CRIM1,CTTN,CXCL12,DAB2IP,DSCAM,DUSP10,EAF2,EFNA5,ERBB4,ESR2,EXTL3,FAM107A,FGF9,FGFR1,FN1,GAP43,GHR,GJA1,GPAM,GREM1,HEY2,HMGA2,IGFBP2,IGFBP5,IGSF11,ING3,JARID2,KIF14,LIMK1,LMX1A,LPAR3,LRP12,MAEL,MTPN,MYL2,MYOD1,NEDD4L,NIPBL,NKX6-1,NOG,NRCAM,OSM,PAPPA2,PIN1,PLAC8,PLCB1,PLXNA1,PLXNA2,POU4F2,…	ABL1,ACACB,ADRB2,ADRB3,AGTR1,AGTR2,AKAP6,ALOX12,APBB2,APP,AR,ARHGEF11,ARMC10,ARX,ATP8A2,ATRN,AVPR1A,BARHL2,BASP1,BCAR1,BCL11A,BCL2,BCL2L11,BCL6,BDKRB1,BLZF1,BMP10,BMP4,BMPR1A,BMPR2,BRD8,BRMS1L,BST2,BTG1,CAMK2D,CAPRIN2,CARM1,CAV3,CCAR2,CD36,CDC42,CDC73,CDH4,CDK1,CDK11A,CDK4,CDK5R1,CDKL3,CDKL5,CDKN2AIP,CDKN2C,CHD7,CLSTN1,COLQ,CREB1,CREG1,CRIM1,CRLF3,CSF1,CSNK2A1,CSNK2A3,CSPG5,CTDP1,CTGF,CTTN,CXCL12…
GO Biological Process	GO:0007163	establishment or maintenance of cell polarity	204	0.0128812	1	0.815622	1.46415	23.2217	34	168	0.0332356	0.202381	31	101	162	hg38_n_B01926,hg38_n_B02176,hg38_n_B103374,hg38_n_B110858,hg38_n_B114749,hg38_n_B12696,hg38_n_B14999,hg38_n_B165002,hg38_n_B165286,hg38_n_B167731,hg38_n_B169237,hg38_n_B180638,hg38_n_B182707,hg38_n_B188283,hg38_n_B190332,hg38_n_B190357,hg38_n_B218014,hg38_n_B235630,hg38_n_B238159,hg38_n_B250625,hg38_n_B259382,hg38_n_B265278,hg38_n_B27602,hg38_n_B28231,hg38_n_B49428,hg38_n_B49514,hg38_n_B50779,hg3…	hg38_n_B00109,hg38_n_B01926,hg38_n_B01936,hg38_n_B02176,hg38_n_B03636,hg38_n_B100000,hg38_n_B103343,hg38_n_B103374,hg38_n_B103402,hg38_n_B10380,hg38_n_B110835,hg38_n_B110858,hg38_n_B112054,hg38_n_B112075,hg38_n_B112102,hg38_n_B113980,hg38_n_B114749,hg38_n_B12346,hg38_n_B12364,hg38_n_B12696,hg38_n_B128431,hg38_n_B128514,hg38_n_B134522,hg38_n_B134735,hg38_n_B134769,hg38_n_B134965,hg38_n_B134996,hg3…	ACTR2,ARPC5,CDC42,CDK5RAP2,CLIC4,CRB2,CYP26B1,CYTH3,DST,EPHB1,FERMT1,FOXF1,FRMD4A,FRMD4B,GOLPH3,LIN7C,MAP7,MYO18A,PARD3,PARVA,RAB11FIP2,RICTOR,SFRP5,SIPA1L3,SPDL1,SPRY1,SYNE2,VANGL2,WNT5A,WNT7B,WWC1	ACTR2,ACTR3,AMOT,AMOTL1,ANK1,ARHGEF11,ARPC5,CAMSAP3,CAP1,CAP2,CCR7,CDC42,CDC42BPB,CDK5RAP2,CENPA,CFL1,CKAP5,CLASP1,CLASP2,CLIC4,CRB1,CRB2,CTNNA1,CYP26B1,CYTH1,CYTH3,DCTN1,DLG1,DLG3,DLG5,DOCK2,DST,ENSG00000258472,EPHB1,ERBIN,EYA1,FAM89B,FAT1,FERMT1,FEZ1,FGF10,FGF13,FOXF1,FRMD4A,FRMD4B,GOLPH3,GPSM2,HES1,HTT,JAM3,KIF25,KIF26B,LHX2,LIN7A,LIN7C,MAP1B,MAP2,MAP4,MAP7,MAPKAP1,MARK1,MARK3,MCPH1,MPP7,MSN,M…
GO Biological Process	GO:0006402	mRNA catabolic process	205	0.0131801	1	0.830472	1.55454	16.7252	26	121	0.0254154	0.214876	26	101	213	hg38_n_B101158,hg38_n_B110484,hg38_n_B12066,hg38_n_B144623,hg38_n_B151766,hg38_n_B168209,hg38_n_B171685,hg38_n_B173427,hg38_n_B177689,hg38_n_B180618,hg38_n_B180638,hg38_n_B196524,hg38_n_B205276,hg38_n_B218496,hg38_n_B226004,hg38_n_B22617,hg38_n_B230482,hg38_n_B235922,hg38_n_B25406,hg38_n_B260319,hg38_n_B30423,hg38_n_B48387,hg38_n_B85909,hg38_n_B88601,hg38_n_B94174,hg38_n_B95358	hg38_n_B00461,hg38_n_B01654,hg38_n_B02088,hg38_n_B03214,hg38_n_B03345,hg38_n_B03377,hg38_n_B08856,hg38_n_B101158,hg38_n_B110484,hg38_n_B117355,hg38_n_B12066,hg38_n_B126708,hg38_n_B134008,hg38_n_B14046,hg38_n_B143776,hg38_n_B144623,hg38_n_B144651,hg38_n_B147343,hg38_n_B149027,hg38_n_B14982,hg38_n_B151766,hg38_n_B151778,hg38_n_B153866,hg38_n_B153926,hg38_n_B153946,hg38_n_B161665,hg38_n_B161688,hg38…	EIF4B,ENSG00000282246,ETF1,EXOSC7,NBAS,PABPC1,PAN3,PARN,PELO,PPP2R2A,PRPF18,RPL13,RPL18,RPL31,RPLP1,RPS10,RPS12,RPS13,RPS14,RPS23,RPS25,RPS27,RPS3,TNKS1BP1,ZFP36L1,ZFP36L2	AGO1,AGO4,ATM,CNOT10,CNOT11,CNOT2,CNOT4,CNOT6,CNOT6L,CNOT7,DCP1A,DCP2,EDC3,EIF4B,EIF4E,ENSG00000282246,ERN1,ETF1,EXOSC2,EXOSC7,LSM5,LSM6,MAGOHB,MLH1,MRTO4,MTPAP,NBAS,NBDY,NCBP1,NOCT,NUDT16,PABPC1,PAN3,PAPD4,PAPD5,PARN,PATL1,PDE12,PELO,PNPT1,PNRC2,POLR2D,PPP2CA,PPP2R2A,PRPF18,RC3H1,RPL12,RPL13,RPL13A,RPL18,RPL18A,RPL19,RPL22,RPL23A,RPL26,RPL27,RPL3,RPL31,RPL32,RPL34,RPL35A,RPL36,RPL37A,RPL38,RPL41…
GO Biological Process	GO:0045597	positive regulation of cell differentiation	206	0.0132295	1	0.829542	1.18133	122.743	145	888	0.14174	0.163288	137	515	870	hg38_n_B00190,hg38_n_B01926,hg38_n_B02921,hg38_n_B04684,hg38_n_B08053,hg38_n_B104508,hg38_n_B107836,hg38_n_B108462,hg38_n_B10986,hg38_n_B110858,hg38_n_B112614,hg38_n_B120841,hg38_n_B121810,hg38_n_B122855,hg38_n_B123191,hg38_n_B124007,hg38_n_B126943,hg38_n_B128068,hg38_n_B145851,hg38_n_B145887,hg38_n_B150249,hg38_n_B151535,hg38_n_B151966,hg38_n_B153777,hg38_n_B154225,hg38_n_B154251,hg38_n_B160352,…	hg38_n_B00109,hg38_n_B00190,hg38_n_B00827,hg38_n_B01150,hg38_n_B01695,hg38_n_B01780,hg38_n_B01926,hg38_n_B01936,hg38_n_B01967,hg38_n_B01991,hg38_n_B02021,hg38_n_B02921,hg38_n_B03345,hg38_n_B03377,hg38_n_B03542,hg38_n_B03560,hg38_n_B04644,hg38_n_B04684,hg38_n_B04953,hg38_n_B05411,hg38_n_B05429,hg38_n_B06328,hg38_n_B06525,hg38_n_B06588,hg38_n_B06618,hg38_n_B06660,hg38_n_B06815,hg38_n_B08053,hg38_n_…	ACTR2,ACVR1,ACVR2A,AKAP6,ANXA1,AP3B1,ARNTL,ASB4,BCL6,BMPR1B,BMPR2,BOC,BTG1,CA2,CAPRIN1,CCR1,CD34,CDC42,CDH4,CMKLR1,CRB2,CXCL12,CXCR4,CYLD,CYP26B1,DAB2IP,DCT,DLX2,DMRTA2,DPYSL3,DSCAM,DUSP10,EFNA5,EPHA3,ETS1,FBN2,FBXO31,FGFR1,FN1,FNDC5,FOS,FOXA1,FYN,GATA2,GATA3,GREM1,H2AFY,HAS2,HIF1AN,HMGB2,INSM1,JAG1,KALRN,KDR,KIT,KLF10,KLF5,LIF,LIMK1,LLPH,LMOD3,LPAR3,LRP2,MAP3K5,MEDAG,MSX2,MYOD1,NCOA3,NDRG4,NEDD4…	ABL1,ACIN1,ACTR2,ACVR1,ACVR2A,ADA,ADAM8,ADAMTS20,ADAMTS9,ADCYAP1,ADGRB1,ADIG,ADIPOQ,ADM,ADRA2C,AGTR1,AHI1,AKAP6,ALKAL1,ALKAL2,ALOX12,ALX1,ANXA1,AP3B1,AP3D1,APOB,AR,ARHGEF7,ARNTL,ARSB,ASB4,ASCL1,ASPA,ASPM,ASXL2,ATF1,ATOH1,ATOH8,ATP11C,ATP8A2,AXIN2,BAIAP2,BAMBI,BCL2,BCL6,BEND6,BHLHB9,BIN1,BMP10,BMP2,BMP4,BMP5,BMP6,BMP7,BMPR1A,BMPR1B,BMPR2,BNIP2,BOC,BRINP1,BRINP2,BRINP3,BTC,BTG1,C21orf91,CA2,CAMK1D,…
GO Biological Process	GO:0048265	response to pain	207	0.0133533	1	0.833259	2.24522	4.00851	9	29	0.00879765	0.310345	8	17	29	hg38_n_B167994,hg38_n_B210183,hg38_n_B210219,hg38_n_B217130,hg38_n_B223003,hg38_n_B236910,hg38_n_B263757,hg38_n_B55876,hg38_n_B88382	hg38_n_B123088,hg38_n_B148907,hg38_n_B148937,hg38_n_B166678,hg38_n_B167994,hg38_n_B183183,hg38_n_B204295,hg38_n_B210183,hg38_n_B210219,hg38_n_B210263,hg38_n_B217109,hg38_n_B217130,hg38_n_B223003,hg38_n_B223044,hg38_n_B223090,hg38_n_B223110,hg38_n_B232674,hg38_n_B236910,hg38_n_B263757,hg38_n_B28580,hg38_n_B28624,hg38_n_B36600,hg38_n_B55851,hg38_n_B55876,hg38_n_B88382,hg38_n_B95529,hg38_n_B95549,hg…	CALCA,EDNRB,GCH1,KALRN,OSM,PIRT,THBS1,THBS4	CACNA1B,CALCA,EDNRB,GCH1,KALRN,NMUR2,OSM,P2RX2,PIRT,RET,SCN9A,SLC6A2,TAC1,TACR1,THBS1,THBS4,TRPA1
GO Biological Process	GO:0071277	cellular response to calcium ion	208	0.0134088	1	0.832698	1.91938	6.773	13	49	0.0127077	0.265306	12	26	57	hg38_n_B02176,hg38_n_B02921,hg38_n_B101921,hg38_n_B14137,hg38_n_B150347,hg38_n_B198980,hg38_n_B205533,hg38_n_B219139,hg38_n_B222514,hg38_n_B231536,hg38_n_B47783,hg38_n_B49428,hg38_n_B49514	hg38_n_B02176,hg38_n_B02921,hg38_n_B101921,hg38_n_B118621,hg38_n_B118677,hg38_n_B14111,hg38_n_B14137,hg38_n_B150347,hg38_n_B186511,hg38_n_B186523,hg38_n_B19153,hg38_n_B198980,hg38_n_B198998,hg38_n_B199122,hg38_n_B205508,hg38_n_B205533,hg38_n_B219139,hg38_n_B222469,hg38_n_B222514,hg38_n_B231536,hg38_n_B232792,hg38_n_B238885,hg38_n_B260010,hg38_n_B40254,hg38_n_B41223,hg38_n_B41297,hg38_n_B47783,hg3…	ALOX5AP,CACYBP,CLIC4,CPNE3,ENSG00000214732,FOS,FUS,HPCA,RYR3,SCN5A,SYT1,WNT5A	ADCY1,ALOX5AP,CACYBP,CAMK2D,CARF,CLIC4,CPNE2,CPNE3,ECT2,EDN1,ENSG00000214732,FOS,FOSB,FUS,HPCA,ITPKB,MEF2C,NEUROD2,NLGN1,PKD2,PPIF,RYR3,SCN5A,SPAG16,SYT1,WNT5A
GO Biological Process	GO:0019217	regulation of fatty acid metabolic process	209	0.0136245	1	0.842047	1.78083	8.9846	16	65	0.0156403	0.246154	15	44	83	hg38_n_B103062,hg38_n_B122855,hg38_n_B124848,hg38_n_B128068,hg38_n_B128389,hg38_n_B145784,hg38_n_B151082,hg38_n_B160352,hg38_n_B197500,hg38_n_B213228,hg38_n_B213352,hg38_n_B236557,hg38_n_B253140,hg38_n_B265278,hg38_n_B42577,hg38_n_B65317	hg38_n_B02394,hg38_n_B02772,hg38_n_B103062,hg38_n_B106141,hg38_n_B106165,hg38_n_B106179,hg38_n_B106212,hg38_n_B115980,hg38_n_B116018,hg38_n_B122855,hg38_n_B122876,hg38_n_B123980,hg38_n_B124848,hg38_n_B128068,hg38_n_B128369,hg38_n_B128389,hg38_n_B130375,hg38_n_B130866,hg38_n_B132335,hg38_n_B132344,hg38_n_B132364,hg38_n_B132392,hg38_n_B133132,hg38_n_B145784,hg38_n_B151082,hg38_n_B160338,hg38_n_B160…	ACADVL,ANXA1,AVPR1A,CAV1,EIF6,ELOVL5,ERLIN2,INSIG1,IRS1,IRS2,PDK4,PDP1,PPARA,PPARGC1A,PRKAG2	ABCD2,ACACB,ACADL,ACADVL,ADIPOQ,AKT2,ANXA1,AVPR1A,CAV1,CNR1,DGAT2,DLD,EIF6,ELOVL5,ERLIN2,ETFBKMT,FABP3,GHSR,INS,INSIG1,INSIG2,IRS1,IRS2,MID1IP1,MLYCD,NR4A3,PANK2,PDHA1,PDHA2,PDK1,PDK2,PDK3,PDK4,PDP1,PDP2,PDPR,PPARA,PPARGC1A,PRKAG2,RGN,SIRT4,SNCA,TWIST1,WDTC1
GO Biological Process	GO:0019827	stem cell population maintenance	210	0.0137802	1	0.847612	1.50938	19.2132	29	139	0.028348	0.208633	25	78	135	hg38_n_B00190,hg38_n_B100401,hg38_n_B12696,hg38_n_B151966,hg38_n_B162523,hg38_n_B167576,hg38_n_B169937,hg38_n_B202580,hg38_n_B232186,hg38_n_B232935,hg38_n_B240337,hg38_n_B241830,hg38_n_B241873,hg38_n_B246935,hg38_n_B246962,hg38_n_B251082,hg38_n_B25406,hg38_n_B25579,hg38_n_B25681,hg38_n_B263757,hg38_n_B50946,hg38_n_B56229,hg38_n_B61425,hg38_n_B64520,hg38_n_B64641,hg38_n_B67994,hg38_n_B68064,hg38_n…	hg38_n_B00190,hg38_n_B05892,hg38_n_B05938,hg38_n_B08874,hg38_n_B100330,hg38_n_B100401,hg38_n_B108147,hg38_n_B114139,hg38_n_B11583,hg38_n_B11603,hg38_n_B12696,hg38_n_B13100,hg38_n_B13121,hg38_n_B13152,hg38_n_B132499,hg38_n_B13708,hg38_n_B13735,hg38_n_B139521,hg38_n_B143312,hg38_n_B143341,hg38_n_B143835,hg38_n_B145324,hg38_n_B145350,hg38_n_B146050,hg38_n_B146088,hg38_n_B148700,hg38_n_B148720,hg38_n…	CTR9,ELF5,EPAS1,FANCC,FOXP1,GATA2,JAG1,KIT,KLF10,LDB2,LIF,NIPBL,NOG,PELO,PRDM16,SALL1,SETD6,SIX2,SMAD2,SOX2,SOX4,SOX9,TBX3,VANGL2,ZFP36L2	ASPM,BCL9,BMPR1A,CDC73,CDH2,CTNNB1,CTR9,DLL1,DPPA4,EIF4E,ELF5,EOMES,EPAS1,ESRRB,FANCC,FGF10,FOXD3,FOXO1,FOXO3,FOXP1,FUT10,FZD7,GATA2,HES1,IGF2BP1,JAG1,KIT,KLF10,KLF4,LDB1,LDB2,LIF,LIG4,MCPH1,MED10,MED14,MED27,MED28,MED30,MED7,MTF2,NANOG,NIPBL,NKAP,NODAL,NOG,PBX1,PCM1,PELO,POLR2C,POLR2D,POLR2H,PRDM14,PRDM16,PROX1,PRRX1,RAF1,RBPJ,RIF1,SALL1,SALL4,SETD6,SFRP1,SIX2,SMAD2,SMAD4,SMC3,SOX2,SOX4,SOX9,SS1…
GO Biological Process	GO:0051017	actin filament bundle assembly	211	0.0139514	1	0.854078	2.04053	5.39076	11	39	0.0107527	0.282051	11	23	48	hg38_n_B01926,hg38_n_B167477,hg38_n_B172638,hg38_n_B173414,hg38_n_B199158,hg38_n_B218496,hg38_n_B244128,hg38_n_B39119,hg38_n_B42376,hg38_n_B95074,hg38_n_B99540	hg38_n_B01926,hg38_n_B01936,hg38_n_B108622,hg38_n_B108657,hg38_n_B108691,hg38_n_B123145,hg38_n_B139112,hg38_n_B139127,hg38_n_B144760,hg38_n_B167477,hg38_n_B167500,hg38_n_B172638,hg38_n_B173414,hg38_n_B188045,hg38_n_B188072,hg38_n_B193118,hg38_n_B199122,hg38_n_B199158,hg38_n_B20418,hg38_n_B20444,hg38_n_B207059,hg38_n_B207076,hg38_n_B207091,hg38_n_B218496,hg38_n_B218523,hg38_n_B242711,hg38_n_B24412…	ACTN1,ARRB1,CDC42,CUL3,DPYSL3,MYO1B,PAWR,PHACTR1,RHOD,SPIRE1,SWAP70	ACTN1,ADD2,ARRB1,BAIAP2,BAIAP2L1,CDC42,CUL3,DPYSL3,EPS8,FMN2,ITGB5,LCP1,MARCKS,MYO1B,PAWR,PHACTR1,PLS3,PTK2B,RHOD,SORBS1,SPIRE1,SRC,SWAP70
GO Biological Process	GO:0000398	mRNA splicing, via spliceosome	212	0.0140352	1	0.855155	1.47457	21.7013	32	157	0.0312805	0.203822	29	117	285	hg38_n_B02214,hg38_n_B06075,hg38_n_B06089,hg38_n_B10664,hg38_n_B151766,hg38_n_B177463,hg38_n_B178086,hg38_n_B180618,hg38_n_B180638,hg38_n_B189536,hg38_n_B200718,hg38_n_B212206,hg38_n_B220790,hg38_n_B22663,hg38_n_B229083,hg38_n_B231536,hg38_n_B233908,hg38_n_B239224,hg38_n_B252007,hg38_n_B253229,hg38_n_B253520,hg38_n_B256924,hg38_n_B28068,hg38_n_B37633,hg38_n_B37650,hg38_n_B37683,hg38_n_B65317,hg38…	hg38_n_B02021,hg38_n_B02088,hg38_n_B02097,hg38_n_B02155,hg38_n_B02214,hg38_n_B03152,hg38_n_B03868,hg38_n_B06075,hg38_n_B06089,hg38_n_B09166,hg38_n_B09243,hg38_n_B09263,hg38_n_B09924,hg38_n_B102161,hg38_n_B102180,hg38_n_B102223,hg38_n_B105887,hg38_n_B105937,hg38_n_B10631,hg38_n_B10664,hg38_n_B10931,hg38_n_B111608,hg38_n_B116465,hg38_n_B117355,hg38_n_B118079,hg38_n_B123747,hg38_n_B125010,hg38_n_B12…	AAR2,BUD13,CPSF2,CRNKL1,CWC27,DDX1,DDX20,DHX15,DHX35,DHX8,ENSG00000282246,ESRP2,FUS,HNRNPA0,HNRNPA3,HNRNPD,HSPA8,PABPC1,PRPF18,PRPF4B,RAVER2,RNF113B,SLU7,SMNDC1,SNRNP27,SNRPA1,SNRPF,SYF2,UBL5	AAR2,AQR,BCAS2,BUD13,CDC5L,CDK13,CELF1,CELF2,CELF4,CLNS1A,CPSF2,CRNKL1,CSTF2,CSTF2T,CSTF3,CTNNBL1,CWC15,CWC22,CWC27,DDX1,DDX20,DDX23,DHX15,DHX32,DHX35,DHX40,DHX8,DHX9,EFTUD2,ELAVL2,ENSG00000282246,ESRP2,FRG1,FUS,GCFC2,GEMIN8,GPATCH1,HNRNPA0,HNRNPA3,HNRNPC,HNRNPD,HNRNPH2,HSPA8,KDM1A,LSM5,LSM6,LSM8,LUC7L,LUC7L2,LUC7L3,MAGOHB,NCBP1,NCBP2L,PABPC1,PAPOLA,PCBP1,PDCD7,POLR2C,POLR2D,POLR2H,PPIH,PRMT7,PRP…
GO Biological Process	GO:0040007	growth	213	0.0141662	1	0.859084	1.27467	58.0543	74	420	0.0723363	0.17619	67	241	388	hg38_n_B01587,hg38_n_B01926,hg38_n_B02176,hg38_n_B03517,hg38_n_B101921,hg38_n_B121810,hg38_n_B12186,hg38_n_B126791,hg38_n_B12696,hg38_n_B149072,hg38_n_B151815,hg38_n_B151847,hg38_n_B157792,hg38_n_B160352,hg38_n_B161760,hg38_n_B166360,hg38_n_B167576,hg38_n_B168257,hg38_n_B16826,hg38_n_B16866,hg38_n_B172222,hg38_n_B172602,hg38_n_B180045,hg38_n_B184840,hg38_n_B188212,hg38_n_B188233,hg38_n_B191884,hg…	hg38_n_B00056,hg38_n_B00109,hg38_n_B01031,hg38_n_B01587,hg38_n_B01926,hg38_n_B01936,hg38_n_B02176,hg38_n_B02394,hg38_n_B02654,hg38_n_B02673,hg38_n_B02704,hg38_n_B03494,hg38_n_B03517,hg38_n_B09702,hg38_n_B09723,hg38_n_B101921,hg38_n_B102123,hg38_n_B103897,hg38_n_B104040,hg38_n_B10463,hg38_n_B108147,hg38_n_B108301,hg38_n_B111414,hg38_n_B112367,hg38_n_B112415,hg38_n_B112439,hg38_n_B114139,hg38_n_B11…	ALCAM,ANXA1,ARID2,ARID5B,BMPR1B,CDC42,CELA1,CHST11,CLIC4,CTR9,EFNA5,EMP1,ERBB4,ERCC2,FMN1,FOXL2,GAP43,GAS1,GATA3,GPD2,GRHL2,HOXD13,KDM5B,LGR6,LLPH,MSX2,MTPN,MYOD1,NDRG4,NINJ2,NIPBL,NRP2,PAK5,PAX7,PDE4D,PDLIM5,PLXNA1,POU4F2,PPP1R13L,RARB,RDH10,RRAGC,RXRA,SALL1,SEMA3A,SH3GL2,SLC3A2,SLIT1,SLIT3,SMAD2,SOCS5,SORBS2,SOX2,SOX9,SPRY1,SPTBN2,TAF8,TBX2,TGFB3,TGFBR2,THBS3,TXK,VANGL2,WDR48,WNT5A,WNT7B,ZFP36L1	ABL1,ADARB1,ADM,ADRA1A,AGTR2,ALCAM,ALKBH1,ANKRD11,ANXA1,APBA1,APOD,APP,AR,AREG,ARID2,ARID5B,ASPM,ATAD3A,ATF5,ATM,ATRX,AUTS2,BCL2,BCL9,BMP10,BMP4,BMPR1A,BMPR1B,BNC2,C3orf58,C9orf72,CCNB2,CDC42,CDKL3,CDKN1C,CELA1,CER1,CHRNA1,CHST11,CLIC4,CNTF,COBL,CPQ,CSF1,CTNNB1,CTR9,CYFIP2,DAG1,DCLK1,DHCR7,DLL1,EFNA5,EIF2AK4,EIF4H,EMP1,EN1,ENOX2,EPB41L5,ERBB4,ERBIN,ERCC2,ERCC6,EREG,ESR1,ETNK2,EVC,EYS,EZH2,FGF10,F…
GO Biological Process	GO:0070423	nucleotide-binding oligomerization domain containing signaling pathway	214	0.014223	1	0.858499	2.53211	2.76449	7	20	0.00684262	0.35	7	15	29	hg38_n_B106362,hg38_n_B110968,hg38_n_B170137,hg38_n_B215179,hg38_n_B232186,hg38_n_B241619,hg38_n_B82558	hg38_n_B106362,hg38_n_B106394,hg38_n_B110968,hg38_n_B111002,hg38_n_B112102,hg38_n_B131513,hg38_n_B131541,hg38_n_B150589,hg38_n_B150655,hg38_n_B16692,hg38_n_B170137,hg38_n_B200476,hg38_n_B203587,hg38_n_B215179,hg38_n_B232186,hg38_n_B241619,hg38_n_B40088,hg38_n_B82558,hg38_n_B82591,hg38_n_B95398	CYLD,MAP2K6,MAP3K7,NFKBIA,OTULIN,TNFAIP3,TRAF6	CASP8,CYLD,INAVA,IRGM,MAP2K6,MAP3K7,NFKBIA,OTULIN,RIPK2,TAB2,TAB3,TNFAIP3,TRAF6,UBC,UBE2N
GO Biological Process	GO:0007346	regulation of mitotic cell cycle	215	0.0142997	1	0.859111	1.25686	65.242	82	472	0.0801564	0.173729	77	328	641	hg38_n_B01926,hg38_n_B02214,hg38_n_B09618,hg38_n_B100401,hg38_n_B144741,hg38_n_B145851,hg38_n_B145887,hg38_n_B151535,hg38_n_B160352,hg38_n_B160855,hg38_n_B161760,hg38_n_B163906,hg38_n_B165002,hg38_n_B16649,hg38_n_B168426,hg38_n_B168457,hg38_n_B171685,hg38_n_B172875,hg38_n_B175377,hg38_n_B17686,hg38_n_B17723,hg38_n_B188599,hg38_n_B189951,hg38_n_B190859,hg38_n_B191315,hg38_n_B192145,hg38_n_B196997,…	hg38_n_B00067,hg38_n_B01150,hg38_n_B01926,hg38_n_B01936,hg38_n_B02214,hg38_n_B02302,hg38_n_B06359,hg38_n_B06388,hg38_n_B08372,hg38_n_B08435,hg38_n_B08722,hg38_n_B09618,hg38_n_B100330,hg38_n_B100401,hg38_n_B102033,hg38_n_B10380,hg38_n_B105261,hg38_n_B111608,hg38_n_B113889,hg38_n_B113980,hg38_n_B114371,hg38_n_B114951,hg38_n_B116436,hg38_n_B117735,hg38_n_B117767,hg38_n_B118079,hg38_n_B11826,hg38_n_B…	AFAP1L2,ANAPC4,ANXA1,BCL6,BUB3,CCND2,CCP110,CDC14A,CDC42,CDK4,CDK5RAP2,CEP57,CEP63,CEP78,CRADD,CTDSPL,CUL3,CYLD,DACT1,DAPK3,DTL,DUSP1,E2F8,ERCC2,FBXL7,FBXO31,FGFR1,FOXA1,FOXN3,GADD45GIP1,GAS1,H2AFY,HAUS1,HECW2,HMGA2,KCNH5,KIF14,LSM11,MAP2K6,MAP3K1,MEIS2,MKI67,MYO16,NABP1,NEK2,ORAOV1,PAK5,PHOX2B,PIN1,PLCB1,PRKCA,PSMD12,PSMD9,PSMG2,PTPN3,PTTG2,RAD51B,RAE1,RGCC,RNASEH2B,SETMAR,SLF2,SOX4,STAG1,STK24,…	ABL1,ACTR1A,AFAP1L2,AKAP9,ALMS1,ANAPC1,ANAPC4,ANAPC7,ANKRD17,ANKRD53,ANLN,ANXA1,APC,APP,ASCL1,ASNS,ATAD5,ATF2,ATM,ATRX,BCL2,BCL6,BID,BMP4,BMP7,BRD7,BRINP1,BRINP2,BRINP3,BTC,BTG2,BTG3,BTG4,BUB3,CARM1,CAV2,CCDC8,CCL2,CCND1,CCND2,CCP110,CDC14A,CDC16,CDC42,CDC45,CDC6,CDC7,CDC73,CDK1,CDK10,CDK11A,CDK13,CDK2AP2,CDK3,CDK4,CDK5RAP2,CDK5RAP3,CDK6,CDK8,CDKN1C,CDKN2B,CDT1,CENPE,CENPF,CENPJ,CEP135,CEP152,CEP…
GO Biological Process	GO:0045598	regulation of fat cell differentiation	216	0.0143403	1	0.857562	1.55918	16.0341	25	116	0.0244379	0.215517	23	70	115	hg38_n_B00190,hg38_n_B02921,hg38_n_B101921,hg38_n_B128389,hg38_n_B150825,hg38_n_B151535,hg38_n_B167819,hg38_n_B180045,hg38_n_B18761,hg38_n_B199222,hg38_n_B201968,hg38_n_B205533,hg38_n_B209778,hg38_n_B218496,hg38_n_B219139,hg38_n_B22282,hg38_n_B22375,hg38_n_B246962,hg38_n_B251082,hg38_n_B25406,hg38_n_B49428,hg38_n_B49514,hg38_n_B56229,hg38_n_B82558,hg38_n_B97727	hg38_n_B00190,hg38_n_B02921,hg38_n_B03345,hg38_n_B03377,hg38_n_B100134,hg38_n_B100249,hg38_n_B101921,hg38_n_B110393,hg38_n_B116361,hg38_n_B116389,hg38_n_B119506,hg38_n_B119562,hg38_n_B123889,hg38_n_B123914,hg38_n_B125996,hg38_n_B126021,hg38_n_B128369,hg38_n_B128389,hg38_n_B138967,hg38_n_B146050,hg38_n_B146088,hg38_n_B146630,hg38_n_B150712,hg38_n_B150738,hg38_n_B150825,hg38_n_B150890,hg38_n_B15096…	ARNTL,CMKLR1,DUSP10,FNDC5,GATA2,GATA3,INSIG1,JAG1,JDP2,KLF5,MEDAG,MSX2,PRDM16,PTPRQ,RUNX1T1,STK3,TAF8,TRIB2,TRIO,WNT5A,ZBTB7C,ZFP36L1,ZFP36L2	ADIG,ADIPOQ,ANKRD26,ARNTL,ASXL1,ASXL2,BBS12,BMP2,CARM1,CCDC3,CCDC71L,CEBPB,CMKLR1,CREB1,CREBL2,DUSP10,E2F1,ENPP1,FNDC5,FOXO1,FRZB,FTO,GATA2,GATA3,HES1,HTR2A,HTR2C,ID4,IL6,INS,INSIG1,JAG1,JDP2,KLF5,LEP,LMO3,MEDAG,MEX3C,MSX2,NOCT,PRDM16,PTPRQ,RORA,RUNX1T1,SFRP1,SFRP2,SH3PXD2B,SMAD3,SNAI2,STK3,TAF8,TGFB1I1,TMEM64,TRIB2,TRIO,TRPM4,TRPV4,VSTM2A,WIF1,WNT3A,WNT5A,WWTR1,XBP1,ZADH2,ZBTB7C,ZC3H12A,ZFP36L1,…
GO Biological Process	GO:0045766	positive regulation of angiogenesis	217	0.0146206	1	0.870296	1.5418	16.8634	26	122	0.0254154	0.213115	22	70	135	hg38_n_B06089,hg38_n_B06112,hg38_n_B09020,hg38_n_B115944,hg38_n_B165044,hg38_n_B171685,hg38_n_B17364,hg38_n_B178643,hg38_n_B196362,hg38_n_B197800,hg38_n_B200267,hg38_n_B200346,hg38_n_B205276,hg38_n_B222444,hg38_n_B223003,hg38_n_B23164,hg38_n_B241334,hg38_n_B24912,hg38_n_B267788,hg38_n_B267809,hg38_n_B47008,hg38_n_B49428,hg38_n_B49514,hg38_n_B56229,hg38_n_B68064,hg38_n_B70295	hg38_n_B03345,hg38_n_B03377,hg38_n_B06089,hg38_n_B06112,hg38_n_B09020,hg38_n_B102123,hg38_n_B10870,hg38_n_B111941,hg38_n_B111983,hg38_n_B112016,hg38_n_B112054,hg38_n_B112075,hg38_n_B114139,hg38_n_B115944,hg38_n_B115980,hg38_n_B116018,hg38_n_B120952,hg38_n_B121000,hg38_n_B121455,hg38_n_B121510,hg38_n_B127144,hg38_n_B127162,hg38_n_B127991,hg38_n_B132191,hg38_n_B137655,hg38_n_B143341,hg38_n_B144760,…	ANXA3,APLNR,BTG1,C5,CD34,CELA1,CYP1B1,ETS1,F3,FLT1,GATA2,GREM1,HDAC9,HMGA2,JAK1,KDR,PRKCA,RHOB,RUNX1,TGFBR2,THBS1,WNT5A	ABL1,ADM,ALOX12,ANGPT2,ANGPT4,ANXA3,APELA,APLNR,BTG1,C5,C6,CCBE1,CCL24,CD34,CD40,CELA1,CTSH,CXCL8,CYBB,CYP1B1,CYSLTR2,DLL1,ERAP1,ETS1,F3,FLT1,GATA2,GATA6,GHSR,GREM1,HDAC7,HDAC9,HGF,HIPK1,HIPK2,HMGA2,HSPB1,ISL1,JAK1,JCAD,KDR,MTDH,MYDGF,NFE2L2,NODAL,NOS3,NRP1,PDCL3,PLCG1,PPP1R16B,PRKCA,PRKCB,PRKD1,PTGIS,PTK2B,RHOB,RUNX1,SASH1,SEMA5A,SFRP2,SRPX2,TEK,TGFBR2,THBS1,TWIST1,VEGFA,VEGFC,WNT5A,XBP1,ZC3H12A
GO Biological Process	GO:0048589	developmental growth	218	0.0146486	1	0.867964	1.28784	52.8018	68	382	0.0664712	0.17801	61	214	343	hg38_n_B01587,hg38_n_B01926,hg38_n_B02176,hg38_n_B101921,hg38_n_B121810,hg38_n_B12186,hg38_n_B126791,hg38_n_B12696,hg38_n_B149072,hg38_n_B151815,hg38_n_B151847,hg38_n_B157792,hg38_n_B160352,hg38_n_B161760,hg38_n_B166360,hg38_n_B167576,hg38_n_B168257,hg38_n_B16826,hg38_n_B16866,hg38_n_B172602,hg38_n_B180045,hg38_n_B184840,hg38_n_B188212,hg38_n_B188233,hg38_n_B191884,hg38_n_B195798,hg38_n_B196362,h…	hg38_n_B00109,hg38_n_B01031,hg38_n_B01587,hg38_n_B01926,hg38_n_B01936,hg38_n_B02176,hg38_n_B02394,hg38_n_B02654,hg38_n_B02673,hg38_n_B02704,hg38_n_B09702,hg38_n_B09723,hg38_n_B101921,hg38_n_B103897,hg38_n_B104040,hg38_n_B10463,hg38_n_B108147,hg38_n_B108301,hg38_n_B111414,hg38_n_B112367,hg38_n_B112415,hg38_n_B112439,hg38_n_B114139,hg38_n_B11583,hg38_n_B11603,hg38_n_B118295,hg38_n_B118387,hg38_n_B1…	ALCAM,ANXA1,ARID2,ARID5B,BMPR1B,CDC42,CELA1,CHST11,CLIC4,CTR9,EFNA5,ERBB4,ERCC2,FMN1,FOXL2,GAP43,GAS1,GATA3,GPD2,GRHL2,HOXD13,KDM5B,LGR6,LLPH,MSX2,MTPN,MYOD1,NDRG4,NINJ2,NIPBL,NRP2,PAX7,PDE4D,PDLIM5,PLXNA1,POU4F2,PPP1R13L,RARB,RDH10,RXRA,SALL1,SEMA3A,SH3GL2,SLIT1,SLIT3,SMAD2,SORBS2,SOX2,SOX9,SPRY1,SPTBN2,TAF8,TBX2,TGFBR2,THBS3,TXK,VANGL2,WDR48,WNT5A,WNT7B,ZFP36L1	ABL1,ADARB1,ADM,ADRA1A,AGTR2,ALCAM,ALKBH1,ANKRD11,ANXA1,APBA1,APOD,APP,AR,AREG,ARID2,ARID5B,ASPM,ATF5,ATM,ATRX,AUTS2,BCL2,BCL9,BMP10,BMP4,BMPR1A,BMPR1B,BNC2,C3orf58,C9orf72,CDC42,CDKL3,CDKN1C,CELA1,CER1,CHRNA1,CHST11,CLIC4,COBL,CPQ,CSF1,CTNNB1,CTR9,CYFIP2,DAG1,DCLK1,DHCR7,DLL1,EFNA5,EIF2AK4,EIF4H,EN1,EPB41L5,ERBB4,ERCC2,ERCC6,EREG,ESR1,ETNK2,EVC,EYS,EZH2,FGF10,FGF7,FGFR2,FLRT1,FLRT3,FMN1,FOXC1,FO…
GO Biological Process	GO:0008544	epidermis development	219	0.0149395	1	0.881155	1.37366	32.7592	45	237	0.0439883	0.189873	38	150	401	hg38_n_B01186,hg38_n_B01926,hg38_n_B02176,hg38_n_B03435,hg38_n_B03517,hg38_n_B102307,hg38_n_B104719,hg38_n_B115770,hg38_n_B125300,hg38_n_B12696,hg38_n_B145851,hg38_n_B145887,hg38_n_B151815,hg38_n_B151847,hg38_n_B157412,hg38_n_B160352,hg38_n_B162790,hg38_n_B164162,hg38_n_B170907,hg38_n_B177812,hg38_n_B178799,hg38_n_B192892,hg38_n_B196524,hg38_n_B196600,hg38_n_B211803,hg38_n_B227344,hg38_n_B241830,…	hg38_n_B01169,hg38_n_B01186,hg38_n_B01247,hg38_n_B01261,hg38_n_B01296,hg38_n_B01926,hg38_n_B01936,hg38_n_B02132,hg38_n_B02176,hg38_n_B03077,hg38_n_B03435,hg38_n_B03494,hg38_n_B03517,hg38_n_B102287,hg38_n_B102307,hg38_n_B104719,hg38_n_B104790,hg38_n_B107095,hg38_n_B107160,hg38_n_B107182,hg38_n_B108691,hg38_n_B108704,hg38_n_B108727,hg38_n_B110393,hg38_n_B110428,hg38_n_B111002,hg38_n_B111013,hg38_n_…	ALX4,ANXA1,BNC1,CD109,CDC42,CELSR1,CLIC4,CLIC5,CYP26B1,DCT,EMP1,ERCC2,FGFR1,FOXE1,GRHL2,HOXC13,IGFBP5,INTU,JAG1,KAZN,KRT18,LAMA3,LDB2,OVOL2,PALLD,POU2F3,POU3F1,PPARA,SNAI1,SOSTDC1,SOX9,ST14,TP63,UGCG,VANGL2,WNT16,WNT5A,ZDHHC21	ABCA12,ADAM9,ALX4,ANXA1,APCDD1,ATOH1,ATP2A2,BCL11B,BCL2,BNC1,CAPN1,CASP3,CD109,CDC42,CDH3,CELSR1,CLIC4,CLIC5,CTGF,CTNNB1,CYP26B1,DCT,DKK1,DLL1,DSC3,DSG2,DSG3,DSG4,EDA,EDA2R,EDAR,EGFR,ELF3,EMP1,ERCC2,EREG,EVPL,FA2H,FABP5,FGF10,FGF7,FGFR1,FGFR2,FLNB,FOXE1,FOXQ1,FZD3,GJB5,GLI1,GNAS,GRHL2,GRHL3,GRXCR1,HDAC2,HES1,HOXC13,HRNR,IGFBP5,INHBA,INSR,INTU,IVL,JAG1,JAG2,KAZN,KLF4,KLK5,KRT10,KRT12,KRT17,KRT18,K…
GO Biological Process	GO:0045599	negative regulation of fat cell differentiation	220	0.0151904	1	0.891885	1.84154	7.60235	14	55	0.0136852	0.254545	12	30	46	hg38_n_B128389,hg38_n_B150825,hg38_n_B167819,hg38_n_B180045,hg38_n_B219139,hg38_n_B22282,hg38_n_B22375,hg38_n_B251082,hg38_n_B25406,hg38_n_B49428,hg38_n_B49514,hg38_n_B56229,hg38_n_B82558,hg38_n_B97727	hg38_n_B100134,hg38_n_B100249,hg38_n_B110393,hg38_n_B116361,hg38_n_B116389,hg38_n_B128369,hg38_n_B128389,hg38_n_B150825,hg38_n_B150890,hg38_n_B150966,hg38_n_B152161,hg38_n_B152262,hg38_n_B152302,hg38_n_B167819,hg38_n_B180045,hg38_n_B180063,hg38_n_B180108,hg38_n_B181944,hg38_n_B19288,hg38_n_B202097,hg38_n_B206412,hg38_n_B206438,hg38_n_B206451,hg38_n_B206514,hg38_n_B219139,hg38_n_B22282,hg38_n_B223…	ARNTL,GATA2,GATA3,INSIG1,JAG1,JDP2,MSX2,RUNX1T1,TRIB2,TRIO,WNT5A,ZFP36L2	ADIPOQ,ANKRD26,ARNTL,ASXL1,BBS12,E2F1,ENPP1,FOXO1,GATA2,GATA3,ID4,IL6,INSIG1,JAG1,JDP2,MSX2,RORA,RUNX1T1,SMAD3,TGFB1I1,TRIB2,TRIO,TRPV4,WNT3A,WNT5A,WWTR1,ZADH2,ZFP36L2,ZFPM1,ZFPM2
GO Biological Process	GO:0030326	embryonic limb morphogenesis	221	0.0153461	1	0.896949	1.45574	22.6688	33	164	0.0322581	0.201219	31	88	127	hg38_n_B145851,hg38_n_B145887,hg38_n_B147770,hg38_n_B147821,hg38_n_B149072,hg38_n_B151815,hg38_n_B151847,hg38_n_B170907,hg38_n_B176107,hg38_n_B201554,hg38_n_B202580,hg38_n_B204624,hg38_n_B222444,hg38_n_B22663,hg38_n_B23035,hg38_n_B232186,hg38_n_B236885,hg38_n_B240337,hg38_n_B240817,hg38_n_B28231,hg38_n_B31295,hg38_n_B37267,hg38_n_B37577,hg38_n_B46492,hg38_n_B49428,hg38_n_B49514,hg38_n_B62166,hg38…	hg38_n_B01850,hg38_n_B01871,hg38_n_B102161,hg38_n_B102180,hg38_n_B102223,hg38_n_B108691,hg38_n_B108704,hg38_n_B108727,hg38_n_B109349,hg38_n_B109373,hg38_n_B109394,hg38_n_B109424,hg38_n_B114419,hg38_n_B114434,hg38_n_B115980,hg38_n_B116018,hg38_n_B116173,hg38_n_B116234,hg38_n_B118295,hg38_n_B118387,hg38_n_B122946,hg38_n_B123012,hg38_n_B128431,hg38_n_B128514,hg38_n_B128535,hg38_n_B128541,hg38_n_B131…	ALX4,BCL2L11,CHD7,CHST11,CYP26B1,DYNC2H1,FBN2,FGF9,FGFR1,GREM1,GRHL2,HAND2,HOXD10,HOXD12,HOXD13,INTU,MAP3K20,MSX2,MYCN,MYH3,NIPBL,NOG,OSR1,RARB,RDH10,SALL1,TBX2,TBX3,TBX5,TP63,WNT5A	AFF3,ALDH1A2,ALX1,ALX4,BCL2L11,BMP4,BMP7,BMPR1A,C5orf42,CHD7,CHST11,CREBBP,CTNNB1,CYP26B1,DKK1,DLX5,DLX6,DYNC2H1,ECE1,EN1,FBN2,FGF9,FGFR1,FRAS1,GDF5,GLI2,GLI3,GNA12,GNAS,GPC3,GREM1,GRHL2,HAND2,HDAC2,HOXC10,HOXC11,HOXD10,HOXD12,HOXD13,IMPAD1,INTU,LEF1,LMBR1,LNPK,MAP3K20,MBNL1,MSX1,MSX2,MYCN,MYH3,NIPBL,NOG,OSR1,OSR2,PBX1,PITX1,PITX2,PRRX1,PTCH1,RARB,RDH10,RECK,ROR2,RPGRIP1L,RSPO2,RUNX2,SALL1,SALL4,…
GO Biological Process	GO:0000375	RNA splicing, via transesterification reactions	222	0.0153474	1	0.892983	1.46524	21.8395	32	158	0.0312805	0.202532	29	118	288	hg38_n_B02214,hg38_n_B06075,hg38_n_B06089,hg38_n_B10664,hg38_n_B151766,hg38_n_B177463,hg38_n_B178086,hg38_n_B180618,hg38_n_B180638,hg38_n_B189536,hg38_n_B200718,hg38_n_B212206,hg38_n_B220790,hg38_n_B22663,hg38_n_B229083,hg38_n_B231536,hg38_n_B233908,hg38_n_B239224,hg38_n_B252007,hg38_n_B253229,hg38_n_B253520,hg38_n_B256924,hg38_n_B28068,hg38_n_B37633,hg38_n_B37650,hg38_n_B37683,hg38_n_B65317,hg38…	hg38_n_B02021,hg38_n_B02088,hg38_n_B02097,hg38_n_B02155,hg38_n_B02214,hg38_n_B03152,hg38_n_B03868,hg38_n_B06075,hg38_n_B06089,hg38_n_B09166,hg38_n_B09243,hg38_n_B09263,hg38_n_B09924,hg38_n_B102161,hg38_n_B102180,hg38_n_B102223,hg38_n_B105887,hg38_n_B105937,hg38_n_B10631,hg38_n_B10664,hg38_n_B10931,hg38_n_B111608,hg38_n_B116465,hg38_n_B117355,hg38_n_B118079,hg38_n_B123747,hg38_n_B125010,hg38_n_B12…	AAR2,BUD13,CPSF2,CRNKL1,CWC27,DDX1,DDX20,DHX15,DHX35,DHX8,ENSG00000282246,ESRP2,FUS,HNRNPA0,HNRNPA3,HNRNPD,HSPA8,PABPC1,PRPF18,PRPF4B,RAVER2,RNF113B,SLU7,SMNDC1,SNRNP27,SNRPA1,SNRPF,SYF2,UBL5	AAR2,AQR,BCAS2,BUD13,CDC5L,CDK13,CELF1,CELF2,CELF4,CLNS1A,CPSF2,CRNKL1,CSTF2,CSTF2T,CSTF3,CTNNBL1,CWC15,CWC22,CWC27,DDX1,DDX20,DDX23,DHX15,DHX32,DHX35,DHX40,DHX8,DHX9,EFTUD2,ELAVL2,ENSG00000282246,ESRP2,FRG1,FUS,GCFC2,GEMIN8,GPATCH1,HNRNPA0,HNRNPA3,HNRNPC,HNRNPD,HNRNPH2,HSPA8,KDM1A,LSM5,LSM6,LSM8,LUC7L,LUC7L2,LUC7L3,MAGOHB,MPHOSPH10,NCBP1,NCBP2L,PABPC1,PAPOLA,PCBP1,PDCD7,POLR2C,POLR2D,POLR2H,PPIH…
GO Biological Process	GO:0044265	cellular macromolecule catabolic process	223	0.0155115	1	0.898485	1.23485	74.503	92	539	0.0899316	0.170686	93	399	854	hg38_n_B01795,hg38_n_B01894,hg38_n_B03589,hg38_n_B04113,hg38_n_B04684,hg38_n_B05114,hg38_n_B05456,hg38_n_B05850,hg38_n_B100098,hg38_n_B101158,hg38_n_B103023,hg38_n_B110484,hg38_n_B110968,hg38_n_B114695,hg38_n_B114749,hg38_n_B12066,hg38_n_B123191,hg38_n_B126167,hg38_n_B126189,hg38_n_B129790,hg38_n_B144623,hg38_n_B145095,hg38_n_B145784,hg38_n_B151766,hg38_n_B155755,hg38_n_B15938,hg38_n_B159592,hg38…	hg38_n_B00461,hg38_n_B00855,hg38_n_B01005,hg38_n_B01639,hg38_n_B01654,hg38_n_B01795,hg38_n_B01894,hg38_n_B02088,hg38_n_B02447,hg38_n_B03214,hg38_n_B03345,hg38_n_B03377,hg38_n_B03589,hg38_n_B04113,hg38_n_B04684,hg38_n_B04729,hg38_n_B04739,hg38_n_B05114,hg38_n_B05144,hg38_n_B05175,hg38_n_B05196,hg38_n_B05228,hg38_n_B05411,hg38_n_B05429,hg38_n_B05456,hg38_n_B05850,hg38_n_B06034,hg38_n_B08019,hg38_n_…	ANAPC4,ARNTL,ARRB1,ATXN3L,BUB3,C18orf25,CELA1,CUL3,CUL5,CYLD,DAB2IP,DENND3,DTL,EIF4B,ENSG00000256206,ENSG00000282246,ERLIN2,ETF1,EXOSC7,FAF1,FBXL18,FBXL2,FBXL7,FBXO15,FBXO31,FBXO4,FBXO9,FOXL2,HECTD3,HECW2,HMGB2,HNRNPD,KBTBD8,KIF14,KLHL25,KLHL3,LNX1,MGEA5,MVB12B,NBAS,NEDD4,NEDD4L,OMA1,PABPC1,PABPC4,PAN3,PARN,PCSK9,PELO,PINK1,PPP2CB,PPP2R2A,PRPF18,PSMD12,PSMD9,RNASEH2B,RNF144B,RNF165,RNF20,RNF38,RP…	ABTB2,ADAMTS7,ADAMTS9,AFG1L,AGO1,AGO4,AMER1,AMFR,ANAPC1,ANAPC4,ANAPC7,AP2B1,AP2S1,APC,ARNTL,ARRB1,ATE1,ATM,ATXN3L,BNIP3,BNIP3L,BTBD1,BTBD11,BTBD3,BTBD9,BUB3,C18orf25,C2orf40,CAPN2,CASP3,CASP8,CD2AP,CDC16,CDC34,CDK1,CECR2,CELA1,CHFR,CLN6,CLPP,CLTA,CNOT10,CNOT11,CNOT2,CNOT4,CNOT6,CNOT6L,CNOT7,CPVL,CRBN,CTNNB1,CTSC,CTSH,CTSL,CUL1,CUL2,CUL3,CUL4B,CUL5,CUL9,CYLD,DAB2IP,DCP1A,DCP2,DENND3,DERL2,DICER1,D…
GO Biological Process	GO:0032663	regulation of interleukin-2 production	224	0.0157489	1	0.908163	1.75384	9.12282	16	66	0.0156403	0.242424	13	30	52	hg38_n_B06231,hg38_n_B06255,hg38_n_B106362,hg38_n_B110968,hg38_n_B160352,hg38_n_B170137,hg38_n_B173427,hg38_n_B17364,hg38_n_B180045,hg38_n_B198980,hg38_n_B250473,hg38_n_B267788,hg38_n_B267809,hg38_n_B57059,hg38_n_B86517,hg38_n_B86596	hg38_n_B06154,hg38_n_B06177,hg38_n_B06200,hg38_n_B06231,hg38_n_B06255,hg38_n_B102940,hg38_n_B106362,hg38_n_B106394,hg38_n_B110968,hg38_n_B111002,hg38_n_B11186,hg38_n_B11203,hg38_n_B114434,hg38_n_B114471,hg38_n_B134522,hg38_n_B13501,hg38_n_B13958,hg38_n_B13981,hg38_n_B150589,hg38_n_B150655,hg38_n_B160338,hg38_n_B160352,hg38_n_B160395,hg38_n_B160424,hg38_n_B166033,hg38_n_B170137,hg38_n_B173427,hg38…	ANXA1,CD34,GATA3,IL20RB,MAP3K7,NAV3,PDE4B,PDE4D,PRNP,RPS3,RUNX1,TNFAIP3,TRAF6	ABL1,ANXA1,CARD11,CD34,CD83,CD86,GATA3,HAVCR2,HDAC7,IL17F,IL20RB,IRF4,MALT1,MAP3K7,NAV3,NR1H4,PDE4B,PDE4D,PRKCQ,PRNP,RIPK2,RPS3,RUNX1,SPTBN1,TNFAIP3,TNFSF4,TRAF6,VSIG4,VTCN1,XCL1
GO Biological Process	GO:0008285	negative regulation of cell proliferation	225	0.0158765	1	0.911453	1.21759	84.5934	103	612	0.100684	0.168301	96	373	656	hg38_n_B02176,hg38_n_B02214,hg38_n_B100401,hg38_n_B102421,hg38_n_B104719,hg38_n_B10664,hg38_n_B107836,hg38_n_B109525,hg38_n_B110968,hg38_n_B112614,hg38_n_B116777,hg38_n_B124802,hg38_n_B124848,hg38_n_B126943,hg38_n_B147870,hg38_n_B148669,hg38_n_B151535,hg38_n_B151966,hg38_n_B154225,hg38_n_B154251,hg38_n_B154956,hg38_n_B157412,hg38_n_B160098,hg38_n_B164620,hg38_n_B165153,hg38_n_B168257,hg38_n_B1685…	hg38_n_B00827,hg38_n_B01005,hg38_n_B01031,hg38_n_B01049,hg38_n_B01150,hg38_n_B02176,hg38_n_B02214,hg38_n_B02654,hg38_n_B02772,hg38_n_B03889,hg38_n_B04717,hg38_n_B05097,hg38_n_B100330,hg38_n_B100401,hg38_n_B101072,hg38_n_B101131,hg38_n_B102421,hg38_n_B102448,hg38_n_B102794,hg38_n_B102849,hg38_n_B102870,hg38_n_B103308,hg38_n_B104719,hg38_n_B104790,hg38_n_B10631,hg38_n_B10664,hg38_n_B107836,hg38_n_B…	ACVR1C,ADAMTS8,ARID2,ASPH,ATP5A1,BCL6,BMPR1B,BMPR2,BTG1,CAV1,CD109,CDH13,CTBP2,CUL5,CYP1B1,DAB2IP,DACH1,DDX20,DUSP10,EAF2,EEF1E1,EPHB1,ERBB4,ETS1,FBLN1,FBXO4,FERMT1,FNTB,GATA2,GATA3,GJA1,GREM1,IGFBP5,IL20RB,INSM1,INTU,JARID2,KLF10,KLF9,LIF,LRRC32,MARVELD3,MSX2,MXI1,MYO16,MYOD1,NDRG1,NDRG4,NELL1,NFIB,NOG,OPRM1,OSM,OVOL2,P3H2,PAWR,PEMT,PHOX2B,PPARGC1A,PRDM1,PRNP,PTH1R,PTN,PTPN14,RARB,RGCC,RUNX3,SFR…	A4GNT,ABI1,ACVR1C,ADAMTS1,ADAMTS8,ADARB1,ADCYAP1,ADGRB1,ADGRG1,ADIPOQ,ADM,ADRA1A,AGTR2,AIMP1,ALDH1A2,ANG,APC,APOD,APP,AR,ARG1,ARID2,ASPH,ATF2,ATF5,ATM,ATOH8,ATP5A1,ATP8A2,AXIN2,BAK1,BCHE,BCL11B,BCL2,BCL6,BMP2,BMP4,BMP5,BMP7,BMPR1B,BMPR2,BRD7,BRIP1,BTG1,BTG2,BTG3,BTG4,CASK,CASP3,CAV1,CAV2,CD109,CDC6,CDC73,CDH13,CDH5,CDK10,CDK6,CDKN1C,CDKN2B,CDKN2C,CDKN3,CEBPB,CER1,CLMN,CNOT7,COL18A1,COPS8,CPB2,CSK…
GO Biological Process	GO:0003143	embryonic heart tube morphogenesis	226	0.0158952	1	0.90849	1.881	6.91123	13	50	0.0127077	0.26	12	31	62	hg38_n_B117663,hg38_n_B12696,hg38_n_B202580,hg38_n_B232935,hg38_n_B240817,hg38_n_B251804,hg38_n_B35762,hg38_n_B36913,hg38_n_B47008,hg38_n_B49428,hg38_n_B49514,hg38_n_B79742,hg38_n_B95777	hg38_n_B110722,hg38_n_B110747,hg38_n_B114139,hg38_n_B117606,hg38_n_B117663,hg38_n_B126105,hg38_n_B12696,hg38_n_B128431,hg38_n_B128514,hg38_n_B147153,hg38_n_B147191,hg38_n_B167705,hg38_n_B185677,hg38_n_B188624,hg38_n_B19288,hg38_n_B20205,hg38_n_B202580,hg38_n_B202628,hg38_n_B202639,hg38_n_B225748,hg38_n_B232935,hg38_n_B240817,hg38_n_B244409,hg38_n_B244417,hg38_n_B251038,hg38_n_B251056,hg38_n_B2518…	ACVR1,BBS5,HAND1,HAND2,NDRG4,OVOL2,TBX2,TBX20,TBX3,TGFBR2,VANGL2,WNT5A	ACVR1,AHI1,BBS5,BBS7,CCDC39,DLL1,HAND1,HAND2,HES1,LBX1,MEF2C,MIB1,MICAL2,MKKS,NDRG4,NODAL,NPHP3,OVOL2,PKD2,RYR2,SHH,SMAD3,SMO,SOX17,TBX2,TBX20,TBX3,TGFBR2,VANGL2,WNT3A,WNT5A
GO Biological Process	GO:0072239	metanephric glomerulus vasculature development	227	0.0159976	1	0.910313	3.6173	1.1058	4	8	0.00391007	0.5	4	4	7	hg38_n_B110558,hg38_n_B17364,hg38_n_B23035,hg38_n_B67994	hg38_n_B110558,hg38_n_B110594,hg38_n_B17344,hg38_n_B17364,hg38_n_B22973,hg38_n_B23035,hg38_n_B23088,hg38_n_B67994	CD34,OSR1,PDGFRA,TCF21	CD34,OSR1,PDGFRA,TCF21
GO Biological Process	GO:0035878	nail development	227	0.0159976	1	0.910313	3.6173	1.1058	4	8	0.00391007	0.5	4	7	10	hg38_n_B196600,hg38_n_B242184,hg38_n_B37182,hg38_n_B97727	hg38_n_B196600,hg38_n_B203083,hg38_n_B242184,hg38_n_B250113,hg38_n_B37182,hg38_n_B37218,hg38_n_B63449,hg38_n_B97727	HOXC13,ITGA6,ITGB4,MSX2	HOXC13,ITGA6,ITGB4,MSX1,MSX2,PRKAB1,RSPO4
GO Biological Process	GO:0042994	cytoplasmic sequestering of transcription factor	227	0.0159976	1	0.910313	3.6173	1.1058	4	8	0.00391007	0.5	3	7	18	hg38_n_B04684,hg38_n_B189519,hg38_n_B189536,hg38_n_B215179	hg38_n_B04684,hg38_n_B101875,hg38_n_B122129,hg38_n_B129733,hg38_n_B189519,hg38_n_B189536,hg38_n_B215179,hg38_n_B71237	FAF1,MXI1,NFKBIA	FAF1,MDFI,MXI1,NFKBIA,PKD2,SRI,TMSB4X
GO Biological Process	GO:0060413	atrial septum morphogenesis	230	0.0160057	1	0.898894	2.71298	2.21159	6	16	0.0058651	0.375	6	12	16	hg38_n_B100401,hg38_n_B109867,hg38_n_B117663,hg38_n_B202580,hg38_n_B35762,hg38_n_B40221	hg38_n_B08133,hg38_n_B100330,hg38_n_B100401,hg38_n_B109867,hg38_n_B117606,hg38_n_B117663,hg38_n_B126105,hg38_n_B18371,hg38_n_B202580,hg38_n_B235809,hg38_n_B35762,hg38_n_B40221,hg38_n_B63169,hg38_n_B85711,hg38_n_B85753,hg38_n_B85820	ACVR1,BMPR2,HEY2,SOX4,TBX20,TBX5	ACVR1,BMPR2,CYR61,HEY2,ISL1,NSD2,SMO,SOX4,TBX20,TBX5,TGFB2,ZFPM1
GO Biological Process	GO:0030859	polarized epithelial cell differentiation	230	0.0160057	1	0.898894	2.71298	2.21159	6	16	0.0058651	0.375	4	9	16	hg38_n_B01926,hg38_n_B235630,hg38_n_B49428,hg38_n_B49514,hg38_n_B62166,hg38_n_B62237	hg38_n_B01926,hg38_n_B01936,hg38_n_B134522,hg38_n_B134735,hg38_n_B134769,hg38_n_B186378,hg38_n_B235580,hg38_n_B235630,hg38_n_B256703,hg38_n_B259167,hg38_n_B49428,hg38_n_B49461,hg38_n_B49514,hg38_n_B62166,hg38_n_B62193,hg38_n_B62237	CDC42,FOXF1,TP63,WNT5A	CAMSAP3,CDC42,DLG5,FOXF1,MSN,OPHN1,SYNE4,TP63,WNT5A
GO Biological Process	GO:0034248	regulation of cellular amide metabolic process	232	0.0160156	1	0.891697	1.31967	42.4349	56	307	0.054741	0.18241	60	229	461	hg38_n_B01795,hg38_n_B02485,hg38_n_B02727,hg38_n_B08578,hg38_n_B100401,hg38_n_B100842,hg38_n_B100870,hg38_n_B114385,hg38_n_B121043,hg38_n_B12175,hg38_n_B126646,hg38_n_B126791,hg38_n_B13346,hg38_n_B151766,hg38_n_B151815,hg38_n_B15938,hg38_n_B161760,hg38_n_B166360,hg38_n_B169885,hg38_n_B172602,hg38_n_B173427,hg38_n_B177944,hg38_n_B19068,hg38_n_B192145,hg38_n_B196524,hg38_n_B196997,hg38_n_B203493,hg…	hg38_n_B01795,hg38_n_B01850,hg38_n_B02485,hg38_n_B02525,hg38_n_B02727,hg38_n_B02740,hg38_n_B02748,hg38_n_B03214,hg38_n_B03345,hg38_n_B03377,hg38_n_B04249,hg38_n_B04268,hg38_n_B04985,hg38_n_B08133,hg38_n_B08578,hg38_n_B08644,hg38_n_B08856,hg38_n_B100024,hg38_n_B100330,hg38_n_B100401,hg38_n_B100842,hg38_n_B100870,hg38_n_B101089,hg38_n_B102073,hg38_n_B105887,hg38_n_B105937,hg38_n_B107802,hg38_n_B108…	ATF4,BARHL2,BPGM,CAPRIN1,CDK4,CIRBP,DAPK1,DAPK3,DDX1,DHFR,DTD2,EEF2,EFNA1,EIF3B,EIF4B,EIF6,ENSG00000203546,ETF1,GSAP,HIST1H3A,HIST1H4A,HIST1H4H,HNRNPD,IGFBP5,ITGA2,KBTBD8,KLHL25,LARP1,LARS2,LIMD1,MAEL,MRPS27,MTPN,MYCN,NCOR2,NUP54,PABPC1,PINK1,PRNP,PUM1,RAE1,RBM4B,RGS2,RPS14,RPS3,RXRA,SEPSECS,SESN2,SMAD2,SORL1,SOX4,SRP9,THBS1,TIGAR,TNRC6B,USP16,YTHDF1,ZFP36L1,ZFP36L2,ZNF706	AAAS,ACO1,AGO1,AGO2,AGO4,AKT2,ALKBH1,ANG,APP,ATF4,ATXN2,BANK1,BARHL2,BMP4,BOLL,BPGM,BTG2,C8orf88,CAPRIN1,CAPRIN2,CDK4,CDK5RAP1,CELF1,CELF4,CIRBP,CNOT10,CNOT11,CNOT2,CNOT6,CNOT6L,CNOT7,COA3,CPEB2,CPEB3,CPEB4,CSNK1E,CYR61,DAPK1,DAPK3,DAZL,DDX1,DDX3X,DHFR,DHX9,DICER1,DIO2,DNAJC1,DNAJC3,DROSHA,DTD1,DTD2,EEF2,EFNA1,EGFR,EIF1,EIF1B,EIF2A,EIF2AK2,EIF2AK3,EIF2AK4,EIF2B4,EIF2B5,EIF3B,EIF3C,EIF3D,EIF3H,EIF…
GO Biological Process	GO:0009199	ribonucleoside triphosphate metabolic process	233	0.0161843	1	0.897219	1.52927	17.0016	26	123	0.0254154	0.211382	26	97	239	hg38_n_B03731,hg38_n_B06112,hg38_n_B101746,hg38_n_B119134,hg38_n_B122896,hg38_n_B126646,hg38_n_B128068,hg38_n_B13234,hg38_n_B135675,hg38_n_B13577,hg38_n_B159214,hg38_n_B178086,hg38_n_B185559,hg38_n_B185577,hg38_n_B190185,hg38_n_B19865,hg38_n_B220790,hg38_n_B236885,hg38_n_B242184,hg38_n_B245829,hg38_n_B246776,hg38_n_B258475,hg38_n_B267723,hg38_n_B55477,hg38_n_B85962,hg38_n_B86039	hg38_n_B00727,hg38_n_B01364,hg38_n_B03731,hg38_n_B06112,hg38_n_B06129,hg38_n_B07347,hg38_n_B101746,hg38_n_B101768,hg38_n_B108147,hg38_n_B108246,hg38_n_B110393,hg38_n_B115200,hg38_n_B117888,hg38_n_B119134,hg38_n_B119679,hg38_n_B122896,hg38_n_B122912,hg38_n_B122946,hg38_n_B123980,hg38_n_B126646,hg38_n_B127071,hg38_n_B128068,hg38_n_B130109,hg38_n_B13234,hg38_n_B13289,hg38_n_B133132,hg38_n_B13557,hg3…	AK4,ATP5A1,ATP5O,BPGM,COA6,COX7B,CTPS1,ENO4,FIGNL1,GALK1,HK1,HKDC1,HSPA8,MOCOS,MOCS1,MOCS2,MYH3,NDUFB1,NDUFB4,NDUFB6,NDUFS4,NME7,PRKAG2,SLC25A13,UCK2,UQCRFS1	ADCYAP1,ADPGK,AFG1L,AK3,AK4,AK5,AK9,ALDOA,AMPD3,ATP1B1,ATP5A1,ATP5G3,ATP5I,ATP5J,ATP5L2,ATP5O,ATP6V0A4,ATP6V1B1,BID,BPGM,COA6,COX10,COX15,COX4I1,COX4I2,COX6B1,COX6C,COX7A2L,COX7B,COX7C,CTNS,CTPS1,CTPS2,DLD,ENO1,ENO4,ENPP1,FIGNL1,FXN,GALK1,GAPDH,GAPDHS,GPHN,HK1,HK2,HKDC1,HSPA8,ITPA,LDHA,LDHC,LRRK2,MBIP,MFN1,MOCOS,MOCS1,MOCS2,MOCS3,MSH2,MYH3,NDUFA10,NDUFA12,NDUFA4,NDUFAF1,NDUFB1,NDUFB10,NDUFB11,NDU…
GO Biological Process	GO:0043588	skin development	234	0.0162301	1	0.895913	1.40982	26.9538	38	195	0.0371457	0.194872	33	129	371	hg38_n_B01186,hg38_n_B01926,hg38_n_B02176,hg38_n_B03435,hg38_n_B03517,hg38_n_B104719,hg38_n_B115770,hg38_n_B124848,hg38_n_B125300,hg38_n_B12696,hg38_n_B157412,hg38_n_B160352,hg38_n_B162790,hg38_n_B166360,hg38_n_B170907,hg38_n_B178799,hg38_n_B196524,hg38_n_B196600,hg38_n_B241830,hg38_n_B241873,hg38_n_B242184,hg38_n_B251082,hg38_n_B254602,hg38_n_B260001,hg38_n_B265300,hg38_n_B28231,hg38_n_B37182,hg…	hg38_n_B01169,hg38_n_B01186,hg38_n_B01247,hg38_n_B01261,hg38_n_B01296,hg38_n_B01926,hg38_n_B01936,hg38_n_B02132,hg38_n_B02176,hg38_n_B03435,hg38_n_B03494,hg38_n_B03517,hg38_n_B05097,hg38_n_B102794,hg38_n_B102849,hg38_n_B102870,hg38_n_B104719,hg38_n_B104790,hg38_n_B108691,hg38_n_B108704,hg38_n_B108727,hg38_n_B111002,hg38_n_B111013,hg38_n_B114139,hg38_n_B114206,hg38_n_B115770,hg38_n_B118180,hg38_n_…	ALX4,ANXA1,CD109,CDC42,CELSR1,CLIC4,COL5A1,CYP26B1,ERCC2,FOXE1,HOXC13,IGFBP5,INTU,ITGA2,ITGA6,ITGB4,JAG1,KAZN,KRT18,LDB2,MET,PALLD,POU3F1,SNAI1,SOSTDC1,SOX9,ST14,TP63,VANGL2,WDR48,WNT16,WNT5A,ZDHHC21	ABCA12,ADAM9,ALOX12,ALOXE3,ALX4,ANXA1,APCDD1,ARRDC3,ASCL4,ASPRV1,ATP8A2,BCL11B,BCL2,CAPN1,CASP3,CD109,CDC42,CDH3,CELSR1,CLDN1,CLIC4,COL1A2,COL3A1,COL5A1,COL5A2,CTNNB1,CYP26B1,DHCR24,DKK1,DLL1,DSC3,DSG2,DSG3,DSG4,EDA,EDAR,EGFR,ERCC2,EREG,EVPL,FA2H,FGF10,FGF7,FGFR2,FLNB,FOXE1,FOXQ1,FRAS1,FZD3,GNAS,GRHL3,HDAC2,HOXC13,HRNR,IGFBP5,INHBA,INTU,ITGA2,ITGA3,ITGA6,ITGB4,IVL,JAG1,KAZN,KLK5,KRT10,KRT12,KRT17…
GO Biological Process	GO:0010564	regulation of cell cycle process	235	0.0164443	1	0.903879	1.23861	71.0474	88	514	0.0860215	0.171206	81	352	689	hg38_n_B01926,hg38_n_B02214,hg38_n_B02404,hg38_n_B09618,hg38_n_B100401,hg38_n_B102919,hg38_n_B145851,hg38_n_B145887,hg38_n_B145972,hg38_n_B160352,hg38_n_B160855,hg38_n_B165002,hg38_n_B165153,hg38_n_B16649,hg38_n_B168426,hg38_n_B168457,hg38_n_B16943,hg38_n_B171685,hg38_n_B172875,hg38_n_B175377,hg38_n_B17686,hg38_n_B17723,hg38_n_B188599,hg38_n_B190859,hg38_n_B191315,hg38_n_B192145,hg38_n_B196645,hg…	hg38_n_B01150,hg38_n_B01616,hg38_n_B01926,hg38_n_B01936,hg38_n_B01967,hg38_n_B02214,hg38_n_B02302,hg38_n_B02404,hg38_n_B02525,hg38_n_B03152,hg38_n_B04347,hg38_n_B06359,hg38_n_B06388,hg38_n_B08245,hg38_n_B08372,hg38_n_B08435,hg38_n_B08722,hg38_n_B09618,hg38_n_B100330,hg38_n_B100401,hg38_n_B102033,hg38_n_B102849,hg38_n_B102870,hg38_n_B102896,hg38_n_B102919,hg38_n_B10380,hg38_n_B104913,hg38_n_B10526…	ANAPC4,ANXA1,ATP2B4,BCL6,BUB3,C8orf4,CBX5,CCND2,CCP110,CDC14A,CDC42,CDK4,CDK5RAP2,CEP120,CEP57,CEP63,CEP78,CRADD,CTDSPL,CUL3,DAB2IP,DACH1,DACT1,DAPK3,DTL,DUSP1,E2F8,ERCC2,FBXL7,FBXO31,FGFR1,FOXN3,GPR3,H2AFY,HAUS1,HECW2,HMGA2,INSM1,KCNH5,KIF14,LIF,LSM11,MAX,MDM1,MKI67,MSX2,MYO16,NEK10,NEK2,ORAOV1,OSM,PHOX2B,PIN1,PKHD1,PLCB1,POU4F1,PRKCE,PSMD12,PSMD9,PSMG2,PTTG2,RAD51B,RAE1,RBBP8,RGCC,RMI2,RNASEH2B…	ACTR1A,AKAP9,AKT2,ALMS1,ANAPC1,ANAPC4,ANAPC7,ANKRD17,ANKRD53,ANLN,ANXA1,APAF1,APC,APP,ATAD5,ATF5,ATM,ATP2B4,ATRX,AXIN2,BCL2,BCL6,BID,BIN1,BIRC6,BMP4,BMP7,BRD7,BTC,BTG2,BUB3,C8orf4,CARM1,CAV2,CBX5,CCDC8,CCL2,CCND1,CCND2,CCP110,CDC14A,CDC16,CDC25A,CDC42,CDC45,CDC6,CDC7,CDC73,CDK1,CDK10,CDK13,CDK2AP2,CDK3,CDK4,CDK5R1,CDK5RAP2,CDK5RAP3,CDK6,CDKN1C,CDKN2B,CDT1,CENPE,CENPF,CENPJ,CEP120,CEP135,CEP152,CE…
GO Biological Process	GO:0060421	positive regulation of heart growth	236	0.0164901	1	0.902555	1.92923	6.22011	12	45	0.0117302	0.266667	11	25	34	hg38_n_B109867,hg38_n_B117663,hg38_n_B124906,hg38_n_B145851,hg38_n_B145887,hg38_n_B202580,hg38_n_B204624,hg38_n_B214894,hg38_n_B240817,hg38_n_B256924,hg38_n_B41162,hg38_n_B82843	hg38_n_B109867,hg38_n_B117606,hg38_n_B117663,hg38_n_B124906,hg38_n_B124928,hg38_n_B145851,hg38_n_B145887,hg38_n_B152161,hg38_n_B152262,hg38_n_B152302,hg38_n_B169717,hg38_n_B17937,hg38_n_B184699,hg38_n_B184732,hg38_n_B187255,hg38_n_B190598,hg38_n_B190677,hg38_n_B196968,hg38_n_B201404,hg38_n_B202028,hg38_n_B202580,hg38_n_B204624,hg38_n_B204692,hg38_n_B214863,hg38_n_B214894,hg38_n_B240817,hg38_n_B24…	AKAP6,BASP1,ERBB4,FGF9,FGFR1,HEY2,PIN1,TBX2,TBX20,TBX5,WNT2	ACACB,AKAP6,BASP1,BMP10,BMPR1A,CDK1,EDN1,ERBB4,FGF9,FGFR1,FGFR2,GATA6,GLI1,HEY2,IGF1,MEF2C,PIN1,PROX1,RBPJ,TBX2,TBX20,TBX5,WNT2,WT1,ZFPM2
GO Biological Process	GO:0006401	RNA catabolic process	237	0.0166551	1	0.907736	1.48797	19.4897	29	141	0.028348	0.205674	29	113	241	hg38_n_B03589,hg38_n_B101158,hg38_n_B110484,hg38_n_B12066,hg38_n_B144623,hg38_n_B151766,hg38_n_B168209,hg38_n_B171685,hg38_n_B173427,hg38_n_B177689,hg38_n_B180618,hg38_n_B180638,hg38_n_B196524,hg38_n_B205276,hg38_n_B207550,hg38_n_B218496,hg38_n_B226004,hg38_n_B22617,hg38_n_B230482,hg38_n_B235922,hg38_n_B25406,hg38_n_B260319,hg38_n_B30423,hg38_n_B48387,hg38_n_B70666,hg38_n_B85909,hg38_n_B88601,hg3…	hg38_n_B00461,hg38_n_B01654,hg38_n_B02088,hg38_n_B02447,hg38_n_B03214,hg38_n_B03345,hg38_n_B03377,hg38_n_B03589,hg38_n_B08856,hg38_n_B101158,hg38_n_B107802,hg38_n_B110484,hg38_n_B113889,hg38_n_B116484,hg38_n_B116537,hg38_n_B117355,hg38_n_B12066,hg38_n_B126708,hg38_n_B134008,hg38_n_B14046,hg38_n_B143776,hg38_n_B144623,hg38_n_B144651,hg38_n_B147343,hg38_n_B149027,hg38_n_B14982,hg38_n_B151495,hg38_n…	EIF4B,ENSG00000282246,ETF1,EXOSC7,HNRNPD,NBAS,PABPC1,PABPC4,PAN3,PARN,PELO,PPP2R2A,PRPF18,RNASEH2B,RPL13,RPL18,RPL31,RPLP1,RPS10,RPS12,RPS13,RPS14,RPS23,RPS25,RPS27,RPS3,TNKS1BP1,ZFP36L1,ZFP36L2	AGO1,AGO4,ATM,CNOT10,CNOT11,CNOT2,CNOT4,CNOT6,CNOT6L,CNOT7,DCP1A,DCP2,DROSHA,EDC3,EIF4B,EIF4E,ENSG00000282246,ERN1,ERN2,ETF1,EXOSC2,EXOSC7,HNRNPD,LIN28B,LSM5,LSM6,MAGOHB,MLH1,MRTO4,MTPAP,NBAS,NBDY,NCBP1,NOCT,NUDT16,OAS2,PABPC1,PABPC4,PAN3,PAPD4,PAPD5,PARN,PATL1,PDE12,PELO,PNPT1,PNRC2,POLR2D,POP1,PPP1R8,PPP2CA,PPP2R2A,PRPF18,RC3H1,RNASEH2B,RNASET2,RPL12,RPL13,RPL13A,RPL18,RPL18A,RPL19,RPL22,RPL23A…
GO Biological Process	GO:0003203	endocardial cushion morphogenesis	238	0.0170562	1	0.925693	2.06703	4.83786	10	35	0.00977517	0.285714	9	21	28	hg38_n_B117663,hg38_n_B240238,hg38_n_B240337,hg38_n_B240817,hg38_n_B241830,hg38_n_B241873,hg38_n_B254602,hg38_n_B35762,hg38_n_B47008,hg38_n_B97727	hg38_n_B103308,hg38_n_B115980,hg38_n_B116018,hg38_n_B117606,hg38_n_B117663,hg38_n_B146630,hg38_n_B18371,hg38_n_B187255,hg38_n_B198072,hg38_n_B240238,hg38_n_B240266,hg38_n_B240337,hg38_n_B240365,hg38_n_B240817,hg38_n_B241811,hg38_n_B241830,hg38_n_B241873,hg38_n_B241890,hg38_n_B247200,hg38_n_B250671,hg38_n_B250725,hg38_n_B250750,hg38_n_B254602,hg38_n_B255313,hg38_n_B35762,hg38_n_B46934,hg38_n_B4695…	ACVR1,MSX2,NOG,SNAI1,SOX9,TBX2,TBX20,TGFBR2,TMEM100	ACVR1,BMP2,BMP5,BMP7,BMPR1A,ISL1,MDM2,MSX1,MSX2,NOG,RBPJ,SMAD4,SNAI1,SNAI2,SOX9,TBX2,TBX20,TGFB2,TGFBR2,TMEM100,TWIST1
GO Biological Process	GO:0070884	regulation of calcineurin-NFAT signaling cascade	239	0.0170624	1	0.922155	3.01442	1.6587	5	12	0.00488759	0.416667	5	7	17	hg38_n_B102356,hg38_n_B16943,hg38_n_B214894,hg38_n_B250473,hg38_n_B44846	hg38_n_B102336,hg38_n_B102356,hg38_n_B145267,hg38_n_B145324,hg38_n_B145350,hg38_n_B16943,hg38_n_B201404,hg38_n_B214863,hg38_n_B214894,hg38_n_B250473,hg38_n_B44833,hg38_n_B44846	AKAP6,ATP2B4,LMCD1,PRNP,RCAN2	AKAP6,ATP2B4,IGF1,LMCD1,NRG1,PRNP,RCAN2
GO Biological Process	GO:0003223	ventricular compact myocardium morphogenesis	239	0.0170624	1	0.922155	3.01442	1.6587	5	12	0.00488759	0.416667	4	6	8	hg38_n_B147770,hg38_n_B147821,hg38_n_B210219,hg38_n_B240337,hg38_n_B36913	hg38_n_B147770,hg38_n_B147821,hg38_n_B162896,hg38_n_B162914,hg38_n_B187255,hg38_n_B210219,hg38_n_B210263,hg38_n_B240266,hg38_n_B240337,hg38_n_B240365,hg38_n_B36887,hg38_n_B36913	CHD7,LRP2,NOG,POU4F1	BMPR1A,CHD7,LRP2,NOG,POU4F1,TGFBR1
GO Biological Process	GO:0048638	regulation of developmental growth	241	0.0173428	1	0.929528	1.30719	44.3701	58	321	0.056696	0.180685	54	179	288	hg38_n_B08053,hg38_n_B08578,hg38_n_B104508,hg38_n_B109525,hg38_n_B109867,hg38_n_B117663,hg38_n_B120841,hg38_n_B121810,hg38_n_B123191,hg38_n_B124007,hg38_n_B124906,hg38_n_B13346,hg38_n_B145851,hg38_n_B145887,hg38_n_B147770,hg38_n_B147821,hg38_n_B151535,hg38_n_B168257,hg38_n_B16866,hg38_n_B172955,hg38_n_B17364,hg38_n_B17392,hg38_n_B183361,hg38_n_B18761,hg38_n_B188283,hg38_n_B189717,hg38_n_B196997,h…	hg38_n_B01780,hg38_n_B03542,hg38_n_B03560,hg38_n_B08053,hg38_n_B08070,hg38_n_B08578,hg38_n_B08644,hg38_n_B100473,hg38_n_B102123,hg38_n_B104490,hg38_n_B104508,hg38_n_B104536,hg38_n_B104564,hg38_n_B104591,hg38_n_B104613,hg38_n_B10463,hg38_n_B106582,hg38_n_B106640,hg38_n_B106708,hg38_n_B107095,hg38_n_B107160,hg38_n_B107182,hg38_n_B109424,hg38_n_B109525,hg38_n_B109867,hg38_n_B114139,hg38_n_B117206,hg…	AKAP6,BARHL2,BASP1,BCL2L11,BMPR2,CDH4,CDK4,CHD7,COLQ,CTTN,CXCL12,DSCAM,DUSP10,EFNA5,ERBB4,FGF9,FGFR1,FN1,GHR,GJA1,GPAM,HEY2,JARID2,LIMK1,LPAR3,MAEL,MYOD1,NEDD4L,NIPBL,NKX6-1,NOG,NRCAM,PIN1,PLAC8,PLCB1,PLXNA1,PLXNA2,POU4F2,RAI1,RIMS1,SEMA3A,SMURF1,STC2,STK3,SYT1,SYT2,TBX2,TBX20,TBX5,TGFBR2,WNT2,WNT5A,WWC1,ZFYVE27	ABL1,ACACB,ADRB2,ADRB3,AKAP6,APP,AR,ARX,ATP8A2,ATRN,BARHL2,BASP1,BCL11A,BCL2,BCL2L11,BMP10,BMP4,BMPR1A,BMPR2,CARM1,CAV3,CDH4,CDK1,CDK4,CDK5R1,CDKL3,CDKL5,CHD7,COLQ,CREB1,CSF1,CTDP1,CTTN,CXCL12,DCC,DIO3,DISC1,DLL1,DNM2,DRD2,DRD3,DSCAM,DUSP10,DUSP6,EDN1,EFNA5,EPHA7,EPPK1,ERBB4,FGF13,FGF20,FGF9,FGFR1,FGFR2,FN1,FOXC1,FSTL4,FTO,FXN,G6PD,GAL,GATA6,GDF5,GHR,GHRHR,GHSR,GJA1,GJD4,GLI1,GOLGA4,GPAM,GPR21,HE…
GO Biological Process	GO:0008360	regulation of cell shape	242	0.017878	1	0.954255	1.51693	17.1398	26	124	0.0254154	0.209677	24	87	142	hg38_n_B108462,hg38_n_B126289,hg38_n_B126334,hg38_n_B126943,hg38_n_B130394,hg38_n_B160352,hg38_n_B163906,hg38_n_B163940,hg38_n_B167731,hg38_n_B200544,hg38_n_B214728,hg38_n_B225532,hg38_n_B241948,hg38_n_B243196,hg38_n_B24872,hg38_n_B256351,hg38_n_B34297,hg38_n_B34327,hg38_n_B41492,hg38_n_B48437,hg38_n_B56330,hg38_n_B67994,hg38_n_B68064,hg38_n_B82843,hg38_n_B92703,hg38_n_B94474	hg38_n_B01150,hg38_n_B01364,hg38_n_B02431,hg38_n_B02536,hg38_n_B08722,hg38_n_B09544,hg38_n_B102123,hg38_n_B105261,hg38_n_B107802,hg38_n_B108462,hg38_n_B110179,hg38_n_B114419,hg38_n_B114434,hg38_n_B116361,hg38_n_B116389,hg38_n_B11691,hg38_n_B11707,hg38_n_B117692,hg38_n_B120952,hg38_n_B121643,hg38_n_B121677,hg38_n_B121702,hg38_n_B123582,hg38_n_B126115,hg38_n_B126133,hg38_n_B126270,hg38_n_B126289,hg…	ANXA1,ARHGAP15,CDC42EP3,CDC42EP4,COCH,CSNK1G1,CSNK1G3,DAPK3,DIAPH1,FN1,FYN,KDR,KIT,LIMD1,MKLN1,MYL12B,MYO10,PALM2,PALM2-AKAP2,PARVA,PLXNC1,PLXND1,PTN,SH3KBP1	ALDOA,ANXA1,ARAP1,ARHGAP15,ARHGAP18,ATP10A,BAIAP2,BAMBI,BRWD3,BVES,C21orf2,CCL2,CCL24,CDC42EP3,CDC42EP4,CDC42SE2,CDC7,CFDP1,COCH,CSNK1A1L,CSNK1E,CSNK1G1,CSNK1G3,DAG1,DAPK3,DIAPH1,DLC1,DLG1,EPB41,EPB41L3,EPB42,EPS8,ERMN,F2,FBLIM1,FERMT2,FGD3,FGD4,FGD5,FGR,FN1,FYN,GNA12,HEXB,ICAM1,IL6,KDR,KIT,LIMD1,MKLN1,MSN,MYH9,MYL12B,MYO10,PALM2,PALM2-AKAP2,PALMD,PARVA,PDPN,PHIP,PLEKHO1,PLXNC1,PLXND1,PRPF40A,PTK…
GO Biological Process	GO:0098727	maintenance of cell number	243	0.0182619	1	0.970734	1.47749	19.6279	29	142	0.028348	0.204225	25	80	137	hg38_n_B00190,hg38_n_B100401,hg38_n_B12696,hg38_n_B151966,hg38_n_B162523,hg38_n_B167576,hg38_n_B169937,hg38_n_B202580,hg38_n_B232186,hg38_n_B232935,hg38_n_B240337,hg38_n_B241830,hg38_n_B241873,hg38_n_B246935,hg38_n_B246962,hg38_n_B251082,hg38_n_B25406,hg38_n_B25579,hg38_n_B25681,hg38_n_B263757,hg38_n_B50946,hg38_n_B56229,hg38_n_B61425,hg38_n_B64520,hg38_n_B64641,hg38_n_B67994,hg38_n_B68064,hg38_n…	hg38_n_B00190,hg38_n_B05892,hg38_n_B05938,hg38_n_B08874,hg38_n_B100330,hg38_n_B100401,hg38_n_B108147,hg38_n_B114139,hg38_n_B11583,hg38_n_B11603,hg38_n_B12696,hg38_n_B127797,hg38_n_B127814,hg38_n_B13100,hg38_n_B13121,hg38_n_B13152,hg38_n_B132499,hg38_n_B13708,hg38_n_B13735,hg38_n_B139521,hg38_n_B143312,hg38_n_B143341,hg38_n_B143835,hg38_n_B145324,hg38_n_B145350,hg38_n_B146050,hg38_n_B146088,hg38_n…	CTR9,ELF5,EPAS1,FANCC,FOXP1,GATA2,JAG1,KIT,KLF10,LDB2,LIF,NIPBL,NOG,PELO,PRDM16,SALL1,SETD6,SIX2,SMAD2,SOX2,SOX4,SOX9,TBX3,VANGL2,ZFP36L2	ASPM,BCL9,BMPR1A,CDC73,CDH2,CTNNB1,CTR9,DLL1,DPPA4,EIF4E,ELF5,EOMES,EPAS1,ESRRB,EZH2,FANCC,FGF10,FOXD3,FOXO1,FOXO3,FOXP1,FUT10,FZD7,GATA2,HES1,IGF1,IGF2BP1,JAG1,KIT,KLF10,KLF4,LDB1,LDB2,LIF,LIG4,MCPH1,MED10,MED14,MED27,MED28,MED30,MED7,MTF2,NANOG,NIPBL,NKAP,NODAL,NOG,PBX1,PCM1,PELO,POLR2C,POLR2D,POLR2H,PRDM14,PRDM16,PROX1,PRRX1,RAF1,RBPJ,RIF1,SALL1,SALL4,SETD6,SFRP1,SIX2,SMAD2,SMAD4,SMC3,SOX2,SOX…
GO Biological Process	GO:0060491	regulation of cell projection assembly	243	0.0182619	1	0.970734	1.47749	19.6279	29	142	0.028348	0.204225	26	84	154	hg38_n_B01894,hg38_n_B01926,hg38_n_B02404,hg38_n_B124848,hg38_n_B126334,hg38_n_B13818,hg38_n_B13838,hg38_n_B139388,hg38_n_B209778,hg38_n_B218014,hg38_n_B219176,hg38_n_B224741,hg38_n_B230631,hg38_n_B232186,hg38_n_B238226,hg38_n_B241948,hg38_n_B24872,hg38_n_B254329,hg38_n_B55003,hg38_n_B58377,hg38_n_B64520,hg38_n_B67994,hg38_n_B68064,hg38_n_B82843,hg38_n_B92674,hg38_n_B95074,hg38_n_B97117,hg38_n_B9…	hg38_n_B01450,hg38_n_B01894,hg38_n_B01926,hg38_n_B01936,hg38_n_B02404,hg38_n_B08934,hg38_n_B09474,hg38_n_B09485,hg38_n_B100677,hg38_n_B100760,hg38_n_B107903,hg38_n_B107926,hg38_n_B117692,hg38_n_B117735,hg38_n_B117767,hg38_n_B118079,hg38_n_B119205,hg38_n_B119228,hg38_n_B120402,hg38_n_B120417,hg38_n_B120430,hg38_n_B120471,hg38_n_B122773,hg38_n_B122801,hg38_n_B122828,hg38_n_B124848,hg38_n_B126334,hg…	CAV1,CCP110,CDC42,CDC42EP3,CDC42EP4,CEP120,CYLD,DNM3,DOCK11,DPYSL3,GAP43,KIT,KLF5,MNS1,MYO10,PFN2,PODXL,RAP1GAP,SSH2,SYNE2,TAPT1,TBC1D7,TENM2,TGFB3,WASF2,ZMYND8	ADAMTS16,ANLN,APC,ARAP1,ATG5,ATP8B1,AUTS2,BCAS3,CAV1,CCP110,CCR7,CDC42,CDC42EP3,CDC42EP4,CEP120,CEP135,COBL,CROCC,CYLD,DCDC2,DNM2,DNM3,DOCK11,DPYSL3,EVL,F2RL1,FAM110C,FAM98A,FER,FMR1,FNBP1L,FRMD7,GAP43,GPM6A,HDAC4,HTT,ICAM1,KANK1,KCTD17,KIT,KLF5,MAP4,MNS1,MYO10,NCKAP1,NEURL1,NLGN1,NRP1,PFN2,PLD1,PLPPR5,PODXL,PPP1R16B,PPP1R9A,RAB17,RAC2,RALA,RAP1GAP,RDX,RHOG,RIPOR2,RP1,SAXO1,SEPT7,SEPT9,SH3YL1,SLI…
GO Biological Process	GO:0006614	SRP-dependent cotranslational protein targeting to membrane	245	0.0187174	1	0.986826	1.84411	7.04945	13	51	0.0127077	0.254902	13	46	92	hg38_n_B101158,hg38_n_B110484,hg38_n_B12066,hg38_n_B168209,hg38_n_B173427,hg38_n_B177689,hg38_n_B19068,hg38_n_B226004,hg38_n_B235922,hg38_n_B260319,hg38_n_B30423,hg38_n_B88601,hg38_n_B95358	hg38_n_B00461,hg38_n_B08856,hg38_n_B101158,hg38_n_B108081,hg38_n_B108101,hg38_n_B110484,hg38_n_B12066,hg38_n_B147343,hg38_n_B149027,hg38_n_B162979,hg38_n_B165692,hg38_n_B168209,hg38_n_B173427,hg38_n_B177689,hg38_n_B186393,hg38_n_B186471,hg38_n_B19068,hg38_n_B196826,hg38_n_B196833,hg38_n_B203138,hg38_n_B216586,hg38_n_B223134,hg38_n_B226004,hg38_n_B226054,hg38_n_B235922,hg38_n_B236661,hg38_n_B23811…	RPL13,RPL18,RPL31,RPLP1,RPS10,RPS12,RPS13,RPS14,RPS23,RPS25,RPS27,RPS3,SRP9	RPL12,RPL13,RPL13A,RPL18,RPL18A,RPL19,RPL22,RPL23A,RPL26,RPL27,RPL3,RPL31,RPL32,RPL34,RPL35A,RPL36,RPL37A,RPL38,RPL41,RPL5,RPL7,RPL9,RPLP0,RPLP1,RPS10,RPS12,RPS13,RPS14,RPS15,RPS20,RPS21,RPS23,RPS24,RPS25,RPS26,RPS27,RPS29,RPS3,RPS3A,RPSA,SEC61A1,SEC61B,SEC63,SRP14,SRP9,SSR3
GO Biological Process	GO:0001942	hair follicle development	246	0.0187561	1	0.98485	1.6364	11.6109	19	84	0.0185728	0.22619	16	50	73	hg38_n_B01926,hg38_n_B104719,hg38_n_B115770,hg38_n_B12696,hg38_n_B157412,hg38_n_B162790,hg38_n_B170907,hg38_n_B196600,hg38_n_B241830,hg38_n_B241873,hg38_n_B254602,hg38_n_B260001,hg38_n_B265300,hg38_n_B41567,hg38_n_B62166,hg38_n_B62237,hg38_n_B64520,hg38_n_B64641,hg38_n_B75154	hg38_n_B01926,hg38_n_B01936,hg38_n_B104719,hg38_n_B104790,hg38_n_B108691,hg38_n_B108704,hg38_n_B108727,hg38_n_B114206,hg38_n_B115770,hg38_n_B118180,hg38_n_B118269,hg38_n_B118295,hg38_n_B119613,hg38_n_B126105,hg38_n_B12696,hg38_n_B128431,hg38_n_B128514,hg38_n_B134924,hg38_n_B144857,hg38_n_B144875,hg38_n_B157412,hg38_n_B162790,hg38_n_B165357,hg38_n_B169203,hg38_n_B170907,hg38_n_B170935,hg38_n_B1837…	ALX4,CD109,CDC42,CELSR1,ERCC2,FOXE1,HOXC13,IGFBP5,INTU,LDB2,SNAI1,SOSTDC1,SOX9,TP63,VANGL2,ZDHHC21	ALX4,APCDD1,BCL2,CD109,CDC42,CELSR1,CTNNB1,DKK1,DSG4,EDA,EDAR,EGFR,ERCC2,FGF10,FGF7,FGFR2,FOXE1,FOXQ1,FZD3,GNAS,HDAC2,HOXC13,IGFBP5,INHBA,INTU,KRT17,LDB1,LDB2,LGR4,LGR5,LHX2,NF1,NSUN2,PDGFA,RBPJ,SHH,SMO,SNAI1,SOS1,SOSTDC1,SOX21,SOX9,SPINK5,TGFB2,TGM3,TNFRSF19,TP63,TRPC4AP,VANGL2,ZDHHC21
GO Biological Process	GO:1902742	apoptotic process involved in development	247	0.0188489	1	0.985715	2.41154	2.90272	7	21	0.00684262	0.333333	5	13	22	hg38_n_B176982,hg38_n_B25521,hg38_n_B25579,hg38_n_B31295,hg38_n_B79742,hg38_n_B97190,hg38_n_B97226	hg38_n_B08133,hg38_n_B101072,hg38_n_B176982,hg38_n_B221914,hg38_n_B25521,hg38_n_B25579,hg38_n_B31295,hg38_n_B31329,hg38_n_B31343,hg38_n_B31356,hg38_n_B40686,hg38_n_B51464,hg38_n_B64917,hg38_n_B73254,hg38_n_B79675,hg38_n_B79742,hg38_n_B93031,hg38_n_B93052,hg38_n_B97160,hg38_n_B97190,hg38_n_B97226	BCL2L11,HAND2,PPP2R1B,SIX3,SLIT3	BAK1,BCL2L11,CYR61,FZD5,HAND2,JAG2,LEF1,MEGF10,PPP2R1B,ROBO2,SIX3,SLIT2,SLIT3
GO Biological Process	GO:0035872	nucleotide-binding domain, leucine rich repeat containing receptor signaling pathway	247	0.0188489	1	0.985715	2.41154	2.90272	7	21	0.00684262	0.333333	7	16	30	hg38_n_B106362,hg38_n_B110968,hg38_n_B170137,hg38_n_B215179,hg38_n_B232186,hg38_n_B241619,hg38_n_B82558	hg38_n_B106362,hg38_n_B106394,hg38_n_B110968,hg38_n_B111002,hg38_n_B112102,hg38_n_B131513,hg38_n_B131541,hg38_n_B150589,hg38_n_B150655,hg38_n_B16692,hg38_n_B170137,hg38_n_B200476,hg38_n_B203264,hg38_n_B203587,hg38_n_B215179,hg38_n_B232186,hg38_n_B241619,hg38_n_B40088,hg38_n_B82558,hg38_n_B82591,hg38_n_B95398	CYLD,MAP2K6,MAP3K7,NFKBIA,OTULIN,TNFAIP3,TRAF6	CASP8,CYLD,INAVA,IRGM,MAP2K6,MAP3K7,NFKBIA,OTULIN,RIPK2,RNF34,TAB2,TAB3,TNFAIP3,TRAF6,UBC,UBE2N
GO Biological Process	GO:0060601	lateral sprouting from an epithelium	247	0.0188489	1	0.985715	2.41154	2.90272	7	21	0.00684262	0.333333	5	9	9	hg38_n_B12696,hg38_n_B240337,hg38_n_B265300,hg38_n_B49428,hg38_n_B49514,hg38_n_B62166,hg38_n_B62237	hg38_n_B12696,hg38_n_B134596,hg38_n_B134735,hg38_n_B190598,hg38_n_B190677,hg38_n_B240266,hg38_n_B240337,hg38_n_B240365,hg38_n_B265300,hg38_n_B265322,hg38_n_B32186,hg38_n_B32226,hg38_n_B49428,hg38_n_B49461,hg38_n_B49514,hg38_n_B62166,hg38_n_B62193,hg38_n_B62237,hg38_n_B85361,hg38_n_B85439,hg38_n_B85469	CELSR1,NOG,TP63,VANGL2,WNT5A	AR,CELSR1,FGF10,FGFR2,GLI2,NOG,TP63,VANGL2,WNT5A
GO Biological Process	GO:0030903	notochord development	247	0.0188489	1	0.985715	2.41154	2.90272	7	21	0.00684262	0.333333	5	11	18	hg38_n_B12175,hg38_n_B165286,hg38_n_B240337,hg38_n_B241830,hg38_n_B241873,hg38_n_B49428,hg38_n_B49514	hg38_n_B119205,hg38_n_B119228,hg38_n_B12175,hg38_n_B132938,hg38_n_B165286,hg38_n_B173476,hg38_n_B173504,hg38_n_B196022,hg38_n_B196968,hg38_n_B240266,hg38_n_B240337,hg38_n_B240365,hg38_n_B241811,hg38_n_B241830,hg38_n_B241873,hg38_n_B241890,hg38_n_B32186,hg38_n_B32226,hg38_n_B49428,hg38_n_B49461,hg38_n_B49514	CRB2,EFNA1,NOG,SOX9,WNT5A	COBL,COL2A1,CRB2,EFNA1,GLI1,GLI2,KDM6A,NOG,SOX9,WNT11,WNT5A
GO Biological Process	GO:0002753	cytoplasmic pattern recognition receptor signaling pathway	247	0.0188489	1	0.985715	2.41154	2.90272	7	21	0.00684262	0.333333	7	16	35	hg38_n_B106362,hg38_n_B110968,hg38_n_B170137,hg38_n_B215179,hg38_n_B232186,hg38_n_B241619,hg38_n_B82558	hg38_n_B106362,hg38_n_B106394,hg38_n_B110968,hg38_n_B111002,hg38_n_B112102,hg38_n_B131513,hg38_n_B131541,hg38_n_B150589,hg38_n_B150655,hg38_n_B16692,hg38_n_B170137,hg38_n_B200476,hg38_n_B203587,hg38_n_B215179,hg38_n_B232186,hg38_n_B241619,hg38_n_B250401,hg38_n_B40088,hg38_n_B82558,hg38_n_B82591,hg38_n_B95398	CYLD,MAP2K6,MAP3K7,NFKBIA,OTULIN,TNFAIP3,TRAF6	CASP8,CYLD,INAVA,IRGM,MAP2K6,MAP3K7,MAVS,NFKBIA,OTULIN,RIPK2,TAB2,TAB3,TNFAIP3,TRAF6,UBC,UBE2N
GO Biological Process	GO:0060537	muscle tissue development	252	0.0188952	1	0.968527	1.31538	41.0527	54	297	0.0527859	0.181818	49	167	283	hg38_n_B01587,hg38_n_B01926,hg38_n_B04684,hg38_n_B109867,hg38_n_B110558,hg38_n_B115718,hg38_n_B117663,hg38_n_B124848,hg38_n_B124906,hg38_n_B14137,hg38_n_B147770,hg38_n_B147821,hg38_n_B159612,hg38_n_B166360,hg38_n_B168257,hg38_n_B17765,hg38_n_B181338,hg38_n_B195798,hg38_n_B196947,hg38_n_B200267,hg38_n_B200346,hg38_n_B202206,hg38_n_B202580,hg38_n_B209778,hg38_n_B210219,hg38_n_B219139,hg38_n_B23035,…	hg38_n_B00855,hg38_n_B01031,hg38_n_B01587,hg38_n_B01926,hg38_n_B01936,hg38_n_B03762,hg38_n_B03802,hg38_n_B04644,hg38_n_B04684,hg38_n_B09702,hg38_n_B09723,hg38_n_B09874,hg38_n_B09924,hg38_n_B100719,hg38_n_B100760,hg38_n_B102123,hg38_n_B103308,hg38_n_B104374,hg38_n_B107802,hg38_n_B107903,hg38_n_B107926,hg38_n_B109023,hg38_n_B109117,hg38_n_B109145,hg38_n_B109867,hg38_n_B110558,hg38_n_B110594,hg38_n_…	ACVR1,ARID2,ATF3,CACYBP,CAV1,CDC42,CHD7,DCN,DMRTA2,EEF2,EYA2,FHOD3,FOS,FOXL2,HAND1,HEY2,HOXD10,KLF5,LMOD3,LRP2,MEOX2,MYL2,MYLK2,MYOD1,NDRG4,NEBL,NOG,OSR1,PAX5,PAX7,PDGFRA,PDLIM5,PHOX2B,POU4F1,PPP1R13L,PTCD2,RARB,RXRA,SORBS2,SOX9,STAC3,TBX2,TBX20,TBX3,TBX5,TCF21,TP63,WNT2,WNT5A	ACTN2,ACVR1,ADAMTS9,AGTR2,AKAP13,ALDH1A2,ANKRD33,ARID2,ATF3,ATG5,BCL9,BMP10,BMP2,BMP4,BMP5,BMP7,BMPR1A,BTG2,BVES,C3orf58,CACYBP,CAV1,CAV2,CAV3,CCNT2,CDC42,CDK1,CHD7,CHRNA1,COL11A1,COL19A1,COL3A1,CXADR,DCN,DLG1,DLL1,DLL4,DMRTA2,DNER,DSG2,EEF2,EGR2,ENSG00000282804,EOMES,EYA1,EYA2,FGFR2,FHL2,FHOD3,FLNB,FOS,FOXC1,FOXL2,FOXN2,FOXP2,GATA6,GPCPD1,GTF3C5,HAND1,HEG1,HEY2,HIVEP3,HLF,HLX,HOMER1,HOXD10,ISL1,…
GO Biological Process	GO:0097402	neuroblast migration	253	0.0190899	1	0.974643	7.2346	0.276449	2	2	0.00195503	1	1	1	1	hg38_n_B25521,hg38_n_B25579	hg38_n_B25521,hg38_n_B25579	SIX3	SIX3
GO Biological Process	GO:0098884	postsynaptic neurotransmitter receptor internalization	253	0.0190899	1	0.974643	7.2346	0.276449	2	2	0.00195503	1	1	1	1	hg38_n_B13818,hg38_n_B13838	hg38_n_B13818,hg38_n_B13838	DNM3	DNM3
GO Biological Process	GO:1900364	negative regulation of mRNA polyadenylation	253	0.0190899	1	0.974643	7.2346	0.276449	2	2	0.00195503	1	2	2	8	hg38_n_B163113,hg38_n_B167576	hg38_n_B163113,hg38_n_B167576	CTR9,RNF20	CTR9,RNF20
GO Biological Process	GO:0097026	dendritic cell dendrite assembly	253	0.0190899	1	0.974643	7.2346	0.276449	2	2	0.00195503	1	1	1	2	hg38_n_B112857,hg38_n_B112933	hg38_n_B112857,hg38_n_B112933	ARID1B	ARID1B
GO Biological Process	GO:0061452	retrotrapezoid nucleus neuron differentiation	253	0.0190899	1	0.974643	7.2346	0.276449	2	2	0.00195503	1	1	1	1	hg38_n_B67001,hg38_n_B67025	hg38_n_B67001,hg38_n_B67025	PHOX2B	PHOX2B
GO Biological Process	GO:0070885	negative regulation of calcineurin-NFAT signaling cascade	253	0.0190899	1	0.974643	7.2346	0.276449	2	2	0.00195503	1	2	2	4	hg38_n_B16943,hg38_n_B250473	hg38_n_B16943,hg38_n_B250473	ATP2B4,PRNP	ATP2B4,PRNP
GO Biological Process	GO:1902430	negative regulation of beta-amyloid formation	253	0.0190899	1	0.974643	7.2346	0.276449	2	2	0.00195503	1	2	2	7	hg38_n_B177944,hg38_n_B250473	hg38_n_B177944,hg38_n_B250473	PRNP,SORL1	PRNP,SORL1
GO Biological Process	GO:0097211	cellular response to gonadotropin-releasing hormone	253	0.0190899	1	0.974643	7.2346	0.276449	2	2	0.00195503	1	2	2	6	hg38_n_B268532,hg38_n_B69310	hg38_n_B268532,hg38_n_B69310	GNRHR,UMODL1	GNRHR,UMODL1
GO Biological Process	GO:2000830	positive regulation of parathyroid hormone secretion	253	0.0190899	1	0.974643	7.2346	0.276449	2	2	0.00195503	1	1	1	1	hg38_n_B145851,hg38_n_B145887	hg38_n_B145851,hg38_n_B145887	FGFR1	FGFR1
GO Biological Process	GO:2000707	positive regulation of dense core granule biogenesis	253	0.0190899	1	0.974643	7.2346	0.276449	2	2	0.00195503	1	2	2	2	hg38_n_B220859,hg38_n_B241334	hg38_n_B220859,hg38_n_B241334	CHGA,PRKCA	CHGA,PRKCA
GO Biological Process	GO:0061394	regulation of transcription from RNA polymerase II promoter in response to arsenic-containing substance	253	0.0190899	1	0.974643	7.2346	0.276449	2	2	0.00195503	1	2	2	2	hg38_n_B17765,hg38_n_B264639	hg38_n_B17765,hg38_n_B264639	ATF3,ATF4	ATF3,ATF4
GO Biological Process	GO:2001168	positive regulation of histone H2B ubiquitination	253	0.0190899	1	0.974643	7.2346	0.276449	2	2	0.00195503	1	2	2	4	hg38_n_B163113,hg38_n_B167576	hg38_n_B163113,hg38_n_B167576	CTR9,RNF20	CTR9,RNF20
GO Biological Process	GO:2000705	regulation of dense core granule biogenesis	253	0.0190899	1	0.974643	7.2346	0.276449	2	2	0.00195503	1	2	2	3	hg38_n_B220859,hg38_n_B241334	hg38_n_B220859,hg38_n_B241334	CHGA,PRKCA	CHGA,PRKCA
GO Biological Process	GO:1905595	regulation of low-density lipoprotein particle receptor binding	253	0.0190899	1	0.974643	7.2346	0.276449	2	2	0.00195503	1	2	2	2	hg38_n_B05114,hg38_n_B225127	hg38_n_B05114,hg38_n_B225127	ANXA2,PCSK9	ANXA2,PCSK9
GO Biological Process	GO:1902951	negative regulation of dendritic spine maintenance	253	0.0190899	1	0.974643	7.2346	0.276449	2	2	0.00195503	1	2	2	2	hg38_n_B108462,hg38_n_B250473	hg38_n_B108462,hg38_n_B250473	FYN,PRNP	FYN,PRNP
GO Biological Process	GO:1903465	positive regulation of mitotic cell cycle DNA replication	253	0.0190899	1	0.974643	7.2346	0.276449	2	2	0.00195503	1	1	1	1	hg38_n_B145851,hg38_n_B145887	hg38_n_B145851,hg38_n_B145887	FGFR1	FGFR1
GO Biological Process	GO:1902626	assembly of large subunit precursor of preribosome	253	0.0190899	1	0.974643	7.2346	0.276449	2	2	0.00195503	1	2	2	3	hg38_n_B224611,hg38_n_B253140	hg38_n_B224611,hg38_n_B253140	EIF6,RSL24D1	EIF6,RSL24D1
GO Biological Process	GO:0034230	enkephalin processing	253	0.0190899	1	0.974643	7.2346	0.276449	2	2	0.00195503	1	1	1	1	hg38_n_B251693,hg38_n_B251760	hg38_n_B251693,hg38_n_B251760	PCSK2	PCSK2
GO Biological Process	GO:0014028	notochord formation	253	0.0190899	1	0.974643	7.2346	0.276449	2	2	0.00195503	1	2	2	4	hg38_n_B12175,hg38_n_B165286	hg38_n_B12175,hg38_n_B165286	CRB2,EFNA1	CRB2,EFNA1
GO Biological Process	GO:0015827	tryptophan transport	253	0.0190899	1	0.974643	7.2346	0.276449	2	2	0.00195503	1	2	2	3	hg38_n_B172222,hg38_n_B175122	hg38_n_B172222,hg38_n_B175122	SLC36A4,SLC3A2	SLC36A4,SLC3A2
GO Biological Process	GO:0016185	synaptic vesicle budding from presynaptic endocytic zone membrane	253	0.0190899	1	0.974643	7.2346	0.276449	2	2	0.00195503	1	1	1	2	hg38_n_B13818,hg38_n_B13838	hg38_n_B13818,hg38_n_B13838	DNM3	DNM3
GO Biological Process	GO:0007225	patched ligand maturation	253	0.0190899	1	0.974643	7.2346	0.276449	2	2	0.00195503	1	1	1	1	hg38_n_B18784,hg38_n_B18823	hg38_n_B18784,hg38_n_B18823	DISP1	DISP1
GO Biological Process	GO:0007037	vacuolar phosphate transport	253	0.0190899	1	0.974643	7.2346	0.276449	2	2	0.00195503	1	1	1	1	hg38_n_B145851,hg38_n_B145887	hg38_n_B145851,hg38_n_B145887	FGFR1	FGFR1
GO Biological Process	GO:0003218	cardiac left ventricle formation	253	0.0190899	1	0.974643	7.2346	0.276449	2	2	0.00195503	1	2	2	2	hg38_n_B202580,hg38_n_B95777	hg38_n_B202580,hg38_n_B95777	HAND1,TBX5	HAND1,TBX5
GO Biological Process	GO:0003226	right ventricular compact myocardium morphogenesis	253	0.0190899	1	0.974643	7.2346	0.276449	2	2	0.00195503	1	1	1	1	hg38_n_B147770,hg38_n_B147821	hg38_n_B147770,hg38_n_B147821	CHD7	CHD7
GO Biological Process	GO:0021723	medullary reticular formation development	253	0.0190899	1	0.974643	7.2346	0.276449	2	2	0.00195503	1	1	1	1	hg38_n_B67001,hg38_n_B67025	hg38_n_B67001,hg38_n_B67025	PHOX2B	PHOX2B
GO Biological Process	GO:0031268	pseudopodium organization	253	0.0190899	1	0.974643	7.2346	0.276449	2	2	0.00195503	1	2	2	3	hg38_n_B12264,hg38_n_B17212	hg38_n_B12264,hg38_n_B17212	RAB25,SRGAP2	RAB25,SRGAP2
GO Biological Process	GO:0043456	regulation of pentose-phosphate shunt	253	0.0190899	1	0.974643	7.2346	0.276449	2	2	0.00195503	1	2	2	5	hg38_n_B126646,hg38_n_B192145	hg38_n_B126646,hg38_n_B192145	BPGM,TIGAR	BPGM,TIGAR
GO Biological Process	GO:0048894	efferent axon development in a lateral line nerve	253	0.0190899	1	0.974643	7.2346	0.276449	2	2	0.00195503	1	1	1	1	hg38_n_B67001,hg38_n_B67025	hg38_n_B67001,hg38_n_B67025	PHOX2B	PHOX2B
GO Biological Process	GO:0048925	lateral line system development	253	0.0190899	1	0.974643	7.2346	0.276449	2	2	0.00195503	1	1	1	2	hg38_n_B67001,hg38_n_B67025	hg38_n_B67001,hg38_n_B67025	PHOX2B	PHOX2B
GO Biological Process	GO:0060465	pharynx development	253	0.0190899	1	0.974643	7.2346	0.276449	2	2	0.00195503	1	2	2	2	hg38_n_B162790,hg38_n_B240817	hg38_n_B162790,hg38_n_B240817	FOXE1,TBX2	FOXE1,TBX2
GO Biological Process	GO:0038110	interleukin-2-mediated signaling pathway	253	0.0190899	1	0.974643	7.2346	0.276449	2	2	0.00195503	1	1	1	4	hg38_n_B06089,hg38_n_B06112	hg38_n_B06089,hg38_n_B06112	JAK1	JAK1
GO Biological Process	GO:0032483	regulation of Rab protein signal transduction	253	0.0190899	1	0.974643	7.2346	0.276449	2	2	0.00195503	1	2	2	4	hg38_n_B165286,hg38_n_B264722	hg38_n_B165286,hg38_n_B264722	DENND1A,SGSM3	DENND1A,SGSM3
GO Biological Process	GO:0033301	cell cycle comprising mitosis without cytokinesis	253	0.0190899	1	0.974643	7.2346	0.276449	2	2	0.00195503	1	1	1	1	hg38_n_B168426,hg38_n_B168457	hg38_n_B168426,hg38_n_B168457	E2F8	E2F8
GO Biological Process	GO:0034231	islet amyloid polypeptide processing	253	0.0190899	1	0.974643	7.2346	0.276449	2	2	0.00195503	1	1	1	1	hg38_n_B251693,hg38_n_B251760	hg38_n_B251693,hg38_n_B251760	PCSK2	PCSK2
GO Biological Process	GO:0044057	regulation of system process	288	0.0191654	1	0.859582	1.23769	67.8683	84	491	0.0821114	0.171079	78	294	505	hg38_n_B05603,hg38_n_B06231,hg38_n_B06255,hg38_n_B06715,hg38_n_B102421,hg38_n_B103109,hg38_n_B10664,hg38_n_B109525,hg38_n_B109867,hg38_n_B112614,hg38_n_B116649,hg38_n_B116695,hg38_n_B116716,hg38_n_B120877,hg38_n_B121810,hg38_n_B124364,hg38_n_B124848,hg38_n_B126791,hg38_n_B12847,hg38_n_B138516,hg38_n_B142757,hg38_n_B145851,hg38_n_B145887,hg38_n_B147870,hg38_n_B15938,hg38_n_B165572,hg38_n_B167994,h…	hg38_n_B00727,hg38_n_B01031,hg38_n_B01850,hg38_n_B01871,hg38_n_B02525,hg38_n_B02536,hg38_n_B03345,hg38_n_B03377,hg38_n_B03762,hg38_n_B03802,hg38_n_B05603,hg38_n_B05691,hg38_n_B06154,hg38_n_B06177,hg38_n_B06200,hg38_n_B06231,hg38_n_B06255,hg38_n_B06660,hg38_n_B06715,hg38_n_B07043,hg38_n_B101601,hg38_n_B102421,hg38_n_B102448,hg38_n_B103109,hg38_n_B103133,hg38_n_B10664,hg38_n_B10722,hg38_n_B108264,h…	ACPP,ADRA1B,ADRA1D,ADRA2A,AKAP6,ASPH,ATP2B2,ATP2B3,ATP2B4,AVPR1A,BMPR2,CACNG5,CALCA,CALCRL,CAV1,CCK,CHGA,CHRM1,CHRM2,CTTN,CYP2J2,DAPK3,DCANP1,DOCK4,EDNRB,EPAS1,FGFR1,FOXL2,GCH1,GJA1,GLRA1,GLRX3,GRIN2A,GTF2IRD1,HAND2,HEY2,HIP1R,HRH2,IGFBP5,ITGA2,JARID2,KCND3,KCNE5,KCNIP1,KCNJ2,KCNN2,KIT,LMCD1,MLIP,MTPN,MYL2,MYLK2,NOS1,NOS1AP,NPFF,NPVF,OPRM1,PARD3,PBX3,PDE4B,PDE4D,PHOX2B,PIN1,PPARGC1A,PRKCA,PTGER3,…	ABCB4,ABCC9,ABCG8,ACPP,ADA,ADIPOQ,ADM,ADRA1A,ADRA1B,ADRA1D,ADRA2A,ADRA2C,ADRB2,AGTR1,AGTR2,AKAP13,AKAP6,AKAP9,ANK2,APLN,ARHGAP42,ASIC2,ASPH,ATP1A1,ATP1B1,ATP1B3,ATP2A2,ATP2B1,ATP2B2,ATP2B3,ATP2B4,AVPR1A,BMP10,BMP6,BMPR2,CACNA1B,CACNA1D,CACNA2D1,CACNA2D3,CACNB1,CACNB2,CACNB3,CACNB4,CACNG1,CACNG2,CACNG3,CACNG4,CACNG5,CALCA,CALCRL,CALM1,CALM2,CALM3,CAMK2B,CAMK2D,CAMK2G,CARTPT,CASQ2,CASR,CAV1,CAV3,CC…
GO Biological Process	GO:0032006	regulation of TOR signaling	289	0.0192932	1	0.862321	1.68477	10.0904	17	73	0.0166178	0.232877	16	49	88	hg38_n_B02485,hg38_n_B03517,hg38_n_B102919,hg38_n_B103023,hg38_n_B114883,hg38_n_B128068,hg38_n_B153691,hg38_n_B167819,hg38_n_B230149,hg38_n_B248231,hg38_n_B43309,hg38_n_B45036,hg38_n_B70804,hg38_n_B84235,hg38_n_B84904,hg38_n_B99540,hg38_n_B99575	hg38_n_B01695,hg38_n_B02485,hg38_n_B03494,hg38_n_B03517,hg38_n_B101972,hg38_n_B102849,hg38_n_B102870,hg38_n_B102896,hg38_n_B102919,hg38_n_B103023,hg38_n_B106259,hg38_n_B108184,hg38_n_B108203,hg38_n_B109023,hg38_n_B111689,hg38_n_B111724,hg38_n_B111769,hg38_n_B114419,hg38_n_B114434,hg38_n_B114883,hg38_n_B125996,hg38_n_B126021,hg38_n_B128068,hg38_n_B133172,hg38_n_B133907,hg38_n_B133927,hg38_n_B14246…	ARNTL,CLEC16A,DEPTOR,FBXO9,GOLPH3,GPAT3,MIOS,PKHD1,RHEB,RICTOR,RNF152,RRAGC,SEC13,SESN2,SH3BP4,TBC1D7	AKT3,ARAF,ARNTL,ATM,C12orf66,C9orf72,CLEC16A,DEPDC5,DEPTOR,EPM2A,FAM83D,FBXO9,FNIP1,GNA12,GOLPH3,GPAT3,HTR6,ITFG2,LARS,LEP,MAPKAPK5,MIOS,MTM1,PKHD1,PREX1,PREX2,RHEB,RICTOR,RNF152,ROS1,RPTOR,RRAGB,RRAGC,RRAGD,SEC13,SEH1L,SESN1,SESN2,SESN3,SH3BP4,SLC38A9,SPAAR,TBC1D7,TBCK,TMEM127,TTI1,UBR1,UBR2,WDR59
GO Biological Process	GO:0001947	heart looping	290	0.0195903	1	0.872578	1.88729	6.35833	12	46	0.0117302	0.26087	11	28	57	hg38_n_B117663,hg38_n_B12696,hg38_n_B202580,hg38_n_B232935,hg38_n_B240817,hg38_n_B251804,hg38_n_B36913,hg38_n_B47008,hg38_n_B49428,hg38_n_B49514,hg38_n_B79742,hg38_n_B95777	hg38_n_B110722,hg38_n_B110747,hg38_n_B114139,hg38_n_B117606,hg38_n_B117663,hg38_n_B126105,hg38_n_B12696,hg38_n_B128431,hg38_n_B128514,hg38_n_B147153,hg38_n_B147191,hg38_n_B167705,hg38_n_B185677,hg38_n_B188624,hg38_n_B19288,hg38_n_B202580,hg38_n_B202628,hg38_n_B202639,hg38_n_B225748,hg38_n_B232935,hg38_n_B240817,hg38_n_B244409,hg38_n_B244417,hg38_n_B251038,hg38_n_B251056,hg38_n_B251804,hg38_n_B369…	BBS5,HAND1,HAND2,NDRG4,OVOL2,TBX2,TBX20,TBX3,TGFBR2,VANGL2,WNT5A	AHI1,BBS5,BBS7,CCDC39,DLL1,HAND1,HAND2,LBX1,MEF2C,MIB1,MICAL2,MKKS,NDRG4,NODAL,NPHP3,OVOL2,PKD2,SHH,SMAD3,SMO,SOX17,TBX2,TBX20,TBX3,TGFBR2,VANGL2,WNT3A,WNT5A
GO Biological Process	GO:2001238	positive regulation of extrinsic apoptotic signaling pathway	290	0.0195903	1	0.872578	1.88729	6.35833	12	46	0.0117302	0.26087	10	27	50	hg38_n_B04684,hg38_n_B124848,hg38_n_B151535,hg38_n_B176982,hg38_n_B17765,hg38_n_B223003,hg38_n_B232186,hg38_n_B234787,hg38_n_B234822,hg38_n_B256351,hg38_n_B71900,hg38_n_B71950	hg38_n_B04684,hg38_n_B08104,hg38_n_B118180,hg38_n_B118269,hg38_n_B118295,hg38_n_B124848,hg38_n_B132238,hg38_n_B139112,hg38_n_B139127,hg38_n_B139151,hg38_n_B146050,hg38_n_B146088,hg38_n_B151535,hg38_n_B151577,hg38_n_B172927,hg38_n_B176982,hg38_n_B17765,hg38_n_B183183,hg38_n_B187408,hg38_n_B223003,hg38_n_B223044,hg38_n_B223090,hg38_n_B223110,hg38_n_B232186,hg38_n_B234787,hg38_n_B234804,hg38_n_B2348…	ATF3,BMPR1B,CAV1,CYLD,DAPK3,FAF1,PPP2R1B,STK3,THBS1,WWOX	AGTR2,ATF3,BCL10,BID,BMPR1B,CAV1,CTNNA1,CYLD,DAPK3,FADD,FAF1,FAS,INHBA,MAL,NF1,PAK2,PMAIP1,PPP2R1B,RET,RIPK1,SFRP1,SRPX,STK3,THBS1,TIMP3,WWOX,ZSWIM2
GO Biological Process	GO:0007423	sensory organ development	292	0.0200681	1	0.887736	1.2237	74.3648	91	538	0.0889541	0.169145	85	326	513	hg38_n_B00190,hg38_n_B02176,hg38_n_B02921,hg38_n_B03242,hg38_n_B102307,hg38_n_B107836,hg38_n_B108062,hg38_n_B109867,hg38_n_B124906,hg38_n_B125300,hg38_n_B126943,hg38_n_B12696,hg38_n_B128389,hg38_n_B138595,hg38_n_B145851,hg38_n_B145887,hg38_n_B147770,hg38_n_B147821,hg38_n_B149072,hg38_n_B151815,hg38_n_B151847,hg38_n_B166360,hg38_n_B167317,hg38_n_B16866,hg38_n_B16943,hg38_n_B173558,hg38_n_B180045,h…	hg38_n_B00190,hg38_n_B00435,hg38_n_B01850,hg38_n_B01871,hg38_n_B01991,hg38_n_B02021,hg38_n_B02132,hg38_n_B02176,hg38_n_B02921,hg38_n_B03242,hg38_n_B03716,hg38_n_B04347,hg38_n_B06456,hg38_n_B08934,hg38_n_B09474,hg38_n_B09485,hg38_n_B09702,hg38_n_B09723,hg38_n_B09874,hg38_n_B09924,hg38_n_B101072,hg38_n_B101266,hg38_n_B101972,hg38_n_B102123,hg38_n_B102287,hg38_n_B102307,hg38_n_B102381,hg38_n_B102794…	ADAMTS18,ALDH1A3,ARL6,ATP2B4,BCL2L11,BFSP1,BMPR1B,BMPR2,CDK4,CELSR1,CHD7,CHRDL1,CLIC4,CLIC5,COL4A1,COL5A1,COL8A1,COL8A2,CYP1B1,CYP26B1,DCANP1,DSCAM,EPHB1,FBN2,FGF9,FGFR1,FOXL2,GATA2,GATA3,GBX2,GPD2,GRHL2,HAND2,HEY2,HOXC13,HPCA,INSIG1,JAG1,KDM5B,KIT,LRIG3,MAB21L1,MAB21L2,MAF,MAFB,MAX,MDM1,MEIS2,NIPBL,NOG,OSR1,PAX2,PDGFRA,PHOX2B,POU4F2,PPP1R13L,PRDM1,PRDM16,PROM1,PTF1A,PTN,RARB,RDH10,RXRA,SALL1,SDK…	ABCB5,ABR,ADAMTS18,AGTPBP1,AHI1,ALDH1A2,ALDH1A3,ANP32B,ARL6,ASCL1,ATF6,ATG5,ATOH1,ATP2B1,ATP2B4,ATP6V1B1,ATP8A2,ATP8B1,BAK1,BBS7,BCAR3,BCL11B,BCL2,BCL2L11,BFSP1,BFSP2,BLOC1S3,BMP2,BMP4,BMP6,BMP7,BMPER,BMPR1B,BMPR2,BNC2,C1QB,C1QTNF5,CALB1,CC2D2A,CDK4,CDKN1C,CEBPD,CELSR1,CHD7,CHRDL1,CHRNA10,CHRNA9,CLCN2,CLIC4,CLIC5,COL11A1,COL2A1,COL4A1,COL5A1,COL5A2,COL8A1,COL8A2,CPAMD8,CRB1,CRYBA4,CRYBB2,CRYGD,CS…
GO Biological Process	GO:0060562	epithelial tube morphogenesis	293	0.0200878	1	0.885576	1.31097	41.1909	54	298	0.0527859	0.181208	50	170	288	hg38_n_B02176,hg38_n_B08286,hg38_n_B08303,hg38_n_B100401,hg38_n_B110558,hg38_n_B115770,hg38_n_B117663,hg38_n_B122412,hg38_n_B124848,hg38_n_B126334,hg38_n_B12696,hg38_n_B149072,hg38_n_B151535,hg38_n_B151815,hg38_n_B151847,hg38_n_B16866,hg38_n_B170137,hg38_n_B178799,hg38_n_B180045,hg38_n_B188562,hg38_n_B202580,hg38_n_B213352,hg38_n_B215425,hg38_n_B222444,hg38_n_B22663,hg38_n_B23035,hg38_n_B23164,hg…	hg38_n_B00827,hg38_n_B01936,hg38_n_B01967,hg38_n_B02132,hg38_n_B02176,hg38_n_B07989,hg38_n_B08104,hg38_n_B08286,hg38_n_B08303,hg38_n_B08372,hg38_n_B100330,hg38_n_B100401,hg38_n_B102123,hg38_n_B103308,hg38_n_B10463,hg38_n_B106582,hg38_n_B106640,hg38_n_B106708,hg38_n_B110558,hg38_n_B110594,hg38_n_B110722,hg38_n_B110747,hg38_n_B112288,hg38_n_B112367,hg38_n_B112415,hg38_n_B112439,hg38_n_B114139,hg38_…	ACVR1,BBS5,CELSR1,CLIC4,COL4A1,EDNRA,ESRP2,FMN1,FOXA1,FOXF1,FZD1,GATA3,GBX2,GREM1,GRHL2,HAND1,HAND2,HHIP,HOXD11,KDM5B,KLHL3,LMO4,LRP2,MET,MSX2,MYCN,NDRG4,NOG,OSR1,OVOL2,PAX2,PLXND1,PODXL,RDH10,RHOB,SALL1,SOSTDC1,SOX4,SOX9,SPRY1,ST14,STK3,TBX2,TBX20,TBX3,TCF21,TGFBR2,TRAF6,VANGL2,WNT5A	ABL1,ACVR1,ADAMTS16,ADM,AHI1,ALX1,APAF1,AR,AREG,BBS5,BBS7,BCL10,BCL2,BMP2,BMP4,BMP5,BMP7,CASR,CC2D2A,CCDC39,CELSR1,CFL1,CLIC4,COBL,COL4A1,CSF1,CTNNB1,CTNNBIP1,CTSH,DAG1,DLC1,DLG1,DLG5,DLL1,DLL4,EDN1,EDNRA,EFNB2,EGF,EPHA4,EPHA7,ESR1,ESRP2,EYA1,FAT4,FGF10,FGFR2,FMN1,FOXA1,FOXF1,FZD1,FZD2,FZD3,GATA3,GBX2,GDNF,GLI2,GLI3,GPC3,GREM1,GRHL2,GRHL3,HAND1,HAND2,HES1,HHIP,HOXD11,IRX1,IRX2,IRX3,KDM2B,KDM5B,KD…
GO Biological Process	GO:0055023	positive regulation of cardiac muscle tissue growth	294	0.0203095	1	0.892308	1.94099	5.66721	11	41	0.0107527	0.268293	10	21	30	hg38_n_B109867,hg38_n_B117663,hg38_n_B124906,hg38_n_B145851,hg38_n_B145887,hg38_n_B202580,hg38_n_B204624,hg38_n_B214894,hg38_n_B240817,hg38_n_B256924,hg38_n_B41162	hg38_n_B109867,hg38_n_B117606,hg38_n_B117663,hg38_n_B124906,hg38_n_B124928,hg38_n_B145851,hg38_n_B145887,hg38_n_B152161,hg38_n_B152262,hg38_n_B152302,hg38_n_B184699,hg38_n_B184732,hg38_n_B187255,hg38_n_B190598,hg38_n_B190677,hg38_n_B196968,hg38_n_B201404,hg38_n_B202580,hg38_n_B204624,hg38_n_B204692,hg38_n_B214863,hg38_n_B214894,hg38_n_B240817,hg38_n_B244409,hg38_n_B244417,hg38_n_B256924,hg38_n_B2…	AKAP6,ERBB4,FGF9,FGFR1,HEY2,PIN1,TBX2,TBX20,TBX5,WNT2	AKAP6,BMP10,BMPR1A,CDK1,EDN1,ERBB4,FGF9,FGFR1,FGFR2,GATA6,GLI1,HEY2,IGF1,MEF2C,PIN1,RBPJ,TBX2,TBX20,TBX5,WNT2,ZFPM2
GO Biological Process	GO:0042634	regulation of hair cycle	295	0.0203114	1	0.889365	2.22603	3.59384	8	26	0.00782014	0.307692	7	18	27	hg38_n_B05477,hg38_n_B167819,hg38_n_B250625,hg38_n_B49428,hg38_n_B49514,hg38_n_B84663,hg38_n_B85962,hg38_n_B97727	hg38_n_B05477,hg38_n_B10463,hg38_n_B126105,hg38_n_B167819,hg38_n_B172773,hg38_n_B18371,hg38_n_B233950,hg38_n_B234489,hg38_n_B236190,hg38_n_B239049,hg38_n_B247200,hg38_n_B250625,hg38_n_B250671,hg38_n_B47990,hg38_n_B48058,hg38_n_B48120,hg38_n_B49428,hg38_n_B49461,hg38_n_B49514,hg38_n_B70768,hg38_n_B84663,hg38_n_B84678,hg38_n_B84692,hg38_n_B85930,hg38_n_B85962,hg38_n_B97727	ARNTL,FERMT1,FST,MSX2,MYSM1,NIPBL,WNT5A	ARNTL,CDH3,CTNNB1,EPS8L3,FA2H,FERMT1,FST,GAL,HPSE,KRT17,MSX2,MYSM1,NIPBL,SMAD4,SMO,TGFB2,TRPV3,WNT5A
GO Biological Process	GO:0010719	negative regulation of epithelial to mesenchymal transition	295	0.0203114	1	0.889365	2.22603	3.59384	8	26	0.00782014	0.307692	7	17	26	hg38_n_B12175,hg38_n_B165153,hg38_n_B202580,hg38_n_B215425,hg38_n_B240337,hg38_n_B251804,hg38_n_B252231,hg38_n_B252270	hg38_n_B02943,hg38_n_B103308,hg38_n_B12175,hg38_n_B146050,hg38_n_B146088,hg38_n_B165092,hg38_n_B165099,hg38_n_B165153,hg38_n_B172077,hg38_n_B18371,hg38_n_B185470,hg38_n_B202580,hg38_n_B215425,hg38_n_B240266,hg38_n_B240337,hg38_n_B240365,hg38_n_B244176,hg38_n_B244213,hg38_n_B247022,hg38_n_B247044,hg38_n_B251804,hg38_n_B252231,hg38_n_B252270,hg38_n_B252300,hg38_n_B77761,hg38_n_B93752	DAB2IP,EFNA1,FOXA1,FOXA2,NOG,OVOL2,TBX5	BMP5,DAB2IP,EFNA1,FOXA1,FOXA2,LDLRAD4,NOG,OVOL2,PBLD,PPP2CA,SDHAF2,SFRP1,SFRP2,SMAD7,TBX5,TGFB2,TRIM62
GO Biological Process	GO:0008593	regulation of Notch signaling pathway	297	0.020757	1	0.902756	1.70226	9.39927	16	68	0.0156403	0.235294	14	42	72	hg38_n_B109867,hg38_n_B145972,hg38_n_B173414,hg38_n_B188562,hg38_n_B215179,hg38_n_B251082,hg38_n_B37182,hg38_n_B44045,hg38_n_B54724,hg38_n_B56229,hg38_n_B62016,hg38_n_B62166,hg38_n_B62237,hg38_n_B67994,hg38_n_B68064,hg38_n_B70295	hg38_n_B02525,hg38_n_B103402,hg38_n_B103417,hg38_n_B109867,hg38_n_B114139,hg38_n_B12346,hg38_n_B128104,hg38_n_B142735,hg38_n_B145950,hg38_n_B145972,hg38_n_B148776,hg38_n_B148887,hg38_n_B153623,hg38_n_B171061,hg38_n_B173414,hg38_n_B17344,hg38_n_B186471,hg38_n_B186511,hg38_n_B186630,hg38_n_B186660,hg38_n_B186685,hg38_n_B188562,hg38_n_B188868,hg38_n_B188877,hg38_n_B201449,hg38_n_B201473,hg38_n_B2024…	ARRB1,BCL6,BMP2K,C8orf4,CNTN6,DLX2,GATA2,HEY2,HIF1AN,JAG1,KIT,NEPRO,NFKBIA,TP63	AAK1,ARRB1,ASCL1,BCL6,BEND6,BMP2K,BMP7,C8orf4,CD46,CNTN6,DLK1,DLL1,DLL4,DLX2,DTX1,EYA1,FBXW7,FGF10,GALNT11,GATA2,HES1,HEY2,HIF1AN,IL6ST,ITGB1BP1,JAG1,JAG2,KIT,MAGEA1,NEPRO,NEURL1,NFKBIA,NOV,PDCD10,PEAR1,POSTN,SLC35C1,TP63,TSPAN14,TSPAN5,YTHDF2,ZMIZ1
GO Biological Process	GO:0060317	cardiac epithelial to mesenchymal transition	298	0.0207772	1	0.900599	2.00961	4.97608	10	36	0.00977517	0.277778	9	20	27	hg38_n_B109867,hg38_n_B12175,hg38_n_B124906,hg38_n_B125300,hg38_n_B153777,hg38_n_B240238,hg38_n_B254602,hg38_n_B74697,hg38_n_B74834,hg38_n_B97727	hg38_n_B109867,hg38_n_B12175,hg38_n_B124906,hg38_n_B124928,hg38_n_B125300,hg38_n_B125324,hg38_n_B146630,hg38_n_B153777,hg38_n_B153843,hg38_n_B153866,hg38_n_B153926,hg38_n_B162896,hg38_n_B162914,hg38_n_B166422,hg38_n_B166455,hg38_n_B18371,hg38_n_B189579,hg38_n_B240238,hg38_n_B247200,hg38_n_B250671,hg38_n_B250725,hg38_n_B250750,hg38_n_B254602,hg38_n_B26564,hg38_n_B26602,hg38_n_B268159,hg38_n_B26819…	EFNA1,HAS2,HEY2,MSX2,SNAI1,SPRY1,TMEM100,WNT16,WNT2	BMP2,EFNA1,ERG,HAS2,HEY2,MSX1,MSX2,OLFM1,PDCD4,RBPJ,RTN4,SMAD4,SNAI1,SNAI2,SPRY1,TGFB2,TGFBR1,TMEM100,WNT16,WNT2
GO Biological Process	GO:0048841	regulation of axon extension involved in axon guidance	299	0.0208489	1	0.900686	2.10037	4.28496	9	31	0.00879765	0.290323	7	13	16	hg38_n_B121810,hg38_n_B17364,hg38_n_B17392,hg38_n_B183361,hg38_n_B268430,hg38_n_B40221,hg38_n_B49428,hg38_n_B49514,hg38_n_B56153	hg38_n_B102123,hg38_n_B121677,hg38_n_B121702,hg38_n_B121810,hg38_n_B126352,hg38_n_B126410,hg38_n_B126446,hg38_n_B17364,hg38_n_B17392,hg38_n_B17429,hg38_n_B182545,hg38_n_B182562,hg38_n_B182571,hg38_n_B182664,hg38_n_B183239,hg38_n_B183278,hg38_n_B183313,hg38_n_B183361,hg38_n_B19288,hg38_n_B268331,hg38_n_B268430,hg38_n_B40221,hg38_n_B48898,hg38_n_B49428,hg38_n_B49461,hg38_n_B49514,hg38_n_B56095,hg38…	BMPR2,CXCL12,DSCAM,PLXNA1,PLXNA2,SEMA3A,WNT5A	BMPR2,CXCL12,DSCAM,NRP1,PLXNA1,PLXNA2,PLXNA4,SEMA3A,SEMA3F,SEMA5A,VEGFA,WNT3A,WNT5A
GO Biological Process	GO:0045646	regulation of erythrocyte differentiation	299	0.0208489	1	0.900686	2.10037	4.28496	9	31	0.00879765	0.290323	8	18	40	hg38_n_B178643,hg38_n_B218496,hg38_n_B253682,hg38_n_B253707,hg38_n_B34787,hg38_n_B39068,hg38_n_B56229,hg38_n_B79653,hg38_n_B94174	hg38_n_B104424,hg38_n_B108147,hg38_n_B118180,hg38_n_B118269,hg38_n_B118295,hg38_n_B122589,hg38_n_B122612,hg38_n_B147343,hg38_n_B178580,hg38_n_B178596,hg38_n_B178626,hg38_n_B178643,hg38_n_B188720,hg38_n_B218435,hg38_n_B218452,hg38_n_B218496,hg38_n_B235809,hg38_n_B253600,hg38_n_B253644,hg38_n_B253682,hg38_n_B253707,hg38_n_B255243,hg38_n_B264320,hg38_n_B34697,hg38_n_B34729,hg38_n_B34787,hg38_n_B3906…	ACVR2A,ETS1,GATA2,HMGB2,HSPA9,MAFB,STAT1,ZFP36L1	ACVR2A,CDK6,ETS1,FAM210B,FOXO3,GATA2,HMGB2,HSPA9,INHBA,LDB1,LYN,MAFB,P4HTM,RBFOX2,SMAP1,STAT1,ZFP36L1,ZFPM1
GO Biological Process	GO:0031146	SCF-dependent proteasomal ubiquitin-dependent protein catabolic process	299	0.0208489	1	0.900686	2.10037	4.28496	9	31	0.00879765	0.290323	9	26	72	hg38_n_B103023,hg38_n_B114695,hg38_n_B16649,hg38_n_B203301,hg38_n_B235705,hg38_n_B241399,hg38_n_B47271,hg38_n_B82629,hg38_n_B85232	hg38_n_B01005,hg38_n_B103023,hg38_n_B114695,hg38_n_B11826,hg38_n_B127797,hg38_n_B165387,hg38_n_B16649,hg38_n_B203301,hg38_n_B203587,hg38_n_B220634,hg38_n_B234403,hg38_n_B234435,hg38_n_B235705,hg38_n_B238482,hg38_n_B238930,hg38_n_B241399,hg38_n_B264777,hg38_n_B36110,hg38_n_B47271,hg38_n_B50288,hg38_n_B58305,hg38_n_B64458,hg38_n_B77587,hg38_n_B77622,hg38_n_B82629,hg38_n_B82708,hg38_n_B82736,hg38_n_…	FBXL18,FBXL2,FBXL7,FBXO31,FBXO4,FBXO9,KIF14,PSMD12,PSMD9	CUL1,FBXL18,FBXL2,FBXL5,FBXL7,FBXO2,FBXO31,FBXO4,FBXO9,FBXW11,FBXW7,KIF14,PSMB4,PSMB7,PSMC1,PSMD11,PSMD12,PSMD14,PSMD3,PSMD6,PSMD7,PSMD9,RBX1,SKP1,UBC,WWTR1
GO Biological Process	GO:0001944	vasculature development	302	0.0209295	1	0.895186	1.2296	69.9416	86	506	0.0840665	0.16996	83	288	481	hg38_n_B01926,hg38_n_B02176,hg38_n_B02404,hg38_n_B03242,hg38_n_B100401,hg38_n_B10319,hg38_n_B107836,hg38_n_B109867,hg38_n_B110558,hg38_n_B115718,hg38_n_B115804,hg38_n_B117663,hg38_n_B12175,hg38_n_B124007,hg38_n_B124364,hg38_n_B124848,hg38_n_B124906,hg38_n_B145851,hg38_n_B145887,hg38_n_B147770,hg38_n_B147821,hg38_n_B152371,hg38_n_B153777,hg38_n_B160208,hg38_n_B162106,hg38_n_B165153,hg38_n_B166360,…	hg38_n_B01150,hg38_n_B01926,hg38_n_B01936,hg38_n_B01991,hg38_n_B02021,hg38_n_B02176,hg38_n_B02404,hg38_n_B03242,hg38_n_B03345,hg38_n_B03377,hg38_n_B08133,hg38_n_B09702,hg38_n_B09723,hg38_n_B100330,hg38_n_B100401,hg38_n_B101072,hg38_n_B102123,hg38_n_B10258,hg38_n_B102794,hg38_n_B102849,hg38_n_B102870,hg38_n_B10298,hg38_n_B10319,hg38_n_B10536,hg38_n_B107836,hg38_n_B107867,hg38_n_B107903,hg38_n_B107…	ACVR1,AHR,ANGPT1,ANTXR1,ANXA2,ARHGAP22,ARID2,BMPR2,CALCRL,CAV1,CD34,CDC42,CDH13,CHD7,CLIC4,COL4A1,COL4A2,COL5A1,COL8A1,COL8A2,CYP1B1,DAB2IP,DYNC2H1,E2F8,EDNRA,EFNA1,ELK3,EPAS1,EPHB1,ETS1,FGF9,FGFR1,FLT1,FN1,FOXF1,GBX2,GREM1,HAND1,HAND2,HAS2,HEY2,IMMP2L,JAG1,KDR,KLF5,LIF,LRP2,LTBP1,MEOX2,NEDD4,NOG,NRCAM,NRP2,OSR1,OTULIN,OVOL2,PARVA,PDGFRA,PIK3CB,PLXND1,PRDM1,PRKCA,PTPN14,RHOB,ROBO4,SOX4,SYK,TBX2,T…	ACKR3,ACVR1,ADAM8,ADAMTS9,ADGRG1,ADM,AHR,AIMP1,ALDH1A2,AMOT,ANG,ANGPT1,ANGPT2,ANGPT4,ANKRD17,ANP32B,ANPEP,ANTXR1,ANXA2,AP2B1,APOB,APOD,APOLD1,ARHGAP22,ARHGAP24,ARID2,BAK1,BCAS3,BMP4,BMPER,BMPR1A,BMPR2,C1GALT1,C5orf42,CALCRL,CAV1,CCBE1,CCL2,CD34,CDC42,CDH13,CDH2,CDH5,CDX4,CHD7,CLIC4,COL15A1,COL18A1,COL1A2,COL3A1,COL4A1,COL4A2,COL5A1,COL8A1,COL8A2,CSPG4,CTGF,CTNNB1,CXCL8,CXCR3,CYP1B1,CYR61,DAB2IP,D…
GO Biological Process	GO:0098773	skin epidermis development	303	0.0211329	1	0.900905	1.61715	11.7491	19	85	0.0185728	0.223529	16	51	75	hg38_n_B01926,hg38_n_B104719,hg38_n_B115770,hg38_n_B12696,hg38_n_B157412,hg38_n_B162790,hg38_n_B170907,hg38_n_B196600,hg38_n_B241830,hg38_n_B241873,hg38_n_B254602,hg38_n_B260001,hg38_n_B265300,hg38_n_B41567,hg38_n_B62166,hg38_n_B62237,hg38_n_B64520,hg38_n_B64641,hg38_n_B75154	hg38_n_B01926,hg38_n_B01936,hg38_n_B104719,hg38_n_B104790,hg38_n_B108691,hg38_n_B108704,hg38_n_B108727,hg38_n_B114139,hg38_n_B114206,hg38_n_B115770,hg38_n_B118180,hg38_n_B118269,hg38_n_B118295,hg38_n_B119613,hg38_n_B126105,hg38_n_B12696,hg38_n_B128431,hg38_n_B128514,hg38_n_B134924,hg38_n_B144857,hg38_n_B144875,hg38_n_B157412,hg38_n_B162790,hg38_n_B165357,hg38_n_B169203,hg38_n_B170907,hg38_n_B1709…	ALX4,CD109,CDC42,CELSR1,ERCC2,FOXE1,HOXC13,IGFBP5,INTU,LDB2,SNAI1,SOSTDC1,SOX9,TP63,VANGL2,ZDHHC21	ALX4,APCDD1,BCL2,CD109,CDC42,CELSR1,CTNNB1,DKK1,DLL1,DSG4,EDA,EDAR,EGFR,ERCC2,FGF10,FGF7,FGFR2,FOXE1,FOXQ1,FZD3,GNAS,HDAC2,HOXC13,IGFBP5,INHBA,INTU,KRT17,LDB1,LDB2,LGR4,LGR5,LHX2,NF1,NSUN2,PDGFA,RBPJ,SHH,SMO,SNAI1,SOS1,SOSTDC1,SOX21,SOX9,SPINK5,TGFB2,TGM3,TNFRSF19,TP63,TRPC4AP,VANGL2,ZDHHC21
GO Biological Process	GO:0008380	RNA splicing	304	0.0211435	1	0.89839	1.34528	33.4503	45	242	0.0439883	0.18595	43	180	399	hg38_n_B00936,hg38_n_B02214,hg38_n_B03517,hg38_n_B06075,hg38_n_B06089,hg38_n_B06715,hg38_n_B08578,hg38_n_B10664,hg38_n_B144276,hg38_n_B151766,hg38_n_B15206,hg38_n_B172602,hg38_n_B177463,hg38_n_B178086,hg38_n_B180618,hg38_n_B180638,hg38_n_B189536,hg38_n_B200718,hg38_n_B202957,hg38_n_B212206,hg38_n_B216828,hg38_n_B220790,hg38_n_B22663,hg38_n_B229083,hg38_n_B231536,hg38_n_B232886,hg38_n_B233908,hg38…	hg38_n_B00936,hg38_n_B02021,hg38_n_B02088,hg38_n_B02097,hg38_n_B02155,hg38_n_B02214,hg38_n_B02447,hg38_n_B03152,hg38_n_B03494,hg38_n_B03517,hg38_n_B03868,hg38_n_B06075,hg38_n_B06089,hg38_n_B06715,hg38_n_B06815,hg38_n_B08578,hg38_n_B08644,hg38_n_B08768,hg38_n_B09166,hg38_n_B09243,hg38_n_B09263,hg38_n_B09924,hg38_n_B102161,hg38_n_B102180,hg38_n_B102223,hg38_n_B10356,hg38_n_B105887,hg38_n_B105937,hg…	AAR2,BUD13,C14orf166,CCAR2,CPSF2,CRNKL1,CWC27,DDX1,DDX20,DHX15,DHX35,DHX8,ENSG00000282246,ESRP2,FUS,HNRNPA0,HNRNPA3,HNRNPD,HSPA8,IVNS1ABP,NSRP1,PABPC1,PPARGC1A,PPP4R2,PRPF18,PRPF4B,RAVER2,RBM4B,RNF113B,RRAGC,SLU7,SMNDC1,SNRNP27,SNRPA1,SNRPF,SRRM4,SYF2,TARDBP,THOC7,UBL5,USB1,ZNF326,ZRANB2	AAR2,ACIN1,AFF2,AQR,ARL6IP4,BCAS2,BRDT,BUD13,C14orf166,CCAR2,CDC5L,CDK12,CDK13,CELF1,CELF2,CELF4,CIR1,CLNS1A,CPSF2,CRNKL1,CSTF2,CSTF2T,CSTF3,CTNNBL1,CWC15,CWC22,CWC27,DCAF4,DDX1,DDX20,DDX23,DDX47,DHX15,DHX32,DHX35,DHX40,DHX8,DHX9,ECD,EFTUD2,ELAVL2,ENSG00000282246,ERN1,ESRP1,ESRP2,FAM98B,FMR1,FRG1,FUS,GCFC2,GEMIN8,GPATCH1,HNRNPA0,HNRNPA1L2,HNRNPA3,HNRNPC,HNRNPD,HNRNPH2,HSPA8,IVNS1ABP,IWS1,JMJD6,KD…
GO Biological Process	GO:0098779	mitophagy in response to mitochondrial depolarization	305	0.0211947	1	0.897615	4.34076	0.691123	3	5	0.00293255	0.6	3	5	8	hg38_n_B01795,hg38_n_B123191,hg38_n_B256981	hg38_n_B01795,hg38_n_B116389,hg38_n_B123191,hg38_n_B180569,hg38_n_B256981	CDC37,PINK1,SMURF1	CDC37,OPTN,PINK1,SMURF1,TOMM7
GO Biological Process	GO:0060029	convergent extension involved in organogenesis	305	0.0211947	1	0.897615	4.34076	0.691123	3	5	0.00293255	0.6	2	3	6	hg38_n_B12696,hg38_n_B49428,hg38_n_B49514	hg38_n_B12696,hg38_n_B38268,hg38_n_B49428,hg38_n_B49461,hg38_n_B49514	VANGL2,WNT5A	FRZB,VANGL2,WNT5A
GO Biological Process	GO:1902731	negative regulation of chondrocyte proliferation	305	0.0211947	1	0.897615	4.34076	0.691123	3	5	0.00293255	0.6	2	3	3	hg38_n_B40221,hg38_n_B71900,hg38_n_B71950	hg38_n_B153623,hg38_n_B40221,hg38_n_B71900,hg38_n_B71950,hg38_n_B71986	BMPR1B,BMPR2	BMPR1B,BMPR2,NOV
GO Biological Process	GO:0060018	astrocyte fate commitment	305	0.0211947	1	0.897615	4.34076	0.691123	3	5	0.00293255	0.6	2	2	4	hg38_n_B103023,hg38_n_B241830,hg38_n_B241873	hg38_n_B103023,hg38_n_B241811,hg38_n_B241830,hg38_n_B241873,hg38_n_B241890	GCM1,SOX9	GCM1,SOX9
GO Biological Process	GO:1900084	regulation of peptidyl-tyrosine autophosphorylation	305	0.0211947	1	0.897615	4.34076	0.691123	3	5	0.00293255	0.6	3	4	6	hg38_n_B124848,hg38_n_B162106,hg38_n_B222444	hg38_n_B102123,hg38_n_B124848,hg38_n_B162092,hg38_n_B162106,hg38_n_B222444	CAV1,GREM1,SYK	CAV1,GREM1,SYK,VEGFA
GO Biological Process	GO:0098780	response to mitochondrial depolarisation	305	0.0211947	1	0.897615	4.34076	0.691123	3	5	0.00293255	0.6	3	5	13	hg38_n_B01795,hg38_n_B123191,hg38_n_B256981	hg38_n_B01795,hg38_n_B116389,hg38_n_B123191,hg38_n_B180569,hg38_n_B256981	CDC37,PINK1,SMURF1	CDC37,OPTN,PINK1,SMURF1,TOMM7
GO Biological Process	GO:0060221	retinal rod cell differentiation	305	0.0211947	1	0.897615	4.34076	0.691123	3	5	0.00293255	0.6	2	2	3	hg38_n_B126943,hg38_n_B241830,hg38_n_B241873	hg38_n_B126943,hg38_n_B241811,hg38_n_B241830,hg38_n_B241873,hg38_n_B241890	PTN,SOX9	PTN,SOX9
GO Biological Process	GO:0003408	optic cup formation involved in camera-type eye development	305	0.0211947	1	0.897615	4.34076	0.691123	3	5	0.00293255	0.6	2	2	3	hg38_n_B125300,hg38_n_B49428,hg38_n_B49514	hg38_n_B125300,hg38_n_B125324,hg38_n_B49428,hg38_n_B49461,hg38_n_B49514	WNT16,WNT5A	WNT16,WNT5A
GO Biological Process	GO:0046959	habituation	305	0.0211947	1	0.897615	4.34076	0.691123	3	5	0.00293255	0.6	2	3	4	hg38_n_B126943,hg38_n_B126974,hg38_n_B55876	hg38_n_B126943,hg38_n_B126974,hg38_n_B55851,hg38_n_B55876,hg38_n_B97839	DGKI,KALRN	DGKI,DRD1,KALRN
GO Biological Process	GO:0014909	smooth muscle cell migration	305	0.0211947	1	0.897615	4.34076	0.691123	3	5	0.00293255	0.6	3	4	11	hg38_n_B14999,hg38_n_B167731,hg38_n_B55876	hg38_n_B14999,hg38_n_B153623,hg38_n_B167731,hg38_n_B55851,hg38_n_B55876	ARPC5,KALRN,PARVA	ARPC5,KALRN,NOV,PARVA
GO Biological Process	GO:0000423	macromitophagy	305	0.0211947	1	0.897615	4.34076	0.691123	3	5	0.00293255	0.6	3	5	13	hg38_n_B01795,hg38_n_B123191,hg38_n_B256981	hg38_n_B01795,hg38_n_B116389,hg38_n_B123191,hg38_n_B180569,hg38_n_B256981	CDC37,PINK1,SMURF1	CDC37,OPTN,PINK1,SMURF1,TOMM7
GO Biological Process	GO:0021847	ventricular zone neuroblast division	305	0.0211947	1	0.897615	4.34076	0.691123	3	5	0.00293255	0.6	2	3	3	hg38_n_B145851,hg38_n_B145887,hg38_n_B211803	hg38_n_B145851,hg38_n_B145887,hg38_n_B190598,hg38_n_B190677,hg38_n_B211803	DCT,FGFR1	DCT,FGFR1,FGFR2
GO Biological Process	GO:0036518	chemorepulsion of dopaminergic neuron axon	305	0.0211947	1	0.897615	4.34076	0.691123	3	5	0.00293255	0.6	2	2	2	hg38_n_B49428,hg38_n_B49514,hg38_n_B56775	hg38_n_B49428,hg38_n_B49461,hg38_n_B49514,hg38_n_B56775,hg38_n_B56787	RYK,WNT5A	RYK,WNT5A
GO Biological Process	GO:0001701	in utero embryonic development	318	0.0213405	1	0.866839	1.30658	41.3291	54	299	0.0527859	0.180602	49	178	313	hg38_n_B02214,hg38_n_B101921,hg38_n_B103023,hg38_n_B107836,hg38_n_B109867,hg38_n_B124906,hg38_n_B145851,hg38_n_B145887,hg38_n_B147770,hg38_n_B147821,hg38_n_B149072,hg38_n_B151535,hg38_n_B151815,hg38_n_B151847,hg38_n_B152371,hg38_n_B165044,hg38_n_B166360,hg38_n_B167576,hg38_n_B168426,hg38_n_B168457,hg38_n_B17686,hg38_n_B178799,hg38_n_B180045,hg38_n_B202580,hg38_n_B207550,hg38_n_B213968,hg38_n_B218…	hg38_n_B02214,hg38_n_B02394,hg38_n_B03077,hg38_n_B04171,hg38_n_B05892,hg38_n_B05938,hg38_n_B08133,hg38_n_B101875,hg38_n_B101921,hg38_n_B102123,hg38_n_B103023,hg38_n_B103308,hg38_n_B107836,hg38_n_B107867,hg38_n_B107903,hg38_n_B107926,hg38_n_B109867,hg38_n_B109925,hg38_n_B109971,hg38_n_B110007,hg38_n_B114419,hg38_n_B114434,hg38_n_B115980,hg38_n_B116018,hg38_n_B118295,hg38_n_B118387,hg38_n_B119613,h…	ACVR1,ANGPT1,BCL2L11,C5,CHD7,CTR9,CUL3,DAD1,E2F8,EDNRA,EPAS1,ERCC2,FGFR1,FOXF1,FUT8,GATA2,GATA3,GCM1,GRHL2,HAND1,HAND2,HEY2,LIF,NEK2,NOG,OVOL2,PDGFRA,PRDM1,RBBP8,RDH10,RNASEH2B,RXRA,SLC30A1,SLC34A2,SMAD2,SNAI1,ST14,STK3,SYF2,TAF8,TANC2,TAPT1,TBX3,TGFB3,TGFBR2,TMEM100,WNT2,WNT7B,ZFP36L1	ACVR1,ADA,ADM,ALKBH1,ALS2,AMOT,ANGPT1,ANKRD11,APBA1,APOB,AR,ARNT2,BCL2L11,BIRC6,BMP2,BMP5,BMP7,BMPR1A,BPTF,BTF3,C5,C6,CAPN2,CASP8,CCNB2,CDKN1C,CDX4,CEBPB,CHD7,CNOT2,CTNNB1,CTR9,CUL3,CYR61,DAD1,DNAJB6,E2F7,E2F8,EDN1,EDNRA,EGFR,EIF2S2,ELF3,EOMES,EPAS1,EPB41L5,ERCC2,ETNK2,FBXW8,FGFR1,FGFR2,FOXC1,FOXD3,FOXF1,FUT8,FZD5,GATA2,GATA3,GATA6,GCM1,GINS1,GINS4,GJB5,GLI2,GLI3,GNA12,GRB2,GRHL2,HAND1,HAND2,HEG1…
GO Biological Process	GO:0010948	negative regulation of cell cycle process	319	0.0217152	1	0.879297	1.37634	28.336	39	205	0.0381232	0.190244	36	142	299	hg38_n_B02214,hg38_n_B100401,hg38_n_B165002,hg38_n_B165153,hg38_n_B168426,hg38_n_B168457,hg38_n_B171685,hg38_n_B172875,hg38_n_B190859,hg38_n_B196645,hg38_n_B196997,hg38_n_B197800,hg38_n_B198021,hg38_n_B200544,hg38_n_B203301,hg38_n_B206609,hg38_n_B213228,hg38_n_B217474,hg38_n_B218121,hg38_n_B218496,hg38_n_B220510,hg38_n_B220602,hg38_n_B235705,hg38_n_B241399,hg38_n_B244128,hg38_n_B244504,hg38_n_B25…	hg38_n_B02214,hg38_n_B04347,hg38_n_B06359,hg38_n_B06388,hg38_n_B08722,hg38_n_B100330,hg38_n_B100401,hg38_n_B111608,hg38_n_B113980,hg38_n_B114371,hg38_n_B116436,hg38_n_B11826,hg38_n_B119694,hg38_n_B119717,hg38_n_B120782,hg38_n_B123247,hg38_n_B126708,hg38_n_B127797,hg38_n_B127814,hg38_n_B133201,hg38_n_B135630,hg38_n_B136015,hg38_n_B139903,hg38_n_B139918,hg38_n_B143776,hg38_n_B146513,hg38_n_B15135,h…	BCL6,BUB3,CBX5,CDK4,CDK5RAP2,CRADD,CTDSPL,DAB2IP,DACT1,E2F8,FBXL7,FBXO31,FOXN3,H2AFY,HMGA2,LIF,MAX,MDM1,MYO16,ORAOV1,OSM,PHOX2B,PSMD12,PSMD9,PSMG2,PTTG2,RBBP8,RGCC,SETMAR,SOX4,SYF2,TNKS1BP1,TP63,TPRA1,ZFP36L1,ZFP36L2	APAF1,APC,ATF5,ATM,ATRX,BCL2,BCL6,BMP4,BMP7,BRD7,BTG2,BUB3,CARM1,CBX5,CCND1,CDC7,CDC73,CDK1,CDK2AP2,CDK4,CDK5RAP2,CDK5RAP3,CDKN2B,CDT1,CENPF,CENPJ,CHEK1,CNOT10,CNOT11,CNOT2,CNOT4,CNOT6,CNOT6L,CNOT7,CRADD,CTDSP1,CTDSPL,CUL1,DAB2IP,DACT1,E2F1,E2F6,E2F7,E2F8,EHMT1,EPC1,EZH2,FANCI,FBXL7,FBXO31,FBXO43,FBXO7,FBXW7,FGF10,FOXE3,FOXN3,FZD9,GADD45A,GPNMB,GPR132,H2AFY,HMGA2,HMGN5,HUS1B,JADE1,KIF25,LIF,MAD1L…
GO Biological Process	GO:2001212	regulation of vasculogenesis	320	0.0219076	1	0.884312	2.55339	2.34982	6	17	0.0058651	0.352941	6	10	14	hg38_n_B109867,hg38_n_B122855,hg38_n_B17364,hg38_n_B188562,hg38_n_B240238,hg38_n_B68064	hg38_n_B109867,hg38_n_B122855,hg38_n_B167538,hg38_n_B17344,hg38_n_B17364,hg38_n_B188562,hg38_n_B230107,hg38_n_B240238,hg38_n_B24234,hg38_n_B24252,hg38_n_B68033,hg38_n_B68064,hg38_n_B68099,hg38_n_B78214,hg38_n_B78251,hg38_n_B78276,hg38_n_B78321	ASB4,CD34,HEY2,HIF1AN,KDR,TMEM100	ADM,ASB4,CD34,EMP2,HEY2,HIF1AN,KDR,RAPGEF2,TMEM100,XDH
GO Biological Process	GO:0051770	positive regulation of nitric-oxide synthase biosynthetic process	320	0.0219076	1	0.884312	2.55339	2.34982	6	17	0.0058651	0.352941	6	10	14	hg38_n_B123854,hg38_n_B218121,hg38_n_B241619,hg38_n_B49106,hg38_n_B68064,hg38_n_B77749	hg38_n_B123854,hg38_n_B123889,hg38_n_B156501,hg38_n_B164710,hg38_n_B164799,hg38_n_B218110,hg38_n_B218121,hg38_n_B237039,hg38_n_B238589,hg38_n_B238614,hg38_n_B238655,hg38_n_B241619,hg38_n_B49106,hg38_n_B68033,hg38_n_B68064,hg38_n_B68099,hg38_n_B77749	FNTB,KDR,MAP2K6,NAMPT,TLR2,TLR9	CCL2,FNTB,JAK2,KDR,MAP2K4,MAP2K6,NAMPT,TLR2,TLR4,TLR9
GO Biological Process	GO:0036342	post-anal tail morphogenesis	320	0.0219076	1	0.884312	2.55339	2.34982	6	17	0.0058651	0.352941	4	10	18	hg38_n_B12696,hg38_n_B201554,hg38_n_B49428,hg38_n_B49514,hg38_n_B62166,hg38_n_B62237	hg38_n_B105702,hg38_n_B12696,hg38_n_B144857,hg38_n_B144875,hg38_n_B19288,hg38_n_B201554,hg38_n_B201586,hg38_n_B36993,hg38_n_B37006,hg38_n_B43686,hg38_n_B49428,hg38_n_B49461,hg38_n_B49514,hg38_n_B62166,hg38_n_B62193,hg38_n_B62237,hg38_n_B77761	CHST11,TP63,VANGL2,WNT5A	CHST11,FZD3,RIPPLY2,SFRP2,SP5,TP63,TRAF3IP1,VANGL2,WNT3A,WNT5A
GO Biological Process	GO:0034470	ncRNA processing	323	0.022633	1	0.905109	1.36064	30.133	41	218	0.0400782	0.188073	39	190	396	hg38_n_B03435,hg38_n_B100296,hg38_n_B101158,hg38_n_B110484,hg38_n_B112733,hg38_n_B12066,hg38_n_B140498,hg38_n_B144894,hg38_n_B147770,hg38_n_B147821,hg38_n_B148351,hg38_n_B162790,hg38_n_B168209,hg38_n_B173427,hg38_n_B17723,hg38_n_B177689,hg38_n_B188688,hg38_n_B212206,hg38_n_B216828,hg38_n_B217754,hg38_n_B226004,hg38_n_B22663,hg38_n_B232886,hg38_n_B235201,hg38_n_B235922,hg38_n_B237183,hg38_n_B23993…	hg38_n_B00040,hg38_n_B00461,hg38_n_B01654,hg38_n_B03214,hg38_n_B03435,hg38_n_B03610,hg38_n_B03927,hg38_n_B04249,hg38_n_B08019,hg38_n_B08856,hg38_n_B09586,hg38_n_B100296,hg38_n_B100330,hg38_n_B100900,hg38_n_B101158,hg38_n_B10408,hg38_n_B107802,hg38_n_B108394,hg38_n_B109889,hg38_n_B110484,hg38_n_B111547,hg38_n_B111587,hg38_n_B11270,hg38_n_B112733,hg38_n_B113019,hg38_n_B118550,hg38_n_B120195,hg38_n_…	C14orf166,C1D,CDKAL1,CHD7,DDX1,EIF6,ELAC2,EXOSC7,INTS7,INTS9,MPHOSPH6,NOP56,NPM3,PES1,RNF113B,RPL13,RPL18,RPL31,RPLP1,RPS10,RPS12,RPS13,RPS14,RPS23,RPS25,RPS27,RPS3,RRS1,SMAD2,TFB1M,THUMPD3,TRMO,TRMT5,TRMU,TYW5,USB1,UTP11,UTP14A,WDR43	ABT1,ADAT2,AGO1,AGO2,AGO4,ALKBH1,ALKBH8,BMS1,BMT2,C14orf166,C1D,CDK5RAP1,CDKAL1,CHD7,CSNK1E,CSTF2,CTU1,DDX1,DDX21,DDX47,DDX51,DDX56,DHX37,DICER1,DIEXF,DIMT1,DKC1,DROSHA,EBNA1BP2,EIF6,ELAC2,ELP6,EXOSC2,EXOSC7,FAM98B,FARS2,FBLL1,FRG1,GRSF1,GTF2H5,HEATR1,HSD17B10,IMP3,IMP4,INTS10,INTS11,INTS12,INTS7,INTS8,INTS9,KARS,KIAA0391,KIAA1456,KRR1,LAS1L,LIN28B,LSM6,LTV1,METTL15,METTL2A,METTL2B,MOCS3,MPHOSPH1…
GO Biological Process	GO:0051260	protein homooligomerization	324	0.022993	1	0.91667	1.36502	29.3036	40	212	0.0391007	0.188679	37	151	296	hg38_n_B10664,hg38_n_B124848,hg38_n_B13395,hg38_n_B151535,hg38_n_B152132,hg38_n_B152654,hg38_n_B166360,hg38_n_B169937,hg38_n_B169977,hg38_n_B17212,hg38_n_B175377,hg38_n_B18784,hg38_n_B18823,hg38_n_B198980,hg38_n_B205533,hg38_n_B207747,hg38_n_B210053,hg38_n_B217130,hg38_n_B222514,hg38_n_B229043,hg38_n_B241705,hg38_n_B24912,hg38_n_B24936,hg38_n_B250473,hg38_n_B254742,hg38_n_B265223,hg38_n_B267255,h…	hg38_n_B00890,hg38_n_B06660,hg38_n_B07071,hg38_n_B08104,hg38_n_B10536,hg38_n_B10564,hg38_n_B10664,hg38_n_B10722,hg38_n_B108622,hg38_n_B108657,hg38_n_B108691,hg38_n_B109051,hg38_n_B109117,hg38_n_B109145,hg38_n_B110320,hg38_n_B113980,hg38_n_B120141,hg38_n_B12242,hg38_n_B123414,hg38_n_B124848,hg38_n_B125178,hg38_n_B125216,hg38_n_B125246,hg38_n_B125264,hg38_n_B132256,hg38_n_B13385,hg38_n_B13395,hg38_…	ACPP,ALDH1A3,ALOX5AP,APIP,ATL2,ATXN10,CAT,CAV1,CBR4,CD247,CEP57,DISP1,DPYS,DPYSL3,GCH1,GLRA1,IKBKE,KCND3,KCNG1,KCNJ2,KCNS2,KCNV1,KCTD12,KCTD16,KCTD18,LNX1,MFF,NUP54,OLFM4,PCBD2,PRNP,RXRA,RYR3,SYT1,TMCC1,TP63,USP16	ACACB,ACADL,ACPP,ACTN2,ADIPOQ,ALDH1A3,ALDOA,ALOX5AP,APAF1,APC,APIP,AQP11,ARG1,ASIC1,ATL1,ATL2,ATL3,ATXN10,BCL10,BID,C9,CAT,CAV1,CBR4,CCDC88C,CD247,CEP57,CLDN1,CLPP,CRYZ,CTH,DCTPP1,DECR1,DHPS,DISP1,DNM1L,DPYS,DPYSL3,ECT2,EHD3,EHD4,EIF2AK3,ENSG00000151079,EVL,FAS,FBP1,FGFRL1,FIS1,GCH1,GLRA1,GLRA3,GLS,GLUL,GOPC,GPX3,HCN1,HM13,HPRT1,IAPP,IDE,IGHMBP2,IKBKE,KCNA1,KCNA10,KCNA3,KCNA4,KCNA5,KCNB1,KCNB2,KC…
GO Biological Process	GO:0061371	determination of heart left/right asymmetry	325	0.0231047	1	0.918287	1.84713	6.49655	12	47	0.0117302	0.255319	11	29	62	hg38_n_B117663,hg38_n_B12696,hg38_n_B202580,hg38_n_B232935,hg38_n_B240817,hg38_n_B251804,hg38_n_B36913,hg38_n_B47008,hg38_n_B49428,hg38_n_B49514,hg38_n_B79742,hg38_n_B95777	hg38_n_B110722,hg38_n_B110747,hg38_n_B114139,hg38_n_B117606,hg38_n_B117663,hg38_n_B126105,hg38_n_B12696,hg38_n_B128431,hg38_n_B128514,hg38_n_B147153,hg38_n_B147191,hg38_n_B157448,hg38_n_B167705,hg38_n_B185677,hg38_n_B188624,hg38_n_B19288,hg38_n_B202580,hg38_n_B202628,hg38_n_B202639,hg38_n_B225748,hg38_n_B232935,hg38_n_B240817,hg38_n_B244409,hg38_n_B244417,hg38_n_B251038,hg38_n_B251056,hg38_n_B251…	BBS5,HAND1,HAND2,NDRG4,OVOL2,TBX2,TBX20,TBX3,TGFBR2,VANGL2,WNT5A	AHI1,BBS5,BBS7,CCDC39,CER1,DLL1,HAND1,HAND2,LBX1,MEF2C,MIB1,MICAL2,MKKS,NDRG4,NODAL,NPHP3,OVOL2,PKD2,SHH,SMAD3,SMO,SOX17,TBX2,TBX20,TBX3,TGFBR2,VANGL2,WNT3A,WNT5A
GO Biological Process	GO:0045661	regulation of myoblast differentiation	325	0.0231047	1	0.918287	1.84713	6.49655	12	47	0.0117302	0.255319	10	23	50	hg38_n_B110858,hg38_n_B115770,hg38_n_B168257,hg38_n_B188562,hg38_n_B200267,hg38_n_B200346,hg38_n_B202580,hg38_n_B218496,hg38_n_B241830,hg38_n_B241873,hg38_n_B250889,hg38_n_B54724	hg38_n_B100760,hg38_n_B110858,hg38_n_B114139,hg38_n_B115770,hg38_n_B118726,hg38_n_B118768,hg38_n_B140772,hg38_n_B168257,hg38_n_B177006,hg38_n_B188562,hg38_n_B195474,hg38_n_B195484,hg38_n_B195561,hg38_n_B199257,hg38_n_B200267,hg38_n_B200312,hg38_n_B200329,hg38_n_B200346,hg38_n_B200373,hg38_n_B202580,hg38_n_B202628,hg38_n_B202639,hg38_n_B216966,hg38_n_B216979,hg38_n_B217047,hg38_n_B217064,hg38_n_B2…	BOC,BTG1,HIF1AN,MAP3K5,MYOD1,PLCB1,SOSTDC1,SOX9,TBX3,ZFP36L1	BMP4,BOC,BTG1,CXCL14,DLL1,FLT3LG,HIF1AN,IGFBP3,IL18,MAP3K5,MBNL3,MEF2C,MSTN,MYF5,MYOCD,MYOD1,PLCB1,PRICKLE1,RIPOR2,SOSTDC1,SOX9,TBX3,ZFP36L1
GO Biological Process	GO:0072358	cardiovascular system development	327	0.0233732	1	0.923279	1.22216	71.1856	87	515	0.085044	0.168932	84	294	490	hg38_n_B01926,hg38_n_B02176,hg38_n_B02404,hg38_n_B03242,hg38_n_B100401,hg38_n_B10319,hg38_n_B107836,hg38_n_B109867,hg38_n_B110558,hg38_n_B115718,hg38_n_B115804,hg38_n_B117663,hg38_n_B12175,hg38_n_B124007,hg38_n_B124364,hg38_n_B124848,hg38_n_B124906,hg38_n_B145851,hg38_n_B145887,hg38_n_B147770,hg38_n_B147821,hg38_n_B152371,hg38_n_B153777,hg38_n_B160208,hg38_n_B162106,hg38_n_B165153,hg38_n_B165286,…	hg38_n_B01150,hg38_n_B01926,hg38_n_B01936,hg38_n_B01991,hg38_n_B02021,hg38_n_B02176,hg38_n_B02404,hg38_n_B03242,hg38_n_B03345,hg38_n_B03377,hg38_n_B08133,hg38_n_B09702,hg38_n_B09723,hg38_n_B100330,hg38_n_B100401,hg38_n_B101072,hg38_n_B102123,hg38_n_B10258,hg38_n_B102794,hg38_n_B102849,hg38_n_B102870,hg38_n_B10298,hg38_n_B10319,hg38_n_B10536,hg38_n_B107836,hg38_n_B107867,hg38_n_B107903,hg38_n_B107…	ACVR1,AHR,ANGPT1,ANTXR1,ANXA2,ARHGAP22,ARID2,BMPR2,CALCRL,CAV1,CD34,CDC42,CDH13,CHD7,CLIC4,COL4A1,COL4A2,COL5A1,COL8A1,COL8A2,CRB2,CYP1B1,DAB2IP,DYNC2H1,E2F8,EDNRA,EFNA1,ELK3,EPAS1,EPHB1,ETS1,FGF9,FGFR1,FLT1,FN1,FOXF1,GBX2,GREM1,HAND1,HAND2,HAS2,HEY2,IMMP2L,JAG1,KDR,KLF5,LIF,LRP2,LTBP1,MEOX2,NEDD4,NOG,NRCAM,NRP2,OSR1,OTULIN,OVOL2,PARVA,PDGFRA,PIK3CB,PLXND1,PRDM1,PRKCA,PTPN14,RHOB,ROBO4,SOX4,SYK,T…	ABL1,ACKR3,ACVR1,ADAM8,ADAMTS9,ADGRG1,ADM,AHR,AIMP1,ALDH1A2,AMOT,ANG,ANGPT1,ANGPT2,ANGPT4,ANKRD17,ANP32B,ANPEP,ANTXR1,ANXA2,AP2B1,APOB,APOD,APOLD1,ARHGAP22,ARHGAP24,ARID2,BAK1,BCAS3,BMP4,BMPER,BMPR1A,BMPR2,C1GALT1,C5orf42,CALCRL,CAV1,CCBE1,CCL2,CD34,CDC42,CDH13,CDH2,CDH5,CDX4,CHD7,CLIC4,COL15A1,COL18A1,COL1A2,COL3A1,COL4A1,COL4A2,COL5A1,COL8A1,COL8A2,CRB2,CSPG4,CTGF,CTNNB1,CXCL8,CXCR3,CYP1B1,CYR6…
GO Biological Process	GO:0060021	palate development	328	0.0236883	1	0.932869	1.49475	16.7252	25	121	0.0244379	0.206612	22	68	92	hg38_n_B00190,hg38_n_B110558,hg38_n_B115718,hg38_n_B122412,hg38_n_B128389,hg38_n_B132472,hg38_n_B147770,hg38_n_B147821,hg38_n_B147870,hg38_n_B162790,hg38_n_B170907,hg38_n_B184840,hg38_n_B202580,hg38_n_B219176,hg38_n_B23035,hg38_n_B240817,hg38_n_B246935,hg38_n_B246962,hg38_n_B254602,hg38_n_B47008,hg38_n_B49428,hg38_n_B49514,hg38_n_B67994,hg38_n_B79742,hg38_n_B93866	hg38_n_B00190,hg38_n_B01066,hg38_n_B01991,hg38_n_B02021,hg38_n_B110558,hg38_n_B110594,hg38_n_B115687,hg38_n_B115718,hg38_n_B115980,hg38_n_B116018,hg38_n_B118180,hg38_n_B118269,hg38_n_B118295,hg38_n_B118387,hg38_n_B122369,hg38_n_B122412,hg38_n_B122486,hg38_n_B122946,hg38_n_B123012,hg38_n_B128369,hg38_n_B128389,hg38_n_B128431,hg38_n_B128514,hg38_n_B132335,hg38_n_B132344,hg38_n_B132364,hg38_n_B13239…	ALX4,ARID5B,ASPH,BCOR,CHD7,DCANP1,FOXE1,FZD1,HAND2,INSIG1,MEOX2,OSR1,PDGFRA,PRDM16,SMAD2,SNAI1,TBX2,TBX3,TCF21,TGFB3,TGFBR2,WNT5A	ALX1,ALX4,ANP32B,ARID5B,ASPH,BBS7,BCOR,BMPR1A,BNC2,C5orf42,CHD7,CLDN5,COL2A1,DCANP1,DHRS3,DLG1,DLX5,DLX6,EPHB2,EPHB3,FOXE1,FOXF2,FRAS1,FZD1,FZD2,GABRB3,GLI3,HAND2,INHBA,INSIG1,INSIG2,JAG2,LEF1,MEF2C,MEOX2,MSC,MSX1,OSR1,OSR2,PDGFRA,PKDCC,PRDM16,PRRX1,SATB2,SHH,SMAD2,SMAD4,SNAI1,SNAI2,SOS1,SOX11,SUMO1,TBX2,TBX3,TCF21,TFAP2A,TGFB2,TGFB3,TGFBR1,TGFBR2,TIPARP,TWIST1,WDPCP,WFIKKN2,WNT11,WNT3A,WNT5A,WNT…
GO Biological Process	GO:0044033	multi-organism metabolic process	329	0.0237345	1	0.931849	1.59834	11.8873	19	86	0.0185728	0.22093	19	77	147	hg38_n_B01926,hg38_n_B101158,hg38_n_B110484,hg38_n_B114385,hg38_n_B12066,hg38_n_B168209,hg38_n_B173170,hg38_n_B173427,hg38_n_B177689,hg38_n_B225127,hg38_n_B226004,hg38_n_B235922,hg38_n_B241619,hg38_n_B255343,hg38_n_B260319,hg38_n_B30423,hg38_n_B70053,hg38_n_B88601,hg38_n_B95358	hg38_n_B00461,hg38_n_B01926,hg38_n_B01936,hg38_n_B04985,hg38_n_B08856,hg38_n_B100024,hg38_n_B101158,hg38_n_B107903,hg38_n_B107926,hg38_n_B110484,hg38_n_B114385,hg38_n_B12066,hg38_n_B147343,hg38_n_B149027,hg38_n_B14920,hg38_n_B15266,hg38_n_B165692,hg38_n_B168209,hg38_n_B171245,hg38_n_B17170,hg38_n_B17228,hg38_n_B173170,hg38_n_B173427,hg38_n_B177689,hg38_n_B186393,hg38_n_B186471,hg38_n_B19409,hg38_…	ANXA2,ATG16L2,CDC42,EIF3B,MAP2K6,NUP54,RAE1,RPL13,RPL18,RPL31,RPLP1,RPS10,RPS12,RPS13,RPS14,RPS23,RPS25,RPS27,RPS3	AAAS,ANXA2,ATG16L2,ATG5,CCNT2,CDC42,DHX9,EEA1,EIF2AK4,EIF2D,EIF3B,EIF3D,MAP2K3,MAP2K4,MAP2K6,MON1B,NDC1,NUP133,NUP153,NUP160,NUP210,NUP35,NUP37,NUP50,NUP54,NUP62,NUP85,NUP93,PCBP1,PI4KA,RAB29,RAE1,RANBP2,RPL12,RPL13,RPL13A,RPL18,RPL18A,RPL19,RPL22,RPL23A,RPL26,RPL27,RPL3,RPL31,RPL32,RPL34,RPL35A,RPL36,RPL37A,RPL38,RPL41,RPL5,RPL7,RPL9,RPLP0,RPLP1,RPS10,RPS12,RPS13,RPS14,RPS15,RPS20,RPS21,RPS23,RP…
GO Biological Process	GO:0003281	ventricular septum development	329	0.0237345	1	0.931849	1.59834	11.8873	19	86	0.0185728	0.22093	18	45	63	hg38_n_B08286,hg38_n_B08303,hg38_n_B100401,hg38_n_B107836,hg38_n_B109867,hg38_n_B111139,hg38_n_B122412,hg38_n_B12696,hg38_n_B180045,hg38_n_B202580,hg38_n_B232186,hg38_n_B240337,hg38_n_B24438,hg38_n_B35762,hg38_n_B36913,hg38_n_B40221,hg38_n_B47008,hg38_n_B49428,hg38_n_B49514	hg38_n_B08133,hg38_n_B08286,hg38_n_B08303,hg38_n_B08372,hg38_n_B100330,hg38_n_B100401,hg38_n_B107836,hg38_n_B107867,hg38_n_B107903,hg38_n_B107926,hg38_n_B109867,hg38_n_B111139,hg38_n_B111204,hg38_n_B122369,hg38_n_B122412,hg38_n_B122486,hg38_n_B12696,hg38_n_B152161,hg38_n_B152262,hg38_n_B152302,hg38_n_B162896,hg38_n_B162914,hg38_n_B173476,hg38_n_B173504,hg38_n_B17937,hg38_n_B180045,hg38_n_B180063,…	ACVR1,BMPR2,CITED2,FZD1,GATA3,HEY2,LMO4,LRP2,LTBP1,NOG,PRDM1,SALL1,SOX4,TBX3,TBX5,TGFBR2,VANGL2,WNT5A	ACVR1,AP2B1,BMP4,BMPR2,C5orf42,CITED2,CYR61,DNM2,FGFR2,FGFRL1,FZD1,FZD2,GATA3,HEG1,HES1,HEY2,LMO4,LRP2,LTBP1,MDM2,NOG,NSD2,PAX8,PITX2,PRDM1,PROX1,SALL1,SALL4,SMAD4,SMAD6,SMAD7,SOX11,SOX4,TBX3,TBX5,TGFB2,TGFBR1,TGFBR2,TRIP11,VANGL2,WNT11,WNT5A,XIRP2,ZFPM1,ZFPM2
GO Biological Process	GO:0006839	mitochondrial transport	331	0.0238291	1	0.92991	1.44692	20.0426	29	145	0.028348	0.2	26	109	239	hg38_n_B01795,hg38_n_B12186,hg38_n_B122896,hg38_n_B124364,hg38_n_B128068,hg38_n_B151766,hg38_n_B166543,hg38_n_B188537,hg38_n_B203381,hg38_n_B204624,hg38_n_B217474,hg38_n_B218617,hg38_n_B246776,hg38_n_B249463,hg38_n_B254099,hg38_n_B254329,hg38_n_B256198,hg38_n_B267723,hg38_n_B31295,hg38_n_B37633,hg38_n_B37650,hg38_n_B37683,hg38_n_B42630,hg38_n_B57444,hg38_n_B61425,hg38_n_B62166,hg38_n_B62237,hg38_…	hg38_n_B01780,hg38_n_B01795,hg38_n_B02132,hg38_n_B04928,hg38_n_B101072,hg38_n_B102381,hg38_n_B102981,hg38_n_B111043,hg38_n_B111059,hg38_n_B113866,hg38_n_B116389,hg38_n_B11871,hg38_n_B120782,hg38_n_B121000,hg38_n_B12186,hg38_n_B122896,hg38_n_B122912,hg38_n_B122946,hg38_n_B123414,hg38_n_B124340,hg38_n_B124364,hg38_n_B124409,hg38_n_B127308,hg38_n_B127338,hg38_n_B128068,hg38_n_B132335,hg38_n_B132344,…	ATP5A1,ATP5O,BCL2L11,BLOC1S2,DNAJC19,DNLZ,EYA2,GRPEL2,HIP1R,IMMP2L,MFF,MICU2,MTX1,MTX2,PINK1,PRKAG2,SLC25A13,SLC25A36,SLC25A4,SLC8A3,TIMM13,TIMM21,TIMM9,TP63,YWHAB,YWHAZ	ACAA2,ACACB,AGK,ATF2,ATP5A1,ATP5G3,ATP5I,ATP5J,ATP5O,BAK1,BCL2,BCL2L11,BID,BLOC1S2,BNIP3,BNIP3L,BOK,CASP8,CHCHD4,CPT2,DNAJC19,DNLZ,E2F1,EYA2,FBXO7,FIS1,FZD9,GDAP1,GRPEL1,GRPEL2,GSK3B,GZMB,HEBP2,HIP1R,HK2,HSP90AA1,HSPA4,IMMP2L,MAPK8,MCUR1,MFF,MICU2,MID1IP1,MIPEP,MPC1,MTERF4,MTRNR2L5,MTX1,MTX2,MTX3,MUL1,OPA1,PARL,PDE2A,PHB,PINK1,PMAIP1,PNPT1,PPIF,PPP1R13B,PPP3CC,PRKAG2,RHOT1,SAMM50,SLC25A12,SLC25A1…
GO Biological Process	GO:0009141	nucleoside triphosphate metabolic process	332	0.0238733	1	0.928829	1.45733	19.2132	28	139	0.0273705	0.201439	28	112	259	hg38_n_B03731,hg38_n_B06112,hg38_n_B101746,hg38_n_B119134,hg38_n_B122896,hg38_n_B126646,hg38_n_B128068,hg38_n_B13234,hg38_n_B135675,hg38_n_B13577,hg38_n_B159214,hg38_n_B178086,hg38_n_B185559,hg38_n_B185577,hg38_n_B186058,hg38_n_B190185,hg38_n_B19865,hg38_n_B220790,hg38_n_B223927,hg38_n_B236885,hg38_n_B242184,hg38_n_B245829,hg38_n_B246776,hg38_n_B258475,hg38_n_B267723,hg38_n_B55477,hg38_n_B85962,h…	hg38_n_B00727,hg38_n_B01364,hg38_n_B03731,hg38_n_B04347,hg38_n_B06112,hg38_n_B06129,hg38_n_B07347,hg38_n_B101746,hg38_n_B101768,hg38_n_B108147,hg38_n_B108246,hg38_n_B109577,hg38_n_B110366,hg38_n_B110393,hg38_n_B110594,hg38_n_B115200,hg38_n_B117888,hg38_n_B119134,hg38_n_B119679,hg38_n_B122896,hg38_n_B122912,hg38_n_B122946,hg38_n_B123980,hg38_n_B126646,hg38_n_B127071,hg38_n_B128068,hg38_n_B130109,h…	ADK,AK4,ATP5A1,ATP5O,BPGM,COA6,COX7B,CTPS1,DUT,ENO4,FIGNL1,GALK1,HK1,HKDC1,HSPA8,MOCOS,MOCS1,MOCS2,MYH3,NDUFB1,NDUFB4,NDUFB6,NDUFS4,NME7,PRKAG2,SLC25A13,UCK2,UQCRFS1	ADA,ADCYAP1,ADK,ADPGK,AFG1L,AK3,AK4,AK5,AK9,ALDOA,AMPD3,ATP1B1,ATP5A1,ATP5G3,ATP5I,ATP5J,ATP5L2,ATP5O,ATP6V0A4,ATP6V1B1,BID,BPGM,CMPK1,CMPK2,COA6,COX10,COX15,COX4I1,COX4I2,COX6B1,COX6C,COX7A2L,COX7B,COX7C,CTNS,CTPS1,CTPS2,DCTPP1,DLD,DUT,ENO1,ENO4,ENPP1,ENPP3,ENTPD3,FIGNL1,FXN,GALK1,GAPDH,GAPDHS,GPHN,HK1,HK2,HKDC1,HSPA8,ITPA,LDHA,LDHC,LRRK2,MBIP,MFN1,MOCOS,MOCS1,MOCS2,MOCS3,MSH2,MYH3,NDUFA10,NDUFA…
GO Biological Process	GO:0035914	skeletal muscle cell differentiation	333	0.024189	1	0.938288	1.89478	5.80543	11	42	0.0107527	0.261905	10	26	52	hg38_n_B01587,hg38_n_B04684,hg38_n_B159612,hg38_n_B168257,hg38_n_B17765,hg38_n_B209778,hg38_n_B219139,hg38_n_B252788,hg38_n_B256351,hg38_n_B67001,hg38_n_B67025	hg38_n_B01587,hg38_n_B03762,hg38_n_B03802,hg38_n_B04644,hg38_n_B04684,hg38_n_B11583,hg38_n_B11603,hg38_n_B12301,hg38_n_B159612,hg38_n_B159639,hg38_n_B159653,hg38_n_B166244,hg38_n_B168257,hg38_n_B16918,hg38_n_B17765,hg38_n_B184936,hg38_n_B19288,hg38_n_B196412,hg38_n_B199257,hg38_n_B207271,hg38_n_B209713,hg38_n_B209778,hg38_n_B21603,hg38_n_B21609,hg38_n_B21637,hg38_n_B21756,hg38_n_B219139,hg38_n_B2…	ATF3,DMRTA2,EEF2,FOS,KLF5,MYLK2,MYOD1,PAX5,PAX7,PHOX2B	ANKRD33,ATF3,BCL9,BTG2,DMRTA2,EEF2,EGR2,EOMES,FOS,FOXN2,GTF3C5,HIVEP3,HLF,KLF5,MEF2C,MEF2D,MEGF10,MYF5,MYLK2,MYOD1,PAX5,PAX7,PHOX2B,RB1,SOX11,WNT3A
GO Biological Process	GO:0007507	heart development	334	0.0243839	1	0.943014	1.22823	66.7625	82	483	0.0801564	0.169772	78	279	466	hg38_n_B01926,hg38_n_B08286,hg38_n_B08303,hg38_n_B100401,hg38_n_B107836,hg38_n_B109525,hg38_n_B109867,hg38_n_B111139,hg38_n_B115944,hg38_n_B117663,hg38_n_B12175,hg38_n_B122412,hg38_n_B124906,hg38_n_B125300,hg38_n_B126943,hg38_n_B12696,hg38_n_B132472,hg38_n_B14137,hg38_n_B147770,hg38_n_B147821,hg38_n_B151535,hg38_n_B151815,hg38_n_B151847,hg38_n_B153777,hg38_n_B166360,hg38_n_B167731,hg38_n_B171685,…	hg38_n_B00855,hg38_n_B01031,hg38_n_B01066,hg38_n_B01850,hg38_n_B01871,hg38_n_B01926,hg38_n_B01936,hg38_n_B08133,hg38_n_B08286,hg38_n_B08303,hg38_n_B08372,hg38_n_B09702,hg38_n_B09723,hg38_n_B09874,hg38_n_B09924,hg38_n_B100330,hg38_n_B100401,hg38_n_B102123,hg38_n_B103308,hg38_n_B107802,hg38_n_B107836,hg38_n_B107867,hg38_n_B107903,hg38_n_B107926,hg38_n_B109117,hg38_n_B109145,hg38_n_B109349,hg38_n_B1…	ACVR1,APLNR,ARID2,BBS5,BCOR,BMPR2,CACYBP,CALCRL,CDC42,CHD7,CITED2,COL5A1,DYNC2H1,EDNRA,EFNA1,ERBB4,FHOD3,FOXF1,FOXL1,FZD1,GATA3,GJA1,GREM1,GRHL2,HAND1,HAND2,HAS2,HDAC9,HEY2,JAG1,LMO4,LRP2,LTBP1,MSX2,MYL2,MYLK2,NDRG4,NEBL,NEDD4,NIPBL,NOG,NRP2,OSR1,OVOL2,PARVA,PDGFRA,PDLIM3,PDLIM5,PLXND1,POU4F1,PPARA,PPP1R13L,PRDM1,PTCD2,PTN,RARB,RXRA,SALL1,SCN5A,SMAD2,SMYD2,SNAI1,SORBS2,SOX4,SOX9,SPRY1,STK3,TBX2,T…	ACTN2,ACVR1,ADAMTS1,ADAMTS9,ADGRG6,ADM,ADRA1A,AGTR2,AHI1,AKAP13,ALDH1A2,ANK2,AP2B1,APELA,APLNR,ARID2,ARMC4,ASXL1,ATF2,ATG5,ATM,AXIN2,BBS5,BBS7,BCOR,BICC1,BMP10,BMP2,BMP4,BMP5,BMP7,BMPR1A,BMPR2,BVES,C3orf58,C5orf42,CACYBP,CALCRL,CASP3,CAV3,CC2D2A,CCDC39,CDC42,CDK1,CER1,CHD7,CITED2,CLDN5,COL11A1,COL2A1,COL3A1,COL5A1,CPE,CTNNB1,CXADR,CYR61,DAW1,DHRS3,DLC1,DLL1,DLL4,DNAH11,DNAH5,DNM2,DRC1,DSG2,DYNC2H…
GO Biological Process	GO:0048009	insulin-like growth factor receptor signaling pathway	335	0.0244336	1	0.942117	2.30192	3.04094	7	22	0.00684262	0.318182	6	9	14	hg38_n_B228800,hg38_n_B228822,hg38_n_B24719,hg38_n_B250889,hg38_n_B42577,hg38_n_B85232,hg38_n_B87441	hg38_n_B119160,hg38_n_B119205,hg38_n_B201404,hg38_n_B228785,hg38_n_B228800,hg38_n_B228822,hg38_n_B228844,hg38_n_B24645,hg38_n_B24684,hg38_n_B24719,hg38_n_B24734,hg38_n_B250862,hg38_n_B250889,hg38_n_B29810,hg38_n_B42513,hg38_n_B42577,hg38_n_B85232,hg38_n_B87338,hg38_n_B87409,hg38_n_B87441,hg38_n_B87461,hg38_n_B87518	CRIM1,GHR,IGF1R,IRS1,PIK3R1,PLCB1	CRIM1,EIF2AK3,GHR,GRB10,IGF1,IGF1R,IRS1,PIK3R1,PLCB1
GO Biological Process	GO:0051769	regulation of nitric-oxide synthase biosynthetic process	335	0.0244336	1	0.942117	2.30192	3.04094	7	22	0.00684262	0.318182	7	13	18	hg38_n_B123854,hg38_n_B218121,hg38_n_B229083,hg38_n_B241619,hg38_n_B49106,hg38_n_B68064,hg38_n_B77749	hg38_n_B123854,hg38_n_B123889,hg38_n_B156501,hg38_n_B164710,hg38_n_B164799,hg38_n_B218110,hg38_n_B218121,hg38_n_B229083,hg38_n_B237039,hg38_n_B238589,hg38_n_B238614,hg38_n_B238655,hg38_n_B241619,hg38_n_B49106,hg38_n_B68033,hg38_n_B68064,hg38_n_B68099,hg38_n_B77749,hg38_n_B91866,hg38_n_B99466,hg38_n_B99479,hg38_n_B99512	FNTB,KDR,MAP2K6,NAMPT,SELENOS,TLR2,TLR9	CCL2,EDN1,FNTB,JAK2,KDR,MAP2K4,MAP2K6,NAMPT,PGGT1B,SELENOS,TLR2,TLR4,TLR9
GO Biological Process	GO:0060231	mesenchymal to epithelial transition	335	0.0244336	1	0.942117	2.30192	3.04094	7	22	0.00684262	0.318182	7	14	16	hg38_n_B180045,hg38_n_B188562,hg38_n_B222444,hg38_n_B232186,hg38_n_B25579,hg38_n_B82843,hg38_n_B85909	hg38_n_B01936,hg38_n_B01967,hg38_n_B126105,hg38_n_B169717,hg38_n_B180045,hg38_n_B180063,hg38_n_B180108,hg38_n_B188562,hg38_n_B216966,hg38_n_B216979,hg38_n_B217047,hg38_n_B217064,hg38_n_B222444,hg38_n_B232186,hg38_n_B232305,hg38_n_B25579,hg38_n_B25640,hg38_n_B31486,hg38_n_B40186,hg38_n_B82843,hg38_n_B84768,hg38_n_B85909	BASP1,GATA3,GREM1,PAX2,PELO,SALL1,SIX2	BASP1,BMP4,FZD7,GATA3,GDNF,GREM1,PAX2,PAX8,PELO,SALL1,SIX2,SMO,WNT4,WT1
GO Biological Process	GO:0045912	negative regulation of carbohydrate metabolic process	335	0.0244336	1	0.942117	2.30192	3.04094	7	22	0.00684262	0.318182	6	15	41	hg38_n_B192145,hg38_n_B229083,hg38_n_B252231,hg38_n_B252270,hg38_n_B265278,hg38_n_B48855,hg38_n_B65317	hg38_n_B110393,hg38_n_B116361,hg38_n_B116389,hg38_n_B162471,hg38_n_B166802,hg38_n_B192145,hg38_n_B229083,hg38_n_B252231,hg38_n_B252270,hg38_n_B252300,hg38_n_B253304,hg38_n_B265278,hg38_n_B27925,hg38_n_B43754,hg38_n_B43797,hg38_n_B43835,hg38_n_B48855,hg38_n_B55403,hg38_n_B55442,hg38_n_B61927,hg38_n_B65257,hg38_n_B65317	FOXA2,MST1,PPARA,PPARGC1A,SELENOS,TIGAR	ADIPOQ,ENPP1,FBP1,FOXA2,GSK3B,HDAC4,IL6,INS,MST1,PLEK,PPARA,PPARGC1A,SELENOS,SOGA1,TIGAR
GO Biological Process	GO:0001736	establishment of planar polarity	335	0.0244336	1	0.942117	2.30192	3.04094	7	22	0.00684262	0.318182	5	12	19	hg38_n_B12696,hg38_n_B164620,hg38_n_B265300,hg38_n_B49428,hg38_n_B49514,hg38_n_B62166,hg38_n_B62237	hg38_n_B02132,hg38_n_B12696,hg38_n_B134965,hg38_n_B134996,hg38_n_B144857,hg38_n_B144875,hg38_n_B164620,hg38_n_B164656,hg38_n_B164710,hg38_n_B232456,hg38_n_B265300,hg38_n_B265322,hg38_n_B49428,hg38_n_B49461,hg38_n_B49514,hg38_n_B62166,hg38_n_B62193,hg38_n_B62237,hg38_n_B63914,hg38_n_B84692,hg38_n_B98418,hg38_n_B98434	ASTN2,CELSR1,TP63,VANGL2,WNT5A	ASTN2,C5orf42,CELSR1,DLG3,FOXF2,FZD3,GRHL3,RPGRIP1L,TP63,VANGL2,WDR1,WNT5A
GO Biological Process	GO:0045663	positive regulation of myoblast differentiation	335	0.0244336	1	0.942117	2.30192	3.04094	7	22	0.00684262	0.318182	6	11	20	hg38_n_B110858,hg38_n_B168257,hg38_n_B188562,hg38_n_B200267,hg38_n_B200346,hg38_n_B250889,hg38_n_B54724	hg38_n_B100760,hg38_n_B110858,hg38_n_B118726,hg38_n_B118768,hg38_n_B168257,hg38_n_B188562,hg38_n_B199257,hg38_n_B200267,hg38_n_B200312,hg38_n_B200329,hg38_n_B200346,hg38_n_B200373,hg38_n_B250862,hg38_n_B250889,hg38_n_B260402,hg38_n_B54724,hg38_n_B54752,hg38_n_B89199,hg38_n_B89240,hg38_n_B89277,hg38_n_B89300,hg38_n_B89314	BOC,BTG1,HIF1AN,MAP3K5,MYOD1,PLCB1	BOC,BTG1,FLT3LG,HIF1AN,IGFBP3,MAP3K5,MEF2C,MYF5,MYOD1,PLCB1,RIPOR2
GO Biological Process	GO:0010677	negative regulation of cellular carbohydrate metabolic process	335	0.0244336	1	0.942117	2.30192	3.04094	7	22	0.00684262	0.318182	6	15	38	hg38_n_B192145,hg38_n_B229083,hg38_n_B252231,hg38_n_B252270,hg38_n_B265278,hg38_n_B48855,hg38_n_B65317	hg38_n_B110393,hg38_n_B116361,hg38_n_B116389,hg38_n_B162471,hg38_n_B166802,hg38_n_B192145,hg38_n_B229083,hg38_n_B252231,hg38_n_B252270,hg38_n_B252300,hg38_n_B253304,hg38_n_B265278,hg38_n_B27925,hg38_n_B43754,hg38_n_B43797,hg38_n_B43835,hg38_n_B48855,hg38_n_B55403,hg38_n_B55442,hg38_n_B61927,hg38_n_B65257,hg38_n_B65317	FOXA2,MST1,PPARA,PPARGC1A,SELENOS,TIGAR	ADIPOQ,ENPP1,FBP1,FOXA2,GSK3B,HDAC4,IL6,INS,MST1,PLEK,PPARA,PPARGC1A,SELENOS,SOGA1,TIGAR
GO Biological Process	GO:0048266	behavioral response to pain	342	0.0246326	1	0.930348	2.78254	1.79692	5	13	0.00488759	0.384615	5	8	13	hg38_n_B223003,hg38_n_B236910,hg38_n_B263757,hg38_n_B55876,hg38_n_B88382	hg38_n_B204295,hg38_n_B223003,hg38_n_B223044,hg38_n_B223090,hg38_n_B223110,hg38_n_B236910,hg38_n_B263757,hg38_n_B28580,hg38_n_B28624,hg38_n_B36600,hg38_n_B55851,hg38_n_B55876,hg38_n_B88382	KALRN,OSM,PIRT,THBS1,THBS4	KALRN,OSM,P2RX2,PIRT,SCN9A,TACR1,THBS1,THBS4
GO Biological Process	GO:1901078	negative regulation of relaxation of muscle	342	0.0246326	1	0.930348	2.78254	1.79692	5	13	0.00488759	0.384615	3	3	5	hg38_n_B06231,hg38_n_B06255,hg38_n_B86517,hg38_n_B86596,hg38_n_B93866	hg38_n_B06154,hg38_n_B06177,hg38_n_B06200,hg38_n_B06231,hg38_n_B06255,hg38_n_B86517,hg38_n_B86533,hg38_n_B86554,hg38_n_B86596,hg38_n_B86632,hg38_n_B86644,hg38_n_B86682,hg38_n_B93866	DCANP1,PDE4B,PDE4D	DCANP1,PDE4B,PDE4D
GO Biological Process	GO:2001214	positive regulation of vasculogenesis	342	0.0246326	1	0.930348	2.78254	1.79692	5	13	0.00488759	0.384615	5	7	10	hg38_n_B122855,hg38_n_B17364,hg38_n_B188562,hg38_n_B240238,hg38_n_B68064	hg38_n_B122855,hg38_n_B167538,hg38_n_B17344,hg38_n_B17364,hg38_n_B188562,hg38_n_B240238,hg38_n_B68033,hg38_n_B68064,hg38_n_B68099,hg38_n_B78214,hg38_n_B78251,hg38_n_B78276,hg38_n_B78321	ASB4,CD34,HIF1AN,KDR,TMEM100	ADM,ASB4,CD34,HIF1AN,KDR,RAPGEF2,TMEM100
GO Biological Process	GO:0032897	negative regulation of viral transcription	342	0.0246326	1	0.930348	2.78254	1.79692	5	13	0.00488759	0.384615	5	9	24	hg38_n_B00936,hg38_n_B164620,hg38_n_B177812,hg38_n_B197800,hg38_n_B207437	hg38_n_B00936,hg38_n_B02943,hg38_n_B138334,hg38_n_B138355,hg38_n_B164620,hg38_n_B164656,hg38_n_B177812,hg38_n_B188772,hg38_n_B197719,hg38_n_B197740,hg38_n_B197800,hg38_n_B207437,hg38_n_B61188	HMGA2,POU2F3,TARDBP,TRIM13,TRIM32	HMGA2,MID2,POU2F3,TARDBP,TRIM13,TRIM32,TRIM62,TRIM8,ZNF639
GO Biological Process	GO:1902866	regulation of retina development in camera-type eye	342	0.0246326	1	0.930348	2.78254	1.79692	5	13	0.00488759	0.384615	4	6	7	hg38_n_B181565,hg38_n_B25521,hg38_n_B25579,hg38_n_B37182,hg38_n_B77099	hg38_n_B181565,hg38_n_B181585,hg38_n_B223221,hg38_n_B245926,hg38_n_B245960,hg38_n_B245975,hg38_n_B246033,hg38_n_B25521,hg38_n_B25579,hg38_n_B37182,hg38_n_B77037,hg38_n_B77079,hg38_n_B77099	DLX2,POU4F2,PTF1A,SIX3	CELF4,DLL4,DLX2,POU4F2,PTF1A,SIX3
GO Biological Process	GO:0051964	negative regulation of synapse assembly	342	0.0246326	1	0.930348	2.78254	1.79692	5	13	0.00488759	0.384615	3	6	6	hg38_n_B188212,hg38_n_B188233,hg38_n_B49428,hg38_n_B49514,hg38_n_B77749	hg38_n_B106582,hg38_n_B106640,hg38_n_B106708,hg38_n_B155700,hg38_n_B155714,hg38_n_B155743,hg38_n_B188212,hg38_n_B188233,hg38_n_B49428,hg38_n_B49461,hg38_n_B49514,hg38_n_B51464,hg38_n_B77749	SLIT1,TLR2,WNT5A	EPHA7,PTK2,ROBO2,SLIT1,TLR2,WNT5A
GO Biological Process	GO:0008595	anterior/posterior axis specification, embryo	342	0.0246326	1	0.930348	2.78254	1.79692	5	13	0.00488759	0.384615	4	9	15	hg38_n_B202580,hg38_n_B49428,hg38_n_B49514,hg38_n_B82843,hg38_n_B93866	hg38_n_B14603,hg38_n_B169717,hg38_n_B202580,hg38_n_B202628,hg38_n_B202639,hg38_n_B229119,hg38_n_B40686,hg38_n_B48553,hg38_n_B49428,hg38_n_B49461,hg38_n_B49514,hg38_n_B82843,hg38_n_B93866	BASP1,DCANP1,TBX3,WNT5A	BASP1,DCANP1,FZD5,PCSK6,TBX3,TDGF1,TDRD5,WNT5A,WT1
GO Biological Process	GO:0007252	I-kappaB phosphorylation	342	0.0246326	1	0.930348	2.78254	1.79692	5	13	0.00488759	0.384615	5	8	12	hg38_n_B106362,hg38_n_B165153,hg38_n_B17212,hg38_n_B49106,hg38_n_B77749	hg38_n_B106362,hg38_n_B106394,hg38_n_B130774,hg38_n_B130806,hg38_n_B164710,hg38_n_B164799,hg38_n_B165092,hg38_n_B165099,hg38_n_B165153,hg38_n_B17212,hg38_n_B49106,hg38_n_B77749,hg38_n_B80927	DAB2IP,IKBKE,MAP3K7,TLR2,TLR9	DAB2IP,IKBKE,MAP3K7,PRDX4,TLR2,TLR3,TLR4,TLR9
GO Biological Process	GO:0031274	positive regulation of pseudopodium assembly	342	0.0246326	1	0.930348	2.78254	1.79692	5	13	0.00488759	0.384615	4	7	13	hg38_n_B01926,hg38_n_B241948,hg38_n_B24872,hg38_n_B67994,hg38_n_B68064	hg38_n_B01926,hg38_n_B01936,hg38_n_B238993,hg38_n_B241948,hg38_n_B24823,hg38_n_B24851,hg38_n_B24872,hg38_n_B67994,hg38_n_B68033,hg38_n_B68064,hg38_n_B88055,hg38_n_B91593,hg38_n_B91617	CDC42,CDC42EP3,CDC42EP4,KIT	APC,CCR7,CDC42,CDC42EP3,CDC42EP4,F2RL1,KIT
GO Biological Process	GO:0015858	nucleoside transport	342	0.0246326	1	0.930348	2.78254	1.79692	5	13	0.00488759	0.384615	5	7	20	hg38_n_B109525,hg38_n_B185765,hg38_n_B227460,hg38_n_B80838,hg38_n_B99085	hg38_n_B109424,hg38_n_B109525,hg38_n_B139474,hg38_n_B161464,hg38_n_B161493,hg38_n_B185765,hg38_n_B227460,hg38_n_B80838,hg38_n_B99085,hg38_n_B99097,hg38_n_B99118,hg38_n_B99168,hg38_n_B99198	GJA1,SLC25A4,SLC28A1,SLC29A3,SLC35B3	GJA1,SLC25A4,SLC25A5,SLC28A1,SLC28A3,SLC29A3,SLC35B3
GO Biological Process	GO:0002072	optic cup morphogenesis involved in camera-type eye development	342	0.0246326	1	0.930348	2.78254	1.79692	5	13	0.00488759	0.384615	4	6	8	hg38_n_B125300,hg38_n_B188562,hg38_n_B229043,hg38_n_B49428,hg38_n_B49514	hg38_n_B125300,hg38_n_B125324,hg38_n_B188562,hg38_n_B21603,hg38_n_B21609,hg38_n_B21637,hg38_n_B21756,hg38_n_B229043,hg38_n_B49428,hg38_n_B49461,hg38_n_B49514,hg38_n_B99296,hg38_n_B99321	ALDH1A3,PAX2,WNT16,WNT5A	ALDH1A3,PAX2,SOX11,TFAP2A,WNT16,WNT5A
GO Biological Process	GO:0031272	regulation of pseudopodium assembly	342	0.0246326	1	0.930348	2.78254	1.79692	5	13	0.00488759	0.384615	4	7	14	hg38_n_B01926,hg38_n_B241948,hg38_n_B24872,hg38_n_B67994,hg38_n_B68064	hg38_n_B01926,hg38_n_B01936,hg38_n_B238993,hg38_n_B241948,hg38_n_B24823,hg38_n_B24851,hg38_n_B24872,hg38_n_B67994,hg38_n_B68033,hg38_n_B68064,hg38_n_B88055,hg38_n_B91593,hg38_n_B91617	CDC42,CDC42EP3,CDC42EP4,KIT	APC,CCR7,CDC42,CDC42EP3,CDC42EP4,F2RL1,KIT
GO Biological Process	GO:0022603	regulation of anatomical structure morphogenesis	354	0.0246346	1	0.898884	1.15817	126.061	146	912	0.142717	0.160088	141	553	958	hg38_n_B01795,hg38_n_B01926,hg38_n_B05456,hg38_n_B06089,hg38_n_B06112,hg38_n_B08053,hg38_n_B08578,hg38_n_B09020,hg38_n_B103023,hg38_n_B104508,hg38_n_B108462,hg38_n_B10986,hg38_n_B109867,hg38_n_B110968,hg38_n_B111139,hg38_n_B115718,hg38_n_B115944,hg38_n_B120841,hg38_n_B12175,hg38_n_B121810,hg38_n_B122412,hg38_n_B122855,hg38_n_B123191,hg38_n_B124007,hg38_n_B124906,hg38_n_B126289,hg38_n_B126334,hg38…	hg38_n_B00233,hg38_n_B00304,hg38_n_B00332,hg38_n_B01031,hg38_n_B01150,hg38_n_B01364,hg38_n_B01780,hg38_n_B01795,hg38_n_B01926,hg38_n_B01936,hg38_n_B01967,hg38_n_B01991,hg38_n_B02021,hg38_n_B02132,hg38_n_B02431,hg38_n_B02536,hg38_n_B02813,hg38_n_B03176,hg38_n_B03214,hg38_n_B03345,hg38_n_B03377,hg38_n_B03542,hg38_n_B03560,hg38_n_B04953,hg38_n_B05411,hg38_n_B05429,hg38_n_B05456,hg38_n_B06089,hg38_n_…	ACTR2,ACVR1,AMELX,ANXA1,ANXA3,APLNR,ARHGAP15,ASB4,BARHL2,BASP1,BCL6,BCOR,BMPR2,BTG1,C5,CAPRIN1,CD34,CDC42,CDC42EP3,CDC42EP4,CDH4,CELA1,CELSR1,CITED2,COCH,COL4A2,COL5A1,CRB2,CSNK1G1,CSNK1G3,CTTN,CXCL12,CYP1B1,DAB2IP,DACT1,DAPK3,DCN,DIAPH1,DMRT2,DNM3,DSCAM,EFNA1,EFNA3,EFNA5,ETS1,F3,FBLN1,FBXO31,FGFR1,FLT1,FN1,FOXA2,FOXP1,FYN,FZD1,GATA2,GATA3,GCM1,GREM1,HAND2,HAS2,HDAC9,HEY2,HIF1AN,HMGA2,HOXD13,JAK1…	ABL1,ABR,ACTR2,ACVR1,ADA,ADAM9,ADAMTS9,ADGRB1,ADGRB2,ADGRB3,ADIPOQ,ADM,AGO4,AGTR2,AHI1,AJAP1,AKAP13,ALDOA,ALOX12,AMELX,AMOT,AMTN,ANGPT2,ANGPT4,ANKRD6,ANXA1,ANXA3,AP2B1,AP2S1,APELA,APLNR,AR,ARAP1,ARC,ARHGAP15,ARHGAP18,ARHGAP44,ARHGEF7,ASB4,ASPN,ATP10A,BAIAP2,BAMBI,BARHL2,BASP1,BCL11A,BCL2,BCL6,BCOR,BHLHB9,BMP10,BMP2,BMP4,BMP7,BMPR1A,BMPR2,BNIP3,BRWD3,BTG1,BVES,C21orf2,C5,C6,CAMK2B,CAMSAP1,CAPRIN1,…
GO Biological Process	GO:0001568	blood vessel development	355	0.0248593	1	0.904529	1.22545	67.73	83	490	0.0811339	0.169388	80	276	458	hg38_n_B01926,hg38_n_B02176,hg38_n_B02404,hg38_n_B03242,hg38_n_B100401,hg38_n_B10319,hg38_n_B107836,hg38_n_B109867,hg38_n_B110558,hg38_n_B115718,hg38_n_B115804,hg38_n_B117663,hg38_n_B12175,hg38_n_B124007,hg38_n_B124848,hg38_n_B124906,hg38_n_B145851,hg38_n_B145887,hg38_n_B147770,hg38_n_B147821,hg38_n_B152371,hg38_n_B153777,hg38_n_B160208,hg38_n_B162106,hg38_n_B165153,hg38_n_B166360,hg38_n_B167731,…	hg38_n_B01926,hg38_n_B01936,hg38_n_B01991,hg38_n_B02021,hg38_n_B02176,hg38_n_B02404,hg38_n_B03242,hg38_n_B03345,hg38_n_B03377,hg38_n_B08133,hg38_n_B09702,hg38_n_B09723,hg38_n_B100330,hg38_n_B100401,hg38_n_B101072,hg38_n_B102123,hg38_n_B10258,hg38_n_B102794,hg38_n_B102849,hg38_n_B102870,hg38_n_B10298,hg38_n_B10319,hg38_n_B10536,hg38_n_B107836,hg38_n_B107867,hg38_n_B107903,hg38_n_B107926,hg38_n_B10…	ACVR1,AHR,ANGPT1,ANTXR1,ANXA2,ARHGAP22,ARID2,BMPR2,CALCRL,CAV1,CD34,CDC42,CDH13,CHD7,CLIC4,COL4A1,COL4A2,COL5A1,COL8A1,COL8A2,CYP1B1,DAB2IP,DYNC2H1,E2F8,EDNRA,EFNA1,ELK3,EPAS1,EPHB1,ETS1,FGF9,FGFR1,FLT1,FN1,FOXF1,GBX2,GREM1,HAND1,HAND2,HAS2,HEY2,JAG1,KDR,KLF5,LRP2,LTBP1,MEOX2,NEDD4,NOG,NRCAM,NRP2,OSR1,OTULIN,OVOL2,PARVA,PDGFRA,PIK3CB,PLXND1,PRDM1,PRKCA,RHOB,ROBO4,SOX4,SYK,TBX2,TBX20,TBX3,TBX5,TCF…	ACKR3,ACVR1,ADAM8,ADAMTS9,ADGRG1,ADM,AHR,AIMP1,ALDH1A2,AMOT,ANG,ANGPT1,ANGPT2,ANGPT4,ANKRD17,ANPEP,ANTXR1,ANXA2,AP2B1,APOB,APOD,APOLD1,ARHGAP22,ARHGAP24,ARID2,BAK1,BCAS3,BMP4,BMPER,BMPR1A,BMPR2,C1GALT1,C5orf42,CALCRL,CAV1,CCBE1,CCL2,CD34,CDC42,CDH13,CDH2,CDH5,CDX4,CHD7,CLIC4,COL15A1,COL18A1,COL1A2,COL3A1,COL4A1,COL4A2,COL5A1,COL8A1,COL8A2,CSPG4,CTGF,CTNNB1,CXCL8,CXCR3,CYP1B1,CYR61,DAB2IP,DAG1,DHC…
GO Biological Process	GO:1901264	carbohydrate derivative transport	356	0.025056	1	0.909126	1.9553	5.11431	10	37	0.00977517	0.27027	10	26	54	hg38_n_B104719,hg38_n_B109525,hg38_n_B110885,hg38_n_B126597,hg38_n_B162638,hg38_n_B185765,hg38_n_B227460,hg38_n_B268532,hg38_n_B80838,hg38_n_B99085	hg38_n_B06300,hg38_n_B09575,hg38_n_B104719,hg38_n_B106064,hg38_n_B109424,hg38_n_B109525,hg38_n_B110885,hg38_n_B110897,hg38_n_B122053,hg38_n_B126597,hg38_n_B126622,hg38_n_B135040,hg38_n_B139474,hg38_n_B156212,hg38_n_B156218,hg38_n_B161464,hg38_n_B161493,hg38_n_B162638,hg38_n_B171061,hg38_n_B185765,hg38_n_B185826,hg38_n_B203549,hg38_n_B203569,hg38_n_B227460,hg38_n_B239280,hg38_n_B244545,hg38_n_B253…	ABCG1,GJA1,SLC17A5,SLC25A4,SLC28A1,SLC29A3,SLC35B3,SLC35B4,SLC35D2,SLC35D3	ABCB4,ABCG1,ENSG00000272305,G6PC3,GJA1,GJB1,LBP,PSAP,SCARB1,SLC17A5,SLC25A4,SLC25A5,SLC28A1,SLC28A3,SLC29A3,SLC35A1,SLC35A3,SLC35B3,SLC35B4,SLC35C1,SLC35D1,SLC35D2,SLC35D3,SLC37A1,TMEM241,VLDLR
GO Biological Process	GO:0010518	positive regulation of phospholipase activity	356	0.025056	1	0.909126	1.9553	5.11431	10	37	0.00977517	0.27027	8	23	48	hg38_n_B02921,hg38_n_B145851,hg38_n_B145887,hg38_n_B197500,hg38_n_B205276,hg38_n_B67645,hg38_n_B67994,hg38_n_B68064,hg38_n_B77099,hg38_n_B77144	hg38_n_B00109,hg38_n_B02921,hg38_n_B08133,hg38_n_B112367,hg38_n_B112415,hg38_n_B112439,hg38_n_B117206,hg38_n_B117221,hg38_n_B119613,hg38_n_B144670,hg38_n_B144682,hg38_n_B145851,hg38_n_B145887,hg38_n_B167848,hg38_n_B167866,hg38_n_B190598,hg38_n_B190677,hg38_n_B197500,hg38_n_B197555,hg38_n_B201256,hg38_n_B205276,hg38_n_B207220,hg38_n_B213781,hg38_n_B223160,hg38_n_B229349,hg38_n_B58202,hg38_n_B67645…	AVPR1A,EDNRA,FGFR1,FLT1,HPCA,KIT,PDGFRA,TXK	ADCYAP1R1,ADRA1A,AGTR1,ANG,ARL1,AVPR1A,CYR61,EDNRA,EGFR,ESR1,FGFR1,FGFR2,FLT1,HPCA,HTR2A,KIT,NMUR2,PDGFRA,PDPK1,PLCB2,PRKCZ,PTH,TXK
GO Biological Process	GO:0003209	cardiac atrium morphogenesis	356	0.025056	1	0.909126	1.9553	5.11431	10	37	0.00977517	0.27027	9	22	31	hg38_n_B100401,hg38_n_B109867,hg38_n_B117663,hg38_n_B124906,hg38_n_B202580,hg38_n_B240337,hg38_n_B35762,hg38_n_B40221,hg38_n_B49428,hg38_n_B49514	hg38_n_B08133,hg38_n_B100330,hg38_n_B100401,hg38_n_B109867,hg38_n_B117606,hg38_n_B117663,hg38_n_B124906,hg38_n_B124928,hg38_n_B126105,hg38_n_B17937,hg38_n_B18371,hg38_n_B202580,hg38_n_B223221,hg38_n_B235809,hg38_n_B240266,hg38_n_B240337,hg38_n_B240365,hg38_n_B24976,hg38_n_B27973,hg38_n_B35762,hg38_n_B40221,hg38_n_B49428,hg38_n_B49461,hg38_n_B49514,hg38_n_B55942,hg38_n_B59073,hg38_n_B59080,hg38_n_…	ACVR1,BMPR2,HEY2,NOG,SOX4,TBX20,TBX5,WNT2,WNT5A	ACVR1,BMP10,BMPR2,CYR61,DLL4,HEG1,HEY2,ISL1,NOG,NSD2,PITX2,PROX1,SHOX2,SMO,SOS1,SOX4,TBX20,TBX5,TGFB2,WNT2,WNT5A,ZFPM1
GO Biological Process	GO:0009953	dorsal/ventral pattern formation	359	0.025352	1	0.912178	1.5304	14.3753	22	104	0.0215054	0.211538	17	59	85	hg38_n_B01587,hg38_n_B117663,hg38_n_B168493,hg38_n_B168514,hg38_n_B176107,hg38_n_B177571,hg38_n_B18784,hg38_n_B18823,hg38_n_B215425,hg38_n_B222444,hg38_n_B240337,hg38_n_B246935,hg38_n_B246962,hg38_n_B251804,hg38_n_B25521,hg38_n_B25579,hg38_n_B37577,hg38_n_B70804,hg38_n_B71900,hg38_n_B71950,hg38_n_B75154,hg38_n_B76893	hg38_n_B01587,hg38_n_B01695,hg38_n_B101875,hg38_n_B109349,hg38_n_B109373,hg38_n_B109394,hg38_n_B109424,hg38_n_B116173,hg38_n_B116234,hg38_n_B116867,hg38_n_B117606,hg38_n_B117663,hg38_n_B118295,hg38_n_B118387,hg38_n_B126105,hg38_n_B128431,hg38_n_B128514,hg38_n_B146050,hg38_n_B146088,hg38_n_B157448,hg38_n_B162559,hg38_n_B162575,hg38_n_B165357,hg38_n_B165597,hg38_n_B165606,hg38_n_B165627,hg38_n_B166…	BMPR1B,DBX1,DISP1,DSCAML1,DYNC2H1,FOXA1,GREM1,HHIP,HOXD11,INTU,NKX6-1,NOG,OVOL2,PAX7,SIX3,SMAD2,TBX20	AIDA,ASCL1,BMP4,BMPR1A,BMPR1B,CER1,CHRD,CTNNB1,CXXC4,DBX1,DISP1,DLL4,DSCAML1,DUSP6,DYNC2H1,EDN1,EGF,EN1,EVX1,FOXA1,FOXG1,FZD5,GLI1,GLI2,GLI3,GREM1,GREM2,GSC,HHIP,HOXD11,INTU,LHX2,LHX3,LMX1B,MDFI,NBL1,NKX2-2,NKX6-1,NKX6-2,NOG,OVOL2,PAX6,PAX7,PTCH1,RFX4,SFRP1,SHH,SIX3,SMAD2,SMAD6,SMO,SOX1,SP8,TBC1D32,TBX20,TTC21B,WDR19,WNT3A,WNT7A
GO Biological Process	GO:0051930	regulation of sensory perception of pain	360	0.0254674	1	0.913786	2.14359	3.73206	8	27	0.00782014	0.296296	7	16	32	hg38_n_B112614,hg38_n_B196576,hg38_n_B210183,hg38_n_B210219,hg38_n_B230075,hg38_n_B240238,hg38_n_B48155,hg38_n_B56579	hg38_n_B02525,hg38_n_B02536,hg38_n_B111799,hg38_n_B112614,hg38_n_B147032,hg38_n_B147056,hg38_n_B147094,hg38_n_B147117,hg38_n_B153623,hg38_n_B196576,hg38_n_B210183,hg38_n_B210219,hg38_n_B210263,hg38_n_B230017,hg38_n_B230075,hg38_n_B240238,hg38_n_B48144,hg38_n_B48155,hg38_n_B50737,hg38_n_B56182,hg38_n_B56579,hg38_n_B56598,hg38_n_B63372,hg38_n_B77823,hg38_n_B99466,hg38_n_B99479,hg38_n_B99512	ACPP,CCK,EDNRB,GRIN2A,NPFF,OPRM1,TMEM100	ACPP,ADRA2C,CCK,EDN1,EDNRB,FAM19A4,GRIN2A,GRM1,MGLL,NOV,NPFF,NPY2R,OPRD1,OPRK1,OPRM1,TMEM100
GO Biological Process	GO:1904019	epithelial cell apoptotic process	360	0.0254674	1	0.913786	2.14359	3.73206	8	27	0.00782014	0.296296	7	18	27	hg38_n_B110858,hg38_n_B151535,hg38_n_B165153,hg38_n_B196524,hg38_n_B25521,hg38_n_B25579,hg38_n_B40221,hg38_n_B47008	hg38_n_B10870,hg38_n_B110858,hg38_n_B123914,hg38_n_B123930,hg38_n_B151535,hg38_n_B151577,hg38_n_B165092,hg38_n_B165099,hg38_n_B165153,hg38_n_B187408,hg38_n_B196512,hg38_n_B196524,hg38_n_B20205,hg38_n_B207271,hg38_n_B221914,hg38_n_B23618,hg38_n_B23658,hg38_n_B252979,hg38_n_B25521,hg38_n_B25579,hg38_n_B260334,hg38_n_B262712,hg38_n_B262718,hg38_n_B40221,hg38_n_B46934,hg38_n_B46954,hg38_n_B47008	BMPR2,DAB2IP,KRT18,MAP3K5,SIX3,STK3,TGFBR2	BID,BMPR2,DAB2IP,DNMT3A,E2F1,FAS,FGF21,HIPK1,JAG2,KRT18,KRT8,MAP3K5,PIK3CG,RB1,RYR2,SIX3,STK3,TGFBR2
GO Biological Process	GO:0055021	regulation of cardiac muscle tissue growth	362	0.0255175	1	0.910523	1.69561	8.84637	15	64	0.0146628	0.234375	14	32	49	hg38_n_B109525,hg38_n_B109867,hg38_n_B117663,hg38_n_B124906,hg38_n_B145851,hg38_n_B145887,hg38_n_B202580,hg38_n_B204624,hg38_n_B214894,hg38_n_B240337,hg38_n_B240817,hg38_n_B256924,hg38_n_B41162,hg38_n_B47008,hg38_n_B99766	hg38_n_B109424,hg38_n_B109525,hg38_n_B109867,hg38_n_B117606,hg38_n_B117663,hg38_n_B124906,hg38_n_B124928,hg38_n_B142842,hg38_n_B143719,hg38_n_B145851,hg38_n_B145887,hg38_n_B152161,hg38_n_B152262,hg38_n_B152302,hg38_n_B162896,hg38_n_B162914,hg38_n_B17985,hg38_n_B18072,hg38_n_B184699,hg38_n_B184732,hg38_n_B187255,hg38_n_B190598,hg38_n_B190677,hg38_n_B196968,hg38_n_B201404,hg38_n_B202580,hg38_n_B204…	AKAP6,ERBB4,FGF9,FGFR1,GJA1,HEY2,JARID2,NOG,PIN1,TBX2,TBX20,TBX5,TGFBR2,WNT2	AKAP6,BMP10,BMPR1A,CAV3,CDK1,CTDP1,EDN1,ERBB4,FGF20,FGF9,FGFR1,FGFR2,G6PD,GATA6,GJA1,GLI1,HEY2,IGF1,JARID2,KCNK2,MEF2C,MEIS1,NOG,PIN1,RBPJ,TBX2,TBX20,TBX5,TGFBR1,TGFBR2,WNT2,ZFPM2
GO Biological Process	GO:0038096	Fc-gamma receptor signaling pathway involved in phagocytosis	362	0.0255175	1	0.910523	1.69561	8.84637	15	64	0.0146628	0.234375	15	44	71	hg38_n_B01926,hg38_n_B02404,hg38_n_B10319,hg38_n_B108462,hg38_n_B117820,hg38_n_B120841,hg38_n_B13395,hg38_n_B14999,hg38_n_B162106,hg38_n_B236885,hg38_n_B25681,hg38_n_B27602,hg38_n_B57249,hg38_n_B82843,hg38_n_B87441	hg38_n_B01926,hg38_n_B01936,hg38_n_B02404,hg38_n_B02431,hg38_n_B10258,hg38_n_B10298,hg38_n_B10319,hg38_n_B108462,hg38_n_B117067,hg38_n_B117081,hg38_n_B117100,hg38_n_B117796,hg38_n_B117820,hg38_n_B117851,hg38_n_B118586,hg38_n_B120841,hg38_n_B12799,hg38_n_B133271,hg38_n_B13385,hg38_n_B13395,hg38_n_B147343,hg38_n_B14999,hg38_n_B155700,hg38_n_B155714,hg38_n_B155743,hg38_n_B162092,hg38_n_B162106,hg38_…	ACTR2,ARPC5,CD247,CDC42,ELMO1,FYN,LIMK1,MYH2,MYO10,PIK3CB,PIK3R1,PRKCE,SYK,VAV3,WASF2	ABI1,ABL1,ACTG1,ACTR2,ACTR3,ARPC3,ARPC4,ARPC5,BAIAP2,CD247,CDC42,CYFIP2,ELMO1,ELMO2,FCGR2A,FGR,FYN,GRB2,HSP90AA1,LIMK1,LYN,MYH2,MYO10,MYO1G,NCKAP1,NCKIPSD,PIK3CB,PIK3R1,PLCG1,PLCG2,PLPP4,PRKCE,PTK2,SRC,SYK,VAV1,VAV2,VAV3,WAS,WASF2,WIPF1,WIPF2,WIPF3,YES1
GO Biological Process	GO:0007044	cell-substrate junction assembly	364	0.0255577	1	0.906948	2.03473	4.42319	9	32	0.00879765	0.28125	9	24	41	hg38_n_B129593,hg38_n_B172638,hg38_n_B172955,hg38_n_B218496,hg38_n_B242184,hg38_n_B244584,hg38_n_B37182,hg38_n_B41492,hg38_n_B85909	hg38_n_B110075,hg38_n_B129577,hg38_n_B129593,hg38_n_B143380,hg38_n_B144760,hg38_n_B14963,hg38_n_B155945,hg38_n_B172638,hg38_n_B172955,hg38_n_B177742,hg38_n_B188045,hg38_n_B188072,hg38_n_B20087,hg38_n_B213442,hg38_n_B216932,hg38_n_B218496,hg38_n_B218523,hg38_n_B227287,hg38_n_B229349,hg38_n_B239445,hg38_n_B242184,hg38_n_B244584,hg38_n_B244595,hg38_n_B248377,hg38_n_B248411,hg38_n_B37182,hg38_n_B3721…	ACTN1,ARHGAP6,CTTN,FN1,ITGA2,ITGA6,ITGB4,LAMA3,RHOD	ACTN1,ACTN2,ARHGAP6,ARHGEF7,BCL2,CTTN,DLC1,ENSG00000259753,FERMT2,FN1,ITGA2,ITGA6,ITGB4,LAMA3,LAMC2,PDPK1,PLEC,PTK2B,PTPRK,RHOD,SORBS1,THY1,TNS1,WHAMM
GO Biological Process	GO:0046341	CDP-diacylglycerol metabolic process	365	0.0256889	1	0.909106	3.21538	1.24402	4	9	0.00391007	0.444444	4	6	14	hg38_n_B189717,hg38_n_B24169,hg38_n_B45185,hg38_n_B70804	hg38_n_B189645,hg38_n_B189673,hg38_n_B189717,hg38_n_B24169,hg38_n_B250536,hg38_n_B45169,hg38_n_B45185,hg38_n_B70804,hg38_n_B70892	GPAM,GPAT3,LCLAT1,TAMM41	CDS1,CDS2,GPAM,GPAT3,LCLAT1,TAMM41
GO Biological Process	GO:0045647	negative regulation of erythrocyte differentiation	365	0.0256889	1	0.909106	3.21538	1.24402	4	9	0.00391007	0.444444	3	4	8	hg38_n_B218496,hg38_n_B253682,hg38_n_B253707,hg38_n_B94174	hg38_n_B188720,hg38_n_B218435,hg38_n_B218452,hg38_n_B218496,hg38_n_B253600,hg38_n_B253644,hg38_n_B253682,hg38_n_B253707,hg38_n_B94174	HSPA9,MAFB,ZFP36L1	HSPA9,LDB1,MAFB,ZFP36L1
GO Biological Process	GO:0060157	urinary bladder development	365	0.0256889	1	0.909106	3.21538	1.24402	4	9	0.00391007	0.444444	2	4	5	hg38_n_B49428,hg38_n_B49514,hg38_n_B62166,hg38_n_B62237	hg38_n_B237039,hg38_n_B237097,hg38_n_B265192,hg38_n_B49428,hg38_n_B49461,hg38_n_B49514,hg38_n_B62166,hg38_n_B62193,hg38_n_B62237	TP63,WNT5A	MYOCD,TP63,UPK3A,WNT5A
GO Biological Process	GO:0072162	metanephric mesenchymal cell differentiation	365	0.0256889	1	0.909106	3.21538	1.24402	4	9	0.00391007	0.444444	4	5	5	hg38_n_B110558,hg38_n_B188562,hg38_n_B23035,hg38_n_B39068	hg38_n_B01936,hg38_n_B01967,hg38_n_B110558,hg38_n_B110594,hg38_n_B188562,hg38_n_B22973,hg38_n_B23035,hg38_n_B23088,hg38_n_B39068	OSR1,PAX2,STAT1,TCF21	OSR1,PAX2,STAT1,TCF21,WNT4
GO Biological Process	GO:1904938	planar cell polarity pathway involved in axon guidance	365	0.0256889	1	0.909106	3.21538	1.24402	4	9	0.00391007	0.444444	3	5	5	hg38_n_B12696,hg38_n_B49428,hg38_n_B49514,hg38_n_B56775	hg38_n_B12696,hg38_n_B144857,hg38_n_B144875,hg38_n_B48754,hg38_n_B49428,hg38_n_B49461,hg38_n_B49514,hg38_n_B56775,hg38_n_B56787	RYK,VANGL2,WNT5A	CELSR3,FZD3,RYK,VANGL2,WNT5A
GO Biological Process	GO:0097320	plasma membrane tubulation	365	0.0256889	1	0.909106	3.21538	1.24402	4	9	0.00391007	0.444444	2	5	13	hg38_n_B06231,hg38_n_B06255,hg38_n_B06281,hg38_n_B112971	hg38_n_B06200,hg38_n_B06231,hg38_n_B06255,hg38_n_B06281,hg38_n_B08934,hg38_n_B112971,hg38_n_B112998,hg38_n_B227287,hg38_n_B39139	SGIP1,SNX9	CAVIN2,FNBP1L,SGIP1,SNX9,WHAMM
GO Biological Process	GO:0038092	nodal signaling pathway	365	0.0256889	1	0.909106	3.21538	1.24402	4	9	0.00391007	0.444444	3	5	9	hg38_n_B111139,hg38_n_B246935,hg38_n_B246962,hg38_n_B35762	hg38_n_B111139,hg38_n_B111204,hg38_n_B185677,hg38_n_B225748,hg38_n_B246919,hg38_n_B246935,hg38_n_B246962,hg38_n_B35733,hg38_n_B35762	ACVR1C,CITED2,SMAD2	ACVR1C,CITED2,NODAL,SMAD2,SMAD3
GO Biological Process	GO:0055003	cardiac myofibril assembly	365	0.0256889	1	0.909106	3.21538	1.24402	4	9	0.00391007	0.444444	4	6	15	hg38_n_B181338,hg38_n_B202206,hg38_n_B245829,hg38_n_B67994	hg38_n_B17937,hg38_n_B181338,hg38_n_B181362,hg38_n_B181382,hg38_n_B181404,hg38_n_B202206,hg38_n_B245829,hg38_n_B37841,hg38_n_B67994	FHOD3,MYL2,NEBL,PDGFRA	FHOD3,MYL2,NEBL,PDGFRA,PROX1,TTN
GO Biological Process	GO:0014831	gastro-intestinal system smooth muscle contraction	365	0.0256889	1	0.909106	3.21538	1.24402	4	9	0.00391007	0.444444	4	4	6	hg38_n_B06715,hg38_n_B148669,hg38_n_B185577,hg38_n_B254377	hg38_n_B06660,hg38_n_B06715,hg38_n_B148562,hg38_n_B148591,hg38_n_B148669,hg38_n_B185577,hg38_n_B254377,hg38_n_B254444,hg38_n_B254471	PTGER3,SULF1,SULF2,TACR2	PTGER3,SULF1,SULF2,TACR2
GO Biological Process	GO:0038063	collagen-activated tyrosine kinase receptor signaling pathway	365	0.0256889	1	0.909106	3.21538	1.24402	4	9	0.00391007	0.444444	4	5	9	hg38_n_B162106,hg38_n_B178001,hg38_n_B213352,hg38_n_B213380	hg38_n_B138411,hg38_n_B162092,hg38_n_B162106,hg38_n_B178001,hg38_n_B178035,hg38_n_B178059,hg38_n_B213316,hg38_n_B213352,hg38_n_B213380	COL4A1,COL4A2,SYK,UBASH3B	COL4A1,COL4A2,COL4A5,SYK,UBASH3B
GO Biological Process	GO:0016024	CDP-diacylglycerol biosynthetic process	365	0.0256889	1	0.909106	3.21538	1.24402	4	9	0.00391007	0.444444	4	6	13	hg38_n_B189717,hg38_n_B24169,hg38_n_B45185,hg38_n_B70804	hg38_n_B189645,hg38_n_B189673,hg38_n_B189717,hg38_n_B24169,hg38_n_B250536,hg38_n_B45169,hg38_n_B45185,hg38_n_B70804,hg38_n_B70892	GPAM,GPAT3,LCLAT1,TAMM41	CDS1,CDS2,GPAM,GPAT3,LCLAT1,TAMM41
GO Biological Process	GO:0003175	tricuspid valve development	365	0.0256889	1	0.909106	3.21538	1.24402	4	9	0.00391007	0.444444	4	6	6	hg38_n_B109867,hg38_n_B117663,hg38_n_B40221,hg38_n_B47008	hg38_n_B109867,hg38_n_B117606,hg38_n_B117663,hg38_n_B187255,hg38_n_B235809,hg38_n_B40221,hg38_n_B46934,hg38_n_B46954,hg38_n_B47008	BMPR2,HEY2,TBX20,TGFBR2	BMPR1A,BMPR2,HEY2,TBX20,TGFBR2,ZFPM1
GO Biological Process	GO:0036514	dopaminergic neuron axon guidance	365	0.0256889	1	0.909106	3.21538	1.24402	4	9	0.00391007	0.444444	3	5	5	hg38_n_B12696,hg38_n_B49428,hg38_n_B49514,hg38_n_B56775	hg38_n_B12696,hg38_n_B144857,hg38_n_B144875,hg38_n_B48754,hg38_n_B49428,hg38_n_B49461,hg38_n_B49514,hg38_n_B56775,hg38_n_B56787	RYK,VANGL2,WNT5A	CELSR3,FZD3,RYK,VANGL2,WNT5A
GO Biological Process	GO:0032927	positive regulation of activin receptor signaling pathway	365	0.0256889	1	0.909106	3.21538	1.24402	4	9	0.00391007	0.444444	3	4	8	hg38_n_B204624,hg38_n_B246935,hg38_n_B246962,hg38_n_B34787	hg38_n_B185677,hg38_n_B204624,hg38_n_B204692,hg38_n_B246919,hg38_n_B246935,hg38_n_B246962,hg38_n_B34697,hg38_n_B34729,hg38_n_B34787	ACVR2A,FGF9,SMAD2	ACVR2A,FGF9,NODAL,SMAD2
GO Biological Process	GO:0016180	snRNA processing	365	0.0256889	1	0.909106	3.21538	1.24402	4	9	0.00391007	0.444444	4	9	23	hg38_n_B144894,hg38_n_B17723,hg38_n_B232886,hg38_n_B48387	hg38_n_B00040,hg38_n_B144024,hg38_n_B144894,hg38_n_B151157,hg38_n_B166015,hg38_n_B17723,hg38_n_B232886,hg38_n_B48387,hg38_n_B73008	EXOSC7,INTS7,INTS9,USB1	EXOSC2,EXOSC7,INTS10,INTS11,INTS12,INTS7,INTS8,INTS9,USB1
GO Biological Process	GO:0006936	muscle contraction	380	0.0259882	1	0.883393	1.34827	30.4094	41	220	0.0400782	0.186364	38	129	245	hg38_n_B06715,hg38_n_B10664,hg38_n_B109525,hg38_n_B117663,hg38_n_B12085,hg38_n_B126680,hg38_n_B138516,hg38_n_B147870,hg38_n_B148669,hg38_n_B153777,hg38_n_B178154,hg38_n_B185577,hg38_n_B187844,hg38_n_B196947,hg38_n_B202206,hg38_n_B202902,hg38_n_B210183,hg38_n_B210219,hg38_n_B228865,hg38_n_B236856,hg38_n_B236885,hg38_n_B241619,hg38_n_B241705,hg38_n_B243196,hg38_n_B247894,hg38_n_B252788,hg38_n_B2543…	hg38_n_B02097,hg38_n_B03762,hg38_n_B03802,hg38_n_B06660,hg38_n_B06715,hg38_n_B10664,hg38_n_B10722,hg38_n_B109424,hg38_n_B109525,hg38_n_B109626,hg38_n_B109667,hg38_n_B11052,hg38_n_B11124,hg38_n_B111625,hg38_n_B111656,hg38_n_B111689,hg38_n_B111724,hg38_n_B117606,hg38_n_B117663,hg38_n_B11802,hg38_n_B12085,hg38_n_B121510,hg38_n_B121569,hg38_n_B121582,hg38_n_B123436,hg38_n_B123448,hg38_n_B12346,hg38_n…	ASPH,CALD1,DCANP1,DYSF,EDNRA,EDNRB,EEF2,GJA1,GLRA1,KCND3,KCNE5,KCNJ2,KCNN2,LMOD3,MAP2K6,MYH13,MYH2,MYH3,MYL12B,MYL2,MYLK2,MYOF,NEDD4L,NOS1,PDE4D,PPP1R13L,PTGER3,SCN3B,SCN5A,SNTB1,STAC,STAC3,SULF1,SULF2,SYNM,TACR2,TBX20,TPM3	ACTN2,ADRA1A,ALDOA,ANK2,ARHGEF11,ASPH,ATP1A1,ATP1B1,ATP8A2,CACNA1D,CACNA2D1,CACNB2,CACNG1,CALD1,CALM1,CAMK2D,CASQ2,CAV3,CHRM3,CHRNA1,CHRNB4,CHRNE,DCANP1,DLG1,DMD,DRD1,DRD2,DTNA,DYSF,EDN1,EDN2,EDN3,EDNRA,EDNRB,EEF2,FGF12,GDNF,GJA1,GLRA1,GNAO1,GPD1L,GRK2,HCN4,HMCN2,HOMER1,HSBP1,HTR2A,HTR7,ITGA1,ITGB5,KCNA5,KCND3,KCNE2,KCNE5,KCNJ12,KCNJ2,KCNJ3,KCNJ5,KCNJ8,KCNMA1,KCNN2,KCNQ1,LMOD3,MAP2K3,MAP2K6,MB,MK…
GO Biological Process	GO:0022405	hair cycle process	381	0.0265731	1	0.900904	1.57997	12.0255	19	87	0.0185728	0.218391	16	53	76	hg38_n_B01926,hg38_n_B104719,hg38_n_B115770,hg38_n_B12696,hg38_n_B157412,hg38_n_B162790,hg38_n_B170907,hg38_n_B196600,hg38_n_B241830,hg38_n_B241873,hg38_n_B254602,hg38_n_B260001,hg38_n_B265300,hg38_n_B41567,hg38_n_B62166,hg38_n_B62237,hg38_n_B64520,hg38_n_B64641,hg38_n_B75154	hg38_n_B01926,hg38_n_B01936,hg38_n_B104719,hg38_n_B104790,hg38_n_B108691,hg38_n_B108704,hg38_n_B108727,hg38_n_B114206,hg38_n_B115770,hg38_n_B118180,hg38_n_B118269,hg38_n_B118295,hg38_n_B119613,hg38_n_B126105,hg38_n_B12696,hg38_n_B128431,hg38_n_B128514,hg38_n_B134924,hg38_n_B144857,hg38_n_B144875,hg38_n_B157412,hg38_n_B162790,hg38_n_B165357,hg38_n_B169203,hg38_n_B170907,hg38_n_B170935,hg38_n_B1837…	ALX4,CD109,CDC42,CELSR1,ERCC2,FOXE1,HOXC13,IGFBP5,INTU,LDB2,SNAI1,SOSTDC1,SOX9,TP63,VANGL2,ZDHHC21	ALX4,APCDD1,BCL2,CD109,CDC42,CDH3,CELSR1,CTNNB1,DKK1,DSG4,EDA,EDAR,EGFR,ERCC2,FARP2,FGF10,FGF7,FGFR2,FOXE1,FOXQ1,FZD3,GNAS,HDAC2,HOXC13,IGFBP5,INHBA,INTU,KRT17,LDB1,LDB2,LGR4,LGR5,LHX2,LRIG1,NF1,NSUN2,PDGFA,RBPJ,SHH,SMO,SNAI1,SOS1,SOSTDC1,SOX21,SOX9,SPINK5,TGFB2,TGM3,TNFRSF19,TP63,TRPC4AP,VANGL2,ZDHHC21
GO Biological Process	GO:0034655	nucleobase-containing compound catabolic process	382	0.026783	1	0.905645	1.33514	32.2063	43	233	0.0420332	0.184549	41	175	358	hg38_n_B03589,hg38_n_B06231,hg38_n_B06255,hg38_n_B09379,hg38_n_B101158,hg38_n_B110484,hg38_n_B12066,hg38_n_B144623,hg38_n_B151766,hg38_n_B152132,hg38_n_B168209,hg38_n_B171685,hg38_n_B173427,hg38_n_B177689,hg38_n_B180618,hg38_n_B180638,hg38_n_B196524,hg38_n_B196645,hg38_n_B205276,hg38_n_B207550,hg38_n_B218496,hg38_n_B223927,hg38_n_B226004,hg38_n_B22617,hg38_n_B227460,hg38_n_B230482,hg38_n_B234738,…	hg38_n_B00461,hg38_n_B01654,hg38_n_B02088,hg38_n_B02447,hg38_n_B03214,hg38_n_B03345,hg38_n_B03377,hg38_n_B03589,hg38_n_B06154,hg38_n_B06177,hg38_n_B06200,hg38_n_B06231,hg38_n_B06255,hg38_n_B08019,hg38_n_B08856,hg38_n_B09379,hg38_n_B09425,hg38_n_B101158,hg38_n_B105850,hg38_n_B105872,hg38_n_B107802,hg38_n_B109577,hg38_n_B110366,hg38_n_B110393,hg38_n_B110484,hg38_n_B110797,hg38_n_B110825,hg38_n_B113…	DPYD,DPYS,DUT,EIF4B,ENSG00000282246,ETF1,EXOSC7,FOXL2,HMGB2,HNRNPD,NBAS,NUDT7,NUDT9,PABPC1,PABPC4,PAN3,PARN,PDE4B,PDE4D,PDE8A,PELO,PPP2R2A,PRPF18,RNASEH2B,RPL13,RPL18,RPL31,RPLP1,RPS10,RPS12,RPS13,RPS14,RPS23,RPS25,RPS27,RPS3,SETMAR,SMUG1,TNKS1BP1,ZFP36L1,ZFP36L2	ADA,ADAL,AGO1,AGO4,AMPD3,APOBEC1,APOBEC3H,ASPDH,ATM,CASP3,CECR2,CNOT10,CNOT11,CNOT2,CNOT4,CNOT6,CNOT6L,CNOT7,DCP1A,DCP2,DCTPP1,DICER1,DNASE1,DNASE1L3,DNASE2,DNASE2B,DPYD,DPYS,DROSHA,DUT,EDC3,EIF4B,EIF4E,ENPP1,ENPP3,ENSG00000282246,ENTPD3,ENTPD4,ENTPD6,ERN1,ERN2,ETF1,EXOSC2,EXOSC7,FBXO18,FOXL2,GDA,HINT1,HMGB2,HNRNPD,HPRT1,ITPA,KPNB1,LIN28B,LSM5,LSM6,MAGOHB,MLH1,MRTO4,MTPAP,MUS81,NBAS,NBDY,NCBP1,NO…
GO Biological Process	GO:0060420	regulation of heart growth	383	0.0268915	1	0.906938	1.65362	9.67572	16	70	0.0156403	0.228571	15	37	54	hg38_n_B109525,hg38_n_B109867,hg38_n_B117663,hg38_n_B124906,hg38_n_B145851,hg38_n_B145887,hg38_n_B202580,hg38_n_B204624,hg38_n_B214894,hg38_n_B240337,hg38_n_B240817,hg38_n_B256924,hg38_n_B41162,hg38_n_B47008,hg38_n_B82843,hg38_n_B99766	hg38_n_B109424,hg38_n_B109525,hg38_n_B109867,hg38_n_B117606,hg38_n_B117663,hg38_n_B124906,hg38_n_B124928,hg38_n_B142842,hg38_n_B143719,hg38_n_B145851,hg38_n_B145887,hg38_n_B152161,hg38_n_B152262,hg38_n_B152302,hg38_n_B162896,hg38_n_B162914,hg38_n_B169717,hg38_n_B17937,hg38_n_B17985,hg38_n_B18072,hg38_n_B184699,hg38_n_B184732,hg38_n_B187255,hg38_n_B190598,hg38_n_B190677,hg38_n_B196968,hg38_n_B2000…	AKAP6,BASP1,ERBB4,FGF9,FGFR1,GJA1,HEY2,JARID2,NOG,PIN1,TBX2,TBX20,TBX5,TGFBR2,WNT2	ACACB,AKAP6,BASP1,BMP10,BMPR1A,CAV3,CDK1,CTDP1,DUSP6,EDN1,ERBB4,FGF20,FGF9,FGFR1,FGFR2,G6PD,GATA6,GJA1,GLI1,HEY2,IGF1,JARID2,KCNK2,MEF2C,MEIS1,NOG,PIN1,PROX1,RBPJ,TBX2,TBX20,TBX5,TGFBR1,TGFBR2,WNT2,WT1,ZFPM2
GO Biological Process	GO:0044774	mitotic DNA integrity checkpoint	383	0.0268915	1	0.906938	1.65362	9.67572	16	70	0.0156403	0.228571	13	51	107	hg38_n_B02214,hg38_n_B100401,hg38_n_B168426,hg38_n_B168457,hg38_n_B171685,hg38_n_B172875,hg38_n_B197800,hg38_n_B200544,hg38_n_B206609,hg38_n_B220510,hg38_n_B220602,hg38_n_B235705,hg38_n_B44434,hg38_n_B46492,hg38_n_B62166,hg38_n_B62237	hg38_n_B02214,hg38_n_B06359,hg38_n_B06388,hg38_n_B100330,hg38_n_B100401,hg38_n_B111608,hg38_n_B126708,hg38_n_B143776,hg38_n_B146513,hg38_n_B168426,hg38_n_B168457,hg38_n_B16918,hg38_n_B17049,hg38_n_B171685,hg38_n_B172519,hg38_n_B172824,hg38_n_B172875,hg38_n_B175249,hg38_n_B176629,hg38_n_B184699,hg38_n_B184732,hg38_n_B197719,hg38_n_B197740,hg38_n_B197800,hg38_n_B198072,hg38_n_B198176,hg38_n_B198207…	CRADD,E2F8,FBXO31,FOXN3,HMGA2,ORAOV1,RGCC,SETMAR,SOX4,SYF2,TNKS1BP1,TOP2B,TP63	ATF2,ATM,BTG2,CARM1,CCND1,CDK1,CDK5RAP3,CENPJ,CNOT10,CNOT11,CNOT2,CNOT4,CNOT6,CNOT6L,CNOT7,CRADD,E2F1,E2F7,E2F8,FANCI,FBXO31,FOXN3,GADD45A,HMGA2,HUS1B,MDM2,MDM4,MRE11,MSH2,MUS81,NEK11,NOP53,ORAOV1,PLAGL1,PLK2,PRKDC,RBL2,RFWD3,RGCC,RPL26,SETMAR,SOX4,SYF2,TFDP2,TNKS1BP1,TOP2B,TOPBP1,TP53,TP63,UBC,ZNF830
GO Biological Process	GO:0051235	maintenance of location	385	0.0271948	1	0.912401	1.55583	12.8549	20	93	0.0195503	0.215054	18	68	144	hg38_n_B01795,hg38_n_B04684,hg38_n_B101921,hg38_n_B124848,hg38_n_B177944,hg38_n_B180045,hg38_n_B181691,hg38_n_B184675,hg38_n_B185559,hg38_n_B185577,hg38_n_B189519,hg38_n_B189536,hg38_n_B190226,hg38_n_B215179,hg38_n_B218014,hg38_n_B24438,hg38_n_B254099,hg38_n_B35762,hg38_n_B84235,hg38_n_B93210	hg38_n_B01695,hg38_n_B01795,hg38_n_B04684,hg38_n_B101875,hg38_n_B101921,hg38_n_B10380,hg38_n_B109051,hg38_n_B110393,hg38_n_B11052,hg38_n_B112415,hg38_n_B112439,hg38_n_B114232,hg38_n_B115361,hg38_n_B115375,hg38_n_B12033,hg38_n_B121350,hg38_n_B122129,hg38_n_B122516,hg38_n_B124848,hg38_n_B129733,hg38_n_B131541,hg38_n_B131572,hg38_n_B131608,hg38_n_B142823,hg38_n_B14575,hg38_n_B153390,hg38_n_B153413,h…	ACVR1C,ANK3,ARHGAP21,CAV1,FAF1,FBN2,GOLPH3,HK1,LTBP1,MXI1,NFKBIA,PINK1,SLC18A2,SORL1,SYNE2,TAF3,TAF8,YWHAB	ACVR1C,AKAP9,ALB,ANK3,ARHGAP21,ARL2,ARL2BP,ASPM,BSCL2,CASQ2,CAV1,CD36,CER1,CIDEA,CRY1,DAG1,DGAT2,ENPP1,EPB41L3,FAF1,FBN2,FLNA,FLNB,FTHL17,FTMT,GOLPH3,GOPC,GPSM2,HEXB,HK1,HK2,LDAH,LTBP1,MDFI,MXI1,NBL1,NFKBIA,NR5A1,NRIP1,PFN4,PINK1,PKD2,PLIN2,POLR2M,RIT2,S100A7,SCIN,SKP1,SLC18A2,SLC30A8,SOAT1,SORL1,SP100,SPOUT1,SRI,STARD4,SUN1,SUPT7L,SYNE1,SYNE2,SYNE3,TAF3,TAF8,TLN2,TMSB4X,TMSB4Y,UVRAG,YWHAB
GO Biological Process	GO:0051271	negative regulation of cellular component movement	386	0.0274499	1	0.918577	1.31042	36.6295	48	265	0.0469208	0.181132	45	144	258	hg38_n_B02176,hg38_n_B102919,hg38_n_B111139,hg38_n_B115718,hg38_n_B121810,hg38_n_B126943,hg38_n_B148669,hg38_n_B154225,hg38_n_B154251,hg38_n_B156605,hg38_n_B163113,hg38_n_B165044,hg38_n_B165153,hg38_n_B17212,hg38_n_B180045,hg38_n_B183361,hg38_n_B18761,hg38_n_B195798,hg38_n_B198980,hg38_n_B200267,hg38_n_B200346,hg38_n_B202580,hg38_n_B206609,hg38_n_B209677,hg38_n_B212206,hg38_n_B218496,hg38_n_B2224…	hg38_n_B01695,hg38_n_B01936,hg38_n_B01967,hg38_n_B02176,hg38_n_B02654,hg38_n_B100760,hg38_n_B102849,hg38_n_B102870,hg38_n_B102896,hg38_n_B102919,hg38_n_B103308,hg38_n_B110075,hg38_n_B111139,hg38_n_B111204,hg38_n_B115687,hg38_n_B115718,hg38_n_B118726,hg38_n_B118768,hg38_n_B121234,hg38_n_B121311,hg38_n_B121677,hg38_n_B121702,hg38_n_B121810,hg38_n_B126943,hg38_n_B128431,hg38_n_B128514,hg38_n_B133132…	ACTN1,ACVR1C,ARID2,C5,CITED2,CLIC4,CXCL12,CYP1B1,DAB2IP,DACH1,DCN,DPYSL3,DUSP10,ERBB4,FBLN1,GATA3,GREM1,IGFBP5,IL33,MARVELD3,MEOX2,NAV3,NDRG4,NOG,PFN2,PIN1,PKHD1,PLCB1,PPARGC1A,PTGER4,PTN,RAP2B,RGCC,RHOB,RNF20,SEMA3A,SRGAP2,SRGAP3,STK24,SULF1,TBX5,THBS1,TRIB1,WNT5A,ZMYND8	ABHD2,ABR,ACTN1,ACVR1C,ADA,ADAMTS9,ADARB1,ADGRB1,ADGRG1,ADIPOQ,AGTR2,ANGPT2,ANGPT4,APOD,ARID2,BCL2,BMP10,BMP5,BMPR1A,BST2,C5,C5orf30,CCL2,CHRD,CITED2,CLASP1,CLASP2,CLIC4,COL3A1,CTNNA1,CXCL12,CXCL13,CYGB,CYP1B1,DAB2IP,DACH1,DAG1,DCN,DLC1,DLG5,DLL4,DPYSL3,DRD2,DUSP10,EPPK1,ERBB4,EVL,FBLN1,FRMD5,GATA3,GPR18,GREM1,HAS1,IDH2,IGFBP3,IGFBP5,IL33,ITGB1BP1,KANK1,KLF4,LDLRAD4,LRCH1,MAGI2,MARVELD3,MCTP1,MEO…
GO Biological Process	GO:0007548	sex differentiation	386	0.0274499	1	0.918577	1.31042	36.6295	48	265	0.0469208	0.181132	42	158	264	hg38_n_B07116,hg38_n_B110558,hg38_n_B12066,hg38_n_B12085,hg38_n_B124364,hg38_n_B145095,hg38_n_B147770,hg38_n_B147821,hg38_n_B149072,hg38_n_B159592,hg38_n_B162638,hg38_n_B173414,hg38_n_B180045,hg38_n_B184840,hg38_n_B18823,hg38_n_B202580,hg38_n_B204624,hg38_n_B209677,hg38_n_B23035,hg38_n_B232186,hg38_n_B240470,hg38_n_B241830,hg38_n_B241873,hg38_n_B255797,hg38_n_B256512,hg38_n_B260356,hg38_n_B31295,…	hg38_n_B01936,hg38_n_B01967,hg38_n_B03214,hg38_n_B04171,hg38_n_B05097,hg38_n_B07071,hg38_n_B07116,hg38_n_B07175,hg38_n_B101072,hg38_n_B102123,hg38_n_B103308,hg38_n_B107004,hg38_n_B108147,hg38_n_B110558,hg38_n_B110594,hg38_n_B112367,hg38_n_B112415,hg38_n_B112439,hg38_n_B117206,hg38_n_B117221,hg38_n_B118180,hg38_n_B118269,hg38_n_B118295,hg38_n_B12066,hg38_n_B12085,hg38_n_B124340,hg38_n_B124364,hg38…	ACVR2A,ARID5B,ARRB1,BASP1,BCL2L11,BMPR1B,CCDC182,CHD7,DACH1,DCANP1,DNAJC19,FGF9,FOXL2,GATA3,HMGB2,HOXD13,HSD17B3,IMMP2L,KIT,LHB,LHFPL2,LHX8,LRP2,NIPBL,NUP210L,OSR1,PDGFRA,RAB13,RDH10,RNF38,SAFB2,SALL1,SLIT3,SOX9,TAF4,TBX3,TCF21,TEX15,TLR5,TP63,WDR48,WNT5A	ACVR2A,ADAMTS1,ADCYAP1,ADCYAP1R1,ADGRG1,AGO4,ANG,ANKRD7,AR,ARID5B,ARRB1,ASB1,ASPM,ATM,ATRX,BAK1,BASP1,BCL2,BCL2L11,BMP15,BMP5,BMP6,BMPR1A,BMPR1B,BOK,BRIP1,CCDC182,CCND1,CEBPB,CHD7,COL9A3,CST3,CTNNA1,CTNNB1,DACH1,DACH2,DCANP1,DHCR24,DMRTA1,DNAJC19,EIF2B4,EIF2B5,EIF2S2,EREG,ESR1,FANCF,FGF10,FGF9,FKBP4,FNDC3A,FOXC1,FOXF2,FOXL2,FOXO3,FSHB,FSHR,FZD4,GATA3,GATA6,H3F3A,HMGB2,HNF4A,HOXD13,HSD17B3,HSD17B4…
GO Biological Process	GO:0021510	spinal cord development	388	0.0276779	1	0.921433	1.53461	13.6842	21	99	0.0205279	0.212121	19	65	98	hg38_n_B01587,hg38_n_B08286,hg38_n_B08303,hg38_n_B100401,hg38_n_B110968,hg38_n_B114272,hg38_n_B117663,hg38_n_B126943,hg38_n_B165572,hg38_n_B168493,hg38_n_B168514,hg38_n_B176107,hg38_n_B196576,hg38_n_B202461,hg38_n_B225127,hg38_n_B240337,hg38_n_B260001,hg38_n_B37577,hg38_n_B56229,hg38_n_B70804,hg38_n_B75154	hg38_n_B01587,hg38_n_B05411,hg38_n_B05429,hg38_n_B08286,hg38_n_B08303,hg38_n_B08372,hg38_n_B09166,hg38_n_B09243,hg38_n_B09263,hg38_n_B100330,hg38_n_B100401,hg38_n_B100900,hg38_n_B101485,hg38_n_B110934,hg38_n_B110968,hg38_n_B114139,hg38_n_B114272,hg38_n_B116867,hg38_n_B117606,hg38_n_B117663,hg38_n_B118295,hg38_n_B118387,hg38_n_B126105,hg38_n_B126943,hg38_n_B128003,hg38_n_B128431,hg38_n_B128514,hg3…	DBX1,DYNC2H1,ERCC2,FOXB1,GATA2,HOXD10,INTU,LHX5,LMO4,NKX6-1,NOG,NPFF,OLIG3,PAX7,PBX3,PTN,SOX4,TBX20,UNCX	ABT1,ADARB1,ASCL1,CHRD,DAB1,DBX1,DCC,DLL1,DLL4,DRGX,DYNC2H1,ERCC2,EVX1,FOXB1,GATA2,GBX1,GLI2,GLI3,GSX1,HOXC10,HOXD10,INTU,ISL1,ISL2,LBX1,LHX3,LHX4,LHX5,LMO4,MDGA1,MDGA2,MPST,NEFL,NF1,NKX2-2,NKX6-1,NKX6-2,NOG,NPFF,OLIG3,PAX6,PAX7,PBX3,PHOX2A,PKD2,PLXDC1,PROX1,PTBP2,PTCH1,PTN,PTPRS,RFX4,ROBO2,SHH,SMO,SOX1,SOX11,SOX12,SOX4,TBX20,UNCX,VLDLR,WNT3A,ZC4H2,ZIC1
GO Biological Process	GO:0090257	regulation of muscle system process	389	0.0278065	1	0.923335	1.34217	30.5476	41	221	0.0400782	0.18552	39	134	212	hg38_n_B06231,hg38_n_B06255,hg38_n_B103109,hg38_n_B120877,hg38_n_B124364,hg38_n_B124848,hg38_n_B126791,hg38_n_B12847,hg38_n_B15938,hg38_n_B167994,hg38_n_B16943,hg38_n_B172222,hg38_n_B172955,hg38_n_B185577,hg38_n_B189612,hg38_n_B191512,hg38_n_B202206,hg38_n_B202902,hg38_n_B214894,hg38_n_B218617,hg38_n_B220859,hg38_n_B241334,hg38_n_B241705,hg38_n_B250473,hg38_n_B252788,hg38_n_B256351,hg38_n_B256924…	hg38_n_B00727,hg38_n_B03345,hg38_n_B03377,hg38_n_B03762,hg38_n_B03802,hg38_n_B06154,hg38_n_B06177,hg38_n_B06200,hg38_n_B06231,hg38_n_B06255,hg38_n_B07043,hg38_n_B103109,hg38_n_B103133,hg38_n_B109117,hg38_n_B109145,hg38_n_B110393,hg38_n_B110428,hg38_n_B11052,hg38_n_B11124,hg38_n_B111625,hg38_n_B111656,hg38_n_B111689,hg38_n_B111724,hg38_n_B118514,hg38_n_B120877,hg38_n_B120894,hg38_n_B122129,hg38_n_…	ADRA1B,ADRA1D,ADRA2A,AKAP6,ATP2B4,CALCA,CALCRL,CAV1,CHGA,CHRM1,CHRM2,CTTN,DAPK3,DCANP1,DOCK4,GLRX3,GTF2IRD1,HAND2,IGFBP5,ITGA2,JARID2,KCNJ2,KIT,LMCD1,MLIP,MTPN,MYL2,MYLK2,NOS1,NOS1AP,PDE4B,PDE4D,PIN1,PPARGC1A,PRKCA,RGS2,SCN5A,SLC8A3,TACR2	ADA,ADRA1A,ADRA1B,ADRA1D,ADRA2A,ADRA2C,ADRB2,AKAP13,AKAP6,AKAP9,ANK2,ARHGAP42,ATP1A1,ATP1B1,ATP2A2,ATP2B4,BMP10,CALCA,CALCRL,CALM1,CALM2,CALM3,CAMK2B,CAMK2D,CAMK2G,CASQ2,CAV1,CAV3,CHGA,CHRM1,CHRM2,CHRM3,CHRNA3,CHRNB4,CTDP1,CTGF,CTNNA3,CTTN,DAG1,DAPK3,DCANP1,DLG1,DMD,DOCK4,DOCK5,DSG2,EDN1,EDN2,EHD3,ENO1,ENSG00000240045,FBXO32,FGF13,FLNA,FOXO1,G6PD,GHSR,GLRX3,GRK2,GSTO1,GTF2I,GTF2IRD1,HAND2,HCN4,HD…
GO Biological Process	GO:0048706	embryonic skeletal system development	390	0.028022	1	0.928102	1.41855	21.1484	30	153	0.0293255	0.196078	26	73	122	hg38_n_B01587,hg38_n_B148669,hg38_n_B149072,hg38_n_B151815,hg38_n_B151847,hg38_n_B156104,hg38_n_B159612,hg38_n_B170907,hg38_n_B177571,hg38_n_B181610,hg38_n_B181691,hg38_n_B201554,hg38_n_B204624,hg38_n_B219176,hg38_n_B22663,hg38_n_B23035,hg38_n_B240337,hg38_n_B246935,hg38_n_B246962,hg38_n_B254377,hg38_n_B25579,hg38_n_B34787,hg38_n_B37182,hg38_n_B37577,hg38_n_B47008,hg38_n_B49428,hg38_n_B49514,hg38…	hg38_n_B01587,hg38_n_B09874,hg38_n_B09924,hg38_n_B101875,hg38_n_B102161,hg38_n_B102180,hg38_n_B102223,hg38_n_B112288,hg38_n_B11373,hg38_n_B115980,hg38_n_B116018,hg38_n_B118295,hg38_n_B118387,hg38_n_B128431,hg38_n_B128514,hg38_n_B128715,hg38_n_B13100,hg38_n_B13121,hg38_n_B13152,hg38_n_B13708,hg38_n_B13735,hg38_n_B148562,hg38_n_B148591,hg38_n_B148669,hg38_n_B148776,hg38_n_B148887,hg38_n_B149072,hg3…	ACVR2A,ALX4,CHST11,DLX2,DMRT2,DSCAML1,FGF9,GRHL2,HOXD10,KIAA1217,MYCN,NIPBL,NOG,OSR1,PAX5,PAX7,PDGFRA,RDH10,SIX2,SMAD2,SULF1,SULF2,TAPT1,TGFB3,TGFBR2,WNT5A	ACVR2A,ALX1,ALX4,BMP4,BMP7,CHST11,COL11A1,COL2A1,CTNNB1,DLG1,DLX2,DMRT2,DSCAML1,EXT1,EYA1,FGF9,FGFR2,GLI3,GNAS,GRHL2,GSC,HOXB9,HOXC11,HOXD10,IRX5,KIAA1217,MBTD1,MDFI,MEF2C,MMP16,MTHFD1,MTHFD1L,MYCN,MYF5,NDST1,NIPBL,NODAL,NOG,OSR1,OSR2,PAX5,PAX7,PBX1,PCSK5,PDGFRA,PRRX1,RDH10,RUNX2,SATB2,SETD2,SHH,SHOX2,SIX1,SIX2,SMAD2,SMAD3,SOX11,SP3,SULF1,SULF2,TAPT1,TBX15,TFAP2A,TGFB3,TGFBR1,TGFBR2,TWIST1,WDR19,…
GO Biological Process	GO:0022900	electron transport chain	391	0.0280396	1	0.92631	1.51582	14.5136	22	105	0.0215054	0.209524	22	79	180	hg38_n_B01795,hg38_n_B122896,hg38_n_B124364,hg38_n_B135675,hg38_n_B147870,hg38_n_B159214,hg38_n_B176840,hg38_n_B191512,hg38_n_B196947,hg38_n_B19865,hg38_n_B220790,hg38_n_B220982,hg38_n_B226661,hg38_n_B241014,hg38_n_B250280,hg38_n_B258475,hg38_n_B262853,hg38_n_B35644,hg38_n_B55477,hg38_n_B64641,hg38_n_B65317,hg38_n_B86039	hg38_n_B01066,hg38_n_B01364,hg38_n_B01616,hg38_n_B01660,hg38_n_B01795,hg38_n_B105639,hg38_n_B108147,hg38_n_B11446,hg38_n_B115200,hg38_n_B122896,hg38_n_B122912,hg38_n_B122946,hg38_n_B123980,hg38_n_B124340,hg38_n_B124364,hg38_n_B124409,hg38_n_B126622,hg38_n_B132191,hg38_n_B132798,hg38_n_B133132,hg38_n_B135675,hg38_n_B144345,hg38_n_B144361,hg38_n_B147870,hg38_n_B147884,hg38_n_B151306,hg38_n_B151620,…	ASPH,COA6,COX7B,CYB561,ETFA,FDX1,GLRX3,GLRX5,GPD2,IDH3B,IMMP2L,NDUFA4L2,NDUFB1,NDUFB4,NDUFB6,NDUFS4,PINK1,PPARGC1A,QDPR,SLC25A13,TXNRD2,UQCRFS1	ADH5,AFG1L,AIFM2,AKR1B1,AKR7A2,ALDH4A1,ASPH,BID,C15orf48,COA6,COX10,COX15,COX4I1,COX4I2,COX6B1,COX6C,COX7A2L,COX7B,COX7B2,COX7C,CYB561,CYB5A,CYBB,CYP1A2,DHRS3,DLD,ETFA,ETFRF1,FDX1,GLDC,GLRX,GLRX3,GLRX5,GPD2,GRXCR1,HAAO,HSD17B6,IDH3B,IMMP2L,LOXL2,MAOB,ME1,NDUFA10,NDUFA12,NDUFA4,NDUFA4L2,NDUFAF1,NDUFAF2,NDUFB1,NDUFB10,NDUFB11,NDUFB4,NDUFB5,NDUFB6,NDUFC2-KCTD14,NDUFS4,NDUFV2,NOX4,NQO2,OLFM1,P4HA2,PH…
GO Biological Process	GO:0016331	morphogenesis of embryonic epithelium	392	0.0282214	1	0.929937	1.42724	20.319	29	147	0.028348	0.197279	24	86	141	hg38_n_B08286,hg38_n_B08303,hg38_n_B100401,hg38_n_B122412,hg38_n_B125300,hg38_n_B12696,hg38_n_B149072,hg38_n_B151535,hg38_n_B151815,hg38_n_B151847,hg38_n_B170137,hg38_n_B178799,hg38_n_B180045,hg38_n_B188562,hg38_n_B222444,hg38_n_B229043,hg38_n_B23035,hg38_n_B240337,hg38_n_B241830,hg38_n_B241873,hg38_n_B251804,hg38_n_B265278,hg38_n_B265300,hg38_n_B36913,hg38_n_B49428,hg38_n_B49514,hg38_n_B62166,hg…	hg38_n_B01936,hg38_n_B01967,hg38_n_B02132,hg38_n_B07989,hg38_n_B08104,hg38_n_B08286,hg38_n_B08303,hg38_n_B08372,hg38_n_B100330,hg38_n_B100401,hg38_n_B103308,hg38_n_B112288,hg38_n_B115980,hg38_n_B116018,hg38_n_B118079,hg38_n_B119205,hg38_n_B119228,hg38_n_B122369,hg38_n_B122412,hg38_n_B122486,hg38_n_B125300,hg38_n_B125324,hg38_n_B12696,hg38_n_B132938,hg38_n_B143380,hg38_n_B144857,hg38_n_B144875,hg3…	ALDH1A3,CELSR1,FZD1,GATA3,GREM1,GRHL2,HAND1,LMO4,LRP2,NOG,OSR1,OVOL2,PAX2,RDH10,SOX4,SOX9,ST14,STK3,TP63,TRAF6,VANGL2,WNT16,WNT5A,WNT7B	ABL1,ADM,ALDH1A2,ALDH1A3,ALX1,APAF1,BCL10,BMP4,BMP5,BMP7,CC2D2A,CELSR1,CFL1,COBL,CTNNB1,DLC1,EPB41L5,FGF10,FGFR2,FZD1,FZD2,FZD3,GATA3,GDNF,GLI2,GREM1,GRHL2,GRHL3,GRSF1,HAND1,IRX1,IRX2,IRX3,JAG2,KDM2B,KDM6A,KIF20B,LHX2,LMO4,LRP2,MIB1,MTHFD1,MTHFD1L,NODAL,NOG,OSR1,OVOL2,PAX2,PAX8,PCDH8,PDX1,PRICKLE1,PRKACB,PTCH1,RALA,RARA,RDH10,RET,SALL4,SEC24B,SEMA4C,SETD2,SFRP1,SFRP2,SHROOM3,SIX1,SOX11,SOX4,SOX9,…
GO Biological Process	GO:0007605	sensory perception of sound	392	0.0282214	1	0.929937	1.42724	20.319	29	147	0.028348	0.197279	23	94	144	hg38_n_B102307,hg38_n_B108062,hg38_n_B110484,hg38_n_B110558,hg38_n_B145851,hg38_n_B145887,hg38_n_B147770,hg38_n_B147821,hg38_n_B167317,hg38_n_B168257,hg38_n_B168426,hg38_n_B168457,hg38_n_B168493,hg38_n_B168514,hg38_n_B177903,hg38_n_B199222,hg38_n_B202957,hg38_n_B214728,hg38_n_B217474,hg38_n_B250091,hg38_n_B251693,hg38_n_B256198,hg38_n_B36913,hg38_n_B45036,hg38_n_B67994,hg38_n_B68064,hg38_n_B77099…	hg38_n_B03716,hg38_n_B09874,hg38_n_B09924,hg38_n_B100677,hg38_n_B100719,hg38_n_B100760,hg38_n_B102287,hg38_n_B102307,hg38_n_B104944,hg38_n_B10786,hg38_n_B108043,hg38_n_B108062,hg38_n_B110484,hg38_n_B110558,hg38_n_B116581,hg38_n_B116590,hg38_n_B123582,hg38_n_B127071,hg38_n_B129374,hg38_n_B129386,hg38_n_B129412,hg38_n_B132845,hg38_n_B136141,hg38_n_B136214,hg38_n_B145851,hg38_n_B145887,hg38_n_B14663…	ATP2B2,CHD7,CLIC5,COCH,DIAPH1,EYA4,FGFR1,KIT,LRP2,NAV2,NIPBL,OTOG,OTOGL,OTOR,POU4F2,SLC1A3,SLC52A3,SOBP,SRRM4,TECTA,TIMM13,TIMM9,TUB	ADGRV1,ASIC2,ATP2B2,ATP6V0A4,ATP6V1B1,ATP8B1,BARHL1,CACNA1D,CASP3,CEMIP,CHD7,CHRNA10,CHRNA9,CLIC5,CNTN5,COCH,COL11A1,COL2A1,DCDC2,DFNA5,DIAPH1,ENSG00000282804,EYA1,EYA4,FBXO11,FGFR1,FZD4,GABRA5,GABRB2,GABRB3,GJB2,GJB6,GRM7,GRXCR1,HEXB,HOMER2,ICAM1,KCNQ1,KCNQ4,KIT,LOXHD1,LRIG1,LRIG2,LRP2,MBP,MKKS,MYO15A,MYO3A,MYO3B,MYO6,MYO7A,NAV2,NDP,NIPBL,OTOF,OTOG,OTOGL,OTOR,OTOS,P2RX2,PAX3,PCDH15,PDZD7,PGAP1,P…
[truncated: 111 more rows]
