# Supplementary material for: TAD evolutionary and functional characterization reveals diversity in mammalian TAD boundary properties and function
Source: Nat Commun. 2023 Dec 7;14:8111. doi: 10.1038/s41467-023-43841-8 (PMC10703881; doi:10.1038/s41467-023-43841-8)
Supplement: Supplementary file 13 — Supplementary Data 10 [file 41467_2023_43841_MOESM13_ESM.xlsx]

## Sheet: Suppl Data 10
Supplementary Data 10 - GREAT GO term analysis on human-specific boundaries.
# Ontology	ID	Desc	Rank	HyperP	HyperBonfP	HyperFdrQ	RegionFoldEnrich	ExpFgRegions	FgRegionsHit	BgRegionsHit	FgSetTermCov	TermCov	NumFgGenesHit	NumBgGenesHit	TotalGenes	FgRegionNames	BgRegionNames	FgGeneNames	BgGeneNames
GO Biological Process	GO:0051965	positive regulation of synapse assembly	1	1.98e-06	0.0256	0.0256	2.18	16.5	36	108	0.0319	0.333	24	50	65	hg38_n_B104253,hg38_n_B105578,hg38_n_B114116,hg38_n_B124269,hg38_n_B131207,hg38_n_B131299,hg38_n_B141827,hg38_n_B141960,hg38_n_B142012,hg38_n_B146546,hg38_n_B157001,hg38_n_B157038,hg38_n_B158764,hg38_n_B158876,hg38_n_B161509,hg38_n_B161543,hg38_n_B185255,hg38_n_B185299,hg38_n_B186378,hg38_n_B210710,hg38_n_B210786,hg38_n_B210876,hg38_n_B211035,hg38_n_B211062,hg38_n_B211110,hg38_n_B211153,hg38_n_B2…	hg38_n_B00813,hg38_n_B00827,hg38_n_B01991,hg38_n_B02021,hg38_n_B02813,hg38_n_B104195,hg38_n_B104210,hg38_n_B104253,hg38_n_B105578,hg38_n_B105607,hg38_n_B105623,hg38_n_B114116,hg38_n_B124269,hg38_n_B124299,hg38_n_B124340,hg38_n_B131207,hg38_n_B131299,hg38_n_B135040,hg38_n_B137655,hg38_n_B137855,hg38_n_B141827,hg38_n_B141874,hg38_n_B141960,hg38_n_B142012,hg38_n_B146546,hg38_n_B155863,hg38_n_B156968…	ADGRB3,ADGRL3,CBLN2,CLSTN2,DLG5,EFNA5,EPHB1,IL1RAPL1,LINGO2,LRRN3,LRRTM2,LRRTM3,NLGN1,NTRK2,NTRK3,PTPRD,SLITRK1,SLITRK2,SLITRK4,SLITRK5,SLITRK6,THBS2,TPBG,UBE2V2	ADGRB1,ADGRB2,ADGRB3,ADGRL3,AMIGO2,ASIC2,BHLHB9,CBLN1,CBLN2,CLSTN1,CLSTN2,CUX2,DLG5,EFNA5,EPHB1,EPHB2,EPHB3,FLRT1,FLRT2,FLRT3,GRID2,IL1RAP,IL1RAPL1,LINGO2,LRRC4B,LRRN1,LRRN3,LRRTM1,LRRTM2,LRRTM3,LRTM1,NLGN1,NLGN3,NRXN1,NTRK2,NTRK3,OXTR,PTPRD,SLITRK1,SLITRK2,SLITRK3,SLITRK4,SLITRK5,SLITRK6,SRPX2,SYNDIG1,THBS2,TPBG,UBE2V2,WNT7A
GO Biological Process	GO:0051963	regulation of synapse assembly	2	8.68e-06	0.112	0.0561	1.96	20.9	41	137	0.0363	0.299	27	66	86	hg38_n_B104253,hg38_n_B105578,hg38_n_B106582,hg38_n_B106640,hg38_n_B106708,hg38_n_B114116,hg38_n_B122801,hg38_n_B124269,hg38_n_B131207,hg38_n_B131299,hg38_n_B141827,hg38_n_B141960,hg38_n_B142012,hg38_n_B146546,hg38_n_B157001,hg38_n_B157038,hg38_n_B158764,hg38_n_B158876,hg38_n_B161509,hg38_n_B161543,hg38_n_B185255,hg38_n_B185299,hg38_n_B186378,hg38_n_B210710,hg38_n_B210786,hg38_n_B210876,hg38_n_B2…	hg38_n_B00813,hg38_n_B00827,hg38_n_B01991,hg38_n_B02021,hg38_n_B02813,hg38_n_B104195,hg38_n_B104210,hg38_n_B104253,hg38_n_B105578,hg38_n_B105607,hg38_n_B105623,hg38_n_B106582,hg38_n_B106640,hg38_n_B106708,hg38_n_B114116,hg38_n_B122773,hg38_n_B122801,hg38_n_B122828,hg38_n_B124269,hg38_n_B124299,hg38_n_B124340,hg38_n_B131207,hg38_n_B131299,hg38_n_B135040,hg38_n_B137655,hg38_n_B137855,hg38_n_B141827…	ADGRB3,ADGRL3,CBLN2,CLSTN2,DLG5,EFNA5,EPHA7,EPHB1,IL1RAPL1,LINGO2,LRRN3,LRRTM2,LRRTM3,NLGN1,NTRK2,NTRK3,PPP1R9A,PTPRD,SLITRK1,SLITRK2,SLITRK4,SLITRK5,SLITRK6,SNCA,THBS2,TPBG,UBE2V2	ADGRB1,ADGRB2,ADGRB3,ADGRL3,AMIGO2,ASIC2,BHLHB9,CBLN1,CBLN2,CLSTN1,CLSTN2,COLQ,CUX2,DLG5,EFNA5,EPHA7,EPHB1,EPHB2,EPHB3,FLRT1,FLRT2,FLRT3,GHSR,GRID2,IL1RAP,IL1RAPL1,LINGO2,LRRC4B,LRRN1,LRRN3,LRRTM1,LRRTM2,LRRTM3,LRTM1,MEF2C,MUSK,NECTIN1,NLGN1,NLGN3,NRXN1,NTRK2,NTRK3,OXTR,PDLIM5,PPP1R9A,PTK2,PTPRD,RAB17,ROBO2,SIX1,SLIT1,SLITRK1,SLITRK2,SLITRK3,SLITRK4,SLITRK5,SLITRK6,SNCA,SRPX2,SYNDIG1,THBS2,TLR2,T…
GO Biological Process	GO:0098742	cell-cell adhesion via plasma-membrane adhesion molecules	3	1.68e-05	0.217	0.0723	1.75	30.2	53	198	0.0469	0.268	38	108	224	hg38_n_B12649,hg38_n_B131207,hg38_n_B131299,hg38_n_B145467,hg38_n_B157001,hg38_n_B157038,hg38_n_B173822,hg38_n_B173852,hg38_n_B173903,hg38_n_B174996,hg38_n_B175032,hg38_n_B177376,hg38_n_B178059,hg38_n_B184037,hg38_n_B186984,hg38_n_B208287,hg38_n_B208623,hg38_n_B233301,hg38_n_B233648,hg38_n_B235223,hg38_n_B235236,hg38_n_B241114,hg38_n_B243710,hg38_n_B248142,hg38_n_B248203,hg38_n_B248729,hg38_n_B24…	hg38_n_B00813,hg38_n_B00827,hg38_n_B05411,hg38_n_B05429,hg38_n_B09661,hg38_n_B112691,hg38_n_B112720,hg38_n_B112733,hg38_n_B114471,hg38_n_B122350,hg38_n_B123841,hg38_n_B12567,hg38_n_B12649,hg38_n_B12718,hg38_n_B131207,hg38_n_B131299,hg38_n_B133824,hg38_n_B137635,hg38_n_B138239,hg38_n_B139946,hg38_n_B145467,hg38_n_B145629,hg38_n_B151082,hg38_n_B156968,hg38_n_B157001,hg38_n_B157038,hg38_n_B173747,hg…	ADGRL3,CADM1,CADM2,CD226,CDH10,CDH11,CDH12,CDH13,CDH19,CDH20,CDH26,CDH4,CDH5,CDH6,CDH7,CDH8,CDHR1,CLSTN2,CRTAM,FAT3,FAT4,IGSF9,IL1RAPL1,NLGN1,PCDH10,PCDH11Y,PCDH15,PCDH17,PCDH18,PCDH20,PCDH7,PECAM1,PTPRD,PTPRM,PTPRT,ROBO1,TENM4,UNC5D	ACVR1,ADGRL3,ALCAM,AMIGO2,ARVCF,CADM1,CADM2,CADM3,CBLN1,CD226,CD84,CDH1,CDH10,CDH11,CDH12,CDH13,CDH17,CDH18,CDH19,CDH2,CDH20,CDH22,CDH26,CDH3,CDH4,CDH5,CDH6,CDH7,CDH8,CDH9,CDHR1,CDHR3,CELSR1,CELSR3,CLDN1,CLDN10,CLDN11,CLDN12,CLDN14,CLDN18,CLDN2,CLDN20,CLDN22,CLDN5,CLDN9,CLSTN1,CLSTN2,CRTAM,CXADR,DAB1,DSC3,DSCAM,DSCAML1,DSG2,DSG3,DSG4,EPCAM,FAT1,FAT2,FAT3,FAT4,FGFRL1,FLRT3,GRID2,GYPC,ICAM1,IGSF9,I…
GO Biological Process	GO:0007156	homophilic cell adhesion via plasma membrane adhesion molecules	4	1.76e-05	0.227	0.0568	1.93	20.8	40	136	0.0354	0.294	31	72	155	hg38_n_B12649,hg38_n_B174996,hg38_n_B175032,hg38_n_B177376,hg38_n_B178059,hg38_n_B184037,hg38_n_B186984,hg38_n_B208287,hg38_n_B208623,hg38_n_B233301,hg38_n_B233648,hg38_n_B235223,hg38_n_B235236,hg38_n_B243710,hg38_n_B248142,hg38_n_B248203,hg38_n_B248729,hg38_n_B249075,hg38_n_B253932,hg38_n_B255636,hg38_n_B255729,hg38_n_B261339,hg38_n_B261379,hg38_n_B261383,hg38_n_B261401,hg38_n_B51787,hg38_n_B518…	hg38_n_B00813,hg38_n_B00827,hg38_n_B114471,hg38_n_B123841,hg38_n_B12567,hg38_n_B12649,hg38_n_B12718,hg38_n_B133824,hg38_n_B137635,hg38_n_B151082,hg38_n_B174996,hg38_n_B175032,hg38_n_B175088,hg38_n_B177261,hg38_n_B177305,hg38_n_B177324,hg38_n_B177376,hg38_n_B177420,hg38_n_B177524,hg38_n_B177571,hg38_n_B177742,hg38_n_B178059,hg38_n_B178066,hg38_n_B178424,hg38_n_B178580,hg38_n_B179168,hg38_n_B182480…	CADM1,CADM2,CD226,CDH10,CDH11,CDH12,CDH13,CDH19,CDH20,CDH26,CDH4,CDH5,CDH6,CDH7,CDH8,CDHR1,CLSTN2,CRTAM,FAT3,FAT4,IGSF9,PCDH10,PCDH11Y,PCDH15,PCDH17,PCDH18,PCDH20,PCDH7,PTPRM,PTPRT,ROBO1	AMIGO2,CADM1,CADM2,CADM3,CD226,CD84,CDH1,CDH10,CDH11,CDH12,CDH13,CDH17,CDH18,CDH19,CDH2,CDH20,CDH22,CDH26,CDH3,CDH4,CDH5,CDH6,CDH7,CDH8,CDH9,CDHR1,CDHR3,CELSR1,CELSR3,CLSTN1,CLSTN2,CRTAM,DSC3,DSCAM,DSCAML1,DSG2,DSG3,DSG4,FAT1,FAT2,FAT3,FAT4,GYPC,IGSF9,IGSF9B,ITGB1,KIRREL3,NECTIN1,NPTN,PCDH10,PCDH11Y,PCDH15,PCDH17,PCDH18,PCDH19,PCDH20,PCDH7,PCDH8,PCDH9,PCDHA1,PCDHGC5,PIK3CB,PTPRM,PTPRT,PVR,RET,ROB…
GO Biological Process	GO:0097105	presynaptic membrane assembly	5	0.000356	1	0.92	4.17	1.68	7	11	0.00619	0.636	4	6	9	hg38_n_B131207,hg38_n_B131299,hg38_n_B157001,hg38_n_B157038,hg38_n_B262023,hg38_n_B60652,hg38_n_B60696	hg38_n_B129039,hg38_n_B131207,hg38_n_B131299,hg38_n_B135040,hg38_n_B156968,hg38_n_B157001,hg38_n_B157038,hg38_n_B262023,hg38_n_B60624,hg38_n_B60652,hg38_n_B60696	IL1RAPL1,NLGN1,NLGN4Y,PTPRD	IL1RAPL1,NLGN1,NLGN3,NLGN4X,NLGN4Y,PTPRD
GO Biological Process	GO:0050803	regulation of synapse structure or activity	6	0.000499	1	1	1.61	28.6	46	187	0.0407	0.246	32	95	130	hg38_n_B104253,hg38_n_B105578,hg38_n_B106582,hg38_n_B106640,hg38_n_B106708,hg38_n_B114116,hg38_n_B122801,hg38_n_B124269,hg38_n_B125996,hg38_n_B12649,hg38_n_B131207,hg38_n_B131299,hg38_n_B141827,hg38_n_B141960,hg38_n_B142012,hg38_n_B146546,hg38_n_B152676,hg38_n_B157001,hg38_n_B157038,hg38_n_B158764,hg38_n_B158876,hg38_n_B161509,hg38_n_B161543,hg38_n_B177152,hg38_n_B185255,hg38_n_B185299,hg38_n_B18…	hg38_n_B00813,hg38_n_B00827,hg38_n_B01926,hg38_n_B01936,hg38_n_B01991,hg38_n_B02021,hg38_n_B02813,hg38_n_B03636,hg38_n_B104195,hg38_n_B104210,hg38_n_B104253,hg38_n_B105578,hg38_n_B105607,hg38_n_B105623,hg38_n_B106582,hg38_n_B106640,hg38_n_B106708,hg38_n_B114116,hg38_n_B118514,hg38_n_B120782,hg38_n_B122773,hg38_n_B122801,hg38_n_B122828,hg38_n_B124269,hg38_n_B124299,hg38_n_B124340,hg38_n_B125996,hg…	ADGRB3,ADGRL3,CBLN2,CLSTN2,DLG5,DRD2,EFNA5,EPHA7,EPHB1,IGSF9,IL1RAPL1,LINGO2,LRRC4,LRRN3,LRRTM2,LRRTM3,NEURL1,NLGN1,NTRK2,NTRK3,PPP1R9A,PTPRD,SLITRK1,SLITRK2,SLITRK4,SLITRK5,SLITRK6,SNCA,SYBU,THBS2,TPBG,UBE2V2	ABL1,ADGRB1,ADGRB2,ADGRB3,ADGRL3,AMIGO2,APP,ASIC2,BHLHB9,C1QL3,CAMK2B,CBLN1,CBLN2,CDC42,CDH2,CLSTN1,CLSTN2,COLQ,CRIPT,CTNNA2,CUX2,DAB2IP,DISC1,DKK1,DLG5,DRD2,EFNA5,EPHA4,EPHA7,EPHB1,EPHB2,EPHB3,ETV5,FLRT1,FLRT2,FLRT3,FRMPD4,FZD9,GHSR,GRID2,IGSF9,IL1RAP,IL1RAPL1,LINGO2,LRRC4,LRRC4B,LRRN1,LRRN3,LRRTM1,LRRTM2,LRRTM3,LRTM1,MEF2C,MESD,MUSK,NECTIN1,NEDD4,NEURL1,NEUROD2,NLGN1,NLGN3,NRXN1,NTRK2,NTRK3,OXT…
GO Biological Process	GO:0050807	regulation of synapse organization	7	0.000508	1	0.938	1.62	27.8	45	182	0.0398	0.247	31	92	125	hg38_n_B104253,hg38_n_B105578,hg38_n_B106582,hg38_n_B106640,hg38_n_B106708,hg38_n_B114116,hg38_n_B122801,hg38_n_B124269,hg38_n_B125996,hg38_n_B12649,hg38_n_B131207,hg38_n_B131299,hg38_n_B141827,hg38_n_B141960,hg38_n_B142012,hg38_n_B146546,hg38_n_B157001,hg38_n_B157038,hg38_n_B158764,hg38_n_B158876,hg38_n_B161509,hg38_n_B161543,hg38_n_B177152,hg38_n_B185255,hg38_n_B185299,hg38_n_B186378,hg38_n_B18…	hg38_n_B00813,hg38_n_B00827,hg38_n_B01926,hg38_n_B01936,hg38_n_B01991,hg38_n_B02021,hg38_n_B02813,hg38_n_B104195,hg38_n_B104210,hg38_n_B104253,hg38_n_B105578,hg38_n_B105607,hg38_n_B105623,hg38_n_B106582,hg38_n_B106640,hg38_n_B106708,hg38_n_B114116,hg38_n_B118514,hg38_n_B120782,hg38_n_B122773,hg38_n_B122801,hg38_n_B122828,hg38_n_B124269,hg38_n_B124299,hg38_n_B124340,hg38_n_B125996,hg38_n_B12649,hg…	ADGRB3,ADGRL3,CBLN2,CLSTN2,DLG5,DRD2,EFNA5,EPHA7,EPHB1,IGSF9,IL1RAPL1,LINGO2,LRRC4,LRRN3,LRRTM2,LRRTM3,NEURL1,NLGN1,NTRK2,NTRK3,PPP1R9A,PTPRD,SLITRK1,SLITRK2,SLITRK4,SLITRK5,SLITRK6,SNCA,THBS2,TPBG,UBE2V2	ABL1,ADGRB1,ADGRB2,ADGRB3,ADGRL3,AMIGO2,ASIC2,BHLHB9,C1QL3,CAMK2B,CBLN1,CBLN2,CDC42,CDH2,CLSTN1,CLSTN2,COLQ,CRIPT,CTNNA2,CUX2,DAB2IP,DISC1,DKK1,DLG5,DRD2,EFNA5,EPHA4,EPHA7,EPHB1,EPHB2,EPHB3,ETV5,FLRT1,FLRT2,FLRT3,FRMPD4,FZD9,GHSR,GRID2,IGSF9,IL1RAP,IL1RAPL1,LINGO2,LRRC4,LRRC4B,LRRN1,LRRN3,LRRTM1,LRRTM2,LRRTM3,LRTM1,MEF2C,MESD,MUSK,NECTIN1,NEDD4,NEURL1,NEUROD2,NLGN1,NLGN3,NRXN1,NTRK2,NTRK3,OXTR,PD…
GO Biological Process	GO:0070346	positive regulation of fat cell proliferation	8	0.000693	1	1	4.37	1.37	6	9	0.00531	0.667	4	4	4	hg38_n_B119506,hg38_n_B135536,hg38_n_B42771,hg38_n_B42831,hg38_n_B85361,hg38_n_B85439	hg38_n_B119506,hg38_n_B119562,hg38_n_B135536,hg38_n_B135630,hg38_n_B42771,hg38_n_B42831,hg38_n_B85361,hg38_n_B85439,hg38_n_B85469	FGF10,FGF16,PID1,VSTM2A	FGF10,FGF16,PID1,VSTM2A
GO Biological Process	GO:0007506	gonadal mesoderm development	8	0.000693	1	1	4.37	1.37	6	9	0.00531	0.667	2	3	7	hg38_n_B261379,hg38_n_B261383,hg38_n_B261401,hg38_n_B261434,hg38_n_B261441,hg38_n_B261692	hg38_n_B152161,hg38_n_B152262,hg38_n_B152302,hg38_n_B261379,hg38_n_B261383,hg38_n_B261401,hg38_n_B261434,hg38_n_B261441,hg38_n_B261692	TSPY1,TSPY2	TSPY1,TSPY2,ZFPM2
GO Biological Process	GO:0097090	presynaptic membrane organization	10	0.000742	1	0.958	3.82	1.83	7	12	0.00619	0.583	4	7	10	hg38_n_B131207,hg38_n_B131299,hg38_n_B157001,hg38_n_B157038,hg38_n_B262023,hg38_n_B60652,hg38_n_B60696	hg38_n_B129039,hg38_n_B131207,hg38_n_B131299,hg38_n_B135040,hg38_n_B156968,hg38_n_B157001,hg38_n_B157038,hg38_n_B17089,hg38_n_B262023,hg38_n_B60624,hg38_n_B60652,hg38_n_B60696	IL1RAPL1,NLGN1,NLGN4Y,PTPRD	CNTN2,IL1RAPL1,NLGN1,NLGN3,NLGN4X,NLGN4Y,PTPRD
GO Biological Process	GO:0007157	heterophilic cell-cell adhesion via plasma membrane cell adhesion molecules	11	0.00117	1	1	2.11	8.55	18	56	0.0159	0.321	10	26	50	hg38_n_B131207,hg38_n_B131299,hg38_n_B157001,hg38_n_B157038,hg38_n_B173822,hg38_n_B173852,hg38_n_B173903,hg38_n_B177376,hg38_n_B178059,hg38_n_B249075,hg38_n_B255636,hg38_n_B255729,hg38_n_B52321,hg38_n_B52346,hg38_n_B60652,hg38_n_B60696,hg38_n_B74877,hg38_n_B74986	hg38_n_B09661,hg38_n_B12567,hg38_n_B131207,hg38_n_B131299,hg38_n_B139946,hg38_n_B156968,hg38_n_B157001,hg38_n_B157038,hg38_n_B173747,hg38_n_B173797,hg38_n_B173822,hg38_n_B173838,hg38_n_B173852,hg38_n_B173903,hg38_n_B177261,hg38_n_B177305,hg38_n_B177324,hg38_n_B177376,hg38_n_B177420,hg38_n_B177742,hg38_n_B178059,hg38_n_B178066,hg38_n_B195971,hg38_n_B195989,hg38_n_B231969,hg38_n_B232038,hg38_n_B244…	CADM1,CADM2,CD226,CDH4,CRTAM,FAT4,IL1RAPL1,NLGN1,PTPRD,TENM4	ALCAM,AMIGO2,CADM1,CADM2,CADM3,CBLN1,CD226,CDH2,CDH4,CRTAM,CXADR,FAT4,GRID2,GYPC,ICAM1,IL1RAPL1,NECTIN1,NLGN1,PTPRD,PVR,REG3A,TENM1,TENM2,TENM3,TENM4,VCAM1
GO Biological Process	GO:0035332	positive regulation of hippo signaling	12	0.00238	1	1	5.24	0.763	4	5	0.00354	0.8	2	2	2	hg38_n_B186378,hg38_n_B21603,hg38_n_B21609,hg38_n_B21756	hg38_n_B186378,hg38_n_B21603,hg38_n_B21609,hg38_n_B21637,hg38_n_B21756	DLG5,SOX11	DLG5,SOX11
GO Biological Process	GO:0030073	insulin secretion	13	0.00274	1	1	2.18	6.41	14	42	0.0124	0.333	12	21	38	hg38_n_B121569,hg38_n_B125996,hg38_n_B128675,hg38_n_B152041,hg38_n_B152096,hg38_n_B153390,hg38_n_B160424,hg38_n_B178904,hg38_n_B243041,hg38_n_B246919,hg38_n_B248142,hg38_n_B248203,hg38_n_B37244,hg38_n_B45259	hg38_n_B00636,hg38_n_B10361,hg38_n_B121569,hg38_n_B121582,hg38_n_B121643,hg38_n_B125996,hg38_n_B126021,hg38_n_B128675,hg38_n_B152038,hg38_n_B152041,hg38_n_B152050,hg38_n_B152096,hg38_n_B153390,hg38_n_B153413,hg38_n_B160338,hg38_n_B160352,hg38_n_B160395,hg38_n_B160424,hg38_n_B172773,hg38_n_B178872,hg38_n_B178904,hg38_n_B178949,hg38_n_B186015,hg38_n_B190284,hg38_n_B190332,hg38_n_B190357,hg38_n_B205…	ADCYAP1,ANXA1,LEP,MC4R,PCLO,PTPRN2,RAF1,RAPGEF4,RIMS2,SLC30A8,SMAD2,SNX19	ADCYAP1,ANXA1,CAMK2G,EIF2AK3,GAL,LEP,MC4R,NEUROD1,PARK7,PCLO,PDX1,PTPRN2,RAB11FIP2,RAF1,RAPGEF4,RIMS2,SELENOT,SLC30A8,SMAD2,SNX19,STXBP3
GO Biological Process	GO:0006667	sphinganine metabolic process	14	0.00355	1	1	6.55	0.458	3	3	0.00265	1	2	2	3	hg38_n_B162227,hg38_n_B162245,hg38_n_B219373	hg38_n_B162227,hg38_n_B162245,hg38_n_B219373	SPTLC1,SPTLC2	SPTLC1,SPTLC2
GO Biological Process	GO:2000324	positive regulation of glucocorticoid receptor signaling pathway	14	0.00355	1	1	6.55	0.458	3	3	0.00265	1	1	1	2	hg38_n_B193203,hg38_n_B193260,hg38_n_B193266	hg38_n_B193203,hg38_n_B193260,hg38_n_B193266	LMO3	LMO3
GO Biological Process	GO:0046511	sphinganine biosynthetic process	14	0.00355	1	1	6.55	0.458	3	3	0.00265	1	2	2	2	hg38_n_B162227,hg38_n_B162245,hg38_n_B219373	hg38_n_B162227,hg38_n_B162245,hg38_n_B219373	SPTLC1,SPTLC2	SPTLC1,SPTLC2
GO Biological Process	GO:0007625	grooming behavior	17	0.00396	1	1	3.06	2.29	7	15	0.00619	0.467	4	9	13	hg38_n_B177152,hg38_n_B197555,hg38_n_B211062,hg38_n_B211110,hg38_n_B211153,hg38_n_B95549,hg38_n_B95629	hg38_n_B140947,hg38_n_B166033,hg38_n_B177152,hg38_n_B197500,hg38_n_B197555,hg38_n_B211062,hg38_n_B211110,hg38_n_B211153,hg38_n_B235847,hg38_n_B236204,hg38_n_B95529,hg38_n_B95549,hg38_n_B95566,hg38_n_B95629,hg38_n_B97839	AVPR1A,DRD2,NMUR2,SLITRK5	APRT,AVPR1A,CTNS,DRD1,DRD2,HPRT1,NMUR2,QRFP,SLITRK5
GO Biological Process	GO:0046325	negative regulation of glucose import	18	0.00504	1	1	3.27	1.83	6	12	0.00531	0.5	4	8	13	hg38_n_B104253,hg38_n_B104324,hg38_n_B125996,hg38_n_B42771,hg38_n_B42831,hg38_n_B62349	hg38_n_B104253,hg38_n_B104324,hg38_n_B110393,hg38_n_B119160,hg38_n_B119205,hg38_n_B125996,hg38_n_B126021,hg38_n_B229083,hg38_n_B42771,hg38_n_B42831,hg38_n_B62349,hg38_n_B94256	LEP,LMBRD1,OSTN,PID1	ENPP1,GRB10,LEP,LMBRD1,MZB1,OSTN,PID1,SELENOS
GO Biological Process	GO:1900029	positive regulation of ruffle assembly	19	0.00606	1	1	3.64	1.37	5	9	0.00442	0.556	3	3	12	hg38_n_B119228,hg38_n_B24531,hg38_n_B24537,hg38_n_B60652,hg38_n_B60696	hg38_n_B119205,hg38_n_B119228,hg38_n_B24459,hg38_n_B24507,hg38_n_B24531,hg38_n_B24537,hg38_n_B60624,hg38_n_B60652,hg38_n_B60696	COBL,FAM98A,NLGN1	COBL,FAM98A,NLGN1
GO Biological Process	GO:0060596	mammary placode formation	19	0.00606	1	1	3.64	1.37	5	9	0.00442	0.556	2	3	3	hg38_n_B186660,hg38_n_B186685,hg38_n_B186839,hg38_n_B202628,hg38_n_B202639	hg38_n_B186660,hg38_n_B186685,hg38_n_B186775,hg38_n_B186803,hg38_n_B186839,hg38_n_B202580,hg38_n_B202628,hg38_n_B202639,hg38_n_B240817	NRG3,TBX3	NRG3,TBX2,TBX3
GO Biological Process	GO:0010032	meiotic chromosome condensation	21	0.00626	1	1	4.37	0.916	4	6	0.00354	0.667	2	3	5	hg38_n_B163329,hg38_n_B163365,hg38_n_B163370,hg38_n_B30002	hg38_n_B163329,hg38_n_B163365,hg38_n_B163370,hg38_n_B163398,hg38_n_B179196,hg38_n_B30002	NCAPH,SMC2	NCAPD3,NCAPH,SMC2
GO Biological Process	GO:0097722	sperm motility	22	0.00778	1	1	2.03	6.41	13	42	0.0115	0.31	11	31	72	hg38_n_B02302,hg38_n_B116265,hg38_n_B138302,hg38_n_B168341,hg38_n_B188868,hg38_n_B23240,hg38_n_B23271,hg38_n_B259802,hg38_n_B29887,hg38_n_B29897,hg38_n_B41297,hg38_n_B82198,hg38_n_B82474	hg38_n_B00435,hg38_n_B02302,hg38_n_B116265,hg38_n_B117888,hg38_n_B11969,hg38_n_B133392,hg38_n_B138302,hg38_n_B154884,hg38_n_B154903,hg38_n_B156501,hg38_n_B168341,hg38_n_B16943,hg38_n_B188667,hg38_n_B188868,hg38_n_B188877,hg38_n_B194233,hg38_n_B219176,hg38_n_B23201,hg38_n_B23240,hg38_n_B23271,hg38_n_B23581,hg38_n_B23595,hg38_n_B236523,hg38_n_B237375,hg38_n_B256015,hg38_n_B259121,hg38_n_B259802,hg3…	APOB,CATSPER4,DNAH11,DNAH5,LDHC,NEURL1,PIH1D3,ROPN1L,SPAG16,TEKT4,TEX101	ADCY3,AKAP4,APOB,ATP2B4,CATSPER3,CATSPER4,CCDC39,CCNYL1,DNAH11,DNAH5,DPCD,GAPDHS,INSL6,INTS13,LDHC,LRRC6,NEURL1,NME8,NPHP4,PIH1D3,ROPN1,ROPN1L,SMCP,SPAG16,TEKT1,TEKT3,TEKT4,TEX101,TNP1,TPGS1,TTLL5
GO Biological Process	GO:0007270	neuron-neuron synaptic transmission	22	0.00778	1	1	2.03	6.41	13	42	0.0115	0.31	12	30	57	hg38_n_B129912,hg38_n_B163365,hg38_n_B163370,hg38_n_B177152,hg38_n_B233301,hg38_n_B238340,hg38_n_B71354,hg38_n_B78028,hg38_n_B78050,hg38_n_B95549,hg38_n_B96404,hg38_n_B96496,hg38_n_B96529	hg38_n_B00636,hg38_n_B00855,hg38_n_B04018,hg38_n_B107386,hg38_n_B112857,hg38_n_B112933,hg38_n_B129845,hg38_n_B129897,hg38_n_B129912,hg38_n_B146187,hg38_n_B161922,hg38_n_B163365,hg38_n_B163370,hg38_n_B163398,hg38_n_B168565,hg38_n_B177152,hg38_n_B18942,hg38_n_B233301,hg38_n_B238340,hg38_n_B238365,hg38_n_B242795,hg38_n_B27567,hg38_n_B27584,hg38_n_B40144,hg38_n_B54834,hg38_n_B63871,hg38_n_B71354,hg38…	CDH8,DRD2,GABRA1,GABRB2,GABRG2,GLRA1,GLRA2,GLRB,GRIA2,NF1,OR13F1,SNCA	ALS2,ARID1B,CDH8,CNIH3,DRD1,DRD2,DRD3,DRD5,GABRA1,GABRB2,GABRG2,GLRA1,GLRA2,GLRA3,GLRB,GRIA2,GRID2,GRIK2,KIF1B,NF1,OR13F1,PARK7,RAC3,SHC3,SLC1A4,SLC6A5,SLC6A9,SNCA,VDAC1,VDAC3
GO Biological Process	GO:0070344	regulation of fat cell proliferation	24	0.00817	1	1	3.02	1.98	6	13	0.00531	0.462	4	7	11	hg38_n_B119506,hg38_n_B135536,hg38_n_B42771,hg38_n_B42831,hg38_n_B85361,hg38_n_B85439	hg38_n_B119506,hg38_n_B119562,hg38_n_B135536,hg38_n_B135630,hg38_n_B232497,hg38_n_B232520,hg38_n_B252979,hg38_n_B42771,hg38_n_B42831,hg38_n_B56229,hg38_n_B85361,hg38_n_B85439,hg38_n_B85469	FGF10,FGF16,PID1,VSTM2A	E2F1,FGF10,FGF16,FTO,GATA2,PID1,VSTM2A
GO Biological Process	GO:0006825	copper ion transport	24	0.00817	1	1	3.02	1.98	6	13	0.00531	0.462	5	11	18	hg38_n_B122157,hg38_n_B122334,hg38_n_B134541,hg38_n_B134564,hg38_n_B175210,hg38_n_B58285	hg38_n_B122147,hg38_n_B122157,hg38_n_B122334,hg38_n_B134541,hg38_n_B134564,hg38_n_B164263,hg38_n_B175210,hg38_n_B188481,hg38_n_B191995,hg38_n_B196329,hg38_n_B32037,hg38_n_B58285,hg38_n_B95494	CP,HEPH,HEPHL1,STEAP2,STEAP4	ATOX1,CP,CUTC,FKBP4,HEPH,HEPHL1,SLC11A2,SLC31A2,STEAP2,STEAP3,STEAP4
GO Biological Process	GO:0006376	mRNA splice site selection	26	0.00829	1	1	2.26	4.43	10	29	0.00885	0.345	5	16	28	hg38_n_B09166,hg38_n_B09243,hg38_n_B180291,hg38_n_B180328,hg38_n_B180389,hg38_n_B204168,hg38_n_B204221,hg38_n_B245975,hg38_n_B246033,hg38_n_B253932	hg38_n_B02088,hg38_n_B02097,hg38_n_B09166,hg38_n_B09243,hg38_n_B09263,hg38_n_B127126,hg38_n_B141177,hg38_n_B157586,hg38_n_B166172,hg38_n_B171227,hg38_n_B180291,hg38_n_B180328,hg38_n_B180364,hg38_n_B180389,hg38_n_B180407,hg38_n_B204168,hg38_n_B204196,hg38_n_B204221,hg38_n_B218590,hg38_n_B229153,hg38_n_B239786,hg38_n_B240487,hg38_n_B245926,hg38_n_B245960,hg38_n_B245975,hg38_n_B246033,hg38_n_B253932…	CELF2,CELF4,PTBP2,SFSWAP,SRSF6	CELF1,CELF2,CELF4,LUC7L,LUC7L2,LUC7L3,PSIP1,PTBP2,RBMX,SETX,SFSWAP,SLU7,SRSF1,SRSF10,SRSF5,SRSF6
GO Biological Process	GO:0060911	cardiac cell fate commitment	27	0.00905	1	1	2.7	2.6	7	17	0.00619	0.412	4	7	10	hg38_n_B147191,hg38_n_B173822,hg38_n_B173852,hg38_n_B173903,hg38_n_B202628,hg38_n_B202639,hg38_n_B85820	hg38_n_B147153,hg38_n_B147191,hg38_n_B169717,hg38_n_B173747,hg38_n_B173797,hg38_n_B173822,hg38_n_B173838,hg38_n_B173852,hg38_n_B173903,hg38_n_B19288,hg38_n_B202580,hg38_n_B202628,hg38_n_B202639,hg38_n_B35762,hg38_n_B85711,hg38_n_B85753,hg38_n_B85820	ISL1,SOX17,TBX3,TENM4	ACVR1,ISL1,SOX17,TBX3,TENM4,WNT3A,WT1
GO Biological Process	GO:0031952	regulation of protein autophosphorylation	28	0.00963	1	1	1.98	6.57	13	43	0.0115	0.302	10	28	41	hg38_n_B106582,hg38_n_B106640,hg38_n_B106708,hg38_n_B114206,hg38_n_B176216,hg38_n_B212131,hg38_n_B231416,hg38_n_B240099,hg38_n_B260113,hg38_n_B58669,hg38_n_B58716,hg38_n_B78028,hg38_n_B79998	hg38_n_B102123,hg38_n_B106582,hg38_n_B106640,hg38_n_B106708,hg38_n_B110393,hg38_n_B114206,hg38_n_B116436,hg38_n_B124848,hg38_n_B140728,hg38_n_B144146,hg38_n_B144172,hg38_n_B144207,hg38_n_B162092,hg38_n_B162106,hg38_n_B166802,hg38_n_B171685,hg38_n_B175249,hg38_n_B176216,hg38_n_B212101,hg38_n_B212131,hg38_n_B212147,hg38_n_B220649,hg38_n_B222444,hg38_n_B231416,hg38_n_B240099,hg38_n_B240176,hg38_n_B2…	CALM3,EPHA7,MVP,PDGFA,PDGFC,PDGFD,RAP2A,RAP2B,TOM1L1,VEGFC	ADIPOQ,CALM1,CALM2,CALM3,CAV1,ENPP1,EPHA7,GFRA2,GPNMB,GREM1,INS,MRE11,MVP,NEK10,NLRP12,PDGFA,PDGFC,PDGFD,RAP2A,RAP2B,RAP2C,RASSF2,SRC,SYK,TNKS1BP1,TOM1L1,VEGFA,VEGFC
GO Biological Process	GO:0042953	lipoprotein transport	29	0.0125	1	1	2.81	2.14	6	14	0.00531	0.429	5	9	14	hg38_n_B143610,hg38_n_B18776,hg38_n_B192479,hg38_n_B23240,hg38_n_B23271,hg38_n_B36887	hg38_n_B121350,hg38_n_B143610,hg38_n_B143719,hg38_n_B18776,hg38_n_B192479,hg38_n_B198844,hg38_n_B203189,hg38_n_B230919,hg38_n_B230936,hg38_n_B23201,hg38_n_B23240,hg38_n_B23271,hg38_n_B36887,hg38_n_B36913	APOB,APOBEC1,LRP2,MIA3,MSR1	APOB,APOBEC1,CD36,LRP2,MIA3,MSR1,PRKCB,UNC119B,ZDHHC17
GO Biological Process	GO:0010829	negative regulation of glucose transport	29	0.0125	1	1	2.81	2.14	6	14	0.00531	0.429	4	9	16	hg38_n_B104253,hg38_n_B104324,hg38_n_B125996,hg38_n_B42771,hg38_n_B42831,hg38_n_B62349	hg38_n_B104253,hg38_n_B104324,hg38_n_B110393,hg38_n_B119160,hg38_n_B119205,hg38_n_B125996,hg38_n_B126021,hg38_n_B229083,hg38_n_B230919,hg38_n_B230936,hg38_n_B42771,hg38_n_B42831,hg38_n_B62349,hg38_n_B94256	LEP,LMBRD1,OSTN,PID1	ENPP1,GRB10,LEP,LMBRD1,MZB1,OSTN,PID1,PRKCB,SELENOS
GO Biological Process	GO:0099054	presynapse assembly	31	0.0125	1	1	2.38	3.36	8	22	0.00708	0.364	5	11	15	hg38_n_B131207,hg38_n_B131299,hg38_n_B157001,hg38_n_B157038,hg38_n_B208287,hg38_n_B262023,hg38_n_B60652,hg38_n_B60696	hg38_n_B122369,hg38_n_B122412,hg38_n_B122486,hg38_n_B129039,hg38_n_B131207,hg38_n_B131299,hg38_n_B135040,hg38_n_B156968,hg38_n_B157001,hg38_n_B157038,hg38_n_B19288,hg38_n_B208184,hg38_n_B208287,hg38_n_B262023,hg38_n_B45354,hg38_n_B45376,hg38_n_B49428,hg38_n_B49461,hg38_n_B49514,hg38_n_B60624,hg38_n_B60652,hg38_n_B60696	IL1RAPL1,NLGN1,NLGN4Y,PCDH17,PTPRD	FZD1,IL1RAPL1,NLGN1,NLGN3,NLGN4X,NLGN4Y,PCDH17,PTPRD,WNT3A,WNT5A,WNT7A
GO Biological Process	GO:2000620	positive regulation of histone H4-K16 acetylation	32	0.0126	1	1	4.91	0.611	3	4	0.00265	0.75	1	1	2	hg38_n_B120402,hg38_n_B120417,hg38_n_B120471	hg38_n_B120402,hg38_n_B120417,hg38_n_B120430,hg38_n_B120471	AUTS2	AUTS2
GO Biological Process	GO:0061386	closure of optic fissure	32	0.0126	1	1	4.91	0.611	3	4	0.00265	0.75	1	1	2	hg38_n_B21603,hg38_n_B21609,hg38_n_B21756	hg38_n_B21603,hg38_n_B21609,hg38_n_B21637,hg38_n_B21756	SOX11	SOX11
GO Biological Process	GO:0010841	positive regulation of circadian sleep/wake cycle, wakefulness	32	0.0126	1	1	4.91	0.611	3	4	0.00265	0.75	2	2	5	hg38_n_B191260,hg38_n_B60652,hg38_n_B60696	hg38_n_B191260,hg38_n_B60624,hg38_n_B60652,hg38_n_B60696	NLGN1,NPS	NLGN1,NPS
GO Biological Process	GO:0046512	sphingosine biosynthetic process	32	0.0126	1	1	4.91	0.611	3	4	0.00265	0.75	2	3	8	hg38_n_B162227,hg38_n_B162245,hg38_n_B219373	hg38_n_B157916,hg38_n_B162227,hg38_n_B162245,hg38_n_B219373	SPTLC1,SPTLC2	ACER2,SPTLC1,SPTLC2
GO Biological Process	GO:0034312	diol biosynthetic process	32	0.0126	1	1	4.91	0.611	3	4	0.00265	0.75	2	3	9	hg38_n_B162227,hg38_n_B162245,hg38_n_B219373	hg38_n_B157916,hg38_n_B162227,hg38_n_B162245,hg38_n_B219373	SPTLC1,SPTLC2	ACER2,SPTLC1,SPTLC2
GO Biological Process	GO:0046520	sphingoid biosynthetic process	37	0.0129	1	1	3.74	1.07	4	7	0.00354	0.571	3	4	9	hg38_n_B162227,hg38_n_B162245,hg38_n_B219373,hg38_n_B251240	hg38_n_B157916,hg38_n_B162227,hg38_n_B162245,hg38_n_B219373,hg38_n_B251240,hg38_n_B251300,hg38_n_B251324	SPTLC1,SPTLC2,SPTLC3	ACER2,SPTLC1,SPTLC2,SPTLC3
GO Biological Process	GO:0051932	synaptic transmission, GABAergic	37	0.0129	1	1	3.74	1.07	4	7	0.00354	0.571	4	5	7	hg38_n_B238340,hg38_n_B96404,hg38_n_B96496,hg38_n_B96529	hg38_n_B238340,hg38_n_B238365,hg38_n_B242795,hg38_n_B96404,hg38_n_B96465,hg38_n_B96496,hg38_n_B96529	GABRA1,GABRB2,GABRG2,NF1	GABRA1,GABRB2,GABRG2,NF1,RAC3
GO Biological Process	GO:0006686	sphingomyelin biosynthetic process	37	0.0129	1	1	3.74	1.07	4	7	0.00354	0.571	3	5	6	hg38_n_B162227,hg38_n_B162245,hg38_n_B183685,hg38_n_B219373	hg38_n_B162227,hg38_n_B162245,hg38_n_B183685,hg38_n_B183732,hg38_n_B219373,hg38_n_B237559,hg38_n_B73210	SGMS1,SPTLC1,SPTLC2	PEMT,SGMS1,SGMS2,SPTLC1,SPTLC2
GO Biological Process	GO:0021544	subpallium development	40	0.0153	1	1	2.18	4.12	9	27	0.00796	0.333	7	14	21	hg38_n_B118180,hg38_n_B127492,hg38_n_B177152,hg38_n_B201449,hg38_n_B211062,hg38_n_B211110,hg38_n_B211153,hg38_n_B251038,hg38_n_B46442	hg38_n_B118180,hg38_n_B118269,hg38_n_B118295,hg38_n_B118387,hg38_n_B124589,hg38_n_B124632,hg38_n_B124655,hg38_n_B124672,hg38_n_B127492,hg38_n_B127556,hg38_n_B140947,hg38_n_B177152,hg38_n_B201449,hg38_n_B201473,hg38_n_B211062,hg38_n_B211110,hg38_n_B211153,hg38_n_B221354,hg38_n_B221370,hg38_n_B229043,hg38_n_B251038,hg38_n_B251056,hg38_n_B37182,hg38_n_B46401,hg38_n_B46442,hg38_n_B46492,hg38_n_B97839	ASCL1,CNTNAP2,DRD2,INHBA,MKKS,RARB,SLITRK5	ALDH1A3,ASCL1,BCL11B,CNTNAP2,DLX2,DRD1,DRD2,FOXP2,GLI3,HPRT1,INHBA,MKKS,RARB,SLITRK5
GO Biological Process	GO:0046879	hormone secretion	41	0.0153	1	1	1.64	12.2	20	80	0.0177	0.25	17	44	72	hg38_n_B112476,hg38_n_B118180,hg38_n_B121569,hg38_n_B125996,hg38_n_B128675,hg38_n_B139151,hg38_n_B152041,hg38_n_B152096,hg38_n_B153390,hg38_n_B160424,hg38_n_B178904,hg38_n_B202628,hg38_n_B202639,hg38_n_B243041,hg38_n_B246919,hg38_n_B248142,hg38_n_B248203,hg38_n_B255534,hg38_n_B37244,hg38_n_B45259	hg38_n_B00636,hg38_n_B10361,hg38_n_B112476,hg38_n_B116361,hg38_n_B116389,hg38_n_B117206,hg38_n_B118180,hg38_n_B118269,hg38_n_B118295,hg38_n_B12123,hg38_n_B121569,hg38_n_B121582,hg38_n_B121643,hg38_n_B125996,hg38_n_B126021,hg38_n_B128675,hg38_n_B139112,hg38_n_B139127,hg38_n_B139151,hg38_n_B147343,hg38_n_B152038,hg38_n_B152041,hg38_n_B152050,hg38_n_B152096,hg38_n_B153390,hg38_n_B153413,hg38_n_B1603…	ADCYAP1,AGTR2,ANXA1,EDN3,INHBA,LEP,MC4R,PCLO,PTPRN2,RAF1,RAPGEF4,RIMS2,SLC30A8,SMAD2,SNX19,TBX3,VIP	ADCYAP1,ADM,AGTR2,ANXA1,CAMK2G,CARTPT,EDN1,EDN3,EIF2AK3,FFAR4,FZD4,GAL,GATA3,GHRHR,GHSR,IL6,INHBA,LEP,LTBP4,LYN,MC4R,NEUROD1,NPFF,PARK7,PCLO,PDX1,PTPRN2,RAB11FIP2,RAF1,RAPGEF4,RIMS2,SELENOM,SELENOT,SLC30A8,SMAD2,SMPD3,SNAP23,SNX19,STXBP3,TACR2,TBX3,TRPV4,UBE2Q1,VIP
GO Biological Process	GO:0030317	flagellated sperm motility	42	0.0165	1	1	1.92	6.26	12	41	0.0106	0.293	10	30	69	hg38_n_B02302,hg38_n_B116265,hg38_n_B138302,hg38_n_B168341,hg38_n_B188868,hg38_n_B23240,hg38_n_B23271,hg38_n_B29887,hg38_n_B29897,hg38_n_B41297,hg38_n_B82198,hg38_n_B82474	hg38_n_B00435,hg38_n_B02302,hg38_n_B116265,hg38_n_B117888,hg38_n_B11969,hg38_n_B133392,hg38_n_B138302,hg38_n_B154884,hg38_n_B154903,hg38_n_B156501,hg38_n_B168341,hg38_n_B16943,hg38_n_B188667,hg38_n_B188868,hg38_n_B188877,hg38_n_B194233,hg38_n_B219176,hg38_n_B23201,hg38_n_B23240,hg38_n_B23271,hg38_n_B23581,hg38_n_B23595,hg38_n_B236523,hg38_n_B237375,hg38_n_B256015,hg38_n_B259121,hg38_n_B29887,hg38…	APOB,CATSPER4,DNAH11,DNAH5,LDHC,NEURL1,PIH1D3,ROPN1L,SPAG16,TEKT4	ADCY3,AKAP4,APOB,ATP2B4,CATSPER3,CATSPER4,CCDC39,CCNYL1,DNAH11,DNAH5,DPCD,GAPDHS,INSL6,INTS13,LDHC,LRRC6,NEURL1,NME8,NPHP4,PIH1D3,ROPN1,ROPN1L,SMCP,SPAG16,TEKT1,TEKT3,TEKT4,TNP1,TPGS1,TTLL5
GO Biological Process	GO:0021756	striatum development	43	0.0167	1	1	2.28	3.51	8	23	0.00708	0.348	6	11	15	hg38_n_B118180,hg38_n_B127492,hg38_n_B177152,hg38_n_B211062,hg38_n_B211110,hg38_n_B211153,hg38_n_B251038,hg38_n_B46442	hg38_n_B118180,hg38_n_B118269,hg38_n_B118295,hg38_n_B124589,hg38_n_B124632,hg38_n_B124655,hg38_n_B124672,hg38_n_B127492,hg38_n_B127556,hg38_n_B140947,hg38_n_B177152,hg38_n_B211062,hg38_n_B211110,hg38_n_B211153,hg38_n_B221354,hg38_n_B221370,hg38_n_B229043,hg38_n_B251038,hg38_n_B251056,hg38_n_B46401,hg38_n_B46442,hg38_n_B46492,hg38_n_B97839	CNTNAP2,DRD2,INHBA,MKKS,RARB,SLITRK5	ALDH1A3,BCL11B,CNTNAP2,DRD1,DRD2,FOXP2,HPRT1,INHBA,MKKS,RARB,SLITRK5
GO Biological Process	GO:0033119	negative regulation of RNA splicing	43	0.0167	1	1	2.28	3.51	8	23	0.00708	0.348	5	14	25	hg38_n_B09166,hg38_n_B09243,hg38_n_B204168,hg38_n_B204221,hg38_n_B204578,hg38_n_B245975,hg38_n_B246033,hg38_n_B253932	hg38_n_B02088,hg38_n_B02097,hg38_n_B09166,hg38_n_B09243,hg38_n_B09263,hg38_n_B141177,hg38_n_B168209,hg38_n_B196201,hg38_n_B196826,hg38_n_B204168,hg38_n_B204196,hg38_n_B204221,hg38_n_B204578,hg38_n_B245926,hg38_n_B245960,hg38_n_B245975,hg38_n_B246033,hg38_n_B24958,hg38_n_B253932,hg38_n_B253954,hg38_n_B260909,hg38_n_B268088,hg38_n_B61838	CELF4,PTBP2,SAP18,SFSWAP,SRSF6	CELF4,DYRK1A,PTBP2,RBMX,RPS13,RPS26,SAP18,SFSWAP,SRSF10,SRSF6,SRSF7,TMBIM6,TRA2B,U2AF2
GO Biological Process	GO:0051967	negative regulation of synaptic transmission, glutamatergic	45	0.017	1	1	2.98	1.68	5	11	0.00442	0.455	4	7	14	hg38_n_B03345,hg38_n_B105069,hg38_n_B163365,hg38_n_B163370,hg38_n_B177152	hg38_n_B03345,hg38_n_B03377,hg38_n_B105069,hg38_n_B105099,hg38_n_B107386,hg38_n_B163365,hg38_n_B163370,hg38_n_B163398,hg38_n_B177152,hg38_n_B207220,hg38_n_B77823	DRD2,GRIK3,HTR1B,OR13F1	DRD2,GRIK2,GRIK3,HTR1B,HTR2A,NPY2R,OR13F1
GO Biological Process	GO:0010804	negative regulation of tumor necrosis factor-mediated signaling pathway	45	0.017	1	1	2.98	1.68	5	11	0.00442	0.455	4	9	20	hg38_n_B100925,hg38_n_B134114,hg38_n_B201168,hg38_n_B62424,hg38_n_B62463	hg38_n_B100925,hg38_n_B134114,hg38_n_B180532,hg38_n_B201168,hg38_n_B258234,hg38_n_B260282,hg38_n_B61927,hg38_n_B62384,hg38_n_B62424,hg38_n_B62463,hg38_n_B88055	HIST1H2BJ,NLRP2B,NR1H4,PYDC2	ADIPOQ,CARD8,CCDC3,F2RL1,HIST1H2BJ,NLRP2B,NR1H4,PYDC2,ZNF675
GO Biological Process	GO:0048148	behavioral response to cocaine	47	0.0178	1	1	2.41	2.9	7	19	0.00619	0.368	5	12	20	hg38_n_B147056,hg38_n_B147094,hg38_n_B163365,hg38_n_B163370,hg38_n_B177152,hg38_n_B227287,hg38_n_B71354	hg38_n_B114471,hg38_n_B147032,hg38_n_B147056,hg38_n_B147094,hg38_n_B147117,hg38_n_B163365,hg38_n_B163370,hg38_n_B163398,hg38_n_B172927,hg38_n_B177152,hg38_n_B207220,hg38_n_B227287,hg38_n_B54834,hg38_n_B55851,hg38_n_B55876,hg38_n_B71354,hg38_n_B71382,hg38_n_B88325,hg38_n_B97839	DRD2,HOMER2,OPRK1,OR13F1,SNCA	DRD1,DRD2,DRD3,FADD,HOMER1,HOMER2,HTR2A,KALRN,OPRK1,OR13F1,SDK1,SNCA
GO Biological Process	GO:0030072	peptide hormone secretion	48	0.0182	1	1	1.72	9.31	16	61	0.0142	0.262	14	34	58	hg38_n_B112476,hg38_n_B121569,hg38_n_B125996,hg38_n_B128675,hg38_n_B152041,hg38_n_B152096,hg38_n_B153390,hg38_n_B160424,hg38_n_B178904,hg38_n_B243041,hg38_n_B246919,hg38_n_B248142,hg38_n_B248203,hg38_n_B255534,hg38_n_B37244,hg38_n_B45259	hg38_n_B00636,hg38_n_B10361,hg38_n_B112476,hg38_n_B116361,hg38_n_B116389,hg38_n_B117206,hg38_n_B12123,hg38_n_B121569,hg38_n_B121582,hg38_n_B121643,hg38_n_B125996,hg38_n_B126021,hg38_n_B128675,hg38_n_B152038,hg38_n_B152041,hg38_n_B152050,hg38_n_B152096,hg38_n_B153390,hg38_n_B153413,hg38_n_B160338,hg38_n_B160352,hg38_n_B160395,hg38_n_B160424,hg38_n_B172773,hg38_n_B178872,hg38_n_B178904,hg38_n_B1789…	ADCYAP1,ANXA1,EDN3,LEP,MC4R,PCLO,PTPRN2,RAF1,RAPGEF4,RIMS2,SLC30A8,SMAD2,SNX19,VIP	ADCYAP1,ANXA1,CAMK2G,CARTPT,EDN1,EDN3,EIF2AK3,GAL,GHRHR,GHSR,IL6,LEP,LTBP4,MC4R,NEUROD1,NPFF,PARK7,PCLO,PDX1,PTPRN2,RAB11FIP2,RAF1,RAPGEF4,RIMS2,SELENOT,SLC30A8,SMAD2,SMPD3,SNX19,STXBP3,TACR2,TRPV4,UBE2Q1,VIP
GO Biological Process	GO:0002790	peptide secretion	48	0.0182	1	1	1.72	9.31	16	61	0.0142	0.262	14	34	59	hg38_n_B112476,hg38_n_B121569,hg38_n_B125996,hg38_n_B128675,hg38_n_B152041,hg38_n_B152096,hg38_n_B153390,hg38_n_B160424,hg38_n_B178904,hg38_n_B243041,hg38_n_B246919,hg38_n_B248142,hg38_n_B248203,hg38_n_B255534,hg38_n_B37244,hg38_n_B45259	hg38_n_B00636,hg38_n_B10361,hg38_n_B112476,hg38_n_B116361,hg38_n_B116389,hg38_n_B117206,hg38_n_B12123,hg38_n_B121569,hg38_n_B121582,hg38_n_B121643,hg38_n_B125996,hg38_n_B126021,hg38_n_B128675,hg38_n_B152038,hg38_n_B152041,hg38_n_B152050,hg38_n_B152096,hg38_n_B153390,hg38_n_B153413,hg38_n_B160338,hg38_n_B160352,hg38_n_B160395,hg38_n_B160424,hg38_n_B172773,hg38_n_B178872,hg38_n_B178904,hg38_n_B1789…	ADCYAP1,ANXA1,EDN3,LEP,MC4R,PCLO,PTPRN2,RAF1,RAPGEF4,RIMS2,SLC30A8,SMAD2,SNX19,VIP	ADCYAP1,ANXA1,CAMK2G,CARTPT,EDN1,EDN3,EIF2AK3,GAL,GHRHR,GHSR,IL6,LEP,LTBP4,MC4R,NEUROD1,NPFF,PARK7,PCLO,PDX1,PTPRN2,RAB11FIP2,RAF1,RAPGEF4,RIMS2,SELENOT,SLC30A8,SMAD2,SMPD3,SNX19,STXBP3,TACR2,TRPV4,UBE2Q1,VIP
GO Biological Process	GO:0023061	signal release	50	0.0224	1	1	1.41	23.4	33	153	0.0292	0.216	28	90	167	hg38_n_B06416,hg38_n_B104564,hg38_n_B104591,hg38_n_B112476,hg38_n_B118180,hg38_n_B121569,hg38_n_B125996,hg38_n_B128675,hg38_n_B139151,hg38_n_B152041,hg38_n_B152096,hg38_n_B153390,hg38_n_B160424,hg38_n_B178904,hg38_n_B194842,hg38_n_B202403,hg38_n_B202628,hg38_n_B202639,hg38_n_B238340,hg38_n_B243041,hg38_n_B246601,hg38_n_B246919,hg38_n_B248142,hg38_n_B248203,hg38_n_B251038,hg38_n_B255534,hg38_n_B26…	hg38_n_B00636,hg38_n_B04018,hg38_n_B06416,hg38_n_B101131,hg38_n_B10361,hg38_n_B104490,hg38_n_B104508,hg38_n_B104536,hg38_n_B104564,hg38_n_B104591,hg38_n_B104613,hg38_n_B10906,hg38_n_B111625,hg38_n_B112476,hg38_n_B116361,hg38_n_B116389,hg38_n_B117206,hg38_n_B118180,hg38_n_B118269,hg38_n_B118295,hg38_n_B12123,hg38_n_B121569,hg38_n_B121582,hg38_n_B121643,hg38_n_B12242,hg38_n_B125476,hg38_n_B125996,h…	ADCYAP1,AGTR2,ANXA1,EDN3,INHBA,LEP,MC4R,NF1,NLGN1,PCLO,PTPRN2,RAF1,RAPGEF4,RIMS1,RIMS2,RPH3A,SLC30A8,SLC5A7,SMAD2,SNAP25,SNX19,SYN2,SYN3,SYT10,SYT4,TBX3,VIP,WLS	ADCYAP1,ADM,AGTR2,ANXA1,APBA1,CACNA1B,CADPS2,CAMK2G,CARTPT,CASK,CPLX2,DGKI,EDN1,EDN3,EIF2AK3,FFAR4,FZD4,GAD1,GAD2,GAL,GATA3,GHRHR,GHSR,GRM4,HRH3,HSPA8,IL6,INHBA,LEP,LIN7A,LIN7C,LTBP4,LYN,MC4R,NEUROD1,NF1,NLGN1,NPFF,NRXN1,OTOF,PARK7,PCLO,PDX1,PPFIA2,PPFIA4,PTPRN2,RAB11FIP2,RAF1,RAPGEF4,RIMS1,RIMS2,RIMS4,RPH3A,SELENOM,SELENOT,SEPT5,SLC18A2,SLC30A8,SLC5A7,SLC6A9,SMAD2,SMPD3,SNAP23,SNAP25,SNAP29,SNAP…
GO Biological Process	GO:1900225	regulation of NLRP3 inflammasome complex assembly	51	0.0226	1	1	3.27	1.22	4	8	0.00354	0.5	3	5	10	hg38_n_B164799,hg38_n_B24798,hg38_n_B62424,hg38_n_B62463	hg38_n_B121350,hg38_n_B164710,hg38_n_B164799,hg38_n_B229431,hg38_n_B24798,hg38_n_B62384,hg38_n_B62424,hg38_n_B62463	EIF2AK2,PYDC2,TLR4	CD36,EIF2AK2,NLRC3,PYDC2,TLR4
GO Biological Process	GO:0060282	positive regulation of oocyte development	51	0.0226	1	1	3.27	1.22	4	8	0.00354	0.5	2	2	4	hg38_n_B193503,hg38_n_B193536,hg38_n_B74371,hg38_n_B74378	hg38_n_B193503,hg38_n_B193518,hg38_n_B193536,hg38_n_B193585,hg38_n_B193608,hg38_n_B74371,hg38_n_B74378,hg38_n_B74422	PDE3A,PDE5A	PDE3A,PDE5A
GO Biological Process	GO:0072578	neurotransmitter-gated ion channel clustering	51	0.0226	1	1	3.27	1.22	4	8	0.00354	0.5	2	3	6	hg38_n_B60652,hg38_n_B60696,hg38_n_B78028,hg38_n_B78050	hg38_n_B218226,hg38_n_B218245,hg38_n_B218326,hg38_n_B60624,hg38_n_B60652,hg38_n_B60696,hg38_n_B78028,hg38_n_B78050	GLRB,NLGN1	GLRB,GPHN,NLGN1
GO Biological Process	GO:1900095	regulation of dosage compensation by inactivation of X chromosome	54	0.0233	1	1	6.55	0.305	2	2	0.00177	1	1	1	1	hg38_n_B135341,hg38_n_B135362	hg38_n_B135341,hg38_n_B135362	RLIM	RLIM
GO Biological Process	GO:1901563	response to camptothecin	54	0.0233	1	1	6.55	0.305	2	2	0.00177	1	1	1	5	hg38_n_B146424,hg38_n_B146455	hg38_n_B146424,hg38_n_B146455	SPIDR	SPIDR
GO Biological Process	GO:1902490	regulation of sperm capacitation	54	0.0233	1	1	6.55	0.305	2	2	0.00177	1	2	2	2	hg38_n_B101208,hg38_n_B166469	hg38_n_B101208,hg38_n_B166469	PAEP,TCP11	PAEP,TCP11
GO Biological Process	GO:0072757	cellular response to camptothecin	54	0.0233	1	1	6.55	0.305	2	2	0.00177	1	1	1	4	hg38_n_B146424,hg38_n_B146455	hg38_n_B146424,hg38_n_B146455	SPIDR	SPIDR
GO Biological Process	GO:0060016	granulosa cell development	54	0.0233	1	1	6.55	0.305	2	2	0.00177	1	1	1	1	hg38_n_B133481,hg38_n_B133489	hg38_n_B133481,hg38_n_B133489	BMP15	BMP15
GO Biological Process	GO:0006043	glucosamine catabolic process	54	0.0233	1	1	6.55	0.305	2	2	0.00177	1	1	1	2	hg38_n_B67306,hg38_n_B67378	hg38_n_B67306,hg38_n_B67378	GNPDA2	GNPDA2
GO Biological Process	GO:0036510	trimming of terminal mannose on C branch	54	0.0233	1	1	6.55	0.305	2	2	0.00177	1	2	2	3	hg38_n_B253121,hg38_n_B44585	hg38_n_B253121,hg38_n_B44585	EDEM1,EDEM2	EDEM1,EDEM2
GO Biological Process	GO:0038016	insulin receptor internalization	54	0.0233	1	1	6.55	0.305	2	2	0.00177	1	1	1	2	hg38_n_B104253,hg38_n_B104324	hg38_n_B104253,hg38_n_B104324	LMBRD1	LMBRD1
GO Biological Process	GO:0060592	mammary gland formation	62	0.0238	1	1	2.29	3.05	7	20	0.00619	0.35	3	7	7	hg38_n_B186660,hg38_n_B186685,hg38_n_B186839,hg38_n_B202628,hg38_n_B202639,hg38_n_B85361,hg38_n_B85439	hg38_n_B118295,hg38_n_B118387,hg38_n_B186660,hg38_n_B186685,hg38_n_B186775,hg38_n_B186803,hg38_n_B186839,hg38_n_B190598,hg38_n_B190677,hg38_n_B202580,hg38_n_B202628,hg38_n_B202639,hg38_n_B216966,hg38_n_B216979,hg38_n_B217047,hg38_n_B217064,hg38_n_B240817,hg38_n_B85361,hg38_n_B85439,hg38_n_B85469	FGF10,NRG3,TBX3	BMP4,FGF10,FGFR2,GLI3,NRG3,TBX2,TBX3
GO Biological Process	GO:0042886	amide transport	63	0.0256	1	1	1.56	12.8	20	84	0.0177	0.238	17	49	100	hg38_n_B112476,hg38_n_B121569,hg38_n_B125996,hg38_n_B128675,hg38_n_B152041,hg38_n_B152096,hg38_n_B153390,hg38_n_B160424,hg38_n_B178904,hg38_n_B243041,hg38_n_B246690,hg38_n_B246727,hg38_n_B246919,hg38_n_B248142,hg38_n_B248203,hg38_n_B255534,hg38_n_B36887,hg38_n_B37244,hg38_n_B41381,hg38_n_B45259	hg38_n_B00040,hg38_n_B00636,hg38_n_B10361,hg38_n_B112476,hg38_n_B116361,hg38_n_B116389,hg38_n_B117206,hg38_n_B12123,hg38_n_B121569,hg38_n_B121582,hg38_n_B121643,hg38_n_B122085,hg38_n_B125996,hg38_n_B126021,hg38_n_B128675,hg38_n_B13595,hg38_n_B151082,hg38_n_B152038,hg38_n_B152041,hg38_n_B152050,hg38_n_B152096,hg38_n_B153390,hg38_n_B153413,hg38_n_B160338,hg38_n_B160352,hg38_n_B160395,hg38_n_B160424…	ABCA12,ADCYAP1,ANXA1,EDN3,LEP,LRP2,MC4R,PCLO,PTPRN2,RAF1,RAPGEF4,RIMS2,SLC14A2,SLC30A8,SMAD2,SNX19,VIP	ABCA12,ABCB1,ADCYAP1,ANXA1,AQP9,CAMK2G,CARTPT,CDH17,CPTP,DISP1,EDN1,EDN3,EIF2AK3,GAL,GHRHR,GHSR,IL6,LEP,LRP2,LTBP4,MC4R,NEUROD1,NPFF,PARK7,PCLO,PDX1,PSAP,PTPRN2,RAB11FIP2,RAF1,RAPGEF4,RIMS2,SELENOT,SLC14A2,SLC15A1,SLC15A2,SLC15A4,SLC19A1,SLC19A2,SLC30A8,SMAD2,SMPD3,SNX19,STXBP3,TACR2,TRPV4,UBE2Q1,UPK3A,VIP
GO Biological Process	GO:0046877	regulation of saliva secretion	64	0.0256	1	1	2.73	1.83	5	12	0.00442	0.417	3	6	9	hg38_n_B147056,hg38_n_B147094,hg38_n_B28624,hg38_n_B85361,hg38_n_B85439	hg38_n_B123088,hg38_n_B147032,hg38_n_B147056,hg38_n_B147094,hg38_n_B147117,hg38_n_B239695,hg38_n_B28580,hg38_n_B28624,hg38_n_B85361,hg38_n_B85439,hg38_n_B85469,hg38_n_B93866	FGF10,OPRK1,TACR1	DCANP1,FGF10,OPRK1,TAC1,TAC4,TACR1
GO Biological Process	GO:0071557	histone H3-K27 demethylation	65	0.0279	1	1	3.93	0.763	3	5	0.00265	0.6	2	4	5	hg38_n_B127219,hg38_n_B261916,hg38_n_B261934	hg38_n_B127219,hg38_n_B132938,hg38_n_B133744,hg38_n_B261916,hg38_n_B261934	KDM7A,UTY	KDM6A,KDM7A,PHF8,UTY
GO Biological Process	GO:0070352	positive regulation of white fat cell proliferation	65	0.0279	1	1	3.93	0.763	3	5	0.00265	0.6	2	2	2	hg38_n_B119506,hg38_n_B85361,hg38_n_B85439	hg38_n_B119506,hg38_n_B119562,hg38_n_B85361,hg38_n_B85439,hg38_n_B85469	FGF10,VSTM2A	FGF10,VSTM2A
GO Biological Process	GO:0090240	positive regulation of histone H4 acetylation	65	0.0279	1	1	3.93	0.763	3	5	0.00265	0.6	1	2	7	hg38_n_B120402,hg38_n_B120417,hg38_n_B120471	hg38_n_B120402,hg38_n_B120417,hg38_n_B120430,hg38_n_B120471,hg38_n_B173414	AUTS2	ARRB1,AUTS2
GO Biological Process	GO:0070202	regulation of establishment of protein localization to chromosome	65	0.0279	1	1	3.93	0.763	3	5	0.00265	0.6	2	4	11	hg38_n_B142857,hg38_n_B146424,hg38_n_B146455	hg38_n_B142857,hg38_n_B146424,hg38_n_B146455,hg38_n_B267255,hg38_n_B27269	DKC1,SPIDR	CCT4,CCT8,DKC1,SPIDR
GO Biological Process	GO:2001111	positive regulation of lens epithelial cell proliferation	65	0.0279	1	1	3.93	0.763	3	5	0.00265	0.6	1	2	2	hg38_n_B21603,hg38_n_B21609,hg38_n_B21756	hg38_n_B04347,hg38_n_B21603,hg38_n_B21609,hg38_n_B21637,hg38_n_B21756	SOX11	FOXE3,SOX11
GO Biological Process	GO:1905606	regulation of presynapse assembly	65	0.0279	1	1	3.93	0.763	3	5	0.00265	0.6	2	2	4	hg38_n_B60652,hg38_n_B60696,hg38_n_B71354	hg38_n_B60624,hg38_n_B60652,hg38_n_B60696,hg38_n_B71354,hg38_n_B71382	NLGN1,SNCA	NLGN1,SNCA
GO Biological Process	GO:0097119	postsynaptic density protein 95 clustering	65	0.0279	1	1	3.93	0.763	3	5	0.00265	0.6	2	3	6	hg38_n_B125996,hg38_n_B60652,hg38_n_B60696	hg38_n_B125996,hg38_n_B26132,hg38_n_B60624,hg38_n_B60652,hg38_n_B60696	LRRC4,NLGN1	LRRC4,NLGN1,NRXN1
GO Biological Process	GO:0098706	ferric iron import across plasma membrane	65	0.0279	1	1	3.93	0.763	3	5	0.00265	0.6	3	4	4	hg38_n_B122157,hg38_n_B122334,hg38_n_B171151	hg38_n_B122147,hg38_n_B122157,hg38_n_B122334,hg38_n_B171151,hg38_n_B32037	ARHGAP1,STEAP2,STEAP4	ARHGAP1,STEAP2,STEAP3,STEAP4
GO Biological Process	GO:0007296	vitellogenesis	65	0.0279	1	1	3.93	0.763	3	5	0.00265	0.6	3	3	4	hg38_n_B186471,hg38_n_B192769,hg38_n_B24976	hg38_n_B186471,hg38_n_B186511,hg38_n_B192769,hg38_n_B192804,hg38_n_B24976	ETV6,SOS1,ZMIZ1	ETV6,SOS1,ZMIZ1
GO Biological Process	GO:0002353	plasma kallikrein-kinin cascade	65	0.0279	1	1	3.93	0.763	3	5	0.00265	0.6	2	2	3	hg38_n_B174115,hg38_n_B174135,hg38_n_B80947	hg38_n_B174115,hg38_n_B174135,hg38_n_B174157,hg38_n_B174172,hg38_n_B80947	KLKB1,PRCP	KLKB1,PRCP
GO Biological Process	GO:0010840	regulation of circadian sleep/wake cycle, wakefulness	65	0.0279	1	1	3.93	0.763	3	5	0.00265	0.6	2	3	6	hg38_n_B191260,hg38_n_B60652,hg38_n_B60696	hg38_n_B103237,hg38_n_B191260,hg38_n_B60624,hg38_n_B60652,hg38_n_B60696	NLGN1,NPS	HCRTR2,NLGN1,NPS
GO Biological Process	GO:0033216	ferric iron import	65	0.0279	1	1	3.93	0.763	3	5	0.00265	0.6	3	4	5	hg38_n_B122157,hg38_n_B122334,hg38_n_B171151	hg38_n_B122147,hg38_n_B122157,hg38_n_B122334,hg38_n_B171151,hg38_n_B32037	ARHGAP1,STEAP2,STEAP4	ARHGAP1,STEAP2,STEAP3,STEAP4
GO Biological Process	GO:0060023	soft palate development	65	0.0279	1	1	3.93	0.763	3	5	0.00265	0.6	1	2	5	hg38_n_B21603,hg38_n_B21609,hg38_n_B21756	hg38_n_B162790,hg38_n_B21603,hg38_n_B21609,hg38_n_B21637,hg38_n_B21756	SOX11	FOXE1,SOX11
GO Biological Process	GO:0034371	chylomicron remodeling	65	0.0279	1	1	3.93	0.763	3	5	0.00265	0.6	2	3	9	hg38_n_B155916,hg38_n_B23240,hg38_n_B23271	hg38_n_B144060,hg38_n_B155916,hg38_n_B23201,hg38_n_B23240,hg38_n_B23271	APOB,GPIHBP1	APOB,GPIHBP1,LPL
GO Biological Process	GO:0060083	smooth muscle contraction involved in micturition	65	0.0279	1	1	3.93	0.763	3	5	0.00265	0.6	2	2	3	hg38_n_B186306,hg38_n_B186378,hg38_n_B28624	hg38_n_B186306,hg38_n_B186319,hg38_n_B186378,hg38_n_B28580,hg38_n_B28624	KCNMA1,TACR1	KCNMA1,TACR1
GO Biological Process	GO:0050919	negative chemotaxis	80	0.0288	1	1	1.7	8.24	14	54	0.0124	0.259	8	24	35	hg38_n_B106582,hg38_n_B106640,hg38_n_B106708,hg38_n_B114206,hg38_n_B186660,hg38_n_B186685,hg38_n_B186839,hg38_n_B30067,hg38_n_B51787,hg38_n_B51853,hg38_n_B56787,hg38_n_B82011,hg38_n_B82050,hg38_n_B91065	hg38_n_B106582,hg38_n_B106640,hg38_n_B106708,hg38_n_B114206,hg38_n_B121376,hg38_n_B121455,hg38_n_B121643,hg38_n_B121677,hg38_n_B121702,hg38_n_B121810,hg38_n_B121865,hg38_n_B121892,hg38_n_B126352,hg38_n_B126410,hg38_n_B126446,hg38_n_B145267,hg38_n_B145324,hg38_n_B145350,hg38_n_B161974,hg38_n_B186660,hg38_n_B186685,hg38_n_B186775,hg38_n_B186803,hg38_n_B186839,hg38_n_B188212,hg38_n_B188233,hg38_n_B2…	EFNA5,EPHA7,NRG3,PDGFA,ROBO1,RYK,SEMA4C,SEMA5A	EFNA5,EPHA7,FLRT2,FLRT3,NRG1,NRG3,PDGFA,PLXNA4,ROBO1,RYK,SEMA3A,SEMA3C,SEMA3D,SEMA3E,SEMA3F,SEMA4C,SEMA4D,SEMA4F,SEMA5A,SEMA5B,SLIT1,SLIT2,SLIT3,WNT5A
GO Biological Process	GO:0051569	regulation of histone H3-K4 methylation	81	0.0305	1	1	1.96	4.58	9	30	0.00796	0.3	6	14	24	hg38_n_B08839,hg38_n_B110722,hg38_n_B120402,hg38_n_B120417,hg38_n_B120471,hg38_n_B128303,hg38_n_B132364,hg38_n_B132392,hg38_n_B93857	hg38_n_B08839,hg38_n_B110722,hg38_n_B110747,hg38_n_B120402,hg38_n_B120417,hg38_n_B120430,hg38_n_B120471,hg38_n_B128291,hg38_n_B128303,hg38_n_B128333,hg38_n_B132335,hg38_n_B132344,hg38_n_B132364,hg38_n_B132392,hg38_n_B132449,hg38_n_B132472,hg38_n_B167576,hg38_n_B180045,hg38_n_B180063,hg38_n_B180108,hg38_n_B226869,hg38_n_B247200,hg38_n_B252890,hg38_n_B254208,hg38_n_B36196,hg38_n_B47990,hg38_n_B4805…	AUTS2,BCOR,GFI1,H2AFY,MYB,PAXIP1	AUTS2,BCOR,CTNNB1,CTR9,DNMT3B,GATA3,GCG,GFI1,H2AFY,MYB,PAXIP1,SMAD4,WDR61,ZNF335
GO Biological Process	GO:0009914	hormone transport	82	0.0311	1	1	1.51	13.9	21	91	0.0186	0.231	18	52	84	hg38_n_B112476,hg38_n_B118180,hg38_n_B121569,hg38_n_B125996,hg38_n_B128675,hg38_n_B135341,hg38_n_B139151,hg38_n_B152041,hg38_n_B152096,hg38_n_B153390,hg38_n_B160424,hg38_n_B178904,hg38_n_B202628,hg38_n_B202639,hg38_n_B243041,hg38_n_B246919,hg38_n_B248142,hg38_n_B248203,hg38_n_B255534,hg38_n_B37244,hg38_n_B45259	hg38_n_B00636,hg38_n_B10361,hg38_n_B108394,hg38_n_B108419,hg38_n_B112476,hg38_n_B116361,hg38_n_B116389,hg38_n_B117206,hg38_n_B118180,hg38_n_B118269,hg38_n_B118295,hg38_n_B12123,hg38_n_B121569,hg38_n_B121582,hg38_n_B121643,hg38_n_B122053,hg38_n_B125996,hg38_n_B126021,hg38_n_B128675,hg38_n_B135321,hg38_n_B135341,hg38_n_B139112,hg38_n_B139127,hg38_n_B139151,hg38_n_B147343,hg38_n_B152038,hg38_n_B1520…	ADCYAP1,AGTR2,ANXA1,EDN3,INHBA,LEP,MC4R,PCLO,PTPRN2,RAF1,RAPGEF4,RIMS2,SLC16A2,SLC30A8,SMAD2,SNX19,TBX3,VIP	ABCB4,ADCYAP1,ADM,AGTR2,ANXA1,CAMK2G,CARTPT,EDN1,EDN3,EIF2AK3,FFAR4,FZD4,GAL,GATA3,GHRHR,GHSR,IL6,INHBA,LEP,LTBP4,LYN,MC4R,NEUROD1,NPFF,PARK7,PCLO,PDX1,PTPRN2,RAB11FIP2,RAF1,RAPGEF4,RIMS2,SELENOM,SELENOT,SLC16A10,SLC16A2,SLC22A9,SLC30A8,SLCO1B1,SLCO1C1,SLCO4A1,SMAD2,SMPD3,SNAP23,SNX19,STXBP3,TACR2,TBX3,TRPV4,TTR,UBE2Q1,VIP
GO Biological Process	GO:0015682	ferric iron transport	83	0.0312	1	1	2.18	3.21	7	21	0.00619	0.333	7	18	39	hg38_n_B122157,hg38_n_B122334,hg38_n_B127920,hg38_n_B147094,hg38_n_B16524,hg38_n_B171151,hg38_n_B62813	hg38_n_B122147,hg38_n_B122157,hg38_n_B122334,hg38_n_B126073,hg38_n_B127071,hg38_n_B127920,hg38_n_B147094,hg38_n_B147117,hg38_n_B150294,hg38_n_B151990,hg38_n_B16471,hg38_n_B16524,hg38_n_B171151,hg38_n_B218349,hg38_n_B22183,hg38_n_B233832,hg38_n_B257012,hg38_n_B28175,hg38_n_B32037,hg38_n_B62813,hg38_n_B97589	ARHGAP1,ATP6V0E2,ATP6V1G3,ATP6V1H,STEAP2,STEAP4,TFRC	ARHGAP1,ATP6V0A4,ATP6V0D1,ATP6V0D2,ATP6V0E1,ATP6V0E2,ATP6V1B1,ATP6V1C1,ATP6V1C2,ATP6V1D,ATP6V1F,ATP6V1G3,ATP6V1H,DNM2,STEAP2,STEAP3,STEAP4,TFRC
GO Biological Process	GO:0014059	regulation of dopamine secretion	84	0.0322	1	1	1.87	5.34	10	35	0.00885	0.286	8	17	28	hg38_n_B105069,hg38_n_B106179,hg38_n_B147056,hg38_n_B147094,hg38_n_B163365,hg38_n_B163370,hg38_n_B177152,hg38_n_B246601,hg38_n_B71354,hg38_n_B84768	hg38_n_B01795,hg38_n_B105069,hg38_n_B105099,hg38_n_B106141,hg38_n_B106165,hg38_n_B106179,hg38_n_B106212,hg38_n_B143719,hg38_n_B146230,hg38_n_B147032,hg38_n_B147056,hg38_n_B147094,hg38_n_B147117,hg38_n_B163365,hg38_n_B163370,hg38_n_B163398,hg38_n_B177152,hg38_n_B183239,hg38_n_B183278,hg38_n_B183313,hg38_n_B183361,hg38_n_B198980,hg38_n_B198998,hg38_n_B199122,hg38_n_B207220,hg38_n_B246527,hg38_n_B24…	CNR1,DRD2,GDNF,HTR1B,OPRK1,OR13F1,SNCA,SYT4	CHRNA6,CNR1,CXCL12,DRD2,DRD3,DTNBP1,FGF20,GDNF,HTR1B,HTR2A,NPY2R,OPRK1,OR13F1,PINK1,SNCA,SYT1,SYT4
GO Biological Process	GO:0048025	negative regulation of mRNA splicing, via spliceosome	85	0.0343	1	1	2.31	2.6	6	17	0.00531	0.353	4	10	20	hg38_n_B204168,hg38_n_B204221,hg38_n_B204578,hg38_n_B245975,hg38_n_B246033,hg38_n_B253932	hg38_n_B02088,hg38_n_B02097,hg38_n_B141177,hg38_n_B204168,hg38_n_B204196,hg38_n_B204221,hg38_n_B204578,hg38_n_B245926,hg38_n_B245960,hg38_n_B245975,hg38_n_B246033,hg38_n_B24958,hg38_n_B253932,hg38_n_B253954,hg38_n_B260909,hg38_n_B268088,hg38_n_B61838	CELF4,SAP18,SFSWAP,SRSF6	CELF4,DYRK1A,RBMX,SAP18,SFSWAP,SRSF10,SRSF6,SRSF7,TRA2B,U2AF2
GO Biological Process	GO:0060013	righting reflex	85	0.0343	1	1	2.31	2.6	6	17	0.00531	0.353	3	6	8	hg38_n_B120402,hg38_n_B120417,hg38_n_B120471,hg38_n_B78028,hg38_n_B78050,hg38_n_B95549	hg38_n_B120402,hg38_n_B120417,hg38_n_B120430,hg38_n_B120471,hg38_n_B124589,hg38_n_B124632,hg38_n_B124655,hg38_n_B124672,hg38_n_B229043,hg38_n_B67802,hg38_n_B67821,hg38_n_B67841,hg38_n_B78028,hg38_n_B78050,hg38_n_B95494,hg38_n_B95529,hg38_n_B95549	AUTS2,GLRA1,GLRB	ALDH1A3,AUTS2,FOXP2,GLRA1,GLRB,USP46
GO Biological Process	GO:0061031	endodermal digestive tract morphogenesis	87	0.0359	1	1	2.91	1.37	4	9	0.00354	0.444	3	3	3	hg38_n_B147191,hg38_n_B21872,hg38_n_B73535,hg38_n_B73567	hg38_n_B147153,hg38_n_B147191,hg38_n_B21872,hg38_n_B21898,hg38_n_B21971,hg38_n_B73490,hg38_n_B73535,hg38_n_B73567,hg38_n_B73594	ID2,PITX2,SOX17	ID2,PITX2,SOX17
GO Biological Process	GO:0048755	branching morphogenesis of a nerve	87	0.0359	1	1	2.91	1.37	4	9	0.00354	0.444	2	5	5	hg38_n_B106582,hg38_n_B106640,hg38_n_B106708,hg38_n_B177152	hg38_n_B00676,hg38_n_B00727,hg38_n_B106582,hg38_n_B106640,hg38_n_B106708,hg38_n_B177152,hg38_n_B190598,hg38_n_B190677,hg38_n_B37182	DRD2,EPHA7	DLX2,DRD2,EPHA7,FGFR2,RERE
GO Biological Process	GO:0008228	opsonization	87	0.0359	1	1	2.91	1.37	4	9	0.00354	0.444	3	6	9	hg38_n_B183977,hg38_n_B184013,hg38_n_B54226,hg38_n_B59039	hg38_n_B12633,hg38_n_B166382,hg38_n_B183913,hg38_n_B183935,hg38_n_B183977,hg38_n_B184013,hg38_n_B253453,hg38_n_B54226,hg38_n_B59039	CD47,MBL2,PTX3	CD47,CRP,FCN2,LBP,MBL2,PTX3
GO Biological Process	GO:0044320	cellular response to leptin stimulus	87	0.0359	1	1	2.91	1.37	4	9	0.00354	0.444	3	5	17	hg38_n_B125996,hg38_n_B251038,hg38_n_B42771,hg38_n_B42831	hg38_n_B125996,hg38_n_B126021,hg38_n_B162979,hg38_n_B251038,hg38_n_B251056,hg38_n_B32150,hg38_n_B32186,hg38_n_B42771,hg38_n_B42831	LEP,MKKS,PID1	INHBB,LEP,MKKS,NR4A3,PID1
GO Biological Process	GO:0035360	positive regulation of peroxisome proliferator activated receptor signaling pathway	87	0.0359	1	1	2.91	1.37	4	9	0.00354	0.444	2	5	7	hg38_n_B125996,hg38_n_B193203,hg38_n_B193260,hg38_n_B193266	hg38_n_B111139,hg38_n_B111204,hg38_n_B125996,hg38_n_B126021,hg38_n_B193203,hg38_n_B193260,hg38_n_B193266,hg38_n_B23683,hg38_n_B254569	LEP,LMO3	ASXL2,CITED2,LEP,LMO3,PTGIS
GO Biological Process	GO:0046596	regulation of viral entry into host cell	92	0.0365	1	1	2.52	1.98	5	13	0.00442	0.385	5	10	30	hg38_n_B108800,hg38_n_B166422,hg38_n_B59039,hg38_n_B59369,hg38_n_B95352	hg38_n_B02943,hg38_n_B108704,hg38_n_B108727,hg38_n_B108800,hg38_n_B138334,hg38_n_B138355,hg38_n_B166422,hg38_n_B188772,hg38_n_B238011,hg38_n_B268466,hg38_n_B59039,hg38_n_B59369,hg38_n_B95352	CD74,FCN1,HS3ST5,PTX3,TRIM59	CD74,FCN1,HS3ST5,LGALS9,MID2,PTX3,TMPRSS2,TRIM59,TRIM62,TRIM8
GO Biological Process	GO:0007076	mitotic chromosome condensation	92	0.0365	1	1	2.52	1.98	5	13	0.00442	0.385	3	8	15	hg38_n_B163329,hg38_n_B163365,hg38_n_B163370,hg38_n_B223265,hg38_n_B30002	hg38_n_B163329,hg38_n_B163365,hg38_n_B163370,hg38_n_B163398,hg38_n_B179196,hg38_n_B223265,hg38_n_B223271,hg38_n_B235934,hg38_n_B30002,hg38_n_B37841,hg38_n_B64673,hg38_n_B81808,hg38_n_B81852	NCAPH,NUSAP1,SMC2	CHMP1A,NCAPD3,NCAPG,NCAPH,NUSAP1,PAPD7,SMC2,TTN
GO Biological Process	GO:0035020	regulation of Rac protein signal transduction	92	0.0365	1	1	2.52	1.98	5	13	0.00442	0.385	3	9	14	hg38_n_B120402,hg38_n_B120417,hg38_n_B120471,hg38_n_B237097,hg38_n_B238340	hg38_n_B08053,hg38_n_B120402,hg38_n_B120417,hg38_n_B120430,hg38_n_B120471,hg38_n_B135058,hg38_n_B194085,hg38_n_B226941,hg38_n_B237097,hg38_n_B238340,hg38_n_B238365,hg38_n_B257012,hg38_n_B40144	ARHGAP44,AUTS2,NF1	ALS2,ARHGAP44,AUTS2,DNM2,KRAS,NF1,OGT,RASGRF1,SSX2IP
GO Biological Process	GO:0030534	adult behavior	95	0.038	1	1	1.37	22.6	31	148	0.0274	0.209	21	80	139	hg38_n_B125996,hg38_n_B127492,hg38_n_B147056,hg38_n_B147094,hg38_n_B148591,hg38_n_B163365,hg38_n_B163370,hg38_n_B177152,hg38_n_B208287,hg38_n_B209366,hg38_n_B209425,hg38_n_B210710,hg38_n_B210786,hg38_n_B210876,hg38_n_B211035,hg38_n_B211062,hg38_n_B211110,hg38_n_B211153,hg38_n_B227287,hg38_n_B253026,hg38_n_B35592,hg38_n_B58122,hg38_n_B62424,hg38_n_B62463,hg38_n_B71354,hg38_n_B78028,hg38_n_B78050,h…	hg38_n_B00636,hg38_n_B02525,hg38_n_B02536,hg38_n_B02727,hg38_n_B02740,hg38_n_B02748,hg38_n_B05411,hg38_n_B05429,hg38_n_B101519,hg38_n_B101565,hg38_n_B108691,hg38_n_B108704,hg38_n_B108727,hg38_n_B112614,hg38_n_B114471,hg38_n_B116484,hg38_n_B116537,hg38_n_B116549,hg38_n_B125996,hg38_n_B126021,hg38_n_B127144,hg38_n_B127162,hg38_n_B127492,hg38_n_B127556,hg38_n_B128003,hg38_n_B129039,hg38_n_B135040,hg…	ASIP,CNTNAP2,DRD2,FGF12,GABRG2,GDNF,GLRA1,GLRB,HOMER2,KLHL1,LEP,NR4A2,OPRK1,OR13F1,PCDH17,PREX2,SLITRK1,SLITRK5,SLITRK6,SNCA,ZIC1	ADAM2,ALK,APP,ARCN1,ASIP,BTBD9,CARTPT,CCND2,CHD7,CHL1,CHRNA3,CHRNA5,CHRNB4,CNTN2,CNTNAP2,CTNS,CXCL12,DAB1,DRD1,DRD2,DRD3,EFNB3,EN1,EPHA4,EPS8,FADD,FGF12,FOXA2,FXN,GABRG2,GBX1,GDNF,GHSR,GLRA1,GLRB,HDAC2,HIPK2,HOMER1,HOMER2,HOXD10,HTR2A,KALRN,KLHL1,LEP,NLGN3,NLGN4X,NPC1,NPY,NR4A2,NR4A3,NRXN1,NRXN3,OPRD1,OPRK1,OPRM1,OR13F1,OTOG,OXR1,PARK7,PAX5,PBX3,PCDH17,PPARA,PREX2,PUM1,SCN1A,SDK1,SEZ6L,SHANK2,SLC…
GO Biological Process	GO:0048525	negative regulation of viral process	96	0.0394	1	1	1.76	6.26	11	41	0.00973	0.268	10	33	89	hg38_n_B03345,hg38_n_B164656,hg38_n_B166422,hg38_n_B183977,hg38_n_B184013,hg38_n_B202403,hg38_n_B24798,hg38_n_B250401,hg38_n_B48529,hg38_n_B59039,hg38_n_B59369	hg38_n_B00936,hg38_n_B02943,hg38_n_B03345,hg38_n_B03377,hg38_n_B123747,hg38_n_B138334,hg38_n_B138355,hg38_n_B144741,hg38_n_B14894,hg38_n_B158083,hg38_n_B164620,hg38_n_B164656,hg38_n_B166422,hg38_n_B171870,hg38_n_B177812,hg38_n_B17937,hg38_n_B183913,hg38_n_B183935,hg38_n_B183977,hg38_n_B184013,hg38_n_B187450,hg38_n_B188772,hg38_n_B197719,hg38_n_B197740,hg38_n_B197800,hg38_n_B202403,hg38_n_B207437,…	EIF2AK2,FCN1,LTF,MAVS,MBL2,OAS1,PTX3,TRIM32,TRIM59,ZC3H12A	APOBEC3H,BST2,C19orf66,EIF2AK2,EIF2AK4,FAM111A,FCN1,HMGA2,IFIT5,IFNB1,LTF,MAVS,MBL2,MID2,MX1,OAS1,POU2F3,PROX1,PTX3,RNASEL,SLPI,SRPK2,STAT1,TARDBP,TRIM13,TRIM32,TRIM35,TRIM59,TRIM62,TRIM8,VAPA,ZC3H12A,ZNF639
GO Biological Process	GO:0000245	spliceosomal complex assembly	97	0.0394	1	1	1.71	7.02	12	46	0.0106	0.261	7	30	57	hg38_n_B09166,hg38_n_B09243,hg38_n_B180291,hg38_n_B180328,hg38_n_B180389,hg38_n_B204168,hg38_n_B204221,hg38_n_B245975,hg38_n_B246033,hg38_n_B252032,hg38_n_B253932,hg38_n_B28694	hg38_n_B02088,hg38_n_B02097,hg38_n_B09166,hg38_n_B09243,hg38_n_B09263,hg38_n_B123747,hg38_n_B127126,hg38_n_B141177,hg38_n_B157586,hg38_n_B162767,hg38_n_B166172,hg38_n_B16979,hg38_n_B171227,hg38_n_B172028,hg38_n_B180291,hg38_n_B180328,hg38_n_B180364,hg38_n_B180389,hg38_n_B180407,hg38_n_B195824,hg38_n_B196107,hg38_n_B204168,hg38_n_B204196,hg38_n_B204221,hg38_n_B218590,hg38_n_B22663,hg38_n_B229153,h…	CELF2,CELF4,CRNKL1,GCFC2,PTBP2,SFSWAP,SRSF6	CELF1,CELF2,CELF4,CRNKL1,DDX1,DDX23,GCFC2,LUC7L,LUC7L2,LUC7L3,NCBP1,PRPF19,PSIP1,PTBP2,RBM5,RBMX,SCAF11,SETX,SF3B1,SFSWAP,SLU7,SNRPE,SNRPG,SRPK2,SRSF1,SRSF10,SRSF5,SRSF6,TXNL4B,USP39
GO Biological Process	GO:0051290	protein heterotetramerization	98	0.0399	1	1	2.08	3.36	7	22	0.00619	0.318	6	15	44	hg38_n_B193040,hg38_n_B256659,hg38_n_B264852,hg38_n_B60652,hg38_n_B60696,hg38_n_B79252,hg38_n_B95352	hg38_n_B100842,hg38_n_B100870,hg38_n_B108007,hg38_n_B181912,hg38_n_B181923,hg38_n_B192892,hg38_n_B192940,hg38_n_B192964,hg38_n_B192984,hg38_n_B193040,hg38_n_B225127,hg38_n_B256659,hg38_n_B264852,hg38_n_B42162,hg38_n_B60624,hg38_n_B60652,hg38_n_B60696,hg38_n_B70053,hg38_n_B79177,hg38_n_B79217,hg38_n_B79252,hg38_n_B95352	CBR4,CD74,HIST4H4,INSR,NLGN1,XRCC6	ANXA2,CBR4,CD74,FARSB,GRIN2B,HIST1H3A,HIST1H4A,HIST1H4H,HIST4H4,INSR,NLGN1,NUP54,PDSS1,PDSS2,XRCC6
GO Biological Process	GO:0050686	negative regulation of mRNA processing	98	0.0399	1	1	2.08	3.36	7	22	0.00619	0.318	5	14	30	hg38_n_B204168,hg38_n_B204221,hg38_n_B204578,hg38_n_B245975,hg38_n_B246033,hg38_n_B253932,hg38_n_B41381	hg38_n_B02088,hg38_n_B02097,hg38_n_B141177,hg38_n_B163113,hg38_n_B167576,hg38_n_B196201,hg38_n_B204168,hg38_n_B204196,hg38_n_B204221,hg38_n_B204578,hg38_n_B245926,hg38_n_B245960,hg38_n_B245975,hg38_n_B246033,hg38_n_B24958,hg38_n_B253932,hg38_n_B253954,hg38_n_B260909,hg38_n_B268088,hg38_n_B41381,hg38_n_B41394,hg38_n_B61838	BARD1,CELF4,SAP18,SFSWAP,SRSF6	BARD1,CELF4,CTR9,DYRK1A,RBMX,RNF20,SAP18,SFSWAP,SRSF10,SRSF6,SRSF7,TMBIM6,TRA2B,U2AF2
GO Biological Process	GO:0051668	localization within membrane	100	0.0418	1	1	1.56	10.2	16	67	0.0142	0.239	13	47	79	hg38_n_B11141,hg38_n_B134996,hg38_n_B18776,hg38_n_B19409,hg38_n_B203339,hg38_n_B235223,hg38_n_B235236,hg38_n_B249365,hg38_n_B29897,hg38_n_B38094,hg38_n_B47167,hg38_n_B53123,hg38_n_B60652,hg38_n_B60696,hg38_n_B78028,hg38_n_B78050	hg38_n_B04985,hg38_n_B107386,hg38_n_B107995,hg38_n_B11141,hg38_n_B118079,hg38_n_B121234,hg38_n_B121311,hg38_n_B134965,hg38_n_B134996,hg38_n_B13557,hg38_n_B142823,hg38_n_B146255,hg38_n_B164016,hg38_n_B171227,hg38_n_B174444,hg38_n_B177742,hg38_n_B18776,hg38_n_B19409,hg38_n_B201109,hg38_n_B201128,hg38_n_B203339,hg38_n_B215502,hg38_n_B215537,hg38_n_B218226,hg38_n_B218245,hg38_n_B218326,hg38_n_B22042,…	ARL6,CD2,CDH13,CLIP1,CMTM8,DLG3,GLRB,ITGA4,MAL,MIA3,NETO1,NLGN1,NUP133	ANKS1B,ARL6,ATP1B1,CACNG2,CD2,CD24,CDH13,CDH2,CEP112,CLIP1,CMTM8,COLQ,DLG1,DLG2,DLG3,DOCK2,ETV5,FLNA,FNTA,GLRB,GPHN,GRIK2,ITGA4,ITGB1BP1,MAGI2,MAL,MIA3,MUSK,NDC1,NETO1,NLGN1,NRXN1,NUP133,PICK1,PLLP,RALA,RAPSN,REEP2,RFTN1,SEC13,SEC23A,SEC24A,SEC24B,SEC31A,TBC1D20,THY1,WDR19
GO Biological Process	GO:0072017	distal tubule development	101	0.045	1	1	2.18	2.75	6	18	0.00531	0.333	4	9	12	hg38_n_B102849,hg38_n_B102870,hg38_n_B150738,hg38_n_B239160,hg38_n_B30715,hg38_n_B30763	hg38_n_B102794,hg38_n_B102849,hg38_n_B102870,hg38_n_B150712,hg38_n_B150738,hg38_n_B188562,hg38_n_B239160,hg38_n_B251082,hg38_n_B251142,hg38_n_B251170,hg38_n_B30715,hg38_n_B30763,hg38_n_B30770,hg38_n_B30811,hg38_n_B31486,hg38_n_B71237,hg38_n_B94077,hg38_n_B94092	CALB1,POU3F3,TFAP2B,WNK4	CALB1,JAG1,KLHL3,PAX2,PAX8,PKD2,POU3F3,TFAP2B,WNK4
GO Biological Process	GO:0061029	eyelid development in camera-type eye	101	0.045	1	1	2.18	2.75	6	18	0.00531	0.333	4	9	13	hg38_n_B118180,hg38_n_B21603,hg38_n_B21609,hg38_n_B21756,hg38_n_B24976,hg38_n_B99296	hg38_n_B02132,hg38_n_B108691,hg38_n_B108704,hg38_n_B108727,hg38_n_B115980,hg38_n_B116018,hg38_n_B118180,hg38_n_B118269,hg38_n_B118295,hg38_n_B119613,hg38_n_B151577,hg38_n_B21603,hg38_n_B21609,hg38_n_B21637,hg38_n_B21756,hg38_n_B24976,hg38_n_B99296,hg38_n_B99321	INHBA,SOS1,SOX11,TFAP2A	EGFR,GRHL3,HDAC2,INHBA,OSR2,SOS1,SOX11,TFAP2A,TWIST1
GO Biological Process	GO:0031954	positive regulation of protein autophosphorylation	103	0.0452	1	1	1.84	4.89	9	32	0.00796	0.281	8	21	26	hg38_n_B114206,hg38_n_B176216,hg38_n_B212131,hg38_n_B240099,hg38_n_B260113,hg38_n_B58669,hg38_n_B58716,hg38_n_B78028,hg38_n_B79998	hg38_n_B102123,hg38_n_B114206,hg38_n_B116436,hg38_n_B140728,hg38_n_B162092,hg38_n_B162106,hg38_n_B166802,hg38_n_B171685,hg38_n_B175249,hg38_n_B176216,hg38_n_B212101,hg38_n_B212131,hg38_n_B212147,hg38_n_B220649,hg38_n_B222444,hg38_n_B240099,hg38_n_B240176,hg38_n_B250511,hg38_n_B253352,hg38_n_B25815,hg38_n_B260113,hg38_n_B46608,hg38_n_B46644,hg38_n_B46662,hg38_n_B58639,hg38_n_B58669,hg38_n_B58716,h…	CALM3,PDGFA,PDGFC,PDGFD,RAP2A,RAP2B,TOM1L1,VEGFC	CALM1,CALM2,CALM3,GPNMB,GREM1,INS,MRE11,NEK10,PDGFA,PDGFC,PDGFD,RAP2A,RAP2B,RAP2C,RASSF2,SRC,SYK,TNKS1BP1,TOM1L1,VEGFA,VEGFC
GO Biological Process	GO:0007416	synapse assembly	104	0.0489	1	1	1.49	12.1	18	79	0.0159	0.228	12	46	77	hg38_n_B121569,hg38_n_B131207,hg38_n_B131299,hg38_n_B157001,hg38_n_B157038,hg38_n_B177152,hg38_n_B208287,hg38_n_B210710,hg38_n_B210786,hg38_n_B210876,hg38_n_B211035,hg38_n_B262023,hg38_n_B42831,hg38_n_B56787,hg38_n_B60652,hg38_n_B60696,hg38_n_B68574,hg38_n_B68696	hg38_n_B102421,hg38_n_B106297,hg38_n_B114471,hg38_n_B121234,hg38_n_B121311,hg38_n_B121569,hg38_n_B121582,hg38_n_B121643,hg38_n_B122369,hg38_n_B122412,hg38_n_B122486,hg38_n_B124007,hg38_n_B129039,hg38_n_B131207,hg38_n_B131299,hg38_n_B135040,hg38_n_B13818,hg38_n_B13838,hg38_n_B145267,hg38_n_B145324,hg38_n_B145350,hg38_n_B156968,hg38_n_B157001,hg38_n_B157038,hg38_n_B17170,hg38_n_B172602,hg38_n_B1729…	ADGRL3,DNER,DRD2,IL1RAPL1,NLGN1,NLGN4Y,PCDH17,PCLO,PTPRD,RYK,SLITRK1,SLITRK6	ADGRF1,ADGRL3,APP,BSN,CDH1,CDH2,CDH9,DNER,DNM3,DRD1,DRD2,DSCAM,FLRT3,FZD1,FZD5,GJA10,GPM6A,GRID2,IL1RAPL1,KIRREL3,MAGI2,NLGN1,NLGN3,NLGN4X,NLGN4Y,NPTN,NRCAM,NRG1,NRXN1,PCDH17,PCLO,PLXND1,POU4F1,PTPRD,RAB29,RYK,SDK1,SDK2,SHANK2,SLITRK1,SLITRK6,SPOCK2,SPTBN2,WNT3A,WNT5A,WNT7A
GO Biological Process	GO:0098711	iron ion import across plasma membrane	105	0.0495	1	1	3.27	0.916	3	6	0.00265	0.5	3	5	8	hg38_n_B122157,hg38_n_B122334,hg38_n_B171151	hg38_n_B122147,hg38_n_B122157,hg38_n_B122334,hg38_n_B171151,hg38_n_B174471,hg38_n_B32037	ARHGAP1,STEAP2,STEAP4	ARHGAP1,PICALM,STEAP2,STEAP3,STEAP4
GO Biological Process	GO:0061033	secretion by lung epithelial cell involved in lung growth	105	0.0495	1	1	3.27	0.916	3	6	0.00265	0.5	2	2	2	hg38_n_B224062,hg38_n_B85361,hg38_n_B85439	hg38_n_B224017,hg38_n_B224037,hg38_n_B224062,hg38_n_B85361,hg38_n_B85439,hg38_n_B85469	FGF10,FGF7	FGF10,FGF7
GO Biological Process	GO:0051584	regulation of dopamine uptake involved in synaptic transmission	105	0.0495	1	1	3.27	0.916	3	6	0.00265	0.5	3	5	8	hg38_n_B177152,hg38_n_B71354,hg38_n_B84768	hg38_n_B177152,hg38_n_B54834,hg38_n_B71354,hg38_n_B71382,hg38_n_B84768,hg38_n_B97839	DRD2,GDNF,SNCA	DRD1,DRD2,DRD3,GDNF,SNCA
GO Biological Process	GO:1901858	regulation of mitochondrial DNA metabolic process	105	0.0495	1	1	3.27	0.916	3	6	0.00265	0.5	2	4	6	hg38_n_B42771,hg38_n_B42831,hg38_n_B65257	hg38_n_B159465,hg38_n_B42771,hg38_n_B42831,hg38_n_B45139,hg38_n_B65257,hg38_n_B65317	PID1,PPARGC1A	ATG7,PID1,PPARGC1A,STOML2
GO Biological Process	GO:0060912	cardiac cell fate specification	105	0.0495	1	1	3.27	0.916	3	6	0.00265	0.5	1	1	1	hg38_n_B173822,hg38_n_B173852,hg38_n_B173903	hg38_n_B173747,hg38_n_B173797,hg38_n_B173822,hg38_n_B173838,hg38_n_B173852,hg38_n_B173903	TENM4	TENM4
GO Biological Process	GO:1901979	regulation of inward rectifier potassium channel activity	105	0.0495	1	1	3.27	0.916	3	6	0.00265	0.5	2	3	3	hg38_n_B195027,hg38_n_B195034,hg38_n_B267745	hg38_n_B124848,hg38_n_B195027,hg38_n_B195034,hg38_n_B195059,hg38_n_B195091,hg38_n_B267745	ALG10B,KCNE2	ALG10B,CAV1,KCNE2
GO Biological Process	GO:2000618	regulation of histone H4-K16 acetylation	105	0.0495	1	1	3.27	0.916	3	6	0.00265	0.5	1	2	5	hg38_n_B120402,hg38_n_B120417,hg38_n_B120471	hg38_n_B107903,hg38_n_B107926,hg38_n_B120402,hg38_n_B120417,hg38_n_B120430,hg38_n_B120471	AUTS2	ATG5,AUTS2
GO Biological Process	GO:2000322	regulation of glucocorticoid receptor signaling pathway	105	0.0495	1	1	3.27	0.916	3	6	0.00265	0.5	1	4	8	hg38_n_B193203,hg38_n_B193260,hg38_n_B193266	hg38_n_B167819,hg38_n_B193203,hg38_n_B193260,hg38_n_B193266,hg38_n_B201828,hg38_n_B239651	LMO3	ARNTL,CRY1,LMO3,PHB
GO Biological Process	GO:1904504	positive regulation of lipophagy	105	0.0495	1	1	3.27	0.916	3	6	0.00265	0.5	2	5	5	hg38_n_B162227,hg38_n_B162245,hg38_n_B219373	hg38_n_B02485,hg38_n_B162227,hg38_n_B162245,hg38_n_B219373,hg38_n_B63279,hg38_n_B95187	SPTLC1,SPTLC2	ADRB2,HTT,SESN2,SPTLC1,SPTLC2
GO Biological Process	GO:0048807	female genitalia morphogenesis	105	0.0495	1	1	3.27	0.916	3	6	0.00265	0.5	2	2	3	hg38_n_B62193,hg38_n_B85361,hg38_n_B85439	hg38_n_B62166,hg38_n_B62193,hg38_n_B62237,hg38_n_B85361,hg38_n_B85439,hg38_n_B85469	FGF10,TP63	FGF10,TP63
GO Biological Process	GO:0070131	positive regulation of mitochondrial translation	105	0.0495	1	1	3.27	0.916	3	6	0.00265	0.5	3	6	10	hg38_n_B101089,hg38_n_B239160,hg38_n_B252944	hg38_n_B04249,hg38_n_B101089,hg38_n_B239160,hg38_n_B252944,hg38_n_B257759,hg38_n_B87606	CDK5RAP1,COA3,UQCC2	CDK5RAP1,COA3,MPV17L2,MRPS27,NSUN4,UQCC2
GO Biological Process	GO:0003356	regulation of cilium beat frequency	105	0.0495	1	1	3.27	0.916	3	6	0.00265	0.5	3	5	11	hg38_n_B116265,hg38_n_B232898,hg38_n_B251038	hg38_n_B116265,hg38_n_B182066,hg38_n_B232898,hg38_n_B251038,hg38_n_B251056,hg38_n_B61340	CFAP20,DNAH11,MKKS	ARMC4,CCDC39,CFAP20,DNAH11,MKKS
GO Biological Process	GO:0006670	sphingosine metabolic process	105	0.0495	1	1	3.27	0.916	3	6	0.00265	0.5	2	5	10	hg38_n_B162227,hg38_n_B162245,hg38_n_B219373	hg38_n_B157916,hg38_n_B162227,hg38_n_B162245,hg38_n_B217983,hg38_n_B219373,hg38_n_B42162	SPTLC1,SPTLC2	ACER2,SGPP1,SGPP2,SPTLC1,SPTLC2
GO Biological Process	GO:0003352	regulation of cilium movement	105	0.0495	1	1	3.27	0.916	3	6	0.00265	0.5	3	5	14	hg38_n_B116265,hg38_n_B232898,hg38_n_B251038	hg38_n_B116265,hg38_n_B182066,hg38_n_B232898,hg38_n_B251038,hg38_n_B251056,hg38_n_B61340	CFAP20,DNAH11,MKKS	ARMC4,CCDC39,CFAP20,DNAH11,MKKS
GO Biological Process	GO:0046597	negative regulation of viral entry into host cell	105	0.0495	1	1	3.27	0.916	3	6	0.00265	0.5	3	5	19	hg38_n_B166422,hg38_n_B59039,hg38_n_B59369	hg38_n_B138334,hg38_n_B138355,hg38_n_B166422,hg38_n_B188772,hg38_n_B59039,hg38_n_B59369	FCN1,PTX3,TRIM59	FCN1,MID2,PTX3,TRIM59,TRIM8
GO Biological Process	GO:0001766	membrane raft polarization	105	0.0495	1	1	3.27	0.916	3	6	0.00265	0.5	3	5	8	hg38_n_B11141,hg38_n_B29897,hg38_n_B47167	hg38_n_B11141,hg38_n_B232810,hg38_n_B29897,hg38_n_B47150,hg38_n_B47167,hg38_n_B97297	CD2,CMTM8,MAL	CD2,CMTM8,DOCK2,MAL,PLLP
GO Biological Process	GO:0007258	JUN phosphorylation	105	0.0495	1	1	3.27	0.916	3	6	0.00265	0.5	3	3	4	hg38_n_B183515,hg38_n_B71019,hg38_n_B98193	hg38_n_B183515,hg38_n_B183534,hg38_n_B71019,hg38_n_B71045,hg38_n_B71083,hg38_n_B98193	MAPK10,MAPK8,MAPK9	MAPK10,MAPK8,MAPK9
GO Biological Process	GO:0002227	innate immune response in mucosa	105	0.0495	1	1	3.27	0.916	3	6	0.00265	0.5	3	5	22	hg38_n_B100925,hg38_n_B252944,hg38_n_B48529	hg38_n_B100856,hg38_n_B100925,hg38_n_B238011,hg38_n_B238035,hg38_n_B252944,hg38_n_B48529	BPIFB1,HIST1H2BJ,LTF	BPIFB1,HIST1H2BE,HIST1H2BJ,LTF,NOS2
GO Biological Process	GO:0044793	negative regulation by host of viral process	105	0.0495	1	1	3.27	0.916	3	6	0.00265	0.5	3	5	8	hg38_n_B03345,hg38_n_B48529,hg38_n_B59039	hg38_n_B03345,hg38_n_B03377,hg38_n_B223134,hg38_n_B243866,hg38_n_B48529,hg38_n_B59039	LTF,PTX3,ZC3H12A	EIF2AK4,LTF,PTX3,VAPA,ZC3H12A
GO Biological Process	GO:0035022	positive regulation of Rac protein signal transduction	105	0.0495	1	1	3.27	0.916	3	6	0.00265	0.5	1	3	4	hg38_n_B120402,hg38_n_B120417,hg38_n_B120471	hg38_n_B120402,hg38_n_B120417,hg38_n_B120430,hg38_n_B120471,hg38_n_B194085,hg38_n_B40144	AUTS2	ALS2,AUTS2,KRAS
GO Biological Process	GO:0045794	negative regulation of cell volume	105	0.0495	1	1	3.27	0.916	3	6	0.00265	0.5	2	2	4	hg38_n_B186306,hg38_n_B186378,hg38_n_B195774	hg38_n_B186306,hg38_n_B186319,hg38_n_B186378,hg38_n_B195737,hg38_n_B195769,hg38_n_B195774	ANO6,KCNMA1	ANO6,KCNMA1
GO Biological Process	GO:0034311	diol metabolic process	105	0.0495	1	1	3.27	0.916	3	6	0.00265	0.5	2	5	12	hg38_n_B162227,hg38_n_B162245,hg38_n_B219373	hg38_n_B157916,hg38_n_B162227,hg38_n_B162245,hg38_n_B217983,hg38_n_B219373,hg38_n_B42162	SPTLC1,SPTLC2	ACER2,SGPP1,SGPP2,SPTLC1,SPTLC2
GO Biological Process	GO:0050872	white fat cell differentiation	127	0.0498	1	1	2.34	2.14	5	14	0.00442	0.357	2	7	13	hg38_n_B60885,hg38_n_B60905,hg38_n_B61036,hg38_n_B85361,hg38_n_B85439	hg38_n_B00190,hg38_n_B146630,hg38_n_B190996,hg38_n_B191064,hg38_n_B203607,hg38_n_B253470,hg38_n_B60885,hg38_n_B60905,hg38_n_B60956,hg38_n_B60995,hg38_n_B61036,hg38_n_B85361,hg38_n_B85439,hg38_n_B85469	FGF10,TBL1XR1	AACS,ADIG,CTBP2,FGF10,PRDM16,SNAI2,TBL1XR1
GO Biological Process	GO:0001941	postsynaptic membrane organization	128	0.05	1	1	1.99	3.51	7	23	0.00619	0.304	5	16	26	hg38_n_B125996,hg38_n_B262023,hg38_n_B60652,hg38_n_B60696,hg38_n_B78028,hg38_n_B78050,hg38_n_B84768	hg38_n_B121234,hg38_n_B121311,hg38_n_B125996,hg38_n_B129039,hg38_n_B135040,hg38_n_B146255,hg38_n_B164016,hg38_n_B171227,hg38_n_B218226,hg38_n_B218245,hg38_n_B218326,hg38_n_B244962,hg38_n_B245021,hg38_n_B26132,hg38_n_B262023,hg38_n_B45545,hg38_n_B60624,hg38_n_B60652,hg38_n_B60696,hg38_n_B61869,hg38_n_B78028,hg38_n_B78050,hg38_n_B84768	GDNF,GLRB,LRRC4,NLGN1,NLGN4Y	CDH2,COLQ,ETV5,FNTA,GDNF,GLRB,GPHN,LRRC4,MAGI2,MUSK,NLGN1,NLGN3,NLGN4X,NLGN4Y,NRXN1,RAPSN
GO Biological Process	GO:0046324	regulation of glucose import	129	0.0518	1	1	1.61	8.09	13	53	0.0115	0.245	11	37	64	hg38_n_B104253,hg38_n_B104324,hg38_n_B125996,hg38_n_B140901,hg38_n_B192827,hg38_n_B201168,hg38_n_B213288,hg38_n_B240675,hg38_n_B256659,hg38_n_B42513,hg38_n_B42771,hg38_n_B42831,hg38_n_B62349	hg38_n_B00109,hg38_n_B04201,hg38_n_B04215,hg38_n_B102381,hg38_n_B104253,hg38_n_B104324,hg38_n_B110393,hg38_n_B119160,hg38_n_B119205,hg38_n_B125996,hg38_n_B126021,hg38_n_B128068,hg38_n_B140877,hg38_n_B140901,hg38_n_B14894,hg38_n_B166802,hg38_n_B167848,hg38_n_B167866,hg38_n_B170028,hg38_n_B188045,hg38_n_B188072,hg38_n_B192827,hg38_n_B193789,hg38_n_B198844,hg38_n_B201168,hg38_n_B201404,hg38_n_B20236…	CREBL2,GPC3,INSR,IRS1,IRS2,LEP,LMBRD1,NR1H4,OSTN,PID1,RPS6KB1	ADIPOQ,AKT2,C2CD5,CREBL2,ENPP1,FGF21,GPC3,GRB10,HK2,IGF1,INS,INSR,IRS1,IRS2,LEP,LMBRD1,MZB1,NFE2L2,NGFR,NR1H4,OPA1,OSBPL8,OSTN,PID1,PIK3R1,PIK3R3,PRKAG2,PRKCZ,PTH,PTPN11,RNASEL,RPS6KB1,RTN2,SELENOS,SLC1A2,SLC25A27,SORBS1
GO Biological Process	GO:0060437	lung growth	130	0.0528	1	1	2.62	1.53	4	10	0.00354	0.4	3	4	5	hg38_n_B210396,hg38_n_B224062,hg38_n_B85361,hg38_n_B85439	hg38_n_B152461,hg38_n_B210363,hg38_n_B210396,hg38_n_B210444,hg38_n_B224017,hg38_n_B224037,hg38_n_B224062,hg38_n_B85361,hg38_n_B85439,hg38_n_B85469	FGF10,FGF7,SPRY2	FGF10,FGF7,RSPO2,SPRY2
GO Biological Process	GO:0046519	sphingoid metabolic process	130	0.0528	1	1	2.62	1.53	4	10	0.00354	0.4	3	7	13	hg38_n_B162227,hg38_n_B162245,hg38_n_B219373,hg38_n_B251240	hg38_n_B157916,hg38_n_B162227,hg38_n_B162245,hg38_n_B217983,hg38_n_B219373,hg38_n_B248411,hg38_n_B251240,hg38_n_B251300,hg38_n_B251324,hg38_n_B42162	SPTLC1,SPTLC2,SPTLC3	ACER2,KDSR,SGPP1,SGPP2,SPTLC1,SPTLC2,SPTLC3
GO Biological Process	GO:0097286	iron ion import	130	0.0528	1	1	2.62	1.53	4	10	0.00354	0.4	4	8	12	hg38_n_B122157,hg38_n_B122334,hg38_n_B171151,hg38_n_B62813	hg38_n_B122147,hg38_n_B122157,hg38_n_B122334,hg38_n_B171151,hg38_n_B174471,hg38_n_B196329,hg38_n_B32037,hg38_n_B62813,hg38_n_B62911,hg38_n_B62935	ARHGAP1,STEAP2,STEAP4,TFRC	ARHGAP1,MELTF,PICALM,SLC11A2,STEAP2,STEAP3,STEAP4,TFRC
GO Biological Process	GO:0001963	synaptic transmission, dopaminergic	130	0.0528	1	1	2.62	1.53	4	10	0.00354	0.4	3	7	20	hg38_n_B163365,hg38_n_B163370,hg38_n_B177152,hg38_n_B71354	hg38_n_B00636,hg38_n_B163365,hg38_n_B163370,hg38_n_B163398,hg38_n_B177152,hg38_n_B54834,hg38_n_B63871,hg38_n_B71354,hg38_n_B71382,hg38_n_B97839	DRD2,OR13F1,SNCA	DRD1,DRD2,DRD3,DRD5,OR13F1,PARK7,SNCA
GO Biological Process	GO:0032225	regulation of synaptic transmission, dopaminergic	130	0.0528	1	1	2.62	1.53	4	10	0.00354	0.4	4	7	17	hg38_n_B177152,hg38_n_B234604,hg38_n_B71354,hg38_n_B84768	hg38_n_B01795,hg38_n_B177152,hg38_n_B234572,hg38_n_B234604,hg38_n_B234644,hg38_n_B54834,hg38_n_B71354,hg38_n_B71382,hg38_n_B84768,hg38_n_B97839	CNTNAP4,DRD2,GDNF,SNCA	CNTNAP4,DRD1,DRD2,DRD3,GDNF,PINK1,SNCA
GO Biological Process	GO:0007597	blood coagulation, intrinsic pathway	130	0.0528	1	1	2.62	1.53	4	10	0.00354	0.4	4	8	18	hg38_n_B174115,hg38_n_B174135,hg38_n_B213598,hg38_n_B80947	hg38_n_B141441,hg38_n_B171163,hg38_n_B174115,hg38_n_B174135,hg38_n_B174157,hg38_n_B174172,hg38_n_B192319,hg38_n_B192606,hg38_n_B213598,hg38_n_B80947	F10,F11,KLKB1,PRCP	A2M,F10,F11,F2,F9,KLKB1,PRCP,VWF
GO Biological Process	GO:0015833	peptide transport	136	0.0531	1	1	1.52	10.5	16	69	0.0142	0.232	14	39	76	hg38_n_B112476,hg38_n_B121569,hg38_n_B125996,hg38_n_B128675,hg38_n_B152041,hg38_n_B152096,hg38_n_B153390,hg38_n_B160424,hg38_n_B178904,hg38_n_B243041,hg38_n_B246919,hg38_n_B248142,hg38_n_B248203,hg38_n_B255534,hg38_n_B37244,hg38_n_B45259	hg38_n_B00636,hg38_n_B10361,hg38_n_B112476,hg38_n_B116361,hg38_n_B116389,hg38_n_B117206,hg38_n_B12123,hg38_n_B121569,hg38_n_B121582,hg38_n_B121643,hg38_n_B125996,hg38_n_B126021,hg38_n_B128675,hg38_n_B151082,hg38_n_B152038,hg38_n_B152041,hg38_n_B152050,hg38_n_B152096,hg38_n_B153390,hg38_n_B153413,hg38_n_B160338,hg38_n_B160352,hg38_n_B160395,hg38_n_B160424,hg38_n_B172773,hg38_n_B178872,hg38_n_B1789…	ADCYAP1,ANXA1,EDN3,LEP,MC4R,PCLO,PTPRN2,RAF1,RAPGEF4,RIMS2,SLC30A8,SMAD2,SNX19,VIP	ADCYAP1,ANXA1,CAMK2G,CARTPT,CDH17,DISP1,EDN1,EDN3,EIF2AK3,GAL,GHRHR,GHSR,IL6,LEP,LTBP4,MC4R,NEUROD1,NPFF,PARK7,PCLO,PDX1,PTPRN2,RAB11FIP2,RAF1,RAPGEF4,RIMS2,SELENOT,SLC15A1,SLC15A2,SLC15A4,SLC30A8,SMAD2,SMPD3,SNX19,STXBP3,TACR2,TRPV4,UBE2Q1,VIP
GO Biological Process	GO:0060761	negative regulation of response to cytokine stimulus	137	0.0541	1	1	1.79	5.04	9	33	0.00796	0.273	7	22	53	hg38_n_B100925,hg38_n_B134114,hg38_n_B163761,hg38_n_B201168,hg38_n_B21270,hg38_n_B51787,hg38_n_B51853,hg38_n_B62424,hg38_n_B62463	hg38_n_B01780,hg38_n_B100925,hg38_n_B110320,hg38_n_B116361,hg38_n_B116389,hg38_n_B124848,hg38_n_B134114,hg38_n_B143776,hg38_n_B163698,hg38_n_B163761,hg38_n_B163784,hg38_n_B180532,hg38_n_B201168,hg38_n_B21270,hg38_n_B232792,hg38_n_B258234,hg38_n_B260282,hg38_n_B30510,hg38_n_B30523,hg38_n_B51707,hg38_n_B51751,hg38_n_B51787,hg38_n_B51853,hg38_n_B55694,hg38_n_B61927,hg38_n_B62384,hg38_n_B62424,hg38_n…	HIST1H2BJ,KLF4,NLRP2B,NR1H4,PXDN,PYDC2,ROBO1	ADIPOQ,ARG1,CARD8,CAV1,CCDC3,CNOT7,F2RL1,HIST1H2BJ,IL1R2,IL6,KLF4,MUL1,NLRC5,NLRP2B,NR1H4,PARP14,PXDN,PYDC2,ROBO1,SLIT2,SLIT3,ZNF675
GO Biological Process	GO:0002021	response to dietary excess	137	0.0541	1	1	1.79	5.04	9	33	0.00796	0.273	5	14	21	hg38_n_B125996,hg38_n_B248142,hg38_n_B248203,hg38_n_B60885,hg38_n_B60905,hg38_n_B61036,hg38_n_B65257,hg38_n_B95549,hg38_n_B95629	hg38_n_B03542,hg38_n_B03560,hg38_n_B05411,hg38_n_B05429,hg38_n_B05456,hg38_n_B06200,hg38_n_B06231,hg38_n_B06255,hg38_n_B06281,hg38_n_B125996,hg38_n_B126021,hg38_n_B145805,hg38_n_B202097,hg38_n_B248077,hg38_n_B248142,hg38_n_B248203,hg38_n_B35733,hg38_n_B35762,hg38_n_B43603,hg38_n_B43612,hg38_n_B60885,hg38_n_B60905,hg38_n_B60956,hg38_n_B60995,hg38_n_B61036,hg38_n_B65257,hg38_n_B65317,hg38_n_B76451,…	LEP,MC4R,NMUR2,PPARGC1A,TBL1XR1	ACVR1C,ADRB2,ADRB3,BMP8A,LEP,MC4R,NMUR2,OMA1,PPARGC1A,PRLH,SGIP1,TBL1XR1,TRPV4,UCP1
GO Biological Process	GO:0050805	negative regulation of synaptic transmission	139	0.0551	1	1	1.54	9.77	15	64	0.0133	0.234	12	35	65	hg38_n_B03345,hg38_n_B105069,hg38_n_B122801,hg38_n_B14243,hg38_n_B163365,hg38_n_B163370,hg38_n_B177152,hg38_n_B208287,hg38_n_B238340,hg38_n_B245975,hg38_n_B246033,hg38_n_B246601,hg38_n_B71354,hg38_n_B95629,hg38_n_B95662	hg38_n_B03345,hg38_n_B03377,hg38_n_B105069,hg38_n_B105099,hg38_n_B107386,hg38_n_B121311,hg38_n_B12242,hg38_n_B122773,hg38_n_B122801,hg38_n_B122828,hg38_n_B129039,hg38_n_B135040,hg38_n_B14172,hg38_n_B142218,hg38_n_B14226,hg38_n_B14243,hg38_n_B144760,hg38_n_B157916,hg38_n_B157958,hg38_n_B158003,hg38_n_B158031,hg38_n_B163365,hg38_n_B163370,hg38_n_B163398,hg38_n_B172955,hg38_n_B172984,hg38_n_B173009,…	CELF4,DRD2,GRIA1,GRIK3,HTR1B,NF1,OR13F1,PCDH17,PPP1R9A,SNCA,SYT4,TNR	ADIPOQ,ASIC1,BCHE,CBLN1,CELF4,DRD1,DRD2,DRD5,FMR1,GNAI1,GRIA1,GRIK2,GRIK3,HTR1B,HTR2A,LRRK2,NF1,NLGN3,NLGN4X,NPY2R,NPY5R,OR13F1,PCDH17,PICK1,PLK2,PPP1R9A,PTK2B,SHANK2,SLC24A2,SLC30A1,SLC6A1,SNCA,SYT11,SYT4,TNR
GO Biological Process	GO:2000463	positive regulation of excitatory postsynaptic potential	140	0.0617	1	1	1.91	3.66	7	24	0.00619	0.292	4	12	23	hg38_n_B104564,hg38_n_B104591,hg38_n_B152041,hg38_n_B152096,hg38_n_B249365,hg38_n_B60652,hg38_n_B60696	hg38_n_B00109,hg38_n_B104490,hg38_n_B104508,hg38_n_B104536,hg38_n_B104564,hg38_n_B104591,hg38_n_B104613,hg38_n_B135040,hg38_n_B144760,hg38_n_B152038,hg38_n_B152041,hg38_n_B152050,hg38_n_B152096,hg38_n_B202003,hg38_n_B202249,hg38_n_B242711,hg38_n_B249365,hg38_n_B249434,hg38_n_B26132,hg38_n_B45354,hg38_n_B45376,hg38_n_B60624,hg38_n_B60652,hg38_n_B60696	NETO1,NLGN1,RIMS1,RIMS2	BAIAP2,CUX2,NETO1,NLGN1,NLGN3,NRXN1,PRKCZ,PTK2B,RIMS1,RIMS2,SSH1,WNT7A
GO Biological Process	GO:0097274	urea homeostasis	141	0.0628	1	1	4.37	0.458	2	3	0.00177	0.667	1	1	2	hg38_n_B102849,hg38_n_B102870	hg38_n_B102794,hg38_n_B102849,hg38_n_B102870	TFAP2B	TFAP2B
GO Biological Process	GO:0097115	neurexin clustering involved in presynaptic membrane assembly	141	0.0628	1	1	4.37	0.458	2	3	0.00177	0.667	1	1	1	hg38_n_B60652,hg38_n_B60696	hg38_n_B60624,hg38_n_B60652,hg38_n_B60696	NLGN1	NLGN1
GO Biological Process	GO:0097275	cellular ammonia homeostasis	141	0.0628	1	1	4.37	0.458	2	3	0.00177	0.667	1	1	1	hg38_n_B102849,hg38_n_B102870	hg38_n_B102794,hg38_n_B102849,hg38_n_B102870	TFAP2B	TFAP2B
GO Biological Process	GO:0097277	cellular urea homeostasis	141	0.0628	1	1	4.37	0.458	2	3	0.00177	0.667	1	1	1	hg38_n_B102849,hg38_n_B102870	hg38_n_B102794,hg38_n_B102849,hg38_n_B102870	TFAP2B	TFAP2B
GO Biological Process	GO:0098942	retrograde trans-synaptic signaling by trans-synaptic protein complex	141	0.0628	1	1	4.37	0.458	2	3	0.00177	0.667	1	1	1	hg38_n_B60652,hg38_n_B60696	hg38_n_B60624,hg38_n_B60652,hg38_n_B60696	NLGN1	NLGN1
GO Biological Process	GO:0097114	NMDA glutamate receptor clustering	141	0.0628	1	1	4.37	0.458	2	3	0.00177	0.667	1	1	3	hg38_n_B60652,hg38_n_B60696	hg38_n_B60624,hg38_n_B60652,hg38_n_B60696	NLGN1	NLGN1
GO Biological Process	GO:0097276	cellular creatinine homeostasis	141	0.0628	1	1	4.37	0.458	2	3	0.00177	0.667	1	1	1	hg38_n_B102849,hg38_n_B102870	hg38_n_B102794,hg38_n_B102849,hg38_n_B102870	TFAP2B	TFAP2B
GO Biological Process	GO:0097113	AMPA glutamate receptor clustering	141	0.0628	1	1	4.37	0.458	2	3	0.00177	0.667	1	1	3	hg38_n_B60652,hg38_n_B60696	hg38_n_B60624,hg38_n_B60652,hg38_n_B60696	NLGN1	NLGN1
GO Biological Process	GO:0070895	negative regulation of transposon integration	141	0.0628	1	1	4.37	0.458	2	3	0.00177	0.667	2	2	2	hg38_n_B257938,hg38_n_B258209	hg38_n_B257938,hg38_n_B258209,hg38_n_B258234	ZNF91,ZNF93	ZNF91,ZNF93
GO Biological Process	GO:0070075	tear secretion	141	0.0628	1	1	4.37	0.458	2	3	0.00177	0.667	1	1	2	hg38_n_B85361,hg38_n_B85439	hg38_n_B85361,hg38_n_B85439,hg38_n_B85469	FGF10	FGF10
GO Biological Process	GO:0071475	cellular hyperosmotic salinity response	141	0.0628	1	1	4.37	0.458	2	3	0.00177	0.667	2	3	3	hg38_n_B264852,hg38_n_B41518	hg38_n_B122053,hg38_n_B264852,hg38_n_B41518	XRCC5,XRCC6	ABCB4,XRCC5,XRCC6
GO Biological Process	GO:0072272	proximal/distal pattern formation involved in metanephric nephron development	141	0.0628	1	1	4.37	0.458	2	3	0.00177	0.667	1	2	2	hg38_n_B81473,hg38_n_B81502	hg38_n_B81354,hg38_n_B81473,hg38_n_B81502	IRX1	IRX1,IRX2
GO Biological Process	GO:0090298	negative regulation of mitochondrial DNA replication	141	0.0628	1	1	4.37	0.458	2	3	0.00177	0.667	1	2	3	hg38_n_B42771,hg38_n_B42831	hg38_n_B42771,hg38_n_B42831,hg38_n_B45139	PID1	ATG7,PID1
GO Biological Process	GO:0072553	terminal button organization	141	0.0628	1	1	4.37	0.458	2	3	0.00177	0.667	1	1	4	hg38_n_B60652,hg38_n_B60696	hg38_n_B60624,hg38_n_B60652,hg38_n_B60696	NLGN1	NLGN1
GO Biological Process	GO:1900222	negative regulation of beta-amyloid clearance	141	0.0628	1	1	4.37	0.458	2	3	0.00177	0.667	2	2	3	hg38_n_B237097,hg38_n_B63324	hg38_n_B237039,hg38_n_B237097,hg38_n_B63324	LRPAP1,MYOCD	LRPAP1,MYOCD
GO Biological Process	GO:0061819	telomeric DNA-containing double minutes formation	141	0.0628	1	1	4.37	0.458	2	3	0.00177	0.667	1	1	3	hg38_n_B230404,hg38_n_B230408	hg38_n_B230404,hg38_n_B230408,hg38_n_B230443	ERCC4	ERCC4
GO Biological Process	GO:1905765	negative regulation of protection from non-homologous end joining at telomere	141	0.0628	1	1	4.37	0.458	2	3	0.00177	0.667	1	1	3	hg38_n_B230404,hg38_n_B230408	hg38_n_B230404,hg38_n_B230408,hg38_n_B230443	ERCC4	ERCC4
GO Biological Process	GO:1905520	positive regulation of presynaptic active zone assembly	141	0.0628	1	1	4.37	0.458	2	3	0.00177	0.667	1	1	1	hg38_n_B60652,hg38_n_B60696	hg38_n_B60624,hg38_n_B60652,hg38_n_B60696	NLGN1	NLGN1
GO Biological Process	GO:1905768	negative regulation of double-stranded telomeric DNA binding	141	0.0628	1	1	4.37	0.458	2	3	0.00177	0.667	1	1	1	hg38_n_B230404,hg38_n_B230408	hg38_n_B230404,hg38_n_B230408,hg38_n_B230443	ERCC4	ERCC4
GO Biological Process	GO:1990256	signal clustering	141	0.0628	1	1	4.37	0.458	2	3	0.00177	0.667	1	1	1	hg38_n_B82011,hg38_n_B82050	hg38_n_B82011,hg38_n_B82050,hg38_n_B82086	SEMA5A	SEMA5A
GO Biological Process	GO:2001274	negative regulation of glucose import in response to insulin stimulus	141	0.0628	1	1	4.37	0.458	2	3	0.00177	0.667	1	2	3	hg38_n_B42771,hg38_n_B42831	hg38_n_B42771,hg38_n_B42831,hg38_n_B94256	PID1	MZB1,PID1
GO Biological Process	GO:2001170	negative regulation of ATP biosynthetic process	141	0.0628	1	1	4.37	0.458	2	3	0.00177	0.667	1	2	3	hg38_n_B42771,hg38_n_B42831	hg38_n_B19132,hg38_n_B42771,hg38_n_B42831	PID1	PARP1,PID1
GO Biological Process	GO:1904743	negative regulation of telomeric DNA binding	141	0.0628	1	1	4.37	0.458	2	3	0.00177	0.667	1	1	2	hg38_n_B230404,hg38_n_B230408	hg38_n_B230404,hg38_n_B230408,hg38_n_B230443	ERCC4	ERCC4
GO Biological Process	GO:1904742	regulation of telomeric DNA binding	141	0.0628	1	1	4.37	0.458	2	3	0.00177	0.667	1	1	4	hg38_n_B230404,hg38_n_B230408	hg38_n_B230404,hg38_n_B230408,hg38_n_B230443	ERCC4	ERCC4
GO Biological Process	GO:1904154	positive regulation of retrograde protein transport, ER to cytosol	141	0.0628	1	1	4.37	0.458	2	3	0.00177	0.667	2	3	3	hg38_n_B253121,hg38_n_B44585	hg38_n_B142773,hg38_n_B253121,hg38_n_B44585	EDEM1,EDEM2	BCAP31,EDEM1,EDEM2
GO Biological Process	GO:1904042	negative regulation of cystathionine beta-synthase activity	141	0.0628	1	1	4.37	0.458	2	3	0.00177	0.667	1	1	1	hg38_n_B81951,hg38_n_B82011	hg38_n_B81916,hg38_n_B81951,hg38_n_B82011	MTRR	MTRR
GO Biological Process	GO:1904382	mannose trimming involved in glycoprotein ERAD pathway	141	0.0628	1	1	4.37	0.458	2	3	0.00177	0.667	2	3	4	hg38_n_B253121,hg38_n_B44585	hg38_n_B15105,hg38_n_B253121,hg38_n_B44585	EDEM1,EDEM2	EDEM1,EDEM2,EDEM3
GO Biological Process	GO:1904506	negative regulation of telomere maintenance in response to DNA damage	141	0.0628	1	1	4.37	0.458	2	3	0.00177	0.667	1	1	4	hg38_n_B230404,hg38_n_B230408	hg38_n_B230404,hg38_n_B230408,hg38_n_B230443	ERCC4	ERCC4
GO Biological Process	GO:1904587	response to glycoprotein	141	0.0628	1	1	4.37	0.458	2	3	0.00177	0.667	2	3	5	hg38_n_B253121,hg38_n_B44585	hg38_n_B15105,hg38_n_B253121,hg38_n_B44585	EDEM1,EDEM2	EDEM1,EDEM2,EDEM3
GO Biological Process	GO:1903265	positive regulation of tumor necrosis factor-mediated signaling pathway	141	0.0628	1	1	4.37	0.458	2	3	0.00177	0.667	2	2	8	hg38_n_B164656,hg38_n_B176216	hg38_n_B164620,hg38_n_B164656,hg38_n_B176216	CASP4,TRIM32	CASP4,TRIM32
GO Biological Process	GO:0048633	positive regulation of skeletal muscle tissue growth	141	0.0628	1	1	4.37	0.458	2	3	0.00177	0.667	2	3	4	hg38_n_B142468,hg38_n_B240675	hg38_n_B114139,hg38_n_B142468,hg38_n_B240675	MTM1,RPS6KB1	DLL1,MTM1,RPS6KB1
GO Biological Process	GO:0042357	thiamine diphosphate metabolic process	141	0.0628	1	1	4.37	0.458	2	3	0.00177	0.667	1	1	2	hg38_n_B127413,hg38_n_B127492	hg38_n_B127413,hg38_n_B127447,hg38_n_B127492	TPK1	TPK1
GO Biological Process	GO:0035021	negative regulation of Rac protein signal transduction	141	0.0628	1	1	4.37	0.458	2	3	0.00177	0.667	2	2	4	hg38_n_B237097,hg38_n_B238340	hg38_n_B237097,hg38_n_B238340,hg38_n_B238365	ARHGAP44,NF1	ARHGAP44,NF1
GO Biological Process	GO:0043418	homocysteine catabolic process	141	0.0628	1	1	4.37	0.458	2	3	0.00177	0.667	1	1	3	hg38_n_B81951,hg38_n_B82011	hg38_n_B81916,hg38_n_B81951,hg38_n_B82011	MTRR	MTRR
GO Biological Process	GO:0046884	follicle-stimulating hormone secretion	141	0.0628	1	1	4.37	0.458	2	3	0.00177	0.667	1	1	1	hg38_n_B202628,hg38_n_B202639	hg38_n_B202580,hg38_n_B202628,hg38_n_B202639	TBX3	TBX3
GO Biological Process	GO:0061115	lung proximal/distal axis specification	141	0.0628	1	1	4.37	0.458	2	3	0.00177	0.667	1	1	1	hg38_n_B85361,hg38_n_B85439	hg38_n_B85361,hg38_n_B85439,hg38_n_B85469	FGF10	FGF10
GO Biological Process	GO:0046947	hydroxylysine biosynthetic process	141	0.0628	1	1	4.37	0.458	2	3	0.00177	0.667	1	1	3	hg38_n_B57896,hg38_n_B57929	hg38_n_B57896,hg38_n_B57929,hg38_n_B57974	PLOD2	PLOD2
GO Biological Process	GO:0032275	luteinizing hormone secretion	141	0.0628	1	1	4.37	0.458	2	3	0.00177	0.667	1	1	3	hg38_n_B202628,hg38_n_B202639	hg38_n_B202580,hg38_n_B202628,hg38_n_B202639	TBX3	TBX3
GO Biological Process	GO:0032274	gonadotropin secretion	141	0.0628	1	1	4.37	0.458	2	3	0.00177	0.667	1	1	4	hg38_n_B202628,hg38_n_B202639	hg38_n_B202580,hg38_n_B202628,hg38_n_B202639	TBX3	TBX3
GO Biological Process	GO:0003167	atrioventricular bundle cell differentiation	141	0.0628	1	1	4.37	0.458	2	3	0.00177	0.667	1	1	1	hg38_n_B202628,hg38_n_B202639	hg38_n_B202580,hg38_n_B202628,hg38_n_B202639	TBX3	TBX3
GO Biological Process	GO:0003166	bundle of His development	141	0.0628	1	1	4.37	0.458	2	3	0.00177	0.667	1	2	3	hg38_n_B202628,hg38_n_B202639	hg38_n_B202580,hg38_n_B202628,hg38_n_B202639	TBX3	TBX3,TBX5
GO Biological Process	GO:0007406	negative regulation of neuroblast proliferation	141	0.0628	1	1	4.37	0.458	2	3	0.00177	0.667	2	2	5	hg38_n_B238340,hg38_n_B94197	hg38_n_B238340,hg38_n_B238365,hg38_n_B94197	CTNNA1,NF1	CTNNA1,NF1
GO Biological Process	GO:0009229	thiamine diphosphate biosynthetic process	141	0.0628	1	1	4.37	0.458	2	3	0.00177	0.667	1	1	1	hg38_n_B127413,hg38_n_B127492	hg38_n_B127413,hg38_n_B127447,hg38_n_B127492	TPK1	TPK1
GO Biological Process	GO:0014878	response to electrical stimulus involved in regulation of muscle adaptation	141	0.0628	1	1	4.37	0.458	2	3	0.00177	0.667	2	2	4	hg38_n_B240675,hg38_n_B65257	hg38_n_B240675,hg38_n_B65257,hg38_n_B65317	PPARGC1A,RPS6KB1	PPARGC1A,RPS6KB1
GO Biological Process	GO:0010511	regulation of phosphatidylinositol biosynthetic process	141	0.0628	1	1	4.37	0.458	2	3	0.00177	0.667	2	3	6	hg38_n_B114206,hg38_n_B138967	hg38_n_B114206,hg38_n_B138967,hg38_n_B207220	HTR2C,PDGFA	HTR2A,HTR2C,PDGFA
GO Biological Process	GO:0050674	urothelial cell proliferation	141	0.0628	1	1	4.37	0.458	2	3	0.00177	0.667	1	1	1	hg38_n_B85361,hg38_n_B85439	hg38_n_B85361,hg38_n_B85439,hg38_n_B85469	FGF10	FGF10
GO Biological Process	GO:0048789	cytoskeletal matrix organization at active zone	141	0.0628	1	1	4.37	0.458	2	3	0.00177	0.667	1	1	1	hg38_n_B60652,hg38_n_B60696	hg38_n_B60624,hg38_n_B60652,hg38_n_B60696	NLGN1	NLGN1
GO Biological Process	GO:0060920	cardiac pacemaker cell differentiation	141	0.0628	1	1	4.37	0.458	2	3	0.00177	0.667	1	1	4	hg38_n_B202628,hg38_n_B202639	hg38_n_B202580,hg38_n_B202628,hg38_n_B202639	TBX3	TBX3
GO Biological Process	GO:0050677	positive regulation of urothelial cell proliferation	141	0.0628	1	1	4.37	0.458	2	3	0.00177	0.667	1	1	1	hg38_n_B85361,hg38_n_B85439	hg38_n_B85361,hg38_n_B85439,hg38_n_B85469	FGF10	FGF10
GO Biological Process	GO:0060921	sinoatrial node cell differentiation	141	0.0628	1	1	4.37	0.458	2	3	0.00177	0.667	1	1	2	hg38_n_B202628,hg38_n_B202639	hg38_n_B202580,hg38_n_B202628,hg38_n_B202639	TBX3	TBX3
GO Biological Process	GO:0060926	cardiac pacemaker cell development	141	0.0628	1	1	4.37	0.458	2	3	0.00177	0.667	1	1	3	hg38_n_B202628,hg38_n_B202639	hg38_n_B202580,hg38_n_B202628,hg38_n_B202639	TBX3	TBX3
GO Biological Process	GO:0060932	His-Purkinje system cell differentiation	141	0.0628	1	1	4.37	0.458	2	3	0.00177	0.667	1	1	2	hg38_n_B202628,hg38_n_B202639	hg38_n_B202580,hg38_n_B202628,hg38_n_B202639	TBX3	TBX3
GO Biological Process	GO:0060931	sinoatrial node cell development	141	0.0628	1	1	4.37	0.458	2	3	0.00177	0.667	1	1	1	hg38_n_B202628,hg38_n_B202639	hg38_n_B202580,hg38_n_B202628,hg38_n_B202639	TBX3	TBX3
GO Biological Process	GO:0060876	semicircular canal formation	141	0.0628	1	1	4.37	0.458	2	3	0.00177	0.667	1	1	2	hg38_n_B85361,hg38_n_B85439	hg38_n_B85361,hg38_n_B85439,hg38_n_B85469	FGF10	FGF10
GO Biological Process	GO:0060879	semicircular canal fusion	141	0.0628	1	1	4.37	0.458	2	3	0.00177	0.667	1	1	1	hg38_n_B85361,hg38_n_B85439	hg38_n_B85361,hg38_n_B85439,hg38_n_B85469	FGF10	FGF10
GO Biological Process	GO:0060496	mesenchymal-epithelial cell signaling involved in lung development	141	0.0628	1	1	4.37	0.458	2	3	0.00177	0.667	1	1	1	hg38_n_B85361,hg38_n_B85439	hg38_n_B85361,hg38_n_B85439,hg38_n_B85469	FGF10	FGF10
GO Biological Process	GO:0051793	medium-chain fatty acid catabolic process	141	0.0628	1	1	4.37	0.458	2	3	0.00177	0.667	2	2	2	hg38_n_B07165,hg38_n_B171844	hg38_n_B07165,hg38_n_B171835,hg38_n_B171844	ACADM,GLYATL2	ACADM,GLYATL2
GO Biological Process	GO:0060014	granulosa cell differentiation	141	0.0628	1	1	4.37	0.458	2	3	0.00177	0.667	1	2	2	hg38_n_B133481,hg38_n_B133489	hg38_n_B133481,hg38_n_B133489,hg38_n_B57249	BMP15	BMP15,FOXL2
GO Biological Process	GO:0060007	linear vestibuloocular reflex	141	0.0628	1	1	4.37	0.458	2	3	0.00177	0.667	1	1	1	hg38_n_B210876,hg38_n_B211035	hg38_n_B210876,hg38_n_B210977,hg38_n_B211035	SLITRK6	SLITRK6
GO Biological Process	GO:0060436	bronchiole morphogenesis	141	0.0628	1	1	4.37	0.458	2	3	0.00177	0.667	1	1	1	hg38_n_B85361,hg38_n_B85439	hg38_n_B85361,hg38_n_B85439,hg38_n_B85469	FGF10	FGF10
GO Biological Process	GO:0060296	regulation of cilium beat frequency involved in ciliary motility	141	0.0628	1	1	4.37	0.458	2	3	0.00177	0.667	2	2	6	hg38_n_B232898,hg38_n_B251038	hg38_n_B232898,hg38_n_B251038,hg38_n_B251056	CFAP20,MKKS	CFAP20,MKKS
GO Biological Process	GO:0000041	transition metal ion transport	202	0.0634	1	1	1.47	11.6	17	76	0.015	0.224	16	53	107	hg38_n_B122157,hg38_n_B122334,hg38_n_B127920,hg38_n_B134541,hg38_n_B134564,hg38_n_B138790,hg38_n_B147094,hg38_n_B153390,hg38_n_B16524,hg38_n_B171151,hg38_n_B175210,hg38_n_B175937,hg38_n_B206221,hg38_n_B39534,hg38_n_B58285,hg38_n_B62813,hg38_n_B94022	hg38_n_B122147,hg38_n_B122157,hg38_n_B122334,hg38_n_B126073,hg38_n_B127071,hg38_n_B127920,hg38_n_B131541,hg38_n_B131572,hg38_n_B131608,hg38_n_B134541,hg38_n_B134564,hg38_n_B138758,hg38_n_B138790,hg38_n_B144256,hg38_n_B144818,hg38_n_B147094,hg38_n_B147117,hg38_n_B150294,hg38_n_B151990,hg38_n_B153390,hg38_n_B153413,hg38_n_B164263,hg38_n_B16471,hg38_n_B16524,hg38_n_B171151,hg38_n_B174471,hg38_n_B175…	ARHGAP1,ATP6V0E2,ATP6V1G3,ATP6V1H,CP,HEPH,HEPHL1,SLC30A8,SLC39A10,STEAP2,STEAP4,TFRC,TRPC4,TRPC5,TRPC6,TRPC7	ARHGAP1,ATOX1,ATP6V0A4,ATP6V0D1,ATP6V0D2,ATP6V0E1,ATP6V0E2,ATP6V1B1,ATP6V1C1,ATP6V1C2,ATP6V1D,ATP6V1F,ATP6V1G3,ATP6V1H,CP,CUTC,DNM2,FKBP4,FTHL17,FTMT,HEPH,HEPHL1,IREB2,MELTF,NECTIN1,PICALM,SCARA5,SFXN1,SLC11A2,SLC25A28,SLC30A1,SLC30A10,SLC30A5,SLC30A6,SLC30A8,SLC30A9,SLC31A2,SLC39A10,SLC39A11,SLC39A14,SLC39A8,SLC39A9,SLC40A1,STEAP2,STEAP3,STEAP4,TCN2,TFRC,TRPC1,TRPC4,TRPC5,TRPC6,TRPC7
GO Biological Process	GO:0070988	demethylation	203	0.0635	1	1	1.68	5.95	10	39	0.00885	0.256	8	30	59	hg38_n_B122516,hg38_n_B127219,hg38_n_B156681,hg38_n_B188020,hg38_n_B192479,hg38_n_B219373,hg38_n_B261916,hg38_n_B261934,hg38_n_B262333,hg38_n_B262425	hg38_n_B02021,hg38_n_B04162,hg38_n_B122516,hg38_n_B127219,hg38_n_B132938,hg38_n_B133665,hg38_n_B133744,hg38_n_B156675,hg38_n_B156681,hg38_n_B156705,hg38_n_B162383,hg38_n_B16866,hg38_n_B170869,hg38_n_B172657,hg38_n_B173312,hg38_n_B175295,hg38_n_B184825,hg38_n_B184840,hg38_n_B184859,hg38_n_B184969,hg38_n_B188020,hg38_n_B192479,hg38_n_B203264,hg38_n_B218960,hg38_n_B219373,hg38_n_B226525,hg38_n_B2324…	ALKBH1,APOBEC1,CYP2C8,CYP51A1,KDM4C,KDM5D,KDM7A,UTY	ALKBH1,ALKBH3,APOBEC1,ARID5B,CYP1A2,CYP2C8,CYP2D6,CYP51A1,FTO,JMJD1C,JMJD6,KDM1A,KDM2A,KDM2B,KDM3A,KDM4B,KDM4C,KDM4D,KDM5B,KDM5C,KDM5D,KDM6A,KDM7A,MMACHC,PHF2,PHF8,PPME1,RIOX1,TET2,UTY
GO Biological Process	GO:0006766	vitamin metabolic process	204	0.0637	1	1	1.43	13.3	19	87	0.0168	0.218	16	64	117	hg38_n_B06456,hg38_n_B104253,hg38_n_B104324,hg38_n_B127413,hg38_n_B127492,hg38_n_B160910,hg38_n_B167979,hg38_n_B172622,hg38_n_B176403,hg38_n_B187812,hg38_n_B212388,hg38_n_B250401,hg38_n_B28339,hg38_n_B34920,hg38_n_B36887,hg38_n_B56993,hg38_n_B81951,hg38_n_B82011,hg38_n_B88466	hg38_n_B00967,hg38_n_B01017,hg38_n_B03927,hg38_n_B04162,hg38_n_B06456,hg38_n_B102655,hg38_n_B103062,hg38_n_B104253,hg38_n_B104324,hg38_n_B110393,hg38_n_B112288,hg38_n_B120064,hg38_n_B127413,hg38_n_B127447,hg38_n_B127492,hg38_n_B133132,hg38_n_B13595,hg38_n_B142823,hg38_n_B145851,hg38_n_B145887,hg38_n_B148019,hg38_n_B160667,hg38_n_B160855,hg38_n_B160872,hg38_n_B160910,hg38_n_B166330,hg38_n_B166360,…	AASDHPPT,CYP26B1,CYP26C1,CYP2R1,DHFR,LMBRD1,LRP2,MMADHC,MTRR,PANK2,PC,PCCA,PCCB,PSAT1,RPE65,TPK1	AASDHPPT,ABCD4,ACACB,ACPP,ALDH1A2,ALDH1L1,BTD,CBR1,CD320,CTRB2,CYB5A,CYP11A1,CYP24A1,CYP26A1,CYP26B1,CYP26C1,CYP2R1,DHFR,ENPP1,FASN,FGFR1,GC,GCLC,GSTO1,GSTO2,HLCS,LGMN,LMBRD1,LRP2,MCCC1,MMAA,MMACHC,MMADHC,MTHFD1,MTHFD1L,MTHFD2,MTHFD2L,MTHFR,MTHFS,MTR,MTRR,MUT,PANK2,PC,PCCA,PCCB,PSAT1,RFK,RGN,RLBP1,RPE65,RXRA,SLC19A1,SLC19A2,SLC19A3,SLC23A2,SLC2A1,SLC52A3,TCN2,TKTL1,TPK1,TTPA,UBIAD1,VKORC1L1
GO Biological Process	GO:0060004	reflex	205	0.064	1	1	1.73	5.19	9	34	0.00796	0.265	5	14	18	hg38_n_B120402,hg38_n_B120417,hg38_n_B120471,hg38_n_B201449,hg38_n_B210876,hg38_n_B211035,hg38_n_B78028,hg38_n_B78050,hg38_n_B95549	hg38_n_B120402,hg38_n_B120417,hg38_n_B120430,hg38_n_B120471,hg38_n_B124589,hg38_n_B124632,hg38_n_B124655,hg38_n_B124672,hg38_n_B144670,hg38_n_B144682,hg38_n_B160292,hg38_n_B160315,hg38_n_B162979,hg38_n_B201449,hg38_n_B201473,hg38_n_B210876,hg38_n_B210977,hg38_n_B211035,hg38_n_B229043,hg38_n_B45731,hg38_n_B45785,hg38_n_B45828,hg38_n_B45847,hg38_n_B54834,hg38_n_B67802,hg38_n_B67821,hg38_n_B67841,hg…	ASCL1,AUTS2,GLRA1,GLRB,SLITRK6	ADRA1A,ALDH1A3,ASCL1,AUTS2,DRD3,FOXP2,GLRA1,GLRB,NPNT,NR4A3,SATB1,SLITRK6,TMC1,USP46
GO Biological Process	GO:2001258	negative regulation of cation channel activity	205	0.064	1	1	1.73	5.19	9	34	0.00796	0.265	6	21	41	hg38_n_B163365,hg38_n_B163370,hg38_n_B177152,hg38_n_B207449,hg38_n_B207482,hg38_n_B260113,hg38_n_B267745,hg38_n_B62424,hg38_n_B62463	hg38_n_B01991,hg38_n_B02021,hg38_n_B109626,hg38_n_B109667,hg38_n_B11052,hg38_n_B122129,hg38_n_B124848,hg38_n_B142218,hg38_n_B151119,hg38_n_B163365,hg38_n_B163370,hg38_n_B163398,hg38_n_B177152,hg38_n_B184662,hg38_n_B184675,hg38_n_B184699,hg38_n_B188934,hg38_n_B207449,hg38_n_B207482,hg38_n_B207494,hg38_n_B207521,hg38_n_B220649,hg38_n_B224317,hg38_n_B25815,hg38_n_B260113,hg38_n_B267745,hg38_n_B40186…	CALM3,DRD2,FGF12,KCNE2,KCNRG,OR13F1	ANK3,CALM1,CALM2,CALM3,CASQ2,CAV1,DRD2,EPHB2,FGF12,FMR1,GEM,GNB5,GSTO1,KCNAB1,KCNE2,KCNRG,OR13F1,PKD2,SRI,SUMO1,TRDN
GO Biological Process	GO:0051350	negative regulation of lyase activity	205	0.064	1	1	1.73	5.19	9	34	0.00796	0.265	6	19	36	hg38_n_B121956,hg38_n_B122516,hg38_n_B163365,hg38_n_B163370,hg38_n_B177152,hg38_n_B244710,hg38_n_B244730,hg38_n_B81951,hg38_n_B82011	hg38_n_B02921,hg38_n_B112614,hg38_n_B121892,hg38_n_B121956,hg38_n_B121998,hg38_n_B122516,hg38_n_B162827,hg38_n_B163365,hg38_n_B163370,hg38_n_B163398,hg38_n_B177152,hg38_n_B189612,hg38_n_B189645,hg38_n_B189673,hg38_n_B210183,hg38_n_B210219,hg38_n_B210263,hg38_n_B241334,hg38_n_B244651,hg38_n_B244677,hg38_n_B244710,hg38_n_B244730,hg38_n_B249771,hg38_n_B249820,hg38_n_B255815,hg38_n_B264477,hg38_n_B32…	AKAP9,DRD2,GRM3,HRH4,MTRR,OR13F1	ADRA2A,AKAP9,DRD2,DRD3,EDNRB,GABBR2,GALR1,GALR3,GRM2,GRM3,HPCA,HRH3,HRH4,MARCO,MTRR,NPR3,OPRM1,OR13F1,PRKCA
GO Biological Process	GO:0006767	water-soluble vitamin metabolic process	208	0.0645	1	1	1.53	9.16	14	60	0.0124	0.233	11	46	84	hg38_n_B104253,hg38_n_B104324,hg38_n_B127413,hg38_n_B127492,hg38_n_B160910,hg38_n_B172622,hg38_n_B176403,hg38_n_B212388,hg38_n_B250401,hg38_n_B34920,hg38_n_B56993,hg38_n_B81951,hg38_n_B82011,hg38_n_B88466	hg38_n_B01017,hg38_n_B03927,hg38_n_B04162,hg38_n_B102655,hg38_n_B103062,hg38_n_B104253,hg38_n_B104324,hg38_n_B110393,hg38_n_B112288,hg38_n_B127413,hg38_n_B127447,hg38_n_B127492,hg38_n_B133132,hg38_n_B13595,hg38_n_B142823,hg38_n_B160667,hg38_n_B160855,hg38_n_B160872,hg38_n_B160910,hg38_n_B172622,hg38_n_B176403,hg38_n_B176465,hg38_n_B188934,hg38_n_B20117,hg38_n_B202028,hg38_n_B212388,hg38_n_B212418…	AASDHPPT,DHFR,LMBRD1,MMADHC,MTRR,PANK2,PC,PCCA,PCCB,PSAT1,TPK1	AASDHPPT,ABCD4,ACACB,ACPP,ALDH1L1,BTD,CD320,CTRB2,CYB5A,DHFR,ENPP1,FASN,GCLC,GSTO1,GSTO2,HLCS,LMBRD1,MCCC1,MMAA,MMACHC,MMADHC,MTHFD1,MTHFD1L,MTHFD2,MTHFD2L,MTHFR,MTHFS,MTR,MTRR,MUT,PANK2,PC,PCCA,PCCB,PSAT1,RFK,RGN,SLC19A1,SLC19A2,SLC19A3,SLC23A2,SLC2A1,SLC52A3,TCN2,TKTL1,TPK1
GO Biological Process	GO:0051481	negative regulation of cytosolic calcium ion concentration	209	0.0656	1	1	2.18	2.29	5	15	0.00442	0.333	3	7	14	hg38_n_B163365,hg38_n_B163370,hg38_n_B177152,hg38_n_B25096,hg38_n_B25102	hg38_n_B120894,hg38_n_B163365,hg38_n_B163370,hg38_n_B163398,hg38_n_B177152,hg38_n_B192216,hg38_n_B192228,hg38_n_B222469,hg38_n_B222514,hg38_n_B225748,hg38_n_B25062,hg38_n_B25096,hg38_n_B25102,hg38_n_B25143,hg38_n_B25218	DRD2,OR13F1,SLC8A1	DRD2,GTF2I,KCNA5,OR13F1,RYR3,SLC8A1,SMAD3
GO Biological Process	GO:0009235	cobalamin metabolic process	209	0.0656	1	1	2.18	2.29	5	15	0.00442	0.333	3	11	21	hg38_n_B104253,hg38_n_B104324,hg38_n_B34920,hg38_n_B81951,hg38_n_B82011	hg38_n_B04162,hg38_n_B102655,hg38_n_B104253,hg38_n_B104324,hg38_n_B20117,hg38_n_B219039,hg38_n_B234517,hg38_n_B256776,hg38_n_B263791,hg38_n_B34920,hg38_n_B34945,hg38_n_B76946,hg38_n_B81916,hg38_n_B81951,hg38_n_B82011	LMBRD1,MMADHC,MTRR	ABCD4,CD320,CTRB2,LMBRD1,MMAA,MMACHC,MMADHC,MTR,MTRR,MUT,TCN2
GO Biological Process	GO:0048145	regulation of fibroblast proliferation	211	0.0669	1	1	1.44	12.5	18	82	0.0159	0.22	14	46	84	hg38_n_B110722,hg38_n_B114206,hg38_n_B139151,hg38_n_B149375,hg38_n_B149446,hg38_n_B154471,hg38_n_B164656,hg38_n_B176216,hg38_n_B186471,hg38_n_B207449,hg38_n_B207482,hg38_n_B209533,hg38_n_B209558,hg38_n_B238340,hg38_n_B78028,hg38_n_B85361,hg38_n_B85439,hg38_n_B95352	hg38_n_B110722,hg38_n_B110747,hg38_n_B112367,hg38_n_B112415,hg38_n_B112439,hg38_n_B114206,hg38_n_B119613,hg38_n_B12033,hg38_n_B122589,hg38_n_B122612,hg38_n_B124906,hg38_n_B124928,hg38_n_B139112,hg38_n_B139127,hg38_n_B139151,hg38_n_B146050,hg38_n_B146088,hg38_n_B146513,hg38_n_B14920,hg38_n_B149375,hg38_n_B149446,hg38_n_B154437,hg38_n_B154453,hg38_n_B154471,hg38_n_B154518,hg38_n_B15950,hg38_n_B1646…	AGTR2,CD74,DACH1,FGF10,MYB,MYC,NF1,PDGFA,PDGFC,PDGFD,PEX2,RNASEH2B,TRIM32,ZMIZ1	AGTR2,ANXA2,BTC,CD74,CDC6,CDC73,CDK4,CDK6,CREB1,CTNNB1,DAB2IP,DACH1,DHX9,E2F1,EGFR,EREG,ESR1,FBXO4,FGF10,FN1,FNTB,IFNG,IGF1,LIG4,MED31,MYB,MYC,NDUFS4,NF1,NLRC3,PAWR,PDGFA,PDGFC,PDGFD,PDGFRA,PEX2,PRKDC,RNASEH2B,S100A6,SFRP1,TP53,TRIM32,WAPL,WNT2,WNT5A,ZMIZ1
GO Biological Process	GO:0051962	positive regulation of nervous system development	212	0.0712	1	1	1.15	83.5	96	547	0.085	0.176	71	296	470	hg38_n_B06525,hg38_n_B06588,hg38_n_B09474,hg38_n_B104253,hg38_n_B104564,hg38_n_B104591,hg38_n_B105578,hg38_n_B106179,hg38_n_B106949,hg38_n_B110722,hg38_n_B114116,hg38_n_B114644,hg38_n_B115314,hg38_n_B118988,hg38_n_B119228,hg38_n_B122801,hg38_n_B123448,hg38_n_B124269,hg38_n_B131207,hg38_n_B131299,hg38_n_B138790,hg38_n_B141827,hg38_n_B141960,hg38_n_B142012,hg38_n_B146546,hg38_n_B149604,hg38_n_B1520…	hg38_n_B00813,hg38_n_B00827,hg38_n_B01695,hg38_n_B01780,hg38_n_B01991,hg38_n_B02021,hg38_n_B02813,hg38_n_B03542,hg38_n_B03560,hg38_n_B04644,hg38_n_B04684,hg38_n_B04953,hg38_n_B05411,hg38_n_B05429,hg38_n_B06525,hg38_n_B06588,hg38_n_B06618,hg38_n_B06815,hg38_n_B08053,hg38_n_B08070,hg38_n_B09474,hg38_n_B09485,hg38_n_B102123,hg38_n_B103308,hg38_n_B103402,hg38_n_B103417,hg38_n_B104195,hg38_n_B104210,h…	ADCYAP1,ADGRB3,ADGRL3,ADRA2C,ASCL1,BRINP1,BRINP3,CBLN2,CDH4,CLSTN2,CNR1,CNTF,COBL,CSNK1E,CUX1,DLG5,DRD2,EFNA5,ENC1,EPHA3,EPHB1,IL1RAPL1,IL6ST,KDM4C,LINGO2,LRP2,LRRC7,LRRN3,LRRTM2,LRRTM3,MMD2,MYB,NEURL1,NLGN1,NME2,NRP1,NTRK2,NTRK3,PARD3,PLPPR5,PPP1R9A,PTPRD,RARB,RIMS1,RIMS2,RIT2,ROBO1,SEMA5A,SLITRK1,SLITRK2,SLITRK4,SLITRK5,SLITRK6,SOX11,STMN2,SYT4,TENM4,THBS2,TMEM106B,TPBG,TRIM32,TRPC5,TRPC6,UBE2V…	ACTR2,ADCYAP1,ADGRB1,ADGRB2,ADGRB3,ADGRL3,ADRA2C,ALKAL1,ALKAL2,AMIGO2,ARSB,ASCL1,ASIC2,ASPA,ASPM,ATF1,ATOH1,ATP8A2,BAIAP2,BCL2,BCL6,BEND6,BHLHB9,BIN1,BMP2,BMP4,BMP5,BMP6,BMP7,BMPR2,BRINP1,BRINP2,BRINP3,C21orf91,CAMK1D,CAMK2B,CAPRIN1,CAPRIN2,CBLN1,CBLN2,CDH4,CDKL3,CDKL5,CLSTN1,CLSTN2,CNR1,CNTF,CNTN1,COBL,CPEB3,CSF1,CSNK1E,CTNNB1,CUX1,CUX2,CXCL12,CXCR4,CYB5D2,DAB1,DAB2IP,DAG1,DCT,DDX56,DICER1,DISC1…
GO Biological Process	GO:0043616	keratinocyte proliferation	213	0.072	1	1	1.96	3.05	6	20	0.00531	0.3	4	8	12	hg38_n_B162575,hg38_n_B235223,hg38_n_B235236,hg38_n_B62193,hg38_n_B85361,hg38_n_B85439	hg38_n_B125300,hg38_n_B125324,hg38_n_B147361,hg38_n_B162559,hg38_n_B162575,hg38_n_B235201,hg38_n_B235223,hg38_n_B235236,hg38_n_B235258,hg38_n_B235302,hg38_n_B235322,hg38_n_B250625,hg38_n_B250671,hg38_n_B62166,hg38_n_B62193,hg38_n_B62237,hg38_n_B69870,hg38_n_B85361,hg38_n_B85439,hg38_n_B85469	CDH13,FGF10,PTCH1,TP63	CDH13,EREG,FERMT1,FGF10,PTCH1,SDR16C5,TP63,WNT16
GO Biological Process	GO:0007638	mechanosensory behavior	213	0.072	1	1	1.96	3.05	6	20	0.00531	0.3	4	9	14	hg38_n_B115478,hg38_n_B115521,hg38_n_B127492,hg38_n_B177152,hg38_n_B210876,hg38_n_B211035	hg38_n_B115438,hg38_n_B115478,hg38_n_B115521,hg38_n_B115558,hg38_n_B115580,hg38_n_B124589,hg38_n_B124632,hg38_n_B124655,hg38_n_B124672,hg38_n_B127492,hg38_n_B127556,hg38_n_B177152,hg38_n_B210876,hg38_n_B210977,hg38_n_B211035,hg38_n_B26132,hg38_n_B63279,hg38_n_B84663,hg38_n_B84678,hg38_n_B93866	CNTNAP2,DRD2,ETV1,SLITRK6	CNTNAP2,DCANP1,DRD2,ETV1,FOXP2,HTT,NRXN1,SLC1A3,SLITRK6
GO Biological Process	GO:0010884	positive regulation of lipid storage	213	0.072	1	1	1.96	3.05	6	20	0.00531	0.3	5	12	22	hg38_n_B03345,hg38_n_B119506,hg38_n_B143610,hg38_n_B23240,hg38_n_B23271,hg38_n_B244089	hg38_n_B03345,hg38_n_B03377,hg38_n_B119506,hg38_n_B119562,hg38_n_B121350,hg38_n_B143610,hg38_n_B143719,hg38_n_B144060,hg38_n_B17212,hg38_n_B202028,hg38_n_B203549,hg38_n_B203569,hg38_n_B23201,hg38_n_B23240,hg38_n_B23271,hg38_n_B244069,hg38_n_B244089,hg38_n_B55981,hg38_n_B72678,hg38_n_B72697	APOB,CIDEA,MSR1,VSTM2A,ZC3H12A	ACACB,APOB,CD36,CIDEA,IKBKE,LPL,MSR1,NFKB1,OSBPL11,SCARB1,VSTM2A,ZC3H12A
GO Biological Process	GO:0060012	synaptic transmission, glycinergic	216	0.0732	1	1	2.38	1.68	4	11	0.00354	0.364	3	6	7	hg38_n_B129912,hg38_n_B78028,hg38_n_B78050,hg38_n_B95549	hg38_n_B04018,hg38_n_B129845,hg38_n_B129897,hg38_n_B129912,hg38_n_B168565,hg38_n_B78028,hg38_n_B78050,hg38_n_B79800,hg38_n_B95494,hg38_n_B95529,hg38_n_B95549	GLRA1,GLRA2,GLRB	GLRA1,GLRA2,GLRA3,GLRB,SLC6A5,SLC6A9
GO Biological Process	GO:0070129	regulation of mitochondrial translation	216	0.0732	1	1	2.38	1.68	4	11	0.00354	0.364	4	10	17	hg38_n_B101089,hg38_n_B219373,hg38_n_B239160,hg38_n_B252944	hg38_n_B04249,hg38_n_B101089,hg38_n_B116436,hg38_n_B219373,hg38_n_B239160,hg38_n_B252944,hg38_n_B25470,hg38_n_B25482,hg38_n_B255815,hg38_n_B257759,hg38_n_B87606	ALKBH1,CDK5RAP1,COA3,UQCC2	ALKBH1,CDK5RAP1,COA3,LRPPRC,MALSU1,MPV17L2,MRPS27,MTG2,NSUN4,UQCC2
GO Biological Process	GO:1904380	endoplasmic reticulum mannose trimming	216	0.0732	1	1	2.38	1.68	4	11	0.00354	0.364	4	8	20	hg38_n_B211970,hg38_n_B219756,hg38_n_B253121,hg38_n_B44585	hg38_n_B203587,hg38_n_B207437,hg38_n_B211965,hg38_n_B211970,hg38_n_B219756,hg38_n_B219765,hg38_n_B219805,hg38_n_B232720,hg38_n_B236387,hg38_n_B253121,hg38_n_B44585	EDEM1,EDEM2,SEL1L,UGGT2	AMFR,DERL2,EDEM1,EDEM2,SEL1L,TRIM13,UBC,UGGT2
GO Biological Process	GO:0051549	positive regulation of keratinocyte migration	216	0.0732	1	1	2.38	1.68	4	11	0.00354	0.364	3	4	8	hg38_n_B153926,hg38_n_B224062,hg38_n_B85361,hg38_n_B85439	hg38_n_B145910,hg38_n_B153777,hg38_n_B153843,hg38_n_B153866,hg38_n_B153926,hg38_n_B224017,hg38_n_B224037,hg38_n_B224062,hg38_n_B85361,hg38_n_B85439,hg38_n_B85469	FGF10,FGF7,HAS2	ADAM9,FGF10,FGF7,HAS2
GO Biological Process	GO:0097151	positive regulation of inhibitory postsynaptic potential	216	0.0732	1	1	2.38	1.68	4	11	0.00354	0.364	2	3	7	hg38_n_B104564,hg38_n_B104591,hg38_n_B152041,hg38_n_B152096	hg38_n_B104490,hg38_n_B104508,hg38_n_B104536,hg38_n_B104564,hg38_n_B104591,hg38_n_B104613,hg38_n_B152038,hg38_n_B152041,hg38_n_B152050,hg38_n_B152096,hg38_n_B179168	RIMS1,RIMS2	IGSF9B,RIMS1,RIMS2
GO Biological Process	GO:0048087	positive regulation of developmental pigmentation	216	0.0732	1	1	2.38	1.68	4	11	0.00354	0.364	4	6	9	hg38_n_B195561,hg38_n_B199979,hg38_n_B263379,hg38_n_B34460	hg38_n_B195561,hg38_n_B195598,hg38_n_B199979,hg38_n_B200031,hg38_n_B248377,hg38_n_B248411,hg38_n_B263379,hg38_n_B34432,hg38_n_B34460,hg38_n_B50338,hg38_n_B50418	ADAMTS20,HPS4,KITLG,ZEB2	ADAMTS20,ADAMTS9,BCL2,HPS4,KITLG,ZEB2
GO Biological Process	GO:0006684	sphingomyelin metabolic process	216	0.0732	1	1	2.38	1.68	4	11	0.00354	0.364	3	8	13	hg38_n_B162227,hg38_n_B162245,hg38_n_B183685,hg38_n_B219373	hg38_n_B162227,hg38_n_B162245,hg38_n_B167157,hg38_n_B183685,hg38_n_B183732,hg38_n_B219373,hg38_n_B233920,hg38_n_B233936,hg38_n_B237559,hg38_n_B242572,hg38_n_B73210	SGMS1,SPTLC1,SPTLC2	ENPP7,PEMT,SGMS1,SGMS2,SMPD1,SMPD3,SPTLC1,SPTLC2
GO Biological Process	GO:0006884	cell volume homeostasis	216	0.0732	1	1	2.38	1.68	4	11	0.00354	0.364	3	5	17	hg38_n_B186306,hg38_n_B186378,hg38_n_B195774,hg38_n_B93110	hg38_n_B173650,hg38_n_B186306,hg38_n_B186319,hg38_n_B186378,hg38_n_B195737,hg38_n_B195769,hg38_n_B195774,hg38_n_B202097,hg38_n_B93110,hg38_n_B93144,hg38_n_B93175	ANO6,KCNMA1,SLC12A2	ANO6,CLNS1A,KCNMA1,SLC12A2,TRPV4
GO Biological Process	GO:0034776	response to histamine	216	0.0732	1	1	2.38	1.68	4	11	0.00354	0.364	4	9	11	hg38_n_B177152,hg38_n_B96404,hg38_n_B96496,hg38_n_B96529	hg38_n_B177152,hg38_n_B222336,hg38_n_B45124,hg38_n_B54834,hg38_n_B67547,hg38_n_B67574,hg38_n_B94474,hg38_n_B96404,hg38_n_B96465,hg38_n_B96496,hg38_n_B96529	DRD2,GABRA1,GABRB2,GABRG2	DIAPH1,DRD2,DRD3,GABRA1,GABRB1,GABRB2,GABRB3,GABRG2,HRH1
GO Biological Process	GO:0021902	commitment of neuronal cell to specific neuron type in forebrain	216	0.0732	1	1	2.38	1.68	4	11	0.00354	0.364	3	6	6	hg38_n_B201449,hg38_n_B36137,hg38_n_B39873,hg38_n_B39940	hg38_n_B169687,hg38_n_B201449,hg38_n_B201473,hg38_n_B221354,hg38_n_B221370,hg38_n_B36123,hg38_n_B36137,hg38_n_B39873,hg38_n_B39915,hg38_n_B39940,hg38_n_B56229	ASCL1,SATB2,TBR1	ASCL1,BCL11B,GATA2,PAX6,SATB2,TBR1
GO Biological Process	GO:0046605	regulation of centrosome cycle	226	0.0736	1	1	1.64	6.11	10	40	0.00885	0.25	8	29	51	hg38_n_B02302,hg38_n_B102849,hg38_n_B102870,hg38_n_B174864,hg38_n_B178348,hg38_n_B204963,hg38_n_B256551,hg38_n_B27248,hg38_n_B33040,hg38_n_B33090	hg38_n_B02302,hg38_n_B102849,hg38_n_B102870,hg38_n_B102896,hg38_n_B102919,hg38_n_B113980,hg38_n_B143312,hg38_n_B143341,hg38_n_B159282,hg38_n_B164945,hg38_n_B164958,hg38_n_B164986,hg38_n_B165002,hg38_n_B174864,hg38_n_B17686,hg38_n_B178348,hg38_n_B187767,hg38_n_B198021,hg38_n_B204963,hg38_n_B230128,hg38_n_B235934,hg38_n_B240589,hg38_n_B248423,hg38_n_B256551,hg38_n_B260447,hg38_n_B27232,hg38_n_B2724…	CENPJ,CEP85,CHEK1,CHORDC1,PKHD1,RAB6C,RANBP3,XPO1	ATF5,CDK5RAP2,CENPJ,CEP120,CEP85,CHEK1,CHMP1A,CHMP2B,CHMP5,CHORDC1,KIF11,KIF25,MAP9,MCPH1,MDM1,NEK2,NUBP1,NUP62,PDCD6IP,PKHD1,PLK2,RAB6C,RANBP2,RANBP3,RGPD4,SPICE1,TRIM37,VPS4B,XPO1
GO Biological Process	GO:0006303	double-strand break repair via nonhomologous end joining	226	0.0736	1	1	1.64	6.11	10	40	0.00885	0.25	9	30	65	hg38_n_B128303,hg38_n_B142896,hg38_n_B146546,hg38_n_B193040,hg38_n_B230404,hg38_n_B230408,hg38_n_B264852,hg38_n_B41381,hg38_n_B41518,hg38_n_B63169	hg38_n_B100842,hg38_n_B100870,hg38_n_B101447,hg38_n_B128291,hg38_n_B128303,hg38_n_B128333,hg38_n_B142896,hg38_n_B146513,hg38_n_B146546,hg38_n_B172028,hg38_n_B172657,hg38_n_B173476,hg38_n_B173504,hg38_n_B175249,hg38_n_B176629,hg38_n_B188667,hg38_n_B193040,hg38_n_B197015,hg38_n_B197037,hg38_n_B197058,hg38_n_B200476,hg38_n_B213163,hg38_n_B230404,hg38_n_B230408,hg38_n_B230443,hg38_n_B264852,hg38_n_B3…	BARD1,BRCC3,ERCC4,HIST4H4,NSD2,PAXIP1,UBE2V2,XRCC5,XRCC6	ABRAXAS1,ATM,ATP23,BARD1,BRCC3,ERCC4,HIST1H4A,HIST1H4H,HIST4H4,KDM2A,LIG4,MLH1,MRE11,NHEJ1,NSD2,PAXIP1,POLL,POLQ,PRKDC,PRPF19,PSMD14,RIF1,RNF8,SETMAR,SUMO1,UBE2N,UBE2V2,UVRAG,XRCC5,XRCC6
GO Biological Process	GO:0055078	sodium ion homeostasis	228	0.0748	1	1	1.83	3.82	7	25	0.00619	0.28	5	12	24	hg38_n_B102849,hg38_n_B102870,hg38_n_B139151,hg38_n_B25096,hg38_n_B25102,hg38_n_B255232,hg38_n_B36668	hg38_n_B102794,hg38_n_B102849,hg38_n_B102870,hg38_n_B11124,hg38_n_B13557,hg38_n_B139112,hg38_n_B139127,hg38_n_B139151,hg38_n_B230859,hg38_n_B247865,hg38_n_B247894,hg38_n_B247913,hg38_n_B247927,hg38_n_B25062,hg38_n_B25096,hg38_n_B25102,hg38_n_B25143,hg38_n_B25218,hg38_n_B255232,hg38_n_B255243,hg38_n_B265192,hg38_n_B36632,hg38_n_B36668,hg38_n_B57550,hg38_n_B85081	AGTR2,MC3R,SCN7A,SLC8A1,TFAP2B	AGTR2,ATP1A1,ATP1B1,ATP1B3,C7,MC3R,NEDD4L,SCN7A,SCNN1B,SLC8A1,TFAP2B,UPK3A
GO Biological Process	GO:0001960	negative regulation of cytokine-mediated signaling pathway	229	0.0756	1	1	1.75	4.58	8	30	0.00708	0.267	6	21	49	hg38_n_B100925,hg38_n_B134114,hg38_n_B201168,hg38_n_B21270,hg38_n_B51787,hg38_n_B51853,hg38_n_B62424,hg38_n_B62463	hg38_n_B01780,hg38_n_B100925,hg38_n_B110320,hg38_n_B116361,hg38_n_B116389,hg38_n_B124848,hg38_n_B134114,hg38_n_B143776,hg38_n_B180532,hg38_n_B201168,hg38_n_B21270,hg38_n_B232792,hg38_n_B258234,hg38_n_B260282,hg38_n_B30510,hg38_n_B30523,hg38_n_B51707,hg38_n_B51751,hg38_n_B51787,hg38_n_B51853,hg38_n_B55694,hg38_n_B61927,hg38_n_B62384,hg38_n_B62424,hg38_n_B62463,hg38_n_B64917,hg38_n_B88055,hg38_n_B9…	HIST1H2BJ,NLRP2B,NR1H4,PXDN,PYDC2,ROBO1	ADIPOQ,ARG1,CARD8,CAV1,CCDC3,CNOT7,F2RL1,HIST1H2BJ,IL1R2,IL6,MUL1,NLRC5,NLRP2B,NR1H4,PARP14,PXDN,PYDC2,ROBO1,SLIT2,SLIT3,ZNF675
GO Biological Process	GO:0003407	neural retina development	230	0.0756	1	1	1.52	8.55	13	56	0.0115	0.232	12	36	54	hg38_n_B06456,hg38_n_B102849,hg38_n_B102870,hg38_n_B110722,hg38_n_B147191,hg38_n_B150738,hg38_n_B160424,hg38_n_B201168,hg38_n_B241811,hg38_n_B243710,hg38_n_B53123,hg38_n_B85584,hg38_n_B99296	hg38_n_B06456,hg38_n_B102794,hg38_n_B102849,hg38_n_B102870,hg38_n_B10870,hg38_n_B110722,hg38_n_B110747,hg38_n_B114471,hg38_n_B125246,hg38_n_B125264,hg38_n_B126943,hg38_n_B127144,hg38_n_B127162,hg38_n_B128021,hg38_n_B147191,hg38_n_B147238,hg38_n_B150712,hg38_n_B150738,hg38_n_B160395,hg38_n_B160424,hg38_n_B160506,hg38_n_B16943,hg38_n_B177742,hg38_n_B181565,hg38_n_B181585,hg38_n_B18371,hg38_n_B18787…	AHI1,ARL6,CALB1,HCN1,PTPRM,RORB,RP1,RPE65,SLC17A8,SOX9,TFAP2A,TFAP2B	AHI1,ARL6,ATP2B1,ATP2B4,ATP8A2,CALB1,DIO3,DSCAM,GPM6A,HCN1,HIPK1,HIPK2,IRX5,MEGF11,NEUROD1,NEUROD4,PDE6C,PROM1,PTF1A,PTN,PTPRM,RAB11FIP4,RORB,RP1,RPE65,SDK1,SDK2,SLC17A8,SMARCD3,SOX9,TFAP2A,TFAP2B,TGFB2,THY1,TSPAN12,VSX1
GO Biological Process	GO:0009306	protein secretion	231	0.0759	1	1	1.34	17.9	24	117	0.0212	0.205	22	76	130	hg38_n_B06416,hg38_n_B112476,hg38_n_B121569,hg38_n_B125996,hg38_n_B128675,hg38_n_B141140,hg38_n_B152041,hg38_n_B152096,hg38_n_B153390,hg38_n_B160424,hg38_n_B164799,hg38_n_B178904,hg38_n_B201168,hg38_n_B219756,hg38_n_B237625,hg38_n_B239210,hg38_n_B243041,hg38_n_B246919,hg38_n_B248142,hg38_n_B248203,hg38_n_B255232,hg38_n_B36011,hg38_n_B37244,hg38_n_B45259	hg38_n_B00636,hg38_n_B06416,hg38_n_B08070,hg38_n_B100870,hg38_n_B10361,hg38_n_B10397,hg38_n_B108462,hg38_n_B11186,hg38_n_B11203,hg38_n_B112476,hg38_n_B114434,hg38_n_B114471,hg38_n_B12123,hg38_n_B121350,hg38_n_B121569,hg38_n_B121582,hg38_n_B121643,hg38_n_B12567,hg38_n_B125996,hg38_n_B126021,hg38_n_B127814,hg38_n_B128675,hg38_n_B141140,hg38_n_B141154,hg38_n_B147343,hg38_n_B152038,hg38_n_B152041,hg3…	ADCYAP1,ANXA1,ARL4D,CBLN4,CD40LG,ITGB6,LEP,MC4R,NR1H4,PCLO,PTPRN2,RAF1,RAPGEF4,RIMS2,SEL1L,SLC30A8,SMAD2,SNX19,TLR4,TVP23B,VIP,WLS	ABCA1,ADCYAP1,AIM2,ANXA1,ARFGAP3,ARL4D,BTN3A2,C1QTNF5,CAMK2G,CARD11,CBLN1,CBLN4,CCR7,CD36,CD40LG,CLECL1,EIF2AK3,F2RL1,FOXP1,GAL,GATA3,GNPTAB,GOLPH3,GPAM,IL1RAP,ITGB6,LCP2,LEP,LMF1,LTBP2,LYN,M6PR,MC4R,MCOLN2,MTTP,NECAB3,NEUROD1,NLRC4,NLRP3,NOS2,NOX5,NR1H4,PARK7,PCLO,PCSK5,PDIA4,PDX1,PLEK,POU2F2,PTPRN2,RAB11FIP2,RAF1,RAPGEF4,RBPJ,RIMS2,SCG2,SEL1L,SELENOT,SLC30A8,SMAD2,SNX19,STEAP3,STXBP3,TACR2,TLR2…
GO Biological Process	GO:0070350	regulation of white fat cell proliferation	232	0.077	1	1	2.81	1.07	3	7	0.00265	0.429	2	3	4	hg38_n_B119506,hg38_n_B85361,hg38_n_B85439	hg38_n_B119506,hg38_n_B119562,hg38_n_B232497,hg38_n_B232520,hg38_n_B85361,hg38_n_B85439,hg38_n_B85469	FGF10,VSTM2A	FGF10,FTO,VSTM2A
GO Biological Process	GO:0070171	negative regulation of tooth mineralization	232	0.077	1	1	2.81	1.07	3	7	0.00265	0.429	2	2	2	hg38_n_B132364,hg38_n_B132392,hg38_n_B162266	hg38_n_B132335,hg38_n_B132344,hg38_n_B132364,hg38_n_B132392,hg38_n_B132449,hg38_n_B132472,hg38_n_B162266	ASPN,BCOR	ASPN,BCOR
GO Biological Process	GO:0060294	cilium movement involved in cell motility	232	0.077	1	1	2.81	1.07	3	7	0.00265	0.429	2	5	12	hg38_n_B29887,hg38_n_B29897,hg38_n_B41297	hg38_n_B200788,hg38_n_B236523,hg38_n_B237375,hg38_n_B29887,hg38_n_B29897,hg38_n_B41223,hg38_n_B41297	SPAG16,TEKT4	CFAP54,SPAG16,TEKT1,TEKT3,TEKT4
GO Biological Process	GO:0060158	phospholipase C-activating dopamine receptor signaling pathway	232	0.077	1	1	2.81	1.07	3	7	0.00265	0.429	2	5	13	hg38_n_B163365,hg38_n_B163370,hg38_n_B177152	hg38_n_B160774,hg38_n_B163365,hg38_n_B163370,hg38_n_B163398,hg38_n_B177152,hg38_n_B63871,hg38_n_B97839	DRD2,OR13F1	DRD1,DRD2,DRD5,GNA14,OR13F1
GO Biological Process	GO:0097106	postsynaptic density organization	232	0.077	1	1	2.81	1.07	3	7	0.00265	0.429	2	4	8	hg38_n_B125996,hg38_n_B60652,hg38_n_B60696	hg38_n_B125996,hg38_n_B26132,hg38_n_B56630,hg38_n_B56656,hg38_n_B60624,hg38_n_B60652,hg38_n_B60696	LRRC4,NLGN1	LRRC4,NLGN1,NRXN1,TMEM108
GO Biological Process	GO:0099566	regulation of postsynaptic cytosolic calcium ion concentration	232	0.077	1	1	2.81	1.07	3	7	0.00265	0.429	2	3	3	hg38_n_B174777,hg38_n_B95629,hg38_n_B95662	hg38_n_B111799,hg38_n_B174738,hg38_n_B174777,hg38_n_B95566,hg38_n_B95629,hg38_n_B95662,hg38_n_B95710	GRIA1,GRM5	GRIA1,GRM1,GRM5
GO Biological Process	GO:1905150	regulation of voltage-gated sodium channel activity	232	0.077	1	1	2.81	1.07	3	7	0.00265	0.429	2	3	3	hg38_n_B49677,hg38_n_B62424,hg38_n_B62463	hg38_n_B182446,hg38_n_B182463,hg38_n_B49677,hg38_n_B62424,hg38_n_B62463,hg38_n_B62488,hg38_n_B62521	FGF12,SLMAP	FGF12,KIF5B,SLMAP
GO Biological Process	GO:0060054	positive regulation of epithelial cell proliferation involved in wound healing	232	0.077	1	1	2.81	1.07	3	7	0.00265	0.429	2	4	8	hg38_n_B69459,hg38_n_B85361,hg38_n_B85439	hg38_n_B40186,hg38_n_B45354,hg38_n_B45376,hg38_n_B69459,hg38_n_B85361,hg38_n_B85439,hg38_n_B85469	FGF10,ODAM	FGF10,FZD7,ODAM,WNT7A
GO Biological Process	GO:1901386	negative regulation of voltage-gated calcium channel activity	232	0.077	1	1	2.81	1.07	3	7	0.00265	0.429	2	5	17	hg38_n_B163365,hg38_n_B163370,hg38_n_B177152	hg38_n_B142218,hg38_n_B151119,hg38_n_B163365,hg38_n_B163370,hg38_n_B163398,hg38_n_B177152,hg38_n_B224317	DRD2,OR13F1	DRD2,FMR1,GEM,GNB5,OR13F1
GO Biological Process	GO:2001171	positive regulation of ATP biosynthetic process	232	0.077	1	1	2.81	1.07	3	7	0.00265	0.429	2	5	8	hg38_n_B42771,hg38_n_B42831,hg38_n_B65257	hg38_n_B00727,hg38_n_B01795,hg38_n_B129733,hg38_n_B42771,hg38_n_B42831,hg38_n_B65257,hg38_n_B65317	PID1,PPARGC1A	ENO1,PID1,PINK1,PPARGC1A,TMSB4X
GO Biological Process	GO:0007195	adenylate cyclase-inhibiting dopamine receptor signaling pathway	232	0.077	1	1	2.81	1.07	3	7	0.00265	0.429	2	5	10	hg38_n_B163365,hg38_n_B163370,hg38_n_B177152	hg38_n_B142823,hg38_n_B163365,hg38_n_B163370,hg38_n_B163398,hg38_n_B177152,hg38_n_B54834,hg38_n_B55749	DRD2,OR13F1	ADCY5,DRD2,DRD3,FLNA,OR13F1
GO Biological Process	GO:0014832	urinary bladder smooth muscle contraction	232	0.077	1	1	2.81	1.07	3	7	0.00265	0.429	2	4	7	hg38_n_B186306,hg38_n_B186378,hg38_n_B28624	hg38_n_B186306,hg38_n_B186319,hg38_n_B186378,hg38_n_B204295,hg38_n_B207220,hg38_n_B28580,hg38_n_B28624	KCNMA1,TACR1	HTR2A,KCNMA1,P2RX2,TACR1
GO Biological Process	GO:0014732	skeletal muscle atrophy	232	0.077	1	1	2.81	1.07	3	7	0.00265	0.429	3	4	8	hg38_n_B240675,hg38_n_B65257,hg38_n_B76551	hg38_n_B240675,hg38_n_B38973,hg38_n_B65257,hg38_n_B65317,hg38_n_B76519,hg38_n_B76551,hg38_n_B76601	IL15,PPARGC1A,RPS6KB1	IL15,MSTN,PPARGC1A,RPS6KB1
GO Biological Process	GO:0006642	triglyceride mobilization	232	0.077	1	1	2.81	1.07	3	7	0.00265	0.429	2	2	4	hg38_n_B22306,hg38_n_B23240,hg38_n_B23271	hg38_n_B22282,hg38_n_B22306,hg38_n_B22314,hg38_n_B22342,hg38_n_B23201,hg38_n_B23240,hg38_n_B23271	APOB,LPIN1	APOB,LPIN1
GO Biological Process	GO:0051665	membrane raft localization	232	0.077	1	1	2.81	1.07	3	7	0.00265	0.429	3	6	9	hg38_n_B11141,hg38_n_B29897,hg38_n_B47167	hg38_n_B11141,hg38_n_B118079,hg38_n_B232810,hg38_n_B29897,hg38_n_B47150,hg38_n_B47167,hg38_n_B97297	CD2,CMTM8,MAL	CD2,CMTM8,DOCK2,MAL,PLLP,RALA
GO Biological Process	GO:0014891	striated muscle atrophy	232	0.077	1	1	2.81	1.07	3	7	0.00265	0.429	3	4	9	hg38_n_B240675,hg38_n_B65257,hg38_n_B76551	hg38_n_B240675,hg38_n_B38973,hg38_n_B65257,hg38_n_B65317,hg38_n_B76519,hg38_n_B76551,hg38_n_B76601	IL15,PPARGC1A,RPS6KB1	IL15,MSTN,PPARGC1A,RPS6KB1
GO Biological Process	GO:0001867	complement activation, lectin pathway	232	0.077	1	1	2.81	1.07	3	7	0.00265	0.429	2	4	10	hg38_n_B166422,hg38_n_B183977,hg38_n_B184013	hg38_n_B166382,hg38_n_B166422,hg38_n_B183913,hg38_n_B183935,hg38_n_B183977,hg38_n_B184013,hg38_n_B61964	FCN1,MBL2	FCN1,FCN2,MASP1,MBL2
GO Biological Process	GO:0050713	negative regulation of interleukin-1 beta secretion	232	0.077	1	1	2.81	1.07	3	7	0.00265	0.429	2	4	10	hg38_n_B03345,hg38_n_B62424,hg38_n_B62463	hg38_n_B03345,hg38_n_B03377,hg38_n_B21024,hg38_n_B260282,hg38_n_B62384,hg38_n_B62424,hg38_n_B62463	PYDC2,ZC3H12A	CARD8,NLRP3,PYDC2,ZC3H12A
GO Biological Process	GO:0034370	triglyceride-rich lipoprotein particle remodeling	232	0.077	1	1	2.81	1.07	3	7	0.00265	0.429	2	5	13	hg38_n_B155916,hg38_n_B23240,hg38_n_B23271	hg38_n_B144060,hg38_n_B155916,hg38_n_B224915,hg38_n_B23201,hg38_n_B23240,hg38_n_B23271,hg38_n_B232781	APOB,GPIHBP1	APOB,CETP,GPIHBP1,LIPC,LPL
GO Biological Process	GO:0030538	embryonic genitalia morphogenesis	232	0.077	1	1	2.81	1.07	3	7	0.00265	0.429	2	3	3	hg38_n_B162227,hg38_n_B85361,hg38_n_B85439	hg38_n_B162160,hg38_n_B162190,hg38_n_B162227,hg38_n_B85361,hg38_n_B85439,hg38_n_B85469,hg38_n_B93739	FGF10,ROR2	FGF10,ROR2,TCF7
GO Biological Process	GO:0023041	neuronal signal transduction	232	0.077	1	1	2.81	1.07	3	7	0.00265	0.429	2	3	5	hg38_n_B166422,hg38_n_B60652,hg38_n_B60696	hg38_n_B166422,hg38_n_B166455,hg38_n_B192196,hg38_n_B192216,hg38_n_B60624,hg38_n_B60652,hg38_n_B60696	NLGN1,OLFM1	KCNA1,NLGN1,OLFM1
GO Biological Process	GO:1903900	regulation of viral life cycle	253	0.0798	1	1	1.38	14.5	20	95	0.0177	0.211	19	74	182	hg38_n_B03345,hg38_n_B08372,hg38_n_B108800,hg38_n_B124720,hg38_n_B124739,hg38_n_B164656,hg38_n_B16524,hg38_n_B166422,hg38_n_B172622,hg38_n_B202403,hg38_n_B239601,hg38_n_B24798,hg38_n_B249967,hg38_n_B250401,hg38_n_B48529,hg38_n_B59039,hg38_n_B59369,hg38_n_B63169,hg38_n_B73254,hg38_n_B95352	hg38_n_B00936,hg38_n_B02943,hg38_n_B03345,hg38_n_B03377,hg38_n_B03868,hg38_n_B08372,hg38_n_B08435,hg38_n_B08469,hg38_n_B108704,hg38_n_B108727,hg38_n_B108800,hg38_n_B123747,hg38_n_B124632,hg38_n_B124655,hg38_n_B124672,hg38_n_B124720,hg38_n_B124739,hg38_n_B124780,hg38_n_B124814,hg38_n_B132531,hg38_n_B132545,hg38_n_B138334,hg38_n_B138355,hg38_n_B142218,hg38_n_B143776,hg38_n_B144741,hg38_n_B14894,hg3…	CD74,CTDP1,EIF2AK2,FCN1,HS3ST5,LEF1,LTF,MAVS,MDFIC,NELFA,NR5A2,OAS1,PC,PKN2,PTX3,SNF8,TRIM32,TRIM59,ZC3H12A	ADARB1,APOBEC3H,BCL2,BST2,C19orf66,CAV2,CD74,CHD1,CHMP2B,CNOT7,CTDP1,CXCL8,DDX3X,DHX9,EIF2AK2,EIF2AK4,FAM111A,FCN1,FMR1,GTF2B,HACD3,HMGA2,HS3ST5,HSPA8,IFIT5,IFNB1,LAMP3,LARP1,LEF1,LGALS9,LTF,MAVS,MDFIC,MID2,MX1,NELFA,NR5A2,OAS1,PABPC1,PC,PDE12,PKN2,POLR2C,POLR2D,POLR2H,POU2F3,PPIB,PPIH,PROX1,PTX3,RNASEL,RRP1B,SLPI,SMC3,SNF8,SRPK2,STOM,TARDBP,TBC1D20,TMPRSS2,TRIM13,TRIM32,TRIM35,TRIM59,TRIM62,TRIM…
GO Biological Process	GO:0048485	sympathetic nervous system development	254	0.0818	1	1	1.57	7.02	11	46	0.00973	0.239	8	19	21	hg38_n_B102849,hg38_n_B102870,hg38_n_B182664,hg38_n_B201449,hg38_n_B21603,hg38_n_B21609,hg38_n_B21756,hg38_n_B238340,hg38_n_B252032,hg38_n_B62193,hg38_n_B84768	hg38_n_B100330,hg38_n_B100401,hg38_n_B102794,hg38_n_B102849,hg38_n_B102870,hg38_n_B121677,hg38_n_B121702,hg38_n_B121810,hg38_n_B126352,hg38_n_B126410,hg38_n_B126446,hg38_n_B144857,hg38_n_B144875,hg38_n_B173111,hg38_n_B180045,hg38_n_B180063,hg38_n_B180108,hg38_n_B182545,hg38_n_B182562,hg38_n_B182571,hg38_n_B182664,hg38_n_B201449,hg38_n_B201473,hg38_n_B21603,hg38_n_B21609,hg38_n_B21637,hg38_n_B2175…	ASCL1,GDNF,INSM1,NF1,NRP1,SOX11,TFAP2B,TP63	ASCL1,CTNNB1,FZD3,GATA3,GDNF,HAND2,INSM1,NF1,NRP1,NRP2,PHOX2A,PHOX2B,PLXNA4,SEMA3A,SEMA3F,SOX11,SOX4,TFAP2B,TP63
GO Biological Process	GO:2001223	negative regulation of neuron migration	255	0.0839	1	1	2.05	2.44	5	16	0.00442	0.313	2	6	9	hg38_n_B186660,hg38_n_B186685,hg38_n_B186839,hg38_n_B41112,hg38_n_B41199	hg38_n_B145267,hg38_n_B145324,hg38_n_B145350,hg38_n_B17212,hg38_n_B186660,hg38_n_B186685,hg38_n_B186775,hg38_n_B186803,hg38_n_B186839,hg38_n_B232841,hg38_n_B38817,hg38_n_B38873,hg38_n_B41068,hg38_n_B41112,hg38_n_B41162,hg38_n_B41199	ERBB4,NRG3	ADGRG1,COL3A1,ERBB4,NRG1,NRG3,SRGAP2
GO Biological Process	GO:0055075	potassium ion homeostasis	255	0.0839	1	1	2.05	2.44	5	16	0.00442	0.313	3	9	15	hg38_n_B102849,hg38_n_B102870,hg38_n_B186306,hg38_n_B186378,hg38_n_B204919	hg38_n_B102794,hg38_n_B102849,hg38_n_B102870,hg38_n_B11124,hg38_n_B13557,hg38_n_B186306,hg38_n_B186319,hg38_n_B186378,hg38_n_B192216,hg38_n_B192228,hg38_n_B204919,hg38_n_B204936,hg38_n_B241680,hg38_n_B241705,hg38_n_B265192,hg38_n_B57550	ATP12A,KCNMA1,TFAP2B	ATP12A,ATP1A1,ATP1B1,ATP1B3,KCNA5,KCNJ2,KCNMA1,TFAP2B,UPK3A
GO Biological Process	GO:2001241	positive regulation of extrinsic apoptotic signaling pathway in absence of ligand	255	0.0839	1	1	2.05	2.44	5	16	0.00442	0.313	4	9	12	hg38_n_B118180,hg38_n_B234845,hg38_n_B234885,hg38_n_B238340,hg38_n_B94197	hg38_n_B118180,hg38_n_B118269,hg38_n_B118295,hg38_n_B132238,hg38_n_B176982,hg38_n_B183183,hg38_n_B187408,hg38_n_B234787,hg38_n_B234804,hg38_n_B234822,hg38_n_B234845,hg38_n_B234885,hg38_n_B238340,hg38_n_B238365,hg38_n_B256351,hg38_n_B94197	CTNNA1,INHBA,NF1,WWOX	CTNNA1,DAPK3,FAS,INHBA,NF1,PPP2R1B,RET,SRPX,WWOX
GO Biological Process	GO:0003357	noradrenergic neuron differentiation	255	0.0839	1	1	2.05	2.44	5	16	0.00442	0.313	3	7	7	hg38_n_B201449,hg38_n_B21603,hg38_n_B21609,hg38_n_B21756,hg38_n_B252032	hg38_n_B100330,hg38_n_B100401,hg38_n_B173111,hg38_n_B201449,hg38_n_B201473,hg38_n_B21603,hg38_n_B21609,hg38_n_B21637,hg38_n_B21756,hg38_n_B252026,hg38_n_B252032,hg38_n_B252062,hg38_n_B67001,hg38_n_B67025,hg38_n_B79675,hg38_n_B79742	ASCL1,INSM1,SOX11	ASCL1,HAND2,INSM1,PHOX2A,PHOX2B,SOX11,SOX4
GO Biological Process	GO:0048671	negative regulation of collateral sprouting	255	0.0839	1	1	2.05	2.44	5	16	0.00442	0.313	3	8	9	hg38_n_B106582,hg38_n_B106640,hg38_n_B106708,hg38_n_B141390,hg38_n_B247373	hg38_n_B106582,hg38_n_B106640,hg38_n_B106708,hg38_n_B141360,hg38_n_B141390,hg38_n_B206074,hg38_n_B237718,hg38_n_B247254,hg38_n_B247307,hg38_n_B247348,hg38_n_B247373,hg38_n_B256457,hg38_n_B71223,hg38_n_B71237,hg38_n_B93633,hg38_n_B93698	DCC,EPHA7,FGF13	DCC,EPHA7,FGF13,FSTL4,PTPRS,SPART,SPP1,ULK2
GO Biological Process	GO:0010838	positive regulation of keratinocyte proliferation	255	0.0839	1	1	2.05	2.44	5	16	0.00442	0.313	4	7	9	hg38_n_B153926,hg38_n_B224062,hg38_n_B62193,hg38_n_B85361,hg38_n_B85439	hg38_n_B153777,hg38_n_B153843,hg38_n_B153866,hg38_n_B153926,hg38_n_B224017,hg38_n_B224037,hg38_n_B224062,hg38_n_B233950,hg38_n_B28976,hg38_n_B28996,hg38_n_B62166,hg38_n_B62193,hg38_n_B62237,hg38_n_B85361,hg38_n_B85439,hg38_n_B85469	FGF10,FGF7,HAS2,TP63	CDH3,FGF10,FGF7,HAS2,REG3A,REG3G,TP63
GO Biological Process	GO:0050792	regulation of viral process	261	0.0847	1	1	1.35	16.3	22	107	0.0195	0.206	20	79	190	hg38_n_B03345,hg38_n_B08372,hg38_n_B108800,hg38_n_B124720,hg38_n_B124739,hg38_n_B164656,hg38_n_B16524,hg38_n_B166422,hg38_n_B172622,hg38_n_B183977,hg38_n_B184013,hg38_n_B202403,hg38_n_B239601,hg38_n_B24798,hg38_n_B249967,hg38_n_B250401,hg38_n_B48529,hg38_n_B59039,hg38_n_B59369,hg38_n_B63169,hg38_n_B73254,hg38_n_B95352	hg38_n_B00936,hg38_n_B02943,hg38_n_B03345,hg38_n_B03377,hg38_n_B03868,hg38_n_B08372,hg38_n_B08435,hg38_n_B08469,hg38_n_B108704,hg38_n_B108727,hg38_n_B108800,hg38_n_B123747,hg38_n_B124632,hg38_n_B124655,hg38_n_B124672,hg38_n_B124720,hg38_n_B124739,hg38_n_B124780,hg38_n_B124814,hg38_n_B132531,hg38_n_B132545,hg38_n_B138334,hg38_n_B138355,hg38_n_B142218,hg38_n_B143776,hg38_n_B144741,hg38_n_B14894,hg3…	CD74,CTDP1,EIF2AK2,FCN1,HS3ST5,LEF1,LTF,MAVS,MBL2,MDFIC,NELFA,NR5A2,OAS1,PC,PKN2,PTX3,SNF8,TRIM32,TRIM59,ZC3H12A	ADARB1,APOBEC3H,BCL2,BST2,C19orf66,CAV2,CD74,CFL1,CHD1,CHMP2B,CNOT7,CTDP1,CXCL8,DDX3X,DHX9,EIF2AK2,EIF2AK4,FAM111A,FCN1,FMR1,GTF2B,HACD3,HMGA2,HS3ST5,HSPA8,IFIT5,IFNB1,LAMP3,LARP1,LEF1,LGALS9,LTF,MAVS,MBL2,MDFIC,MID2,MVB12B,MX1,NELFA,NR5A2,OAS1,PABPC1,PC,PDE12,PKN2,POLR2C,POLR2D,POLR2H,POU2F3,PPIB,PPIH,PROX1,PTX3,RNASEL,RRP1B,SLPI,SMC3,SNF8,SRPK2,STAT1,STOM,TARDBP,TBC1D20,TMEM250,TMPRSS2,TRIM13,T…
GO Biological Process	GO:1903901	negative regulation of viral life cycle	262	0.087	1	1	1.64	5.5	9	36	0.00796	0.25	9	31	87	hg38_n_B03345,hg38_n_B164656,hg38_n_B166422,hg38_n_B202403,hg38_n_B24798,hg38_n_B250401,hg38_n_B48529,hg38_n_B59039,hg38_n_B59369	hg38_n_B00936,hg38_n_B02943,hg38_n_B03345,hg38_n_B03377,hg38_n_B123747,hg38_n_B138334,hg38_n_B138355,hg38_n_B144741,hg38_n_B14894,hg38_n_B158083,hg38_n_B164620,hg38_n_B164656,hg38_n_B166422,hg38_n_B171870,hg38_n_B177812,hg38_n_B17937,hg38_n_B187450,hg38_n_B188772,hg38_n_B197719,hg38_n_B197740,hg38_n_B197800,hg38_n_B202403,hg38_n_B207437,hg38_n_B223134,hg38_n_B243866,hg38_n_B24798,hg38_n_B250401,h…	EIF2AK2,FCN1,LTF,MAVS,OAS1,PTX3,TRIM32,TRIM59,ZC3H12A	APOBEC3H,BST2,C19orf66,EIF2AK2,EIF2AK4,FAM111A,FCN1,HMGA2,IFIT5,IFNB1,LTF,MAVS,MID2,MX1,OAS1,POU2F3,PROX1,PTX3,RNASEL,SLPI,SRPK2,TARDBP,TRIM13,TRIM32,TRIM35,TRIM59,TRIM62,TRIM8,VAPA,ZC3H12A,ZNF639
GO Biological Process	GO:0090207	regulation of triglyceride metabolic process	263	0.0884	1	1	1.87	3.21	6	21	0.00531	0.286	4	14	33	hg38_n_B173459,hg38_n_B192479,hg38_n_B250401,hg38_n_B60885,hg38_n_B60905,hg38_n_B61036	hg38_n_B123914,hg38_n_B123930,hg38_n_B133132,hg38_n_B173459,hg38_n_B173693,hg38_n_B192479,hg38_n_B203549,hg38_n_B203569,hg38_n_B229197,hg38_n_B232102,hg38_n_B250401,hg38_n_B257055,hg38_n_B260334,hg38_n_B48307,hg38_n_B60885,hg38_n_B60905,hg38_n_B60956,hg38_n_B60995,hg38_n_B61036,hg38_n_B77587,hg38_n_B77622	APOBEC1,DGAT2,PANK2,TBL1XR1	ABHD5,APOBEC1,CNEP1R1,DGAT2,FBXW7,FGF21,LDLR,LMF1,PANK2,PIK3CG,RGN,SCARB1,TBL1XR1,THRSP
GO Biological Process	GO:0032516	positive regulation of phosphoprotein phosphatase activity	263	0.0884	1	1	1.87	3.21	6	21	0.00531	0.286	5	12	16	hg38_n_B139151,hg38_n_B199200,hg38_n_B260113,hg38_n_B39534,hg38_n_B85820,hg38_n_B85855	hg38_n_B121234,hg38_n_B121311,hg38_n_B139112,hg38_n_B139127,hg38_n_B139151,hg38_n_B156501,hg38_n_B165857,hg38_n_B199158,hg38_n_B199176,hg38_n_B199200,hg38_n_B214863,hg38_n_B214894,hg38_n_B220649,hg38_n_B25815,hg38_n_B260113,hg38_n_B260464,hg38_n_B39497,hg38_n_B39534,hg38_n_B85820,hg38_n_B85855,hg38_n_B85882	AGTR2,CALM3,ITGA1,PPP1R12A,SLC39A10	AGTR2,AKAP6,CALM1,CALM2,CALM3,ITGA1,JAK2,MAGI2,PPP1R12A,PTPA,SLC39A10,VRK3
GO Biological Process	GO:0070076	histone lysine demethylation	263	0.0884	1	1	1.87	3.21	6	21	0.00531	0.286	4	17	28	hg38_n_B127219,hg38_n_B156681,hg38_n_B261916,hg38_n_B261934,hg38_n_B262333,hg38_n_B262425	hg38_n_B02021,hg38_n_B127219,hg38_n_B132938,hg38_n_B133665,hg38_n_B133744,hg38_n_B156675,hg38_n_B156681,hg38_n_B156705,hg38_n_B162383,hg38_n_B16866,hg38_n_B172657,hg38_n_B175295,hg38_n_B184969,hg38_n_B203264,hg38_n_B218960,hg38_n_B256457,hg38_n_B261916,hg38_n_B261934,hg38_n_B262333,hg38_n_B262425,hg38_n_B29716	KDM4C,KDM5D,KDM7A,UTY	JMJD1C,KDM1A,KDM2A,KDM2B,KDM3A,KDM4B,KDM4C,KDM4D,KDM5B,KDM5C,KDM5D,KDM6A,KDM7A,PHF2,PHF8,RIOX1,UTY
GO Biological Process	GO:0048070	regulation of developmental pigmentation	263	0.0884	1	1	1.87	3.21	6	21	0.00531	0.286	6	10	17	hg38_n_B195561,hg38_n_B199979,hg38_n_B203339,hg38_n_B255534,hg38_n_B263379,hg38_n_B34460	hg38_n_B195561,hg38_n_B195598,hg38_n_B199979,hg38_n_B200031,hg38_n_B203339,hg38_n_B248377,hg38_n_B248411,hg38_n_B255534,hg38_n_B255561,hg38_n_B263379,hg38_n_B31295,hg38_n_B31329,hg38_n_B31343,hg38_n_B31356,hg38_n_B34432,hg38_n_B34460,hg38_n_B50338,hg38_n_B50418,hg38_n_B67994,hg38_n_B68033,hg38_n_B68064	ADAMTS20,EDN3,HPS4,KITLG,VPS33A,ZEB2	ADAMTS20,ADAMTS9,BCL2,BCL2L11,EDN3,HPS4,KIT,KITLG,VPS33A,ZEB2
GO Biological Process	GO:0060042	retina morphogenesis in camera-type eye	267	0.0888	1	1	1.51	7.94	12	52	0.0106	0.231	11	31	47	hg38_n_B06456,hg38_n_B102849,hg38_n_B102870,hg38_n_B110722,hg38_n_B147191,hg38_n_B150738,hg38_n_B160424,hg38_n_B241811,hg38_n_B243710,hg38_n_B53123,hg38_n_B85584,hg38_n_B99296	hg38_n_B06456,hg38_n_B102794,hg38_n_B102849,hg38_n_B102870,hg38_n_B10870,hg38_n_B110722,hg38_n_B110747,hg38_n_B114139,hg38_n_B114471,hg38_n_B125246,hg38_n_B125264,hg38_n_B126943,hg38_n_B127144,hg38_n_B127162,hg38_n_B147191,hg38_n_B147238,hg38_n_B150712,hg38_n_B150738,hg38_n_B160395,hg38_n_B160424,hg38_n_B160506,hg38_n_B177742,hg38_n_B17937,hg38_n_B181565,hg38_n_B181585,hg38_n_B187877,hg38_n_B2050…	AHI1,ARL6,CALB1,HCN1,PTPRM,RORB,RP1,RPE65,SOX9,TFAP2A,TFAP2B	AHI1,ARL6,ATP8A2,CALB1,DIO3,DLL1,DSCAM,EGF,HCN1,HIPK1,HIPK2,IRX5,MAN2A1,MEGF11,PDE6C,PROM1,PROX1,PTF1A,PTN,PTPRM,RORB,RP1,RPE65,SDK1,SDK2,SOX9,TFAP2A,TFAP2B,THY1,TSPAN12,VSX1
GO Biological Process	GO:0031111	negative regulation of microtubule polymerization or depolymerization	268	0.0895	1	1	1.76	3.97	7	26	0.00619	0.269	6	16	27	hg38_n_B132364,hg38_n_B132392,hg38_n_B141390,hg38_n_B149604,hg38_n_B198929,hg38_n_B256604,hg38_n_B71354	hg38_n_B129457,hg38_n_B132335,hg38_n_B132344,hg38_n_B132364,hg38_n_B132392,hg38_n_B141360,hg38_n_B141390,hg38_n_B149604,hg38_n_B149667,hg38_n_B191995,hg38_n_B198929,hg38_n_B198953,hg38_n_B198980,hg38_n_B198998,hg38_n_B207682,hg38_n_B227326,hg38_n_B232859,hg38_n_B242867,hg38_n_B252890,hg38_n_B256604,hg38_n_B32254,hg38_n_B47295,hg38_n_B71354,hg38_n_B71382,hg38_n_B91593,hg38_n_B91617	FGF13,MID1IP1,NAV3,SNCA,STMN2,TUBB4A	APC,CKAP2,CLASP1,CLASP2,FGF13,FKBP4,HDGFL3,KATNB1,MAPRE1,MID1,MID1IP1,NAV3,SNCA,STMN2,TBCD,TUBB4A
GO Biological Process	GO:0033108	mitochondrial respiratory chain complex assembly	269	0.0928	1	1	1.53	7.18	11	47	0.00973	0.234	10	37	94	hg38_n_B101089,hg38_n_B114252,hg38_n_B118472,hg38_n_B156681,hg38_n_B156765,hg38_n_B200620,hg38_n_B213984,hg38_n_B223265,hg38_n_B239160,hg38_n_B243768,hg38_n_B56256	hg38_n_B101089,hg38_n_B106987,hg38_n_B114252,hg38_n_B118472,hg38_n_B123012,hg38_n_B124340,hg38_n_B124364,hg38_n_B124409,hg38_n_B133132,hg38_n_B151186,hg38_n_B151306,hg38_n_B156681,hg38_n_B156705,hg38_n_B156765,hg38_n_B159214,hg38_n_B172077,hg38_n_B173280,hg38_n_B200608,hg38_n_B200620,hg38_n_B200639,hg38_n_B20812,hg38_n_B213984,hg38_n_B214828,hg38_n_B214841,hg38_n_B220790,hg38_n_B223265,hg38_n_B22…	ACAD9,COA1,COA3,COX19,DMAC1,NDUFA12,NDUFAF1,NDUFV2,OXA1L,UQCC2	ACAD9,BCS1L,COA1,COA3,COA4,COA5,COX19,COX20,DMAC1,DMAC2,IMMP2L,NDUFA10,NDUFA12,NDUFAF1,NDUFAF2,NDUFAF4,NDUFAF5,NDUFAF6,NDUFAF8,NDUFB1,NDUFB10,NDUFB11,NDUFB4,NDUFB5,NDUFB6,NDUFS4,NDUFV2,NUBPL,OXA1L,SAMM50,SDHAF1,SDHAF2,SDHAF3,SMIM20,TIMM21,UQCC2,UQCRB
GO Biological Process	GO:0045761	regulation of adenylate cyclase activity	270	0.0939	1	1	1.39	12.2	17	80	0.015	0.213	15	47	79	hg38_n_B112476,hg38_n_B121956,hg38_n_B122516,hg38_n_B154680,hg38_n_B163365,hg38_n_B163370,hg38_n_B177152,hg38_n_B204168,hg38_n_B229469,hg38_n_B238340,hg38_n_B243041,hg38_n_B244710,hg38_n_B244730,hg38_n_B246459,hg38_n_B26014,hg38_n_B45259,hg38_n_B81884	hg38_n_B02921,hg38_n_B03636,hg38_n_B100000,hg38_n_B101601,hg38_n_B111448,hg38_n_B111470,hg38_n_B112476,hg38_n_B112614,hg38_n_B117206,hg38_n_B118621,hg38_n_B118677,hg38_n_B121892,hg38_n_B121956,hg38_n_B121998,hg38_n_B122516,hg38_n_B122629,hg38_n_B122643,hg38_n_B128715,hg38_n_B145805,hg38_n_B154680,hg38_n_B154710,hg38_n_B154737,hg38_n_B154816,hg38_n_B162827,hg38_n_B163365,hg38_n_B163370,hg38_n_B163…	ADCY2,ADCY8,ADCY9,ADCYAP1,ADGRD1,AKAP9,DRD2,FSHR,GRM3,HRH4,NF1,OR13F1,RAF1,RIT2,VIP	ADCY1,ADCY2,ADCY3,ADCY5,ADCY7,ADCY8,ADCY9,ADCYAP1,ADGRD1,ADGRG6,ADRA2A,ADRB2,ADRB3,AKAP9,CALCA,CALCR,CAP1,CAP2,DRD1,DRD2,DRD3,DRD5,EDNRA,EDNRB,FSHR,GABBR2,GALR1,GALR3,GHRHR,GLP1R,GRM2,GRM3,HPCA,HRH3,HRH4,MARCO,NF1,NPFFR2,NPR3,OPRM1,OR13F1,PRKCA,RAF1,RIT2,VIP,VIPR2,WFS1
GO Biological Process	GO:0010827	regulation of glucose transport	271	0.0949	1	1	1.47	8.86	13	58	0.0115	0.224	11	41	74	hg38_n_B104253,hg38_n_B104324,hg38_n_B125996,hg38_n_B140901,hg38_n_B192827,hg38_n_B201168,hg38_n_B213288,hg38_n_B240675,hg38_n_B256659,hg38_n_B42513,hg38_n_B42771,hg38_n_B42831,hg38_n_B62349	hg38_n_B00109,hg38_n_B03927,hg38_n_B04201,hg38_n_B04215,hg38_n_B102381,hg38_n_B104253,hg38_n_B104324,hg38_n_B110393,hg38_n_B119160,hg38_n_B119205,hg38_n_B125996,hg38_n_B126021,hg38_n_B128068,hg38_n_B140877,hg38_n_B140901,hg38_n_B14894,hg38_n_B162979,hg38_n_B166802,hg38_n_B167848,hg38_n_B167866,hg38_n_B170028,hg38_n_B187862,hg38_n_B188045,hg38_n_B188072,hg38_n_B192827,hg38_n_B193789,hg38_n_B198844…	CREBL2,GPC3,INSR,IRS1,IRS2,LEP,LMBRD1,NR1H4,OSTN,PID1,RPS6KB1	ADIPOQ,AKT2,C2CD5,CREBL2,ENPP1,FFAR4,FGF21,GPC3,GRB10,HK2,IGF1,INS,INSR,IRS1,IRS2,LEP,LMBRD1,MZB1,NFE2L2,NGFR,NR1H4,NR4A3,OPA1,OSBPL8,OSTN,PID1,PIK3R1,PIK3R3,PRKAG2,PRKCB,PRKCZ,PTH,PTPN11,RNASEL,RPS6KB1,RTN2,SELENOS,SLC1A2,SLC25A27,SLC2A1,SORBS1
GO Biological Process	GO:0051547	regulation of keratinocyte migration	272	0.097	1	1	2.18	1.83	4	12	0.00354	0.333	3	5	10	hg38_n_B153926,hg38_n_B224062,hg38_n_B85361,hg38_n_B85439	hg38_n_B145910,hg38_n_B153777,hg38_n_B153843,hg38_n_B153866,hg38_n_B153926,hg38_n_B155945,hg38_n_B224017,hg38_n_B224037,hg38_n_B224062,hg38_n_B85361,hg38_n_B85439,hg38_n_B85469	FGF10,FGF7,HAS2	ADAM9,EPPK1,FGF10,FGF7,HAS2
GO Biological Process	GO:0051590	positive regulation of neurotransmitter transport	272	0.097	1	1	2.18	1.83	4	12	0.00354	0.333	3	7	17	hg38_n_B177152,hg38_n_B60652,hg38_n_B60696,hg38_n_B71354	hg38_n_B177152,hg38_n_B185577,hg38_n_B194782,hg38_n_B33511,hg38_n_B33548,hg38_n_B60624,hg38_n_B60652,hg38_n_B60696,hg38_n_B71354,hg38_n_B71382,hg38_n_B99792,hg38_n_B99808	DRD2,NLGN1,SNCA	DNM1L,DRD2,DTNBP1,NLGN1,RAB3GAP1,SNCA,TACR2
GO Biological Process	GO:0035860	glial cell-derived neurotrophic factor receptor signaling pathway	272	0.097	1	1	2.18	1.83	4	12	0.00354	0.333	4	5	5	hg38_n_B148591,hg38_n_B190049,hg38_n_B250370,hg38_n_B254444	hg38_n_B144146,hg38_n_B144172,hg38_n_B144207,hg38_n_B148562,hg38_n_B148591,hg38_n_B148669,hg38_n_B190049,hg38_n_B250370,hg38_n_B250380,hg38_n_B254377,hg38_n_B254444,hg38_n_B254471	GFRA1,GFRA4,SULF1,SULF2	GFRA1,GFRA2,GFRA4,SULF1,SULF2
GO Biological Process	GO:0060281	regulation of oocyte development	272	0.097	1	1	2.18	1.83	4	12	0.00354	0.333	2	6	11	hg38_n_B193503,hg38_n_B193536,hg38_n_B74371,hg38_n_B74378	hg38_n_B02525,hg38_n_B159530,hg38_n_B159762,hg38_n_B193503,hg38_n_B193518,hg38_n_B193536,hg38_n_B193585,hg38_n_B193608,hg38_n_B201404,hg38_n_B74371,hg38_n_B74378,hg38_n_B74422	PDE3A,PDE5A	IGF1,NPR2,PDE3A,PDE5A,SHB,YTHDF2
GO Biological Process	GO:0045723	positive regulation of fatty acid biosynthetic process	272	0.097	1	1	2.18	1.83	4	12	0.00354	0.333	3	5	16	hg38_n_B132364,hg38_n_B132392,hg38_n_B160424,hg38_n_B197555	hg38_n_B103062,hg38_n_B132335,hg38_n_B132344,hg38_n_B132364,hg38_n_B132392,hg38_n_B133132,hg38_n_B160338,hg38_n_B160352,hg38_n_B160395,hg38_n_B160424,hg38_n_B197500,hg38_n_B197555	ANXA1,AVPR1A,MID1IP1	ANXA1,AVPR1A,ELOVL5,MID1IP1,RGN
GO Biological Process	GO:0021830	interneuron migration from the subpallium to the cortex	272	0.097	1	1	2.18	1.83	4	12	0.00354	0.333	2	6	8	hg38_n_B177152,hg38_n_B186660,hg38_n_B186685,hg38_n_B186839	hg38_n_B130960,hg38_n_B145267,hg38_n_B145324,hg38_n_B145350,hg38_n_B17089,hg38_n_B177152,hg38_n_B186660,hg38_n_B186685,hg38_n_B186775,hg38_n_B186803,hg38_n_B186839,hg38_n_B97839	DRD2,NRG3	ARX,CNTN2,DRD1,DRD2,NRG1,NRG3
GO Biological Process	GO:0021877	forebrain neuron fate commitment	272	0.097	1	1	2.18	1.83	4	12	0.00354	0.333	3	7	10	hg38_n_B201449,hg38_n_B36137,hg38_n_B39873,hg38_n_B39940	hg38_n_B169687,hg38_n_B201449,hg38_n_B201473,hg38_n_B221354,hg38_n_B221370,hg38_n_B36123,hg38_n_B36137,hg38_n_B37182,hg38_n_B39873,hg38_n_B39915,hg38_n_B39940,hg38_n_B56229	ASCL1,SATB2,TBR1	ASCL1,BCL11B,DLX2,GATA2,PAX6,SATB2,TBR1
GO Biological Process	GO:0021869	forebrain ventricular zone progenitor cell division	272	0.097	1	1	2.18	1.83	4	12	0.00354	0.333	2	5	6	hg38_n_B107095,hg38_n_B107160,hg38_n_B30715,hg38_n_B30763	hg38_n_B107095,hg38_n_B107160,hg38_n_B107182,hg38_n_B145851,hg38_n_B145887,hg38_n_B190598,hg38_n_B190677,hg38_n_B211803,hg38_n_B30715,hg38_n_B30763,hg38_n_B30770,hg38_n_B30811	POU3F2,POU3F3	DCT,FGFR1,FGFR2,POU3F2,POU3F3
GO Biological Process	GO:0035358	regulation of peroxisome proliferator activated receptor signaling pathway	272	0.097	1	1	2.18	1.83	4	12	0.00354	0.333	2	7	12	hg38_n_B125996,hg38_n_B193203,hg38_n_B193260,hg38_n_B193266	hg38_n_B111139,hg38_n_B111204,hg38_n_B115980,hg38_n_B116018,hg38_n_B125996,hg38_n_B126021,hg38_n_B193203,hg38_n_B193260,hg38_n_B193266,hg38_n_B23683,hg38_n_B252860,hg38_n_B254569	LEP,LMO3	ASXL1,ASXL2,CITED2,LEP,LMO3,PTGIS,TWIST1
GO Biological Process	GO:0050808	synapse organization	281	0.0995	1	1	1.24	27.3	34	179	0.0301	0.19	25	100	166	hg38_n_B05768,hg38_n_B104253,hg38_n_B121569,hg38_n_B125996,hg38_n_B131207,hg38_n_B131299,hg38_n_B14243,hg38_n_B152676,hg38_n_B157001,hg38_n_B157038,hg38_n_B161509,hg38_n_B161543,hg38_n_B174777,hg38_n_B177152,hg38_n_B208287,hg38_n_B210710,hg38_n_B210786,hg38_n_B210876,hg38_n_B211035,hg38_n_B237097,hg38_n_B262023,hg38_n_B42831,hg38_n_B56787,hg38_n_B60652,hg38_n_B60696,hg38_n_B68574,hg38_n_B68696,hg…	hg38_n_B01926,hg38_n_B01936,hg38_n_B04792,hg38_n_B05691,hg38_n_B05768,hg38_n_B102421,hg38_n_B104195,hg38_n_B104210,hg38_n_B104253,hg38_n_B106297,hg38_n_B111625,hg38_n_B111656,hg38_n_B111689,hg38_n_B111724,hg38_n_B114371,hg38_n_B114471,hg38_n_B121234,hg38_n_B121311,hg38_n_B121569,hg38_n_B121582,hg38_n_B121643,hg38_n_B121677,hg38_n_B121702,hg38_n_B122369,hg38_n_B122412,hg38_n_B122486,hg38_n_B124007…	ADGRB3,ADGRL3,ARHGAP44,CTNND2,DNER,DRD2,GDNF,GLRB,GRM5,IL1RAPL1,LRRC4,LRRTM2,NFIA,NLGN1,NLGN4Y,NTRK2,PCDH17,PCLO,PTPRD,RYK,SLITRK1,SLITRK6,SNCA,SYBU,TNR	ADGRB3,ADGRF1,ADGRL3,ALS2,ANK3,APP,ARHGAP44,BSN,CACNB1,CACNB2,CACNB3,CACNB4,CACNG2,CDC42,CDH1,CDH2,CDH9,CHRNA1,CNTN2,COL4A1,COL4A5,COLQ,CTNNB1,CTNND2,DKK1,DNER,DNM3,DRD1,DRD2,DSCAM,ELFN1,ETV5,FLRT3,FNTA,FZD1,FZD5,GDNF,GJA10,GLRB,GPHN,GPM6A,GRID2,GRM5,IL1RAPL1,KALRN,KIRREL3,LMX1A,LRRC4,LRRK2,LRRTM1,LRRTM2,MAGI2,MUSK,NEDD4,NFASC,NFIA,NLGN1,NLGN3,NLGN4X,NLGN4Y,NPTN,NRCAM,NRDC,NRG1,NRXN1,NTRK2,P2RX2,…
GO Biological Process	GO:0031623	receptor internalization	282	0.0997	1	1	1.48	8.09	12	53	0.0106	0.226	10	36	54	hg38_n_B104253,hg38_n_B104324,hg38_n_B105069,hg38_n_B177152,hg38_n_B243847,hg38_n_B251038,hg38_n_B263265,hg38_n_B43517,hg38_n_B62813,hg38_n_B71354,hg38_n_B95629,hg38_n_B95662	hg38_n_B02232,hg38_n_B104253,hg38_n_B104324,hg38_n_B105069,hg38_n_B105099,hg38_n_B118608,hg38_n_B118621,hg38_n_B121350,hg38_n_B122629,hg38_n_B122643,hg38_n_B124848,hg38_n_B13818,hg38_n_B13838,hg38_n_B162092,hg38_n_B162106,hg38_n_B167538,hg38_n_B17089,hg38_n_B172657,hg38_n_B173414,hg38_n_B174471,hg38_n_B177152,hg38_n_B182480,hg38_n_B182520,hg38_n_B182545,hg38_n_B182562,hg38_n_B182571,hg38_n_B22468…	ACKR3,DRD2,GRIA1,GRK3,HTR1B,LMBRD1,RAB31,SNAP25,SNCA,TFRC	ACKR3,ADM,AP2B1,ARRB1,CACNG2,CALCR,CALCRL,CAV1,CAV3,CD36,CNTN2,CXCL8,CXCR1,CXCR2,DNM2,DNM3,DRD2,DRD3,GRB2,GRIA1,GRK2,GRK3,GRK4,HTR1B,ITGB1,LDLRAP1,LMBRD1,NEDD4,PICALM,RAB31,RAMP1,RAMP3,SNAP25,SNCA,SYK,TFRC
GO Biological Process	GO:0031060	regulation of histone methylation	282	0.0997	1	1	1.48	8.09	12	53	0.0106	0.226	9	29	56	hg38_n_B08839,hg38_n_B110722,hg38_n_B120402,hg38_n_B120417,hg38_n_B120471,hg38_n_B128303,hg38_n_B132364,hg38_n_B132392,hg38_n_B156681,hg38_n_B76347,hg38_n_B93857,hg38_n_B99741	hg38_n_B01017,hg38_n_B01587,hg38_n_B08839,hg38_n_B08874,hg38_n_B110722,hg38_n_B110747,hg38_n_B120402,hg38_n_B120417,hg38_n_B120430,hg38_n_B120471,hg38_n_B128291,hg38_n_B128303,hg38_n_B128333,hg38_n_B132335,hg38_n_B132344,hg38_n_B132364,hg38_n_B132392,hg38_n_B132449,hg38_n_B132472,hg38_n_B135058,hg38_n_B135630,hg38_n_B156675,hg38_n_B156681,hg38_n_B156705,hg38_n_B159612,hg38_n_B159639,hg38_n_B15965…	AUTS2,BCOR,GFI1,H2AFY,JARID2,KDM4C,MYB,PAXIP1,SETD7	ATRX,AUTS2,BCOR,CTNNB1,CTR9,DNMT3B,GATA3,GCG,GFI1,H2AFY,IWS1,JARID2,KDM3A,KDM4C,MTF2,MTHFR,MYB,OGT,PAX5,PAX7,PAXBP1,PAXIP1,RIF1,RNF20,SETD7,SMAD4,WDR61,ZNF274,ZNF335
GO Biological Process	GO:0006939	smooth muscle contraction	284	0.1	1	1	1.43	9.77	14	64	0.0124	0.219	12	32	49	hg38_n_B03802,hg38_n_B148591,hg38_n_B177152,hg38_n_B186306,hg38_n_B186378,hg38_n_B25096,hg38_n_B25102,hg38_n_B251038,hg38_n_B254444,hg38_n_B255534,hg38_n_B28624,hg38_n_B55809,hg38_n_B84768,hg38_n_B86644	hg38_n_B03762,hg38_n_B03802,hg38_n_B06660,hg38_n_B06715,hg38_n_B144670,hg38_n_B144682,hg38_n_B148562,hg38_n_B148591,hg38_n_B148669,hg38_n_B165989,hg38_n_B168222,hg38_n_B172824,hg38_n_B177152,hg38_n_B185577,hg38_n_B186306,hg38_n_B186319,hg38_n_B186378,hg38_n_B187522,hg38_n_B187580,hg38_n_B20418,hg38_n_B204295,hg38_n_B207220,hg38_n_B210183,hg38_n_B210219,hg38_n_B210263,hg38_n_B226914,hg38_n_B244340…	DRD2,EDN2,EDN3,GDNF,KCNMA1,MKKS,MYLK,PDE4D,SLC8A1,SULF1,SULF2,TACR1	ADRA1A,CHRM3,CHRNB4,DCANP1,DLG1,DRD1,DRD2,EDN1,EDN2,EDN3,EDNRA,EDNRB,GDNF,HMCN2,HTR2A,HTR7,KCNMA1,MKKS,MYLK,P2RX2,PDE4D,PIK3C2A,PTGER3,RAP1GDS1,ROCK1,SLC8A1,SMTN,SULF1,SULF2,TACR1,TACR2,TPCN2
GO Biological Process	GO:0030814	regulation of cAMP metabolic process	285	0.101	1	1	1.27	22	28	144	0.0248	0.194	23	86	144	hg38_n_B105069,hg38_n_B112476,hg38_n_B121956,hg38_n_B122516,hg38_n_B154680,hg38_n_B163365,hg38_n_B163370,hg38_n_B177152,hg38_n_B204168,hg38_n_B229469,hg38_n_B238340,hg38_n_B239827,hg38_n_B243041,hg38_n_B244271,hg38_n_B244710,hg38_n_B244730,hg38_n_B246459,hg38_n_B248142,hg38_n_B248203,hg38_n_B255232,hg38_n_B260113,hg38_n_B26014,hg38_n_B45259,hg38_n_B60885,hg38_n_B60905,hg38_n_B61036,hg38_n_B81884,…	hg38_n_B02921,hg38_n_B03636,hg38_n_B100000,hg38_n_B101601,hg38_n_B102421,hg38_n_B105069,hg38_n_B105099,hg38_n_B105937,hg38_n_B106021,hg38_n_B111448,hg38_n_B111470,hg38_n_B112339,hg38_n_B112476,hg38_n_B112614,hg38_n_B117206,hg38_n_B117221,hg38_n_B118608,hg38_n_B118621,hg38_n_B118677,hg38_n_B121892,hg38_n_B121956,hg38_n_B121998,hg38_n_B122516,hg38_n_B122629,hg38_n_B122643,hg38_n_B125869,hg38_n_B125…	ADCY2,ADCY8,ADCY9,ADCYAP1,ADGRD1,AKAP9,CALM3,DRD2,FSHR,GRM3,HRH4,HTR1B,MC2R,MC3R,MC4R,NF1,NME2,OR13F1,PDE4D,RAF1,RIT2,TBL1XR1,VIP	ABCA1,ADCY1,ADCY2,ADCY3,ADCY5,ADCY7,ADCY8,ADCY9,ADCYAP1,ADCYAP1R1,ADGRD1,ADGRF1,ADGRG6,ADM,ADRA2A,ADRB2,ADRB3,AKAP12,AKAP6,AKAP9,CALCA,CALCR,CALCRL,CALM1,CALM2,CALM3,CAP1,CAP2,CHGA,DRD1,DRD2,DRD3,DRD5,EDN1,EDNRA,EDNRB,FSHR,GABBR2,GALR1,GALR3,GCG,GHRHR,GLP1R,GPHB5,GPR161,GPR176,GPR65,GRM2,GRM3,GRM7,GRM8,HPCA,HRH3,HRH4,HTR1B,HTR1E,IAPP,MARCO,MC1R,MC2R,MC3R,MC4R,MC5R,NF1,NME2,NPFFR2,NPR3,NPY2R,OPRM1…
GO Biological Process	GO:0034332	adherens junction organization	286	0.103	1	1	1.37	12.4	17	81	0.015	0.21	15	53	72	hg38_n_B177376,hg38_n_B186378,hg38_n_B194842,hg38_n_B227287,hg38_n_B233301,hg38_n_B233648,hg38_n_B235223,hg38_n_B235236,hg38_n_B248729,hg38_n_B255636,hg38_n_B255729,hg38_n_B52321,hg38_n_B52346,hg38_n_B83269,hg38_n_B83502,hg38_n_B84052,hg38_n_B94197	hg38_n_B01926,hg38_n_B01936,hg38_n_B10870,hg38_n_B110075,hg38_n_B113927,hg38_n_B113980,hg38_n_B12567,hg38_n_B129577,hg38_n_B129593,hg38_n_B143380,hg38_n_B144760,hg38_n_B145690,hg38_n_B145727,hg38_n_B151082,hg38_n_B171737,hg38_n_B172638,hg38_n_B172955,hg38_n_B177261,hg38_n_B177305,hg38_n_B177324,hg38_n_B177376,hg38_n_B177420,hg38_n_B177742,hg38_n_B186045,hg38_n_B186378,hg38_n_B188045,hg38_n_B18807…	CADM1,CADM2,CDH10,CDH11,CDH12,CDH13,CDH4,CDH5,CDH6,CDH7,CDH8,CTNNA1,DLG5,PKP2,WHAMM	ACTN1,ACTN2,AFDN,ANG,ARHGAP6,ARHGEF7,BCL2,CADM1,CADM2,CADM3,CDC42,CDH1,CDH10,CDH11,CDH12,CDH13,CDH17,CDH18,CDH2,CDH3,CDH4,CDH5,CDH6,CDH7,CDH8,CDH9,CSK,CTNNA1,CTNNB1,CTNND1,CTTN,DLC1,DLG5,FERMT2,HIPK1,ITGA2,NECTIN1,NUMBL,PDPK1,PKP2,PTK2B,PTPRK,PVR,RASSF8,RHOD,SMAD7,SORBS1,SRC,TBCD,THY1,VCL,WHAMM,ZNF703
GO Biological Process	GO:0048147	negative regulation of fibroblast proliferation	287	0.103	1	1	1.64	4.89	8	32	0.00708	0.25	6	15	30	hg38_n_B139151,hg38_n_B149375,hg38_n_B149446,hg38_n_B154471,hg38_n_B164656,hg38_n_B209533,hg38_n_B209558,hg38_n_B238340	hg38_n_B139112,hg38_n_B139127,hg38_n_B139151,hg38_n_B146050,hg38_n_B146088,hg38_n_B149375,hg38_n_B149446,hg38_n_B154437,hg38_n_B154453,hg38_n_B154471,hg38_n_B154518,hg38_n_B15950,hg38_n_B164620,hg38_n_B164656,hg38_n_B165092,hg38_n_B165099,hg38_n_B165153,hg38_n_B197987,hg38_n_B198009,hg38_n_B199122,hg38_n_B199158,hg38_n_B209499,hg38_n_B209533,hg38_n_B209558,hg38_n_B209599,hg38_n_B209677,hg38_n_B22…	AGTR2,DACH1,MYC,NF1,PEX2,TRIM32	AGTR2,CDC73,DAB2IP,DACH1,FBXO4,IFNG,MED31,MYC,NF1,NLRC3,PAWR,PEX2,SFRP1,TP53,TRIM32
GO Biological Process	GO:0046627	negative regulation of insulin receptor signaling pathway	287	0.103	1	1	1.64	4.89	8	32	0.00708	0.25	6	17	30	hg38_n_B104253,hg38_n_B104324,hg38_n_B179876,hg38_n_B240675,hg38_n_B36368,hg38_n_B42513,hg38_n_B42771,hg38_n_B42831	hg38_n_B00109,hg38_n_B104253,hg38_n_B104324,hg38_n_B110393,hg38_n_B119160,hg38_n_B119205,hg38_n_B156032,hg38_n_B156046,hg38_n_B165250,hg38_n_B179876,hg38_n_B179901,hg38_n_B179930,hg38_n_B179973,hg38_n_B180000,hg38_n_B191295,hg38_n_B230149,hg38_n_B230179,hg38_n_B230919,hg38_n_B230936,hg38_n_B240675,hg38_n_B242425,hg38_n_B254655,hg38_n_B254668,hg38_n_B36368,hg38_n_B36391,hg38_n_B36434,hg38_n_B36452…	GRB14,IRS1,LMBRD1,PID1,PRKCQ,RPS6KB1	ENPP1,GPR21,GRB10,GRB14,IRS1,KANK1,LMBRD1,MSTN,PID1,PRKCB,PRKCQ,PRKCZ,PTPN1,PTPRE,RPS6KB1,SOCS1,SOCS3
GO Biological Process	GO:0032981	mitochondrial respiratory chain complex I assembly	287	0.103	1	1	1.64	4.89	8	32	0.00708	0.25	7	24	64	hg38_n_B118472,hg38_n_B156681,hg38_n_B156765,hg38_n_B200620,hg38_n_B213984,hg38_n_B223265,hg38_n_B243768,hg38_n_B56256	hg38_n_B106987,hg38_n_B118472,hg38_n_B133132,hg38_n_B151186,hg38_n_B156681,hg38_n_B156705,hg38_n_B156765,hg38_n_B159214,hg38_n_B200608,hg38_n_B200620,hg38_n_B200639,hg38_n_B213984,hg38_n_B214828,hg38_n_B214841,hg38_n_B220790,hg38_n_B223265,hg38_n_B223271,hg38_n_B229298,hg38_n_B242725,hg38_n_B243768,hg38_n_B249463,hg38_n_B251395,hg38_n_B259630,hg38_n_B41764,hg38_n_B43797,hg38_n_B43835,hg38_n_B5547…	ACAD9,COA1,DMAC1,NDUFA12,NDUFAF1,NDUFV2,OXA1L	ACAD9,BCS1L,COA1,DMAC1,DMAC2,NDUFA10,NDUFA12,NDUFAF1,NDUFAF2,NDUFAF4,NDUFAF5,NDUFAF6,NDUFAF8,NDUFB1,NDUFB10,NDUFB11,NDUFB4,NDUFB5,NDUFB6,NDUFS4,NDUFV2,NUBPL,OXA1L,TIMM21
GO Biological Process	GO:0051571	positive regulation of histone H3-K4 methylation	290	0.105	1	1	1.93	2.6	5	17	0.00442	0.294	3	9	15	hg38_n_B110722,hg38_n_B120402,hg38_n_B120417,hg38_n_B120471,hg38_n_B128303	hg38_n_B110722,hg38_n_B110747,hg38_n_B120402,hg38_n_B120417,hg38_n_B120430,hg38_n_B120471,hg38_n_B128291,hg38_n_B128303,hg38_n_B128333,hg38_n_B167576,hg38_n_B226869,hg38_n_B247200,hg38_n_B252890,hg38_n_B36196,hg38_n_B47990,hg38_n_B48058,hg38_n_B48120	AUTS2,MYB,PAXIP1	AUTS2,CTNNB1,CTR9,DNMT3B,GCG,MYB,PAXIP1,SMAD4,WDR61
GO Biological Process	GO:0032400	melanosome localization	290	0.105	1	1	1.93	2.6	5	17	0.00442	0.294	5	15	24	hg38_n_B203339,hg38_n_B224625,hg38_n_B251038,hg38_n_B253026,hg38_n_B53123	hg38_n_B129412,hg38_n_B129425,hg38_n_B203339,hg38_n_B224625,hg38_n_B225686,hg38_n_B247545,hg38_n_B251038,hg38_n_B251056,hg38_n_B253026,hg38_n_B259980,hg38_n_B28516,hg38_n_B36913,hg38_n_B41492,hg38_n_B43612,hg38_n_B53123,hg38_n_B53215,hg38_n_B74589	ARL6,ASIP,MKKS,RAB27A,VPS33A	ARL6,ASIP,BBS5,BBS7,BLOC1S3,DCTN1,GPR143,MKKS,MREG,RAB11A,RAB17,RAB27A,RAB27B,SHROOM2,VPS33A
GO Biological Process	GO:0072378	blood coagulation, fibrin clot formation	290	0.105	1	1	1.93	2.6	5	17	0.00442	0.294	5	12	26	hg38_n_B174115,hg38_n_B174135,hg38_n_B213598,hg38_n_B80947,hg38_n_B98875	hg38_n_B09020,hg38_n_B141441,hg38_n_B171163,hg38_n_B174115,hg38_n_B174135,hg38_n_B174157,hg38_n_B174172,hg38_n_B192319,hg38_n_B192606,hg38_n_B213598,hg38_n_B265223,hg38_n_B38713,hg38_n_B38723,hg38_n_B38750,hg38_n_B80947,hg38_n_B98875,hg38_n_B98929	F10,F11,F13A1,KLKB1,PRCP	A2M,F10,F11,F13A1,F2,F3,F9,FBLN1,KLKB1,PRCP,TFPI,VWF
GO Biological Process	GO:0000380	alternative mRNA splicing, via spliceosome	290	0.105	1	1	1.93	2.6	5	17	0.00442	0.294	3	11	16	hg38_n_B204168,hg38_n_B204221,hg38_n_B245975,hg38_n_B246033,hg38_n_B253932	hg38_n_B02021,hg38_n_B03152,hg38_n_B118079,hg38_n_B14920,hg38_n_B179869,hg38_n_B204168,hg38_n_B204196,hg38_n_B204221,hg38_n_B233908,hg38_n_B240487,hg38_n_B245926,hg38_n_B245960,hg38_n_B245975,hg38_n_B246033,hg38_n_B253932,hg38_n_B253954,hg38_n_B96352	CELF4,SFSWAP,SRSF6	CDK13,CELF4,DHX9,ESRP2,KDM1A,RBM17,SFPQ,SFSWAP,SLU7,SRSF1,SRSF6
GO Biological Process	GO:0006488	dolichol-linked oligosaccharide biosynthetic process	290	0.105	1	1	1.93	2.6	5	17	0.00442	0.294	2	10	20	hg38_n_B194909,hg38_n_B194931,hg38_n_B194944,hg38_n_B195027,hg38_n_B195034	hg38_n_B09080,hg38_n_B109051,hg38_n_B109074,hg38_n_B138720,hg38_n_B138758,hg38_n_B162914,hg38_n_B176982,hg38_n_B194909,hg38_n_B194931,hg38_n_B194944,hg38_n_B195027,hg38_n_B195034,hg38_n_B195059,hg38_n_B195091,hg38_n_B229566,hg38_n_B265657,hg38_n_B68099	ALG10,ALG10B	ALG1,ALG10,ALG10B,ALG12,ALG13,ALG14,ALG2,ALG9,NUS1,SRD5A3
GO Biological Process	GO:0006490	oligosaccharide-lipid intermediate biosynthetic process	290	0.105	1	1	1.93	2.6	5	17	0.00442	0.294	2	10	21	hg38_n_B194909,hg38_n_B194931,hg38_n_B194944,hg38_n_B195027,hg38_n_B195034	hg38_n_B09080,hg38_n_B109051,hg38_n_B109074,hg38_n_B138720,hg38_n_B138758,hg38_n_B162914,hg38_n_B176982,hg38_n_B194909,hg38_n_B194931,hg38_n_B194944,hg38_n_B195027,hg38_n_B195034,hg38_n_B195059,hg38_n_B195091,hg38_n_B229566,hg38_n_B265657,hg38_n_B68099	ALG10,ALG10B	ALG1,ALG10,ALG10B,ALG12,ALG13,ALG14,ALG2,ALG9,NUS1,SRD5A3
GO Biological Process	GO:0016079	synaptic vesicle exocytosis	296	0.105	1	1	1.5	7.33	11	48	0.00973	0.229	8	27	62	hg38_n_B104564,hg38_n_B104591,hg38_n_B121569,hg38_n_B152041,hg38_n_B152096,hg38_n_B194842,hg38_n_B202403,hg38_n_B246601,hg38_n_B251038,hg38_n_B60652,hg38_n_B60696	hg38_n_B104490,hg38_n_B104508,hg38_n_B104536,hg38_n_B104564,hg38_n_B104591,hg38_n_B104613,hg38_n_B10906,hg38_n_B111625,hg38_n_B121569,hg38_n_B121582,hg38_n_B121643,hg38_n_B12242,hg38_n_B125476,hg38_n_B132238,hg38_n_B137655,hg38_n_B137671,hg38_n_B152038,hg38_n_B152041,hg38_n_B152050,hg38_n_B152096,hg38_n_B167254,hg38_n_B167265,hg38_n_B16866,hg38_n_B171015,hg38_n_B172638,hg38_n_B19263,hg38_n_B19480…	NLGN1,PCLO,RIMS1,RIMS2,RPH3A,SNAP25,SYT10,SYT4	CADPS2,CPLX2,NLGN1,OTOF,PCLO,RIMS1,RIMS2,RIMS4,RPH3A,SEPT5,SNAP23,SNAP25,SNAP29,SNAP47,STX11,STX2,SYT1,SYT10,SYT11,SYT12,SYT13,SYT2,SYT4,SYT6,SYT9,SYTL4,SYTL5
GO Biological Process	GO:0032088	negative regulation of NF-kappaB transcription factor activity	297	0.106	1	1	1.44	9.01	13	59	0.0115	0.22	11	42	74	hg38_n_B03345,hg38_n_B08839,hg38_n_B09166,hg38_n_B102849,hg38_n_B102870,hg38_n_B106949,hg38_n_B134114,hg38_n_B163761,hg38_n_B201168,hg38_n_B24894,hg38_n_B62424,hg38_n_B62463,hg38_n_B82198	hg38_n_B03345,hg38_n_B03377,hg38_n_B08839,hg38_n_B09099,hg38_n_B09166,hg38_n_B102849,hg38_n_B102870,hg38_n_B102896,hg38_n_B102919,hg38_n_B106949,hg38_n_B110968,hg38_n_B111002,hg38_n_B116919,hg38_n_B12567,hg38_n_B129733,hg38_n_B134114,hg38_n_B155980,hg38_n_B163698,hg38_n_B163761,hg38_n_B163784,hg38_n_B165092,hg38_n_B165099,hg38_n_B165153,hg38_n_B169923,hg38_n_B169937,hg38_n_B173414,hg38_n_B201168,…	CYP1B1,DAP,GFI1,KLF4,NLRP2B,NR1H4,PKHD1,PYDC2,RWDD3,UFL1,ZC3H12A	AIM2,ANXA4,ARRB1,BMP7,CARD8,CAT,CDK5RAP3,CMKLR1,COMMD1,COMMD7,CYLD,CYP1B1,DAB2IP,DAP,ERBIN,GFI1,HAVCR2,KLF4,LRRC14,NFKBIA,NLRC3,NLRC5,NLRP12,NLRP2B,NLRP3,NR1H4,OTULIN,PELI1,PKHD1,PTGIS,PYDC2,RWDD3,SETD6,TAX1BP1,TLR9,TMSB4X,TNFAIP3,TRAF3,TRIM37,UFL1,ZC3H12A,ZNF675
GO Biological Process	GO:0071709	membrane assembly	298	0.106	1	1	1.7	4.12	7	27	0.00619	0.259	4	18	28	hg38_n_B131207,hg38_n_B131299,hg38_n_B157001,hg38_n_B157038,hg38_n_B262023,hg38_n_B60652,hg38_n_B60696	hg38_n_B121234,hg38_n_B121311,hg38_n_B124814,hg38_n_B124848,hg38_n_B129039,hg38_n_B131207,hg38_n_B131299,hg38_n_B135040,hg38_n_B156968,hg38_n_B157001,hg38_n_B157038,hg38_n_B184662,hg38_n_B184675,hg38_n_B184699,hg38_n_B204129,hg38_n_B225127,hg38_n_B230107,hg38_n_B244962,hg38_n_B245021,hg38_n_B26132,hg38_n_B262023,hg38_n_B26531,hg38_n_B44870,hg38_n_B45646,hg38_n_B60624,hg38_n_B60652,hg38_n_B60696	IL1RAPL1,NLGN1,NLGN4Y,PTPRD	ANK3,ANXA2,CAV1,CAV2,CAV3,CDH2,EMP2,IL1RAPL1,MAGI2,NLGN1,NLGN3,NLGN4X,NLGN4Y,NRXN1,PTPRD,RFTN1,SPTBN1,STX2
GO Biological Process	GO:0010842	retina layer formation	298	0.106	1	1	1.7	4.12	7	27	0.00619	0.259	6	16	22	hg38_n_B102849,hg38_n_B102870,hg38_n_B110722,hg38_n_B150738,hg38_n_B243710,hg38_n_B53123,hg38_n_B99296	hg38_n_B102794,hg38_n_B102849,hg38_n_B102870,hg38_n_B10870,hg38_n_B110722,hg38_n_B110747,hg38_n_B114471,hg38_n_B125246,hg38_n_B125264,hg38_n_B127144,hg38_n_B127162,hg38_n_B150712,hg38_n_B150738,hg38_n_B181565,hg38_n_B181585,hg38_n_B205003,hg38_n_B225686,hg38_n_B241948,hg38_n_B241984,hg38_n_B243710,hg38_n_B268331,hg38_n_B268430,hg38_n_B53123,hg38_n_B53215,hg38_n_B64493,hg38_n_B99296,hg38_n_B99321	AHI1,ARL6,CALB1,PTPRM,TFAP2A,TFAP2B	AHI1,ARL6,ATP8A2,CALB1,DSCAM,HIPK1,HIPK2,MEGF11,PROM1,PTF1A,PTPRM,SDK1,SDK2,TFAP2A,TFAP2B,TSPAN12
GO Biological Process	GO:0046173	polyol biosynthetic process	300	0.107	1	1	1.79	3.36	6	22	0.00531	0.273	5	15	28	hg38_n_B101089,hg38_n_B125996,hg38_n_B162227,hg38_n_B162245,hg38_n_B167979,hg38_n_B219373	hg38_n_B101089,hg38_n_B125996,hg38_n_B126021,hg38_n_B126622,hg38_n_B147415,hg38_n_B147431,hg38_n_B147443,hg38_n_B147506,hg38_n_B149871,hg38_n_B157916,hg38_n_B162227,hg38_n_B162245,hg38_n_B162283,hg38_n_B167979,hg38_n_B167994,hg38_n_B219373,hg38_n_B235151,hg38_n_B235168,hg38_n_B244069,hg38_n_B255368,hg38_n_B257784,hg38_n_B90662	CYP2R1,IP6K3,LEP,SPTLC1,SPTLC2	ACER2,AKR1B1,CYP2R1,IMPA1,IMPA2,IMPAD1,IP6K3,IPPK,ISYNA1,LEP,PCK1,PLCG2,PPIP5K2,SPTLC1,SPTLC2
GO Biological Process	GO:0046716	muscle cell cellular homeostasis	300	0.107	1	1	1.79	3.36	6	22	0.00531	0.273	4	12	20	hg38_n_B131674,hg38_n_B131709,hg38_n_B142468,hg38_n_B164656,hg38_n_B264081,hg38_n_B264207	hg38_n_B116361,hg38_n_B116389,hg38_n_B131674,hg38_n_B131709,hg38_n_B131780,hg38_n_B139566,hg38_n_B142468,hg38_n_B143552,hg38_n_B164620,hg38_n_B164656,hg38_n_B231440,hg38_n_B264055,hg38_n_B264081,hg38_n_B264090,hg38_n_B264124,hg38_n_B264146,hg38_n_B264166,hg38_n_B264207,hg38_n_B267509,hg38_n_B37439,hg38_n_B38973,hg38_n_B44870	DMD,LARGE1,MTM1,TRIM32	ALDOA,CAV3,CHRNA1,DMD,IL6,LAMP2,LARGE1,MSTN,MTM1,SGCZ,SOD1,TRIM32
GO Biological Process	GO:0035065	regulation of histone acetylation	302	0.11	1	1	1.52	6.57	10	43	0.00885	0.233	8	27	52	hg38_n_B120402,hg38_n_B120417,hg38_n_B120471,hg38_n_B128303,hg38_n_B178348,hg38_n_B237097,hg38_n_B65257,hg38_n_B71354,hg38_n_B85820,hg38_n_B94448	hg38_n_B00012,hg38_n_B107903,hg38_n_B107926,hg38_n_B115980,hg38_n_B116018,hg38_n_B120402,hg38_n_B120417,hg38_n_B120430,hg38_n_B120471,hg38_n_B128291,hg38_n_B128303,hg38_n_B128333,hg38_n_B135167,hg38_n_B146630,hg38_n_B147361,hg38_n_B172369,hg38_n_B173414,hg38_n_B178348,hg38_n_B180045,hg38_n_B180063,hg38_n_B180108,hg38_n_B202837,hg38_n_B202902,hg38_n_B223976,hg38_n_B232140,hg38_n_B237039,hg38_n_B23…	AUTS2,CHEK1,ISL1,MYOCD,PAXIP1,PPARGC1A,SNCA,TAF7	ARRB1,ATG5,AUTS2,BRD7,CHEK1,EID1,GATA2,GATA3,HDAC8,ISL1,IWS1,LIF,MYOCD,NOC2L,NOS1,PAXIP1,PPARGC1A,RPS6KA4,RUVBL2,SDR16C5,SETD5,SMAD4,SNAI2,SNCA,TAF7,TWIST1,WBP2
GO Biological Process	GO:0000726	non-recombinational repair	302	0.11	1	1	1.52	6.57	10	43	0.00885	0.233	9	32	71	hg38_n_B128303,hg38_n_B142896,hg38_n_B146546,hg38_n_B193040,hg38_n_B230404,hg38_n_B230408,hg38_n_B264852,hg38_n_B41381,hg38_n_B41518,hg38_n_B63169	hg38_n_B100842,hg38_n_B100870,hg38_n_B101447,hg38_n_B128291,hg38_n_B128303,hg38_n_B128333,hg38_n_B142896,hg38_n_B146513,hg38_n_B146546,hg38_n_B172028,hg38_n_B172657,hg38_n_B173476,hg38_n_B173504,hg38_n_B175249,hg38_n_B176629,hg38_n_B188667,hg38_n_B193040,hg38_n_B197015,hg38_n_B197037,hg38_n_B197058,hg38_n_B200476,hg38_n_B213163,hg38_n_B229443,hg38_n_B230404,hg38_n_B230408,hg38_n_B230443,hg38_n_B2…	BARD1,BRCC3,ERCC4,HIST4H4,NSD2,PAXIP1,UBE2V2,XRCC5,XRCC6	ABRAXAS1,ATM,ATP23,BARD1,BRCC3,ERCC4,HIST1H4A,HIST1H4H,HIST4H4,KDM2A,LIG4,MLH1,MRE11,NHEJ1,NSD2,PAXIP1,POLL,POLQ,PRKDC,PRPF19,PSMD14,RBBP8,RIF1,RNF8,SETMAR,SLX4,SUMO1,UBE2N,UBE2V2,UVRAG,XRCC5,XRCC6
GO Biological Process	GO:0032228	regulation of synaptic transmission, GABAergic	302	0.11	1	1	1.52	6.57	10	43	0.00885	0.233	9	22	32	hg38_n_B105069,hg38_n_B106179,hg38_n_B177152,hg38_n_B191260,hg38_n_B234604,hg38_n_B238340,hg38_n_B264081,hg38_n_B28624,hg38_n_B60652,hg38_n_B60696	hg38_n_B105069,hg38_n_B105099,hg38_n_B106141,hg38_n_B106165,hg38_n_B106179,hg38_n_B106212,hg38_n_B123088,hg38_n_B144670,hg38_n_B144682,hg38_n_B150249,hg38_n_B150289,hg38_n_B177152,hg38_n_B182446,hg38_n_B182463,hg38_n_B191260,hg38_n_B194085,hg38_n_B234572,hg38_n_B234604,hg38_n_B234644,hg38_n_B238340,hg38_n_B238365,hg38_n_B25681,hg38_n_B264032,hg38_n_B264055,hg38_n_B264081,hg38_n_B264090,hg38_n_B28…	CNR1,CNTNAP4,DRD2,HTR1B,NF1,NLGN1,NPS,SYN3,TACR1	ADRA1A,CA2,CNR1,CNTNAP4,DRD2,HTR1B,KIF5B,KRAS,NF1,NISCH,NLGN1,NPS,NPY5R,OXTR,PLCL1,PLCL2,PRKCE,SLC6A1,SYN3,TAC1,TACR1,USP46
GO Biological Process	GO:0071071	regulation of phospholipid biosynthetic process	305	0.11	1	1	2.46	1.22	3	8	0.00265	0.375	3	8	13	hg38_n_B114206,hg38_n_B138967,hg38_n_B201168	hg38_n_B02772,hg38_n_B102395,hg38_n_B114206,hg38_n_B138967,hg38_n_B201168,hg38_n_B207220,hg38_n_B42194,hg38_n_B81313	HTR2C,NR1H4,PDGFA	ACSL3,ADGRF5,FABP3,HTR2A,HTR2C,LPCAT1,NR1H4,PDGFA
GO Biological Process	GO:0072221	metanephric distal convoluted tubule development	305	0.11	1	1	2.46	1.22	3	8	0.00265	0.375	2	4	5	hg38_n_B150738,hg38_n_B30715,hg38_n_B30763	hg38_n_B150712,hg38_n_B150738,hg38_n_B188562,hg38_n_B30715,hg38_n_B30763,hg38_n_B30770,hg38_n_B30811,hg38_n_B31486	CALB1,POU3F3	CALB1,PAX2,PAX8,POU3F3
GO Biological Process	GO:0070384	Harderian gland development	305	0.11	1	1	2.46	1.22	3	8	0.00265	0.375	2	3	4	hg38_n_B241811,hg38_n_B85361,hg38_n_B85439	hg38_n_B229043,hg38_n_B241811,hg38_n_B241830,hg38_n_B241873,hg38_n_B241890,hg38_n_B85361,hg38_n_B85439,hg38_n_B85469	FGF10,SOX9	ALDH1A3,FGF10,SOX9
GO Biological Process	GO:0061303	cornea development in camera-type eye	305	0.11	1	1	2.46	1.22	3	8	0.00265	0.375	1	5	8	hg38_n_B21603,hg38_n_B21609,hg38_n_B21756	hg38_n_B04347,hg38_n_B169687,hg38_n_B19288,hg38_n_B21603,hg38_n_B21609,hg38_n_B21637,hg38_n_B21756,hg38_n_B41783	SOX11	FOXE3,PAX6,SOX11,WNT6,WNT9A
GO Biological Process	GO:0090239	regulation of histone H4 acetylation	305	0.11	1	1	2.46	1.22	3	8	0.00265	0.375	1	4	12	hg38_n_B120402,hg38_n_B120417,hg38_n_B120471	hg38_n_B107903,hg38_n_B107926,hg38_n_B120402,hg38_n_B120417,hg38_n_B120430,hg38_n_B120471,hg38_n_B173414,hg38_n_B32849	AUTS2	ARRB1,ATG5,AUTS2,IWS1
GO Biological Process	GO:0060632	regulation of microtubule-based movement	305	0.11	1	1	2.46	1.22	3	8	0.00265	0.375	3	7	22	hg38_n_B116265,hg38_n_B232898,hg38_n_B251038	hg38_n_B116265,hg38_n_B134931,hg38_n_B182066,hg38_n_B232898,hg38_n_B238456,hg38_n_B251038,hg38_n_B251056,hg38_n_B61340	CFAP20,DNAH11,MKKS	ARMC4,CCDC39,CFAP20,DNAH11,IGBP1,MKKS,RHOT1
GO Biological Process	GO:2001169	regulation of ATP biosynthetic process	305	0.11	1	1	2.46	1.22	3	8	0.00265	0.375	2	6	10	hg38_n_B42771,hg38_n_B42831,hg38_n_B65257	hg38_n_B00727,hg38_n_B01795,hg38_n_B129733,hg38_n_B19132,hg38_n_B42771,hg38_n_B42831,hg38_n_B65257,hg38_n_B65317	PID1,PPARGC1A	ENO1,PARP1,PID1,PINK1,PPARGC1A,TMSB4X
GO Biological Process	GO:1990126	retrograde transport, endosome to plasma membrane	305	0.11	1	1	2.46	1.22	3	8	0.00265	0.375	2	5	20	hg38_n_B237097,hg38_n_B74775,hg38_n_B74877	hg38_n_B225686,hg38_n_B237097,hg38_n_B23835,hg38_n_B63394,hg38_n_B74775,hg38_n_B74834,hg38_n_B74877,hg38_n_B74931	ANKRD50,ARHGAP44	ANKRD50,ARHGAP44,HGNC:18790,RAB11A,SNX17
GO Biological Process	GO:2000821	regulation of grooming behavior	305	0.11	1	1	2.46	1.22	3	8	0.00265	0.375	2	4	5	hg38_n_B234604,hg38_n_B248142,hg38_n_B248203	hg38_n_B234572,hg38_n_B234604,hg38_n_B234644,hg38_n_B248077,hg38_n_B248142,hg38_n_B248203,hg38_n_B26132,hg38_n_B68129	CNTNAP4,MC4R	CNTNAP4,MC4R,NMU,NRXN1
GO Biological Process	GO:1904152	regulation of retrograde protein transport, ER to cytosol	305	0.11	1	1	2.46	1.22	3	8	0.00265	0.375	3	7	13	hg38_n_B168853,hg38_n_B253121,hg38_n_B44585	hg38_n_B142773,hg38_n_B168787,hg38_n_B168853,hg38_n_B212279,hg38_n_B236387,hg38_n_B253121,hg38_n_B268745,hg38_n_B44585	EDEM1,EDEM2,SVIP	BCAP31,DERL2,EDEM1,EDEM2,SVIP,UBAC2,UBE2G2
GO Biological Process	GO:1903830	magnesium ion transmembrane transport	305	0.11	1	1	2.46	1.22	3	8	0.00265	0.375	3	8	17	hg38_n_B143610,hg38_n_B151518,hg38_n_B201586	hg38_n_B135675,hg38_n_B141080,hg38_n_B143610,hg38_n_B151518,hg38_n_B188815,hg38_n_B198844,hg38_n_B201586,hg38_n_B67645	NIPAL2,SLC41A2,TUSC3	CNNM2,MAGT1,MMGT1,NIPAL1,NIPAL2,SLC41A2,TUSC3,ZDHHC17
GO Biological Process	GO:0055118	negative regulation of cardiac muscle contraction	305	0.11	1	1	2.46	1.22	3	8	0.00265	0.375	2	4	6	hg38_n_B03345,hg38_n_B74371,hg38_n_B74378	hg38_n_B03345,hg38_n_B03377,hg38_n_B122129,hg38_n_B123914,hg38_n_B123930,hg38_n_B74371,hg38_n_B74378,hg38_n_B74422	PDE5A,ZC3H12A	PDE5A,PIK3CG,SRI,ZC3H12A
GO Biological Process	GO:0098582	innate vocalization behavior	305	0.11	1	1	2.46	1.22	3	8	0.00265	0.375	1	2	2	hg38_n_B120402,hg38_n_B120417,hg38_n_B120471	hg38_n_B120402,hg38_n_B120417,hg38_n_B120430,hg38_n_B120471,hg38_n_B124589,hg38_n_B124632,hg38_n_B124655,hg38_n_B124672	AUTS2	AUTS2,FOXP2
GO Biological Process	GO:0021842	chemorepulsion involved in interneuron migration from the subpallium to the cortex	305	0.11	1	1	2.46	1.22	3	8	0.00265	0.375	1	2	2	hg38_n_B186660,hg38_n_B186685,hg38_n_B186839	hg38_n_B145267,hg38_n_B145324,hg38_n_B145350,hg38_n_B186660,hg38_n_B186685,hg38_n_B186775,hg38_n_B186803,hg38_n_B186839	NRG3	NRG1,NRG3
GO Biological Process	GO:0014889	muscle atrophy	305	0.11	1	1	2.46	1.22	3	8	0.00265	0.375	3	5	11	hg38_n_B240675,hg38_n_B65257,hg38_n_B76551	hg38_n_B19983,hg38_n_B240675,hg38_n_B38973,hg38_n_B65257,hg38_n_B65317,hg38_n_B76519,hg38_n_B76551,hg38_n_B76601	IL15,PPARGC1A,RPS6KB1	IL15,MSTN,PPARGC1A,RPS6KB1,TBCE
GO Biological Process	GO:0016558	protein import into peroxisome matrix	305	0.11	1	1	2.46	1.22	3	8	0.00265	0.375	2	7	12	hg38_n_B149375,hg38_n_B149446,hg38_n_B61264	hg38_n_B00132,hg38_n_B00890,hg38_n_B110885,hg38_n_B149375,hg38_n_B149446,hg38_n_B192433,hg38_n_B262746,hg38_n_B61264	PEX2,PEX5L	PEX10,PEX14,PEX2,PEX26,PEX5,PEX5L,PEX7
GO Biological Process	GO:0002385	mucosal immune response	305	0.11	1	1	2.46	1.22	3	8	0.00265	0.375	3	7	31	hg38_n_B100925,hg38_n_B252944,hg38_n_B48529	hg38_n_B100856,hg38_n_B100925,hg38_n_B225046,hg38_n_B238011,hg38_n_B238035,hg38_n_B252944,hg38_n_B43612,hg38_n_B48529	BPIFB1,HIST1H2BJ,LTF	BPIFB1,GCNT3,HIST1H2BE,HIST1H2BJ,LTF,NOS2,RAB17
GO Biological Process	GO:0001955	blood vessel maturation	305	0.11	1	1	2.46	1.22	3	8	0.00265	0.375	3	6	8	hg38_n_B09723,hg38_n_B233648,hg38_n_B257252	hg38_n_B09702,hg38_n_B09723,hg38_n_B159558,hg38_n_B232646,hg38_n_B233648,hg38_n_B233717,hg38_n_B257252,hg38_n_B69765	CDH5,LYL1,S1PR1	ANKRD17,CDH5,LYL1,MMP2,RECK,S1PR1
GO Biological Process	GO:0000098	sulfur amino acid catabolic process	305	0.11	1	1	2.46	1.22	3	8	0.00265	0.375	2	5	10	hg38_n_B186595,hg38_n_B81951,hg38_n_B82011	hg38_n_B06660,hg38_n_B184896,hg38_n_B184911,hg38_n_B186595,hg38_n_B43915,hg38_n_B81916,hg38_n_B81951,hg38_n_B82011	MAT1A,MTRR	ADO,AGXT,CTH,MAT1A,MTRR
GO Biological Process	GO:0031115	negative regulation of microtubule polymerization	305	0.11	1	1	2.46	1.22	3	8	0.00265	0.375	3	6	10	hg38_n_B149604,hg38_n_B256604,hg38_n_B71354	hg38_n_B149604,hg38_n_B149667,hg38_n_B191995,hg38_n_B242867,hg38_n_B252890,hg38_n_B256604,hg38_n_B71354,hg38_n_B71382	SNCA,STMN2,TUBB4A	FKBP4,MAPRE1,SNCA,STMN2,TBCD,TUBB4A
GO Biological Process	GO:0032289	central nervous system myelin formation	305	0.11	1	1	2.46	1.22	3	8	0.00265	0.375	1	3	3	hg38_n_B173822,hg38_n_B173852,hg38_n_B173903	hg38_n_B173747,hg38_n_B173797,hg38_n_B173822,hg38_n_B173838,hg38_n_B173852,hg38_n_B173903,hg38_n_B260001,hg38_n_B77749	TENM4	ERCC2,TENM4,TLR2
GO Biological Process	GO:0051572	negative regulation of histone H3-K4 methylation	305	0.11	1	1	2.46	1.22	3	8	0.00265	0.375	2	2	3	hg38_n_B132364,hg38_n_B132392,hg38_n_B93857	hg38_n_B132335,hg38_n_B132344,hg38_n_B132364,hg38_n_B132392,hg38_n_B132449,hg38_n_B132472,hg38_n_B93857,hg38_n_B93866	BCOR,H2AFY	BCOR,H2AFY
GO Biological Process	GO:0050832	defense response to fungus	305	0.11	1	1	2.46	1.22	3	8	0.00265	0.375	3	6	39	hg38_n_B192548,hg38_n_B262629,hg38_n_B48529	hg38_n_B167299,hg38_n_B192369,hg38_n_B192536,hg38_n_B192548,hg38_n_B220859,hg38_n_B262629,hg38_n_B262644,hg38_n_B48529	CLEC6A,IL17RA,LTF	CHGA,CLEC6A,GAPDH,IL17RA,LTF,NLRP10
GO Biological Process	GO:0042756	drinking behavior	305	0.11	1	1	2.46	1.22	3	8	0.00265	0.375	3	5	10	hg38_n_B105069,hg38_n_B204221,hg38_n_B28624	hg38_n_B105069,hg38_n_B105099,hg38_n_B140463,hg38_n_B204221,hg38_n_B28580,hg38_n_B28624,hg38_n_B31938,hg38_n_B32004	HTR1B,MMP17,TACR1	APLN,EN1,HTR1B,MMP17,TACR1
GO Biological Process	GO:0042713	sperm ejaculation	305	0.11	1	1	2.46	1.22	3	8	0.00265	0.375	3	4	6	hg38_n_B197555,hg38_n_B28624,hg38_n_B34729	hg38_n_B197500,hg38_n_B197555,hg38_n_B28580,hg38_n_B28624,hg38_n_B34697,hg38_n_B34729,hg38_n_B34787,hg38_n_B44899	ACVR2A,AVPR1A,TACR1	ACVR2A,AVPR1A,OXTR,TACR1
GO Biological Process	GO:0051791	medium-chain fatty acid metabolic process	305	0.11	1	1	2.46	1.22	3	8	0.00265	0.375	3	6	7	hg38_n_B07165,hg38_n_B171844,hg38_n_B56256	hg38_n_B07165,hg38_n_B122033,hg38_n_B122053,hg38_n_B171835,hg38_n_B171844,hg38_n_B232674,hg38_n_B46526,hg38_n_B56256	ACAD9,ACADM,GLYATL2	ACAD9,ACADM,CES1,CROT,GLYATL2,OXSM
GO Biological Process	GO:0050433	regulation of catecholamine secretion	331	0.111	1	1	1.46	8.24	12	54	0.0106	0.222	10	29	48	hg38_n_B105069,hg38_n_B106179,hg38_n_B139151,hg38_n_B147056,hg38_n_B147094,hg38_n_B163365,hg38_n_B163370,hg38_n_B177152,hg38_n_B246601,hg38_n_B63372,hg38_n_B71354,hg38_n_B84768	hg38_n_B01795,hg38_n_B105069,hg38_n_B105099,hg38_n_B106141,hg38_n_B106165,hg38_n_B106179,hg38_n_B106212,hg38_n_B139112,hg38_n_B139127,hg38_n_B139151,hg38_n_B143719,hg38_n_B146230,hg38_n_B147032,hg38_n_B147056,hg38_n_B147094,hg38_n_B147117,hg38_n_B163365,hg38_n_B163370,hg38_n_B163398,hg38_n_B172657,hg38_n_B177152,hg38_n_B183239,hg38_n_B183278,hg38_n_B183313,hg38_n_B183361,hg38_n_B189612,hg38_n_B18…	ADRA2C,AGTR2,CNR1,DRD2,GDNF,HTR1B,OPRK1,OR13F1,SNCA,SYT4	ADRA2A,ADRA2C,AGTR2,CARTPT,CHGA,CHRNA6,CNR1,CXCL12,DRD2,DRD3,DTNBP1,FGF20,GDNF,GHSR,GRK2,HRH3,HTR1B,HTR2A,KCNB1,NPY2R,OPRK1,OR13F1,OXTR,P2RY1,P2RY12,PINK1,SNCA,SYT1,SYT4
GO Biological Process	GO:0072710	response to hydroxyurea	332	0.113	1	1	3.27	0.611	2	4	0.00177	0.5	1	3	9	hg38_n_B146424,hg38_n_B146455	hg38_n_B135630,hg38_n_B142218,hg38_n_B146424,hg38_n_B146455	SPIDR	ATRX,FMR1,SPIDR
GO Biological Process	GO:0072240	metanephric DCT cell differentiation	332	0.113	1	1	3.27	0.611	2	4	0.00177	0.5	1	1	1	hg38_n_B30715,hg38_n_B30763	hg38_n_B30715,hg38_n_B30763,hg38_n_B30770,hg38_n_B30811	POU3F3	POU3F3
GO Biological Process	GO:0072711	cellular response to hydroxyurea	332	0.113	1	1	3.27	0.611	2	4	0.00177	0.5	1	3	8	hg38_n_B146424,hg38_n_B146455	hg38_n_B135630,hg38_n_B142218,hg38_n_B146424,hg38_n_B146455	SPIDR	ATRX,FMR1,SPIDR
GO Biological Process	GO:0090296	regulation of mitochondrial DNA replication	332	0.113	1	1	3.27	0.611	2	4	0.00177	0.5	1	3	4	hg38_n_B42771,hg38_n_B42831	hg38_n_B159465,hg38_n_B42771,hg38_n_B42831,hg38_n_B45139	PID1	ATG7,PID1,STOML2
GO Biological Process	GO:0097267	omega-hydroxylase P450 pathway	332	0.113	1	1	3.27	0.611	2	4	0.00177	0.5	2	3	9	hg38_n_B188020,hg38_n_B24894	hg38_n_B188020,hg38_n_B226525,hg38_n_B24894,hg38_n_B24912	CYP1B1,CYP2C8	CYP1A2,CYP1B1,CYP2C8
GO Biological Process	GO:0097272	ammonia homeostasis	332	0.113	1	1	3.27	0.611	2	4	0.00177	0.5	1	2	2	hg38_n_B102849,hg38_n_B102870	hg38_n_B102794,hg38_n_B102849,hg38_n_B102870,hg38_n_B132256	TFAP2B	OTC,TFAP2B
GO Biological Process	GO:0072227	metanephric macula densa development	332	0.113	1	1	3.27	0.611	2	4	0.00177	0.5	1	1	1	hg38_n_B30715,hg38_n_B30763	hg38_n_B30715,hg38_n_B30763,hg38_n_B30770,hg38_n_B30811	POU3F3	POU3F3
GO Biological Process	GO:0060816	random inactivation of X chromosome	332	0.113	1	1	3.27	0.611	2	4	0.00177	0.5	1	2	2	hg38_n_B135341,hg38_n_B135362	hg38_n_B135341,hg38_n_B135362,hg38_n_B98692,hg38_n_B98750	RLIM	CDYL,RLIM
GO Biological Process	GO:0061026	cardiac muscle tissue regeneration	332	0.113	1	1	3.27	0.611	2	4	0.00177	0.5	1	1	1	hg38_n_B41112,hg38_n_B41199	hg38_n_B41068,hg38_n_B41112,hg38_n_B41162,hg38_n_B41199	ERBB4	ERBB4
GO Biological Process	GO:0061669	spontaneous neurotransmitter secretion	332	0.113	1	1	3.27	0.611	2	4	0.00177	0.5	1	1	2	hg38_n_B152041,hg38_n_B152096	hg38_n_B152038,hg38_n_B152041,hg38_n_B152050,hg38_n_B152096	RIMS2	RIMS2
GO Biological Process	GO:0071918	urea transmembrane transport	332	0.113	1	1	3.27	0.611	2	4	0.00177	0.5	1	2	4	hg38_n_B246690,hg38_n_B246727	hg38_n_B224915,hg38_n_B246690,hg38_n_B246714,hg38_n_B246727	SLC14A2	AQP9,SLC14A2
GO Biological Process	GO:0060578	superior vena cava morphogenesis	332	0.113	1	1	3.27	0.611	2	4	0.00177	0.5	1	1	1	hg38_n_B73535,hg38_n_B73567	hg38_n_B73490,hg38_n_B73535,hg38_n_B73567,hg38_n_B73594	PITX2	PITX2
GO Biological Process	GO:1902714	negative regulation of interferon-gamma secretion	332	0.113	1	1	3.27	0.611	2	4	0.00177	0.5	2	3	4	hg38_n_B03345,hg38_n_B201168	hg38_n_B03345,hg38_n_B03377,hg38_n_B12718,hg38_n_B201168	NR1H4,ZC3H12A	NR1H4,SLAMF1,ZC3H12A
GO Biological Process	GO:1904354	negative regulation of telomere capping	332	0.113	1	1	3.27	0.611	2	4	0.00177	0.5	1	2	8	hg38_n_B230404,hg38_n_B230408	hg38_n_B176629,hg38_n_B230404,hg38_n_B230408,hg38_n_B230443	ERCC4	ATM,ERCC4
GO Biological Process	GO:1903423	positive regulation of synaptic vesicle recycling	332	0.113	1	1	3.27	0.611	2	4	0.00177	0.5	1	2	5	hg38_n_B60652,hg38_n_B60696	hg38_n_B194782,hg38_n_B60624,hg38_n_B60652,hg38_n_B60696	NLGN1	DNM1L,NLGN1
GO Biological Process	GO:1990708	conditioned place preference	332	0.113	1	1	3.27	0.611	2	4	0.00177	0.5	1	1	1	hg38_n_B147056,hg38_n_B147094	hg38_n_B147032,hg38_n_B147056,hg38_n_B147094,hg38_n_B147117	OPRK1	OPRK1
GO Biological Process	GO:2000302	positive regulation of synaptic vesicle exocytosis	332	0.113	1	1	3.27	0.611	2	4	0.00177	0.5	1	2	3	hg38_n_B60652,hg38_n_B60696	hg38_n_B194782,hg38_n_B60624,hg38_n_B60652,hg38_n_B60696	NLGN1	DNM1L,NLGN1
GO Biological Process	GO:2000491	positive regulation of hepatic stellate cell activation	332	0.113	1	1	3.27	0.611	2	4	0.00177	0.5	2	2	4	hg38_n_B110722,hg38_n_B125996	hg38_n_B110722,hg38_n_B110747,hg38_n_B125996,hg38_n_B126021	LEP,MYB	LEP,MYB
GO Biological Process	GO:1902805	positive regulation of synaptic vesicle transport	332	0.113	1	1	3.27	0.611	2	4	0.00177	0.5	1	2	6	hg38_n_B60652,hg38_n_B60696	hg38_n_B194782,hg38_n_B60624,hg38_n_B60652,hg38_n_B60696	NLGN1	DNM1L,NLGN1
GO Biological Process	GO:0060127	prolactin secreting cell differentiation	332	0.113	1	1	3.27	0.611	2	4	0.00177	0.5	1	1	1	hg38_n_B73535,hg38_n_B73567	hg38_n_B73490,hg38_n_B73535,hg38_n_B73567,hg38_n_B73594	PITX2	PITX2
GO Biological Process	GO:1901072	glucosamine-containing compound catabolic process	332	0.113	1	1	3.27	0.611	2	4	0.00177	0.5	1	3	9	hg38_n_B67306,hg38_n_B67378	hg38_n_B10608,hg38_n_B16918,hg38_n_B67306,hg38_n_B67378	GNPDA2	CHIA,CHIT1,GNPDA2
GO Biological Process	GO:1900244	positive regulation of synaptic vesicle endocytosis	332	0.113	1	1	3.27	0.611	2	4	0.00177	0.5	1	2	3	hg38_n_B60652,hg38_n_B60696	hg38_n_B194782,hg38_n_B60624,hg38_n_B60652,hg38_n_B60696	NLGN1	DNM1L,NLGN1
GO Biological Process	GO:1901255	nucleotide-excision repair involved in interstrand cross-link repair	332	0.113	1	1	3.27	0.611	2	4	0.00177	0.5	1	2	2	hg38_n_B230404,hg38_n_B230408	hg38_n_B162767,hg38_n_B230404,hg38_n_B230408,hg38_n_B230443	ERCC4	ERCC4,XPA
GO Biological Process	GO:1901980	positive regulation of inward rectifier potassium channel activity	332	0.113	1	1	3.27	0.611	2	4	0.00177	0.5	1	1	1	hg38_n_B195027,hg38_n_B195034	hg38_n_B195027,hg38_n_B195034,hg38_n_B195059,hg38_n_B195091	ALG10B	ALG10B
GO Biological Process	GO:1902033	regulation of hematopoietic stem cell proliferation	332	0.113	1	1	3.27	0.611	2	4	0.00177	0.5	2	3	7	hg38_n_B199979,hg38_n_B24798	hg38_n_B199979,hg38_n_B200031,hg38_n_B205704,hg38_n_B24798	EIF2AK2,KITLG	EIF2AK2,KITLG,N4BP2L2
GO Biological Process	GO:1900226	negative regulation of NLRP3 inflammasome complex assembly	332	0.113	1	1	3.27	0.611	2	4	0.00177	0.5	1	2	4	hg38_n_B62424,hg38_n_B62463	hg38_n_B229431,hg38_n_B62384,hg38_n_B62424,hg38_n_B62463	PYDC2	NLRC3,PYDC2
GO Biological Process	GO:0072233	metanephric thick ascending limb development	332	0.113	1	1	3.27	0.611	2	4	0.00177	0.5	1	1	2	hg38_n_B30715,hg38_n_B30763	hg38_n_B30715,hg38_n_B30763,hg38_n_B30770,hg38_n_B30811	POU3F3	POU3F3
GO Biological Process	GO:0015886	heme transport	332	0.113	1	1	3.27	0.611	2	4	0.00177	0.5	1	3	9	hg38_n_B135379,hg38_n_B135400	hg38_n_B135379,hg38_n_B135400,hg38_n_B219166,hg38_n_B71259	ABCB7	ABCB7,ABCG2,FLVCR2
GO Biological Process	GO:0015677	copper ion import	332	0.113	1	1	3.27	0.611	2	4	0.00177	0.5	2	3	6	hg38_n_B122157,hg38_n_B122334	hg38_n_B122147,hg38_n_B122157,hg38_n_B122334,hg38_n_B32037	STEAP2,STEAP4	STEAP2,STEAP3,STEAP4
GO Biological Process	GO:0015889	cobalamin transport	332	0.113	1	1	3.27	0.611	2	4	0.00177	0.5	1	3	8	hg38_n_B104253,hg38_n_B104324	hg38_n_B104253,hg38_n_B104324,hg38_n_B256776,hg38_n_B263791	LMBRD1	CD320,LMBRD1,TCN2
GO Biological Process	GO:0015939	pantothenate metabolic process	332	0.113	1	1	3.27	0.611	2	4	0.00177	0.5	2	3	8	hg38_n_B176403,hg38_n_B250401	hg38_n_B176403,hg38_n_B176465,hg38_n_B242811,hg38_n_B250401	AASDHPPT,PANK2	AASDHPPT,FASN,PANK2
GO Biological Process	GO:0016080	synaptic vesicle targeting	332	0.113	1	1	3.27	0.611	2	4	0.00177	0.5	1	2	4	hg38_n_B60652,hg38_n_B60696	hg38_n_B262826,hg38_n_B60624,hg38_n_B60652,hg38_n_B60696	NLGN1	NLGN1,SEPT5
GO Biological Process	GO:0014809	regulation of skeletal muscle contraction by regulation of release of sequestered calcium ion	332	0.113	1	1	3.27	0.611	2	4	0.00177	0.5	1	2	4	hg38_n_B131674,hg38_n_B131709	hg38_n_B131674,hg38_n_B131709,hg38_n_B131780,hg38_n_B188934	DMD	DMD,GSTO1
GO Biological Process	GO:0014722	regulation of skeletal muscle contraction by calcium ion signaling	332	0.113	1	1	3.27	0.611	2	4	0.00177	0.5	1	2	5	hg38_n_B131674,hg38_n_B131709	hg38_n_B131674,hg38_n_B131709,hg38_n_B131780,hg38_n_B188934	DMD	DMD,GSTO1
GO Biological Process	GO:0001560	regulation of cell growth by extracellular stimulus	332	0.113	1	1	3.27	0.611	2	4	0.00177	0.5	2	3	3	hg38_n_B221858,hg38_n_B237097	hg38_n_B221858,hg38_n_B237039,hg38_n_B237097,hg38_n_B239720	KIF26A,MYOCD	KIF26A,MYOCD,PPP1R9B
GO Biological Process	GO:0000056	ribosomal small subunit export from nucleus	332	0.113	1	1	3.27	0.611	2	4	0.00177	0.5	3	4	7	hg38_n_B111587,hg38_n_B27248	hg38_n_B111587,hg38_n_B256095,hg38_n_B27232,hg38_n_B27248	ENSG00000280148,LTV1,XPO1	ENSG00000280148,LTV1,RPS15,XPO1
GO Biological Process	GO:0002457	T cell antigen processing and presentation	332	0.113	1	1	3.27	0.611	2	4	0.00177	0.5	1	3	3	hg38_n_B262333,hg38_n_B262425	hg38_n_B256967,hg38_n_B262333,hg38_n_B262425,hg38_n_B45646	KDM5D	ICAM1,KDM5D,RFTN1
GO Biological Process	GO:0003164	His-Purkinje system development	332	0.113	1	1	3.27	0.611	2	4	0.00177	0.5	1	3	4	hg38_n_B202628,hg38_n_B202639	hg38_n_B202580,hg38_n_B202628,hg38_n_B202639,hg38_n_B245355	TBX3	DSG2,TBX3,TBX5
GO Biological Process	GO:0006041	glucosamine metabolic process	332	0.113	1	1	3.27	0.611	2	4	0.00177	0.5	1	3	4	hg38_n_B67306,hg38_n_B67378	hg38_n_B105639,hg38_n_B216907,hg38_n_B67306,hg38_n_B67378	GNPDA2	GNPDA2,GNPNAT1,PGM3
GO Biological Process	GO:0016267	O-glycan processing, core 1	332	0.113	1	1	3.27	0.611	2	4	0.00177	0.5	1	2	2	hg38_n_B114823,hg38_n_B114836	hg38_n_B114814,hg38_n_B114823,hg38_n_B114836,hg38_n_B139596	C1GALT1	C1GALT1,C1GALT1C1
GO Biological Process	GO:0017185	peptidyl-lysine hydroxylation	332	0.113	1	1	3.27	0.611	2	4	0.00177	0.5	1	2	8	hg38_n_B57896,hg38_n_B57929	hg38_n_B242281,hg38_n_B57896,hg38_n_B57929,hg38_n_B57974	PLOD2	JMJD6,PLOD2
GO Biological Process	GO:0035356	cellular triglyceride homeostasis	332	0.113	1	1	3.27	0.611	2	4	0.00177	0.5	2	4	7	hg38_n_B173459,hg38_n_B201168	hg38_n_B102381,hg38_n_B173459,hg38_n_B201168,hg38_n_B263615	DGAT2,NR1H4	DGAT2,NR1H4,SLC25A27,XBP1
GO Biological Process	GO:0033210	leptin-mediated signaling pathway	332	0.113	1	1	3.27	0.611	2	4	0.00177	0.5	2	2	9	hg38_n_B125996,hg38_n_B251038	hg38_n_B125996,hg38_n_B126021,hg38_n_B251038,hg38_n_B251056	LEP,MKKS	LEP,MKKS
GO Biological Process	GO:0038108	negative regulation of appetite by leptin-mediated signaling pathway	332	0.113	1	1	3.27	0.611	2	4	0.00177	0.5	2	2	4	hg38_n_B125996,hg38_n_B251038	hg38_n_B125996,hg38_n_B126021,hg38_n_B251038,hg38_n_B251056	LEP,MKKS	LEP,MKKS
GO Biological Process	GO:0046348	amino sugar catabolic process	332	0.113	1	1	3.27	0.611	2	4	0.00177	0.5	1	3	13	hg38_n_B67306,hg38_n_B67378	hg38_n_B10608,hg38_n_B16918,hg38_n_B67306,hg38_n_B67378	GNPDA2	CHIA,CHIT1,GNPDA2
GO Biological Process	GO:0048631	regulation of skeletal muscle tissue growth	332	0.113	1	1	3.27	0.611	2	4	0.00177	0.5	2	4	6	hg38_n_B142468,hg38_n_B240675	hg38_n_B114139,hg38_n_B142468,hg38_n_B240675,hg38_n_B38973	MTM1,RPS6KB1	DLL1,MSTN,MTM1,RPS6KB1
GO Biological Process	GO:0032696	negative regulation of interleukin-13 production	332	0.113	1	1	3.27	0.611	2	4	0.00177	0.5	2	3	6	hg38_n_B102448,hg38_n_B73254	hg38_n_B102421,hg38_n_B102448,hg38_n_B172171,hg38_n_B73254	LEF1,TNFRSF21	LEF1,SCGB1A1,TNFRSF21
GO Biological Process	GO:0021985	neurohypophysis development	332	0.113	1	1	3.27	0.611	2	4	0.00177	0.5	1	2	2	hg38_n_B107095,hg38_n_B107160	hg38_n_B107095,hg38_n_B107160,hg38_n_B107182,hg38_n_B88123	POU3F2	OTP,POU3F2
GO Biological Process	GO:0019731	antibacterial humoral response	332	0.113	1	1	3.27	0.611	2	4	0.00177	0.5	2	4	35	hg38_n_B100925,hg38_n_B48529	hg38_n_B100856,hg38_n_B100925,hg38_n_B254141,hg38_n_B48529	HIST1H2BJ,LTF	HIST1H2BE,HIST1H2BJ,LTF,SLPI
GO Biological Process	GO:0018344	protein geranylgeranylation	332	0.113	1	1	3.27	0.611	2	4	0.00177	0.5	1	3	6	hg38_n_B136432,hg38_n_B136456	hg38_n_B136432,hg38_n_B136456,hg38_n_B146255,hg38_n_B91866	CHM	CHM,FNTA,PGGT1B
GO Biological Process	GO:0021539	subthalamus development	332	0.113	1	1	3.27	0.611	2	4	0.00177	0.5	1	1	2	hg38_n_B73535,hg38_n_B73567	hg38_n_B73490,hg38_n_B73535,hg38_n_B73567,hg38_n_B73594	PITX2	PITX2
GO Biological Process	GO:0021551	central nervous system morphogenesis	332	0.113	1	1	3.27	0.611	2	4	0.00177	0.5	1	1	2	hg38_n_B41112,hg38_n_B41199	hg38_n_B41068,hg38_n_B41112,hg38_n_B41162,hg38_n_B41199	ERBB4	ERBB4
GO Biological Process	GO:0021763	subthalamic nucleus development	332	0.113	1	1	3.27	0.611	2	4	0.00177	0.5	1	1	1	hg38_n_B73535,hg38_n_B73567	hg38_n_B73490,hg38_n_B73535,hg38_n_B73567,hg38_n_B73594	PITX2	PITX2
GO Biological Process	GO:0051661	maintenance of centrosome location	332	0.113	1	1	3.27	0.611	2	4	0.00177	0.5	2	4	6	hg38_n_B122516,hg38_n_B165829	hg38_n_B10380,hg38_n_B122516,hg38_n_B16347,hg38_n_B165829	AKAP9,SPOUT1	AKAP9,ASPM,GPSM2,SPOUT1
GO Biological Process	GO:0006826	iron ion transport	386	0.114	1	1	1.55	5.8	9	38	0.00796	0.237	8	31	57	hg38_n_B122157,hg38_n_B122334,hg38_n_B127920,hg38_n_B134541,hg38_n_B134564,hg38_n_B147094,hg38_n_B16524,hg38_n_B171151,hg38_n_B62813	hg38_n_B122147,hg38_n_B122157,hg38_n_B122334,hg38_n_B126073,hg38_n_B127071,hg38_n_B127920,hg38_n_B131541,hg38_n_B131572,hg38_n_B131608,hg38_n_B134541,hg38_n_B134564,hg38_n_B144256,hg38_n_B144818,hg38_n_B147094,hg38_n_B147117,hg38_n_B150294,hg38_n_B151990,hg38_n_B16471,hg38_n_B16524,hg38_n_B171151,hg38_n_B174471,hg38_n_B177742,hg38_n_B188470,hg38_n_B196329,hg38_n_B218349,hg38_n_B22183,hg38_n_B2268…	ARHGAP1,ATP6V0E2,ATP6V1G3,ATP6V1H,HEPH,STEAP2,STEAP4,TFRC	ARHGAP1,ATP6V0A4,ATP6V0D1,ATP6V0D2,ATP6V0E1,ATP6V0E2,ATP6V1B1,ATP6V1C1,ATP6V1C2,ATP6V1D,ATP6V1F,ATP6V1G3,ATP6V1H,DNM2,FTHL17,FTMT,HEPH,IREB2,MELTF,NECTIN1,PICALM,SCARA5,SFXN1,SLC11A2,SLC25A28,SLC39A14,SLC40A1,STEAP2,STEAP3,STEAP4,TFRC
GO Biological Process	GO:0043312	neutrophil degranulation	387	0.118	1	1	1.19	38.8	46	254	0.0407	0.181	40	201	478	hg38_n_B06525,hg38_n_B06588,hg38_n_B108800,hg38_n_B118988,hg38_n_B120091,hg38_n_B123233,hg38_n_B127373,hg38_n_B12799,hg38_n_B128675,hg38_n_B129937,hg38_n_B129950,hg38_n_B130774,hg38_n_B138302,hg38_n_B139456,hg38_n_B146273,hg38_n_B166422,hg38_n_B168853,hg38_n_B171245,hg38_n_B172452,hg38_n_B174115,hg38_n_B174135,hg38_n_B174777,hg38_n_B186660,hg38_n_B186685,hg38_n_B192548,hg38_n_B193203,hg38_n_B1957…	hg38_n_B01049,hg38_n_B01639,hg38_n_B01795,hg38_n_B02431,hg38_n_B03636,hg38_n_B06525,hg38_n_B06588,hg38_n_B06618,hg38_n_B10361,hg38_n_B10564,hg38_n_B108800,hg38_n_B108885,hg38_n_B110320,hg38_n_B111043,hg38_n_B111059,hg38_n_B11124,hg38_n_B111559,hg38_n_B113889,hg38_n_B118079,hg38_n_B11888,hg38_n_B118905,hg38_n_B118988,hg38_n_B11903,hg38_n_B120091,hg38_n_B12033,hg38_n_B121043,hg38_n_B121350,hg38_n_B…	ABCA13,AGA,ANO6,ATP11B,ATP8B4,CAPN1,CD47,CEACAM8,CLEC4D,CTSC,FCGR2A,FCN1,FRK,FRMPD3,GUSB,HGSNAT,HVCN1,LRRC7,LTF,MGAM,MGST1,MOSPD2,MVP,NME2,PDAP1,PECAM1,PGRMC1,PRCP,PRDX4,PTPRJ,PTPRN2,PTX3,RAB27A,RAB31,RAP2B,SNAP25,SVIP,TSPAN14,XRCC5,XRCC6	ABCA13,ACPP,ACTR2,ADAM8,AGA,ALDOA,AMPD3,ANO6,ANPEP,ANXA2,ANXA3,AP1M1,APAF1,APEH,APRT,ARG1,ARL8A,ARPC5,ARSB,ASAH1,ATG7,ATP11A,ATP11B,ATP6AP2,ATP6V1D,ATP8A1,ATP8B4,BPI,BRI3,BST2,CAND1,CANT1,CAP1,CAPN1,CAT,CCT8,CD36,CD47,CD53,CD58,CDK13,CEACAM3,CEACAM8,CHIT1,CHRNB4,CKAP4,CLEC4D,CMTM6,COMMD3,COMMD9,CPNE3,CPPED1,CR1,CRACR2A,CREG1,CRISPLD2,CST3,CTSC,CTSH,CXCR1,CXCR2,CYBB,CYSTM1,DDOST,DDX3X,DIAPH1,DNAJC…
GO Biological Process	GO:1900077	negative regulation of cellular response to insulin stimulus	388	0.119	1	1	1.59	5.04	8	33	0.00708	0.242	6	18	32	hg38_n_B104253,hg38_n_B104324,hg38_n_B179876,hg38_n_B240675,hg38_n_B36368,hg38_n_B42513,hg38_n_B42771,hg38_n_B42831	hg38_n_B00109,hg38_n_B104253,hg38_n_B104324,hg38_n_B110393,hg38_n_B119160,hg38_n_B119205,hg38_n_B156032,hg38_n_B156046,hg38_n_B165250,hg38_n_B179876,hg38_n_B179901,hg38_n_B179930,hg38_n_B179973,hg38_n_B180000,hg38_n_B191295,hg38_n_B230149,hg38_n_B230179,hg38_n_B230919,hg38_n_B230936,hg38_n_B240675,hg38_n_B242425,hg38_n_B254655,hg38_n_B254668,hg38_n_B36368,hg38_n_B36391,hg38_n_B36434,hg38_n_B36452…	GRB14,IRS1,LMBRD1,PID1,PRKCQ,RPS6KB1	ENPP1,GPR21,GRB10,GRB14,IRS1,KANK1,LMBRD1,MSTN,MZB1,PID1,PRKCB,PRKCQ,PRKCZ,PTPN1,PTPRE,RPS6KB1,SOCS1,SOCS3
GO Biological Process	GO:0021854	hypothalamus development	388	0.119	1	1	1.59	5.04	8	33	0.00708	0.242	6	16	22	hg38_n_B107095,hg38_n_B107160,hg38_n_B141533,hg38_n_B178626,hg38_n_B182664,hg38_n_B73254,hg38_n_B73535,hg38_n_B73567	hg38_n_B107095,hg38_n_B107160,hg38_n_B107182,hg38_n_B121677,hg38_n_B121702,hg38_n_B121810,hg38_n_B131491,hg38_n_B141482,hg38_n_B141533,hg38_n_B141558,hg38_n_B144390,hg38_n_B178580,hg38_n_B178596,hg38_n_B178626,hg38_n_B178643,hg38_n_B182545,hg38_n_B182562,hg38_n_B182571,hg38_n_B182664,hg38_n_B205229,hg38_n_B225127,hg38_n_B23538,hg38_n_B24252,hg38_n_B24281,hg38_n_B248001,hg38_n_B33511,hg38_n_B33548…	ETS1,LEF1,NRP1,PITX2,POU3F2,SOX3	ETS1,FOXB1,GSX1,LEF1,NCOA1,NKX2-6,NR0B1,NRP1,OTP,PITX2,POU3F2,RAB3GAP1,RAX,SEMA3A,SOX3,SRD5A2
GO Biological Process	GO:1900373	positive regulation of purine nucleotide biosynthetic process	390	0.12	1	1	1.31	15.3	20	100	0.0177	0.2	18	68	109	hg38_n_B112476,hg38_n_B154680,hg38_n_B204168,hg38_n_B229469,hg38_n_B238340,hg38_n_B239827,hg38_n_B243041,hg38_n_B244271,hg38_n_B246459,hg38_n_B248142,hg38_n_B248203,hg38_n_B255232,hg38_n_B260113,hg38_n_B26014,hg38_n_B42771,hg38_n_B42831,hg38_n_B45259,hg38_n_B62349,hg38_n_B65257,hg38_n_B81884	hg38_n_B00727,hg38_n_B01795,hg38_n_B02921,hg38_n_B03636,hg38_n_B03829,hg38_n_B03845,hg38_n_B100000,hg38_n_B101601,hg38_n_B101921,hg38_n_B102421,hg38_n_B111448,hg38_n_B111470,hg38_n_B112339,hg38_n_B112476,hg38_n_B117206,hg38_n_B117221,hg38_n_B118621,hg38_n_B118677,hg38_n_B122629,hg38_n_B122643,hg38_n_B127991,hg38_n_B128715,hg38_n_B129733,hg38_n_B13448,hg38_n_B145805,hg38_n_B154680,hg38_n_B154710,h…	ADCY2,ADCY8,ADCY9,ADCYAP1,ADGRD1,CALM3,FSHR,MC2R,MC3R,MC4R,NF1,NME2,OSTN,PID1,PPARGC1A,RAF1,RIT2,VIP	ABCA1,ADCY1,ADCY2,ADCY3,ADCY5,ADCY7,ADCY8,ADCY9,ADCYAP1,ADCYAP1R1,ADGRD1,ADGRF1,ADGRG6,ADM,ADRB2,ADRB3,AKAP12,CALCA,CALCR,CALCRL,CALM1,CALM2,CALM3,CAP1,CAP2,DRD1,DRD5,EDNRA,ENO1,ENSG00000214732,FSHR,GCG,GHRHR,GLP1R,GPHB5,GPR161,GPR65,GUCA1C,GUCA2A,GUCY1A2,HPCA,MC1R,MC2R,MC3R,MC4R,MC5R,MTNR1A,NF1,NME2,NOS1,NOS2,NOS3,OSTN,PID1,PINK1,PPARGC1A,PRKCA,PTH,PTHLH,RAF1,RAMP1,RCVRN,RIT2,RXFP2,TMSB4X,VIP,VI…
GO Biological Process	GO:1900371	regulation of purine nucleotide biosynthetic process	391	0.122	1	1	1.25	22.4	28	147	0.0248	0.19	24	95	157	hg38_n_B105069,hg38_n_B112476,hg38_n_B121956,hg38_n_B122516,hg38_n_B154680,hg38_n_B163365,hg38_n_B163370,hg38_n_B177152,hg38_n_B204168,hg38_n_B229469,hg38_n_B238340,hg38_n_B239827,hg38_n_B243041,hg38_n_B244271,hg38_n_B244710,hg38_n_B244730,hg38_n_B246459,hg38_n_B248142,hg38_n_B248203,hg38_n_B255232,hg38_n_B260113,hg38_n_B26014,hg38_n_B42771,hg38_n_B42831,hg38_n_B45259,hg38_n_B62349,hg38_n_B65257,…	hg38_n_B00727,hg38_n_B01795,hg38_n_B02921,hg38_n_B03636,hg38_n_B03829,hg38_n_B03845,hg38_n_B100000,hg38_n_B101601,hg38_n_B101921,hg38_n_B102421,hg38_n_B105069,hg38_n_B105099,hg38_n_B111448,hg38_n_B111470,hg38_n_B112339,hg38_n_B112476,hg38_n_B112614,hg38_n_B117206,hg38_n_B117221,hg38_n_B118621,hg38_n_B118677,hg38_n_B121892,hg38_n_B121956,hg38_n_B121998,hg38_n_B122516,hg38_n_B122629,hg38_n_B122643,…	ADCY2,ADCY8,ADCY9,ADCYAP1,ADGRD1,AKAP9,CALM3,DRD2,FSHR,GRM3,HRH4,HTR1B,MC2R,MC3R,MC4R,NF1,NME2,OR13F1,OSTN,PID1,PPARGC1A,RAF1,RIT2,VIP	ABCA1,ADCY1,ADCY2,ADCY3,ADCY5,ADCY7,ADCY8,ADCY9,ADCYAP1,ADCYAP1R1,ADGRD1,ADGRF1,ADGRG6,ADM,ADRA2A,ADRB2,ADRB3,AKAP12,AKAP6,AKAP9,CALCA,CALCR,CALCRL,CALM1,CALM2,CALM3,CAP1,CAP2,DRD1,DRD2,DRD3,DRD5,EDN1,EDNRA,EDNRB,ENO1,ENSG00000214732,FSHR,GABBR2,GALR1,GALR3,GCG,GHRHR,GLP1R,GPHB5,GPR161,GPR176,GPR65,GRM2,GRM3,GRM7,GRM8,GUCA1C,GUCA2A,GUCY1A2,HPCA,HRH3,HRH4,HTR1B,MARCO,MC1R,MC2R,MC3R,MC4R,MC5R,MTNR1…
GO Biological Process	GO:0030808	regulation of nucleotide biosynthetic process	391	0.122	1	1	1.25	22.4	28	147	0.0248	0.19	24	95	158	hg38_n_B105069,hg38_n_B112476,hg38_n_B121956,hg38_n_B122516,hg38_n_B154680,hg38_n_B163365,hg38_n_B163370,hg38_n_B177152,hg38_n_B204168,hg38_n_B229469,hg38_n_B238340,hg38_n_B239827,hg38_n_B243041,hg38_n_B244271,hg38_n_B244710,hg38_n_B244730,hg38_n_B246459,hg38_n_B248142,hg38_n_B248203,hg38_n_B255232,hg38_n_B260113,hg38_n_B26014,hg38_n_B42771,hg38_n_B42831,hg38_n_B45259,hg38_n_B62349,hg38_n_B65257,…	hg38_n_B00727,hg38_n_B01795,hg38_n_B02921,hg38_n_B03636,hg38_n_B03829,hg38_n_B03845,hg38_n_B100000,hg38_n_B101601,hg38_n_B101921,hg38_n_B102421,hg38_n_B105069,hg38_n_B105099,hg38_n_B111448,hg38_n_B111470,hg38_n_B112339,hg38_n_B112476,hg38_n_B112614,hg38_n_B117206,hg38_n_B117221,hg38_n_B118621,hg38_n_B118677,hg38_n_B121892,hg38_n_B121956,hg38_n_B121998,hg38_n_B122516,hg38_n_B122629,hg38_n_B122643,…	ADCY2,ADCY8,ADCY9,ADCYAP1,ADGRD1,AKAP9,CALM3,DRD2,FSHR,GRM3,HRH4,HTR1B,MC2R,MC3R,MC4R,NF1,NME2,OR13F1,OSTN,PID1,PPARGC1A,RAF1,RIT2,VIP	ABCA1,ADCY1,ADCY2,ADCY3,ADCY5,ADCY7,ADCY8,ADCY9,ADCYAP1,ADCYAP1R1,ADGRD1,ADGRF1,ADGRG6,ADM,ADRA2A,ADRB2,ADRB3,AKAP12,AKAP6,AKAP9,CALCA,CALCR,CALCRL,CALM1,CALM2,CALM3,CAP1,CAP2,DRD1,DRD2,DRD3,DRD5,EDN1,EDNRA,EDNRB,ENO1,ENSG00000214732,FSHR,GABBR2,GALR1,GALR3,GCG,GHRHR,GLP1R,GPHB5,GPR161,GPR176,GPR65,GRM2,GRM3,GRM7,GRM8,GUCA1C,GUCA2A,GUCY1A2,HPCA,HRH3,HRH4,HTR1B,MARCO,MC1R,MC2R,MC3R,MC4R,MC5R,MTNR1…
GO Biological Process	GO:0010976	positive regulation of neuron projection development	393	0.123	1	1	1.18	39.9	47	261	0.0416	0.18	34	139	241	hg38_n_B06525,hg38_n_B06588,hg38_n_B09474,hg38_n_B104564,hg38_n_B104591,hg38_n_B106179,hg38_n_B115314,hg38_n_B119228,hg38_n_B122801,hg38_n_B123448,hg38_n_B131207,hg38_n_B131299,hg38_n_B138790,hg38_n_B146546,hg38_n_B149604,hg38_n_B152041,hg38_n_B152096,hg38_n_B157001,hg38_n_B157038,hg38_n_B161509,hg38_n_B161543,hg38_n_B171819,hg38_n_B182664,hg38_n_B186378,hg38_n_B188868,hg38_n_B210710,hg38_n_B2107…	hg38_n_B01780,hg38_n_B02021,hg38_n_B03542,hg38_n_B03560,hg38_n_B04953,hg38_n_B06525,hg38_n_B06588,hg38_n_B06618,hg38_n_B06815,hg38_n_B08053,hg38_n_B08070,hg38_n_B09474,hg38_n_B09485,hg38_n_B102123,hg38_n_B103308,hg38_n_B104490,hg38_n_B104508,hg38_n_B104536,hg38_n_B104564,hg38_n_B104591,hg38_n_B104613,hg38_n_B106141,hg38_n_B106165,hg38_n_B106179,hg38_n_B106212,hg38_n_B108264,hg38_n_B108462,hg38_n_…	ADCYAP1,CDH4,CNR1,CNTF,COBL,CUX1,DLG5,EFNA5,ENC1,EPHA3,IL1RAPL1,LRRC7,NEURL1,NLGN1,NME2,NRP1,NTRK2,NTRK3,PLPPR5,PPP1R9A,PTPRD,RIMS1,RIMS2,RIT2,ROBO1,SEMA5A,SLITRK1,STMN2,SYT4,TMEM106B,TRPC5,UBE2V2,ZEB2,ZNF804A	ACTR2,ADCYAP1,ALKAL1,ALKAL2,ARSB,ATF1,ATP8A2,BAIAP2,BHLHB9,BMP5,BMP7,BMPR2,C21orf91,CAMK1D,CAMK2B,CAPRIN1,CAPRIN2,CDH4,CDKL3,CDKL5,CNR1,CNTF,CNTN1,COBL,CPEB3,CUX1,CUX2,CXCL12,DAB2IP,DDX56,DISC1,DLG5,DNM1L,DPYSL3,DSCAM,EFNA5,ENC1,EPHA3,EPHA4,EZH2,FBXO31,FBXO38,FBXW8,FEZ1,FGFR1,FIG4,FMR1,FN1,FYN,GOLGA4,HGF,IL1RAP,IL1RAPL1,IL2,IL6,ITGA3,ITSN2,KALRN,KATNB1,KDM1A,KIDINS220,LIMK1,LLPH,LPAR3,LRP8,LRRC7,…
GO Biological Process	GO:0044091	membrane biogenesis	394	0.123	1	1	1.64	4.28	7	28	0.00619	0.25	4	19	33	hg38_n_B131207,hg38_n_B131299,hg38_n_B157001,hg38_n_B157038,hg38_n_B262023,hg38_n_B60652,hg38_n_B60696	hg38_n_B111547,hg38_n_B121234,hg38_n_B121311,hg38_n_B124814,hg38_n_B124848,hg38_n_B129039,hg38_n_B131207,hg38_n_B131299,hg38_n_B135040,hg38_n_B156968,hg38_n_B157001,hg38_n_B157038,hg38_n_B184662,hg38_n_B184675,hg38_n_B184699,hg38_n_B204129,hg38_n_B225127,hg38_n_B230107,hg38_n_B244962,hg38_n_B245021,hg38_n_B26132,hg38_n_B262023,hg38_n_B26531,hg38_n_B44870,hg38_n_B45646,hg38_n_B60624,hg38_n_B60652,…	IL1RAPL1,NLGN1,NLGN4Y,PTPRD	ANK3,ANXA2,CAV1,CAV2,CAV3,CDH2,EMP2,IL1RAPL1,MAGI2,NLGN1,NLGN3,NLGN4X,NLGN4Y,NRXN1,PEX3,PTPRD,RFTN1,SPTBN1,STX2
GO Biological Process	GO:0010803	regulation of tumor necrosis factor-mediated signaling pathway	394	0.123	1	1	1.64	4.28	7	28	0.00619	0.25	6	22	59	hg38_n_B100925,hg38_n_B134114,hg38_n_B164656,hg38_n_B176216,hg38_n_B201168,hg38_n_B62424,hg38_n_B62463	hg38_n_B100925,hg38_n_B10870,hg38_n_B110968,hg38_n_B111002,hg38_n_B116919,hg38_n_B134114,hg38_n_B162092,hg38_n_B162106,hg38_n_B164620,hg38_n_B164656,hg38_n_B165044,hg38_n_B176020,hg38_n_B176216,hg38_n_B180532,hg38_n_B201168,hg38_n_B203587,hg38_n_B232186,hg38_n_B258234,hg38_n_B260282,hg38_n_B40088,hg38_n_B61927,hg38_n_B62384,hg38_n_B62424,hg38_n_B62463,hg38_n_B82558,hg38_n_B82591,hg38_n_B88055,hg3…	CASP4,HIST1H2BJ,NLRP2B,NR1H4,PYDC2,TRIM32	ADIPOQ,BIRC3,CARD8,CASP4,CASP8,CCDC3,CYLD,F2RL1,HIPK1,HIST1H2BJ,NLRP2B,NR1H4,OTULIN,PYDC2,RIPK1,SYK,TAX1BP1,TNFAIP3,TRAF1,TRIM32,UBC,ZNF675
GO Biological Process	GO:0060693	regulation of branching involved in salivary gland morphogenesis	396	0.124	1	1	2.02	1.98	4	13	0.00354	0.308	3	7	8	hg38_n_B114206,hg38_n_B224062,hg38_n_B85361,hg38_n_B85439	hg38_n_B114206,hg38_n_B121455,hg38_n_B121510,hg38_n_B145851,hg38_n_B145887,hg38_n_B146630,hg38_n_B200689,hg38_n_B224017,hg38_n_B224037,hg38_n_B224062,hg38_n_B85361,hg38_n_B85439,hg38_n_B85469	FGF10,FGF7,PDGFA	FGF10,FGF7,FGFR1,HGF,NTN4,PDGFA,SNAI2
GO Biological Process	GO:0097120	receptor localization to synapse	396	0.124	1	1	2.02	1.98	4	13	0.00354	0.308	3	8	11	hg38_n_B134996,hg38_n_B249365,hg38_n_B60652,hg38_n_B60696	hg38_n_B134965,hg38_n_B134996,hg38_n_B174444,hg38_n_B201109,hg38_n_B201128,hg38_n_B241281,hg38_n_B249365,hg38_n_B249434,hg38_n_B264381,hg38_n_B60624,hg38_n_B60652,hg38_n_B60696,hg38_n_B62935	DLG3,NETO1,NLGN1	ANKS1B,CACNG2,CEP112,DLG1,DLG2,DLG3,NETO1,NLGN1
GO Biological Process	GO:0070584	mitochondrion morphogenesis	396	0.124	1	1	2.02	1.98	4	13	0.00354	0.308	3	11	21	hg38_n_B142468,hg38_n_B250401,hg38_n_B42771,hg38_n_B42831	hg38_n_B123414,hg38_n_B142468,hg38_n_B178323,hg38_n_B194782,hg38_n_B214828,hg38_n_B214841,hg38_n_B241122,hg38_n_B250401,hg38_n_B26650,hg38_n_B42630,hg38_n_B42771,hg38_n_B42831,hg38_n_B62601	MTM1,PANK2,PID1	DNM1L,FEZ1,FIS1,MFF,MTM1,NUBPL,OPA1,PANK2,PID1,PNPT1,POLG2
GO Biological Process	GO:0046548	retinal rod cell development	396	0.124	1	1	2.02	1.98	4	13	0.00354	0.308	3	4	8	hg38_n_B147191,hg38_n_B160424,hg38_n_B161509,hg38_n_B161543	hg38_n_B147191,hg38_n_B147238,hg38_n_B160395,hg38_n_B160424,hg38_n_B160506,hg38_n_B161464,hg38_n_B161493,hg38_n_B161509,hg38_n_B161523,hg38_n_B161543,hg38_n_B161552,hg38_n_B161588,hg38_n_B239135	NTRK2,RORB,RP1	NAGLU,NTRK2,RORB,RP1
GO Biological Process	GO:0002072	optic cup morphogenesis involved in camera-type eye development	396	0.124	1	1	2.02	1.98	4	13	0.00354	0.308	2	6	8	hg38_n_B21603,hg38_n_B21609,hg38_n_B21756,hg38_n_B99296	hg38_n_B125300,hg38_n_B125324,hg38_n_B188562,hg38_n_B21603,hg38_n_B21609,hg38_n_B21637,hg38_n_B21756,hg38_n_B229043,hg38_n_B49428,hg38_n_B49461,hg38_n_B49514,hg38_n_B99296,hg38_n_B99321	SOX11,TFAP2A	ALDH1A3,PAX2,SOX11,TFAP2A,WNT16,WNT5A
GO Biological Process	GO:0035330	regulation of hippo signaling	396	0.124	1	1	2.02	1.98	4	13	0.00354	0.308	2	8	11	hg38_n_B186378,hg38_n_B21603,hg38_n_B21609,hg38_n_B21756	hg38_n_B129438,hg38_n_B186378,hg38_n_B21603,hg38_n_B21609,hg38_n_B21637,hg38_n_B21756,hg38_n_B221776,hg38_n_B259015,hg38_n_B48437,hg38_n_B80616,hg38_n_B80652,hg38_n_B97101,hg38_n_B97117	DLG5,SOX11	DLG5,LIMD1,MARK3,SOX11,WTIP,WWC1,WWC2,WWC3
GO Biological Process	GO:0006821	chloride transport	402	0.126	1	1	1.36	11	15	72	0.0133	0.208	14	48	101	hg38_n_B114414,hg38_n_B129912,hg38_n_B168633,hg38_n_B195774,hg38_n_B239160,hg38_n_B36137,hg38_n_B67378,hg38_n_B78028,hg38_n_B78050,hg38_n_B93110,hg38_n_B95549,hg38_n_B95629,hg38_n_B96404,hg38_n_B96496,hg38_n_B96529	hg38_n_B01392,hg38_n_B02176,hg38_n_B08225,hg38_n_B102287,hg38_n_B102307,hg38_n_B10380,hg38_n_B114414,hg38_n_B123582,hg38_n_B124961,hg38_n_B129457,hg38_n_B129845,hg38_n_B129897,hg38_n_B129912,hg38_n_B133392,hg38_n_B150807,hg38_n_B150825,hg38_n_B150890,hg38_n_B156434,hg38_n_B168633,hg38_n_B168655,hg38_n_B168715,hg38_n_B168733,hg38_n_B169080,hg38_n_B169115,hg38_n_B17190,hg38_n_B172897,hg38_n_B173216…	ANO5,ANO6,GABRA1,GABRB2,GABRG1,GABRG2,GLRA1,GLRA2,GLRB,NMUR2,SLC12A2,SLC4A10,TTYH3,WNK4	ANO1,ANO10,ANO2,ANO3,ANO4,ANO5,ANO6,ANO7,APOL1,CFTR,CLCA1,CLCA4,CLCC1,CLCN2,CLCN4,CLCN5,CLCNKB,CLIC4,CLIC5,CLIC6,CLNS1A,GABRA1,GABRA2,GABRA5,GABRB1,GABRB2,GABRB3,GABRG1,GABRG2,GABRP,GABRR3,GLRA1,GLRA2,GLRA3,GLRB,NMUR2,P2RY6,SLC12A2,SLC12A8,SLC1A1,SLC1A3,SLC1A4,SLC26A5,SLC26A7,SLC26A9,SLC4A10,TTYH3,WNK4
GO Biological Process	GO:0045780	positive regulation of bone resorption	403	0.126	1	1	1.71	3.51	6	23	0.00531	0.261	4	12	15	hg38_n_B150738,hg38_n_B152041,hg38_n_B152096,hg38_n_B248142,hg38_n_B248203,hg38_n_B62813	hg38_n_B119613,hg38_n_B150249,hg38_n_B150289,hg38_n_B150712,hg38_n_B150738,hg38_n_B152038,hg38_n_B152041,hg38_n_B152050,hg38_n_B152096,hg38_n_B162092,hg38_n_B162106,hg38_n_B169494,hg38_n_B191809,hg38_n_B206703,hg38_n_B206736,hg38_n_B248077,hg38_n_B248142,hg38_n_B248203,hg38_n_B62813,hg38_n_B71223,hg38_n_B71237,hg38_n_B95275,hg38_n_B95297	DCSTAMP,MC4R,TFRC,TMEM64	ADAM8,CA2,DCSTAMP,EGFR,FSHB,MC4R,PPARGC1B,SPP1,SYK,TFRC,TMEM64,TNFSF11
GO Biological Process	GO:0060251	regulation of glial cell proliferation	403	0.126	1	1	1.71	3.51	6	23	0.00531	0.261	4	15	27	hg38_n_B106949,hg38_n_B110722,hg38_n_B21603,hg38_n_B21609,hg38_n_B21756,hg38_n_B243041	hg38_n_B106949,hg38_n_B110722,hg38_n_B110747,hg38_n_B126943,hg38_n_B147343,hg38_n_B197987,hg38_n_B198009,hg38_n_B203174,hg38_n_B21603,hg38_n_B21609,hg38_n_B21637,hg38_n_B21756,hg38_n_B217773,hg38_n_B220934,hg38_n_B227966,hg38_n_B242969,hg38_n_B242980,hg38_n_B243041,hg38_n_B264499,hg38_n_B40661,hg38_n_B61869,hg38_n_B62657,hg38_n_B62675	ADCYAP1,MYB,SOX11,UFL1	ADCYAP1,CREB1,DICER1,ETV5,HES1,IDH2,IFNG,LYN,MYB,PRKCH,PTN,RNF10,SOX10,SOX11,UFL1
GO Biological Process	GO:0060174	limb bud formation	403	0.126	1	1	1.71	3.51	6	23	0.00531	0.261	3	9	10	hg38_n_B21603,hg38_n_B21609,hg38_n_B21756,hg38_n_B241811,hg38_n_B85361,hg38_n_B85439	hg38_n_B100330,hg38_n_B100401,hg38_n_B121376,hg38_n_B121455,hg38_n_B128431,hg38_n_B128514,hg38_n_B17364,hg38_n_B17392,hg38_n_B17429,hg38_n_B190598,hg38_n_B190677,hg38_n_B196022,hg38_n_B21603,hg38_n_B21609,hg38_n_B21637,hg38_n_B21756,hg38_n_B241811,hg38_n_B241830,hg38_n_B241873,hg38_n_B241890,hg38_n_B85361,hg38_n_B85439,hg38_n_B85469	FGF10,SOX11,SOX9	COL2A1,FGF10,FGFR2,PLXNA2,SEMA3C,SHH,SOX11,SOX4,SOX9
GO Biological Process	GO:0006182	cGMP biosynthetic process	403	0.126	1	1	1.71	3.51	6	23	0.00531	0.261	6	14	24	hg38_n_B138450,hg38_n_B138967,hg38_n_B154680,hg38_n_B193040,hg38_n_B229469,hg38_n_B81884	hg38_n_B01031,hg38_n_B118621,hg38_n_B118677,hg38_n_B138450,hg38_n_B138498,hg38_n_B138967,hg38_n_B154680,hg38_n_B154710,hg38_n_B154737,hg38_n_B154816,hg38_n_B159530,hg38_n_B176465,hg38_n_B176520,hg38_n_B193040,hg38_n_B229469,hg38_n_B232125,hg38_n_B23581,hg38_n_B23595,hg38_n_B55749,hg38_n_B77924,hg38_n_B81808,hg38_n_B81852,hg38_n_B81884	ADCY2,ADCY8,ADCY9,GUCY2C,GUCY2F,HTR2C	ADCY1,ADCY2,ADCY3,ADCY5,ADCY7,ADCY8,ADCY9,GUCY1A2,GUCY1B3,GUCY2C,GUCY2F,HTR2C,NPPB,NPR2
GO Biological Process	GO:0030540	female genitalia development	403	0.126	1	1	1.71	3.51	6	23	0.00531	0.261	4	10	18	hg38_n_B202628,hg38_n_B202639,hg38_n_B36887,hg38_n_B62193,hg38_n_B85361,hg38_n_B85439	hg38_n_B101072,hg38_n_B112367,hg38_n_B112415,hg38_n_B112439,hg38_n_B147770,hg38_n_B147821,hg38_n_B202580,hg38_n_B202628,hg38_n_B202639,hg38_n_B24252,hg38_n_B24281,hg38_n_B31379,hg38_n_B36887,hg38_n_B36913,hg38_n_B49428,hg38_n_B49461,hg38_n_B49514,hg38_n_B62166,hg38_n_B62193,hg38_n_B62237,hg38_n_B85361,hg38_n_B85439,hg38_n_B85469	FGF10,LRP2,TBX3,TP63	BAK1,CHD7,ESR1,FGF10,LRP2,MERTK,SRD5A2,TBX3,TP63,WNT5A
GO Biological Process	GO:0030817	regulation of cAMP biosynthetic process	408	0.126	1	1	1.27	18.9	24	124	0.0212	0.194	21	78	127	hg38_n_B105069,hg38_n_B112476,hg38_n_B121956,hg38_n_B122516,hg38_n_B154680,hg38_n_B163365,hg38_n_B163370,hg38_n_B177152,hg38_n_B204168,hg38_n_B229469,hg38_n_B238340,hg38_n_B239827,hg38_n_B243041,hg38_n_B244271,hg38_n_B244710,hg38_n_B244730,hg38_n_B246459,hg38_n_B248142,hg38_n_B248203,hg38_n_B255232,hg38_n_B260113,hg38_n_B26014,hg38_n_B45259,hg38_n_B81884	hg38_n_B02921,hg38_n_B03636,hg38_n_B100000,hg38_n_B101601,hg38_n_B102421,hg38_n_B105069,hg38_n_B105099,hg38_n_B111448,hg38_n_B111470,hg38_n_B112339,hg38_n_B112476,hg38_n_B112614,hg38_n_B117206,hg38_n_B117221,hg38_n_B118621,hg38_n_B118677,hg38_n_B121892,hg38_n_B121956,hg38_n_B121998,hg38_n_B122516,hg38_n_B122629,hg38_n_B122643,hg38_n_B125869,hg38_n_B125915,hg38_n_B128715,hg38_n_B13448,hg38_n_B1458…	ADCY2,ADCY8,ADCY9,ADCYAP1,ADGRD1,AKAP9,CALM3,DRD2,FSHR,GRM3,HRH4,HTR1B,MC2R,MC3R,MC4R,NF1,NME2,OR13F1,RAF1,RIT2,VIP	ABCA1,ADCY1,ADCY2,ADCY3,ADCY5,ADCY7,ADCY8,ADCY9,ADCYAP1,ADCYAP1R1,ADGRD1,ADGRF1,ADGRG6,ADM,ADRA2A,ADRB2,ADRB3,AKAP12,AKAP6,AKAP9,CALCA,CALCR,CALCRL,CALM1,CALM2,CALM3,CAP1,CAP2,DRD1,DRD2,DRD3,DRD5,EDN1,EDNRA,EDNRB,FSHR,GABBR2,GALR1,GALR3,GCG,GHRHR,GLP1R,GPHB5,GPR161,GPR176,GPR65,GRM2,GRM3,GRM7,GRM8,HPCA,HRH3,HRH4,HTR1B,MARCO,MC1R,MC2R,MC3R,MC4R,MC5R,NF1,NME2,NPFFR2,NPR3,NPY2R,OPRM1,OR13F1,PDE2A,PR…
GO Biological Process	GO:0051875	pigment granule localization	409	0.127	1	1	1.82	2.75	5	18	0.00442	0.278	5	16	25	hg38_n_B203339,hg38_n_B224625,hg38_n_B251038,hg38_n_B253026,hg38_n_B53123	hg38_n_B129412,hg38_n_B129425,hg38_n_B173606,hg38_n_B203339,hg38_n_B224625,hg38_n_B225686,hg38_n_B247545,hg38_n_B251038,hg38_n_B251056,hg38_n_B253026,hg38_n_B259980,hg38_n_B28516,hg38_n_B36913,hg38_n_B41492,hg38_n_B43612,hg38_n_B53123,hg38_n_B53215,hg38_n_B74589	ARL6,ASIP,MKKS,RAB27A,VPS33A	ARL6,ASIP,BBS5,BBS7,BLOC1S3,DCTN1,GPR143,MKKS,MREG,MYO7A,RAB11A,RAB17,RAB27A,RAB27B,SHROOM2,VPS33A
GO Biological Process	GO:0050434	positive regulation of viral transcription	409	0.127	1	1	1.82	2.75	5	18	0.00442	0.278	4	12	42	hg38_n_B124720,hg38_n_B124739,hg38_n_B249967,hg38_n_B63169,hg38_n_B73254	hg38_n_B08469,hg38_n_B124632,hg38_n_B124655,hg38_n_B124672,hg38_n_B124720,hg38_n_B124739,hg38_n_B124780,hg38_n_B14920,hg38_n_B232831,hg38_n_B249967,hg38_n_B268647,hg38_n_B32886,hg38_n_B32899,hg38_n_B61188,hg38_n_B61691,hg38_n_B63169,hg38_n_B73254,hg38_n_B90269	CTDP1,LEF1,MDFIC,NELFA	CHD1,CTDP1,DHX9,GTF2B,LEF1,MDFIC,NELFA,POLR2C,POLR2D,POLR2H,RRP1B,ZNF639
GO Biological Process	GO:0006448	regulation of translational elongation	409	0.127	1	1	1.82	2.75	5	18	0.00442	0.278	5	16	29	hg38_n_B162245,hg38_n_B174777,hg38_n_B219373,hg38_n_B252944,hg38_n_B64400	hg38_n_B11730,hg38_n_B162245,hg38_n_B174738,hg38_n_B174777,hg38_n_B18537,hg38_n_B186539,hg38_n_B187701,hg38_n_B19068,hg38_n_B214783,hg38_n_B219373,hg38_n_B251861,hg38_n_B252944,hg38_n_B267255,hg38_n_B48437,hg38_n_B64373,hg38_n_B64400,hg38_n_B64412,hg38_n_B94927	ALKBH1,CDK5RAP1,CPEB2,GRM5,IARS	ALKBH1,CDK5RAP1,CPEB2,CPEB3,DTD1,DTD2,EIF5AL1,ENSG00000203546,GRM5,IARS,IARS2,LARS,LARS2,SRP9,TARS2,USP16
GO Biological Process	GO:0018345	protein palmitoylation	409	0.127	1	1	1.82	2.75	5	18	0.00442	0.278	5	16	27	hg38_n_B02344,hg38_n_B135466,hg38_n_B17632,hg38_n_B204592,hg38_n_B54805	hg38_n_B02344,hg38_n_B112971,hg38_n_B135420,hg38_n_B135466,hg38_n_B135500,hg38_n_B143759,hg38_n_B146088,hg38_n_B157412,hg38_n_B160234,hg38_n_B171721,hg38_n_B17632,hg38_n_B198844,hg38_n_B204592,hg38_n_B219322,hg38_n_B235475,hg38_n_B262871,hg38_n_B49279,hg38_n_B54805	HHAT,ZDHHC15,ZDHHC18,ZDHHC20,ZDHHC23	ABHD17B,GOLGA7,HHAT,SELENOK,ZDHHC14,ZDHHC15,ZDHHC17,ZDHHC18,ZDHHC2,ZDHHC20,ZDHHC21,ZDHHC22,ZDHHC23,ZDHHC5,ZDHHC7,ZDHHC8
GO Biological Process	GO:0033572	transferrin transport	409	0.127	1	1	1.82	2.75	5	18	0.00442	0.278	5	16	36	hg38_n_B127920,hg38_n_B147094,hg38_n_B16524,hg38_n_B171151,hg38_n_B62813	hg38_n_B126073,hg38_n_B127071,hg38_n_B127920,hg38_n_B147094,hg38_n_B147117,hg38_n_B150294,hg38_n_B151990,hg38_n_B16471,hg38_n_B16524,hg38_n_B171151,hg38_n_B218349,hg38_n_B22183,hg38_n_B233832,hg38_n_B257012,hg38_n_B28175,hg38_n_B32037,hg38_n_B62813,hg38_n_B97589	ARHGAP1,ATP6V0E2,ATP6V1G3,ATP6V1H,TFRC	ARHGAP1,ATP6V0A4,ATP6V0D1,ATP6V0D2,ATP6V0E1,ATP6V0E2,ATP6V1B1,ATP6V1C1,ATP6V1C2,ATP6V1D,ATP6V1F,ATP6V1G3,ATP6V1H,DNM2,STEAP3,TFRC
GO Biological Process	GO:0006334	nucleosome assembly	414	0.129	1	1	1.4	9.31	13	61	0.0115	0.213	9	47	142	hg38_n_B100925,hg38_n_B136934,hg38_n_B193040,hg38_n_B216235,hg38_n_B241811,hg38_n_B261379,hg38_n_B261383,hg38_n_B261401,hg38_n_B261434,hg38_n_B261441,hg38_n_B261692,hg38_n_B69204,hg38_n_B93857	hg38_n_B04171,hg38_n_B100842,hg38_n_B100856,hg38_n_B100870,hg38_n_B100925,hg38_n_B100963,hg38_n_B100993,hg38_n_B101003,hg38_n_B108914,hg38_n_B109172,hg38_n_B109889,hg38_n_B109925,hg38_n_B109971,hg38_n_B111799,hg38_n_B11707,hg38_n_B135630,hg38_n_B136934,hg38_n_B142869,hg38_n_B146141,hg38_n_B151362,hg38_n_B151402,hg38_n_B151439,hg38_n_B162802,hg38_n_B185646,hg38_n_B186058,hg38_n_B19103,hg38_n_B1930…	CENPC,H2AFY,HIST1H2BJ,HIST4H4,MIS18BP1,NAP1L3,SOX9,TSPY1,TSPY2	ANP32B,ANP32E,ASF1A,ASF1B,ATRX,CENPA,CENPC,CENPK,CENPM,CENPU,CENPW,CHAF1B,H1FX,H2AFB1,H2AFY,H2AFY2,H3F3A,H3F3C,HIST1H1A,HIST1H2BD,HIST1H2BE,HIST1H2BJ,HIST1H2BL,HIST1H2BO,HIST1H3A,HIST1H4A,HIST1H4H,HIST4H4,HMGB2,KAT6A,KAT6B,MIS18A,MIS18BP1,NAP1L1,NAP1L3,NAP1L5,NASP,RUVBL1,SHPRH,SMARCA5,SMYD3,SOX9,TSPY1,TSPY2,TSPYL4,TSPYL5,TSPYL6
GO Biological Process	GO:0002283	neutrophil activation involved in immune response	415	0.129	1	1	1.18	39.1	46	256	0.0407	0.18	40	202	480	hg38_n_B06525,hg38_n_B06588,hg38_n_B108800,hg38_n_B118988,hg38_n_B120091,hg38_n_B123233,hg38_n_B127373,hg38_n_B12799,hg38_n_B128675,hg38_n_B129937,hg38_n_B129950,hg38_n_B130774,hg38_n_B138302,hg38_n_B139456,hg38_n_B146273,hg38_n_B166422,hg38_n_B168853,hg38_n_B171245,hg38_n_B172452,hg38_n_B174115,hg38_n_B174135,hg38_n_B174777,hg38_n_B186660,hg38_n_B186685,hg38_n_B192548,hg38_n_B193203,hg38_n_B1957…	hg38_n_B01049,hg38_n_B01639,hg38_n_B01795,hg38_n_B02431,hg38_n_B03636,hg38_n_B06525,hg38_n_B06588,hg38_n_B06618,hg38_n_B10361,hg38_n_B10564,hg38_n_B108800,hg38_n_B108885,hg38_n_B110320,hg38_n_B111043,hg38_n_B111059,hg38_n_B11124,hg38_n_B111559,hg38_n_B113889,hg38_n_B118079,hg38_n_B11888,hg38_n_B118905,hg38_n_B118988,hg38_n_B11903,hg38_n_B120091,hg38_n_B12033,hg38_n_B121043,hg38_n_B121350,hg38_n_B…	ABCA13,AGA,ANO6,ATP11B,ATP8B4,CAPN1,CD47,CEACAM8,CLEC4D,CTSC,FCGR2A,FCN1,FRK,FRMPD3,GUSB,HGSNAT,HVCN1,LRRC7,LTF,MGAM,MGST1,MOSPD2,MVP,NME2,PDAP1,PECAM1,PGRMC1,PRCP,PRDX4,PTPRJ,PTPRN2,PTX3,RAB27A,RAB31,RAP2B,SNAP25,SVIP,TSPAN14,XRCC5,XRCC6	ABCA13,ACPP,ACTR2,ADAM8,AGA,ALDOA,AMPD3,ANO6,ANPEP,ANXA2,ANXA3,AP1M1,APAF1,APEH,APRT,ARG1,ARL8A,ARPC5,ARSB,ASAH1,ATG7,ATP11A,ATP11B,ATP6AP2,ATP6V1D,ATP8A1,ATP8B4,BPI,BRI3,BST2,CAND1,CANT1,CAP1,CAPN1,CAT,CCT8,CD36,CD47,CD53,CD58,CDK13,CEACAM3,CEACAM8,CHIT1,CHRNB4,CKAP4,CLEC4D,CMTM6,COMMD3,COMMD9,CPNE3,CPPED1,CR1,CRACR2A,CREG1,CRISPLD2,CST3,CTSC,CTSH,CXCR1,CXCR2,CYBB,CYSTM1,DDOST,DDX3X,DIAPH1,DNAJC…
GO Biological Process	GO:0031290	retinal ganglion cell axon guidance	416	0.13	1	1	1.51	5.95	9	39	0.00796	0.231	7	18	19	hg38_n_B106582,hg38_n_B106640,hg38_n_B106708,hg38_n_B182664,hg38_n_B243710,hg38_n_B56910,hg38_n_B71986,hg38_n_B85820,hg38_n_B91065	hg38_n_B01991,hg38_n_B02021,hg38_n_B106582,hg38_n_B106640,hg38_n_B106708,hg38_n_B124007,hg38_n_B182545,hg38_n_B182562,hg38_n_B182571,hg38_n_B182664,hg38_n_B188212,hg38_n_B188233,hg38_n_B226732,hg38_n_B243710,hg38_n_B28540,hg38_n_B51464,hg38_n_B53977,hg38_n_B53993,hg38_n_B54007,hg38_n_B56834,hg38_n_B56884,hg38_n_B56910,hg38_n_B61700,hg38_n_B64917,hg38_n_B71900,hg38_n_B71950,hg38_n_B71986,hg38_n_B7…	BMPR1B,EFNA5,EPHA7,EPHB1,ISL1,NRP1,PTPRM	ALCAM,BMPR1B,EFNA5,EPHA7,EPHB1,EPHB2,EPHB3,ISL1,ISL2,NRCAM,NRP1,POU4F2,POU4F3,PTPRM,ROBO2,SEMA4F,SLIT1,SLIT2
GO Biological Process	GO:0048146	positive regulation of fibroblast proliferation	417	0.131	1	1	1.44	7.63	11	50	0.00973	0.22	9	30	53	hg38_n_B110722,hg38_n_B114206,hg38_n_B154471,hg38_n_B176216,hg38_n_B186471,hg38_n_B207449,hg38_n_B207482,hg38_n_B78028,hg38_n_B85361,hg38_n_B85439,hg38_n_B95352	hg38_n_B110722,hg38_n_B110747,hg38_n_B112367,hg38_n_B112415,hg38_n_B112439,hg38_n_B114206,hg38_n_B119613,hg38_n_B12033,hg38_n_B122589,hg38_n_B122612,hg38_n_B124906,hg38_n_B124928,hg38_n_B146513,hg38_n_B14920,hg38_n_B154437,hg38_n_B154453,hg38_n_B154471,hg38_n_B154518,hg38_n_B176216,hg38_n_B186471,hg38_n_B186511,hg38_n_B187200,hg38_n_B196997,hg38_n_B201404,hg38_n_B207449,hg38_n_B207482,hg38_n_B207…	CD74,FGF10,MYB,MYC,PDGFA,PDGFC,PDGFD,RNASEH2B,ZMIZ1	ANXA2,BTC,CD74,CDC6,CDK4,CDK6,DHX9,E2F1,EGFR,EREG,ESR1,FGF10,FN1,FNTB,IGF1,LIG4,MYB,MYC,NDUFS4,PDGFA,PDGFC,PDGFD,PDGFRA,PRKDC,RNASEH2B,S100A6,WAPL,WNT2,WNT5A,ZMIZ1
GO Biological Process	GO:0099531	presynaptic process involved in chemical synaptic transmission	418	0.132	1	1	1.33	12.8	17	84	0.015	0.202	14	51	105	hg38_n_B104564,hg38_n_B104591,hg38_n_B121569,hg38_n_B128675,hg38_n_B152041,hg38_n_B152096,hg38_n_B194842,hg38_n_B202403,hg38_n_B238340,hg38_n_B246601,hg38_n_B251038,hg38_n_B264081,hg38_n_B31120,hg38_n_B45194,hg38_n_B60652,hg38_n_B60696,hg38_n_B71354	hg38_n_B00636,hg38_n_B04018,hg38_n_B101131,hg38_n_B104490,hg38_n_B104508,hg38_n_B104536,hg38_n_B104564,hg38_n_B104591,hg38_n_B104613,hg38_n_B10906,hg38_n_B111625,hg38_n_B121569,hg38_n_B121582,hg38_n_B121643,hg38_n_B12242,hg38_n_B125476,hg38_n_B126943,hg38_n_B126974,hg38_n_B128675,hg38_n_B132238,hg38_n_B132597,hg38_n_B132648,hg38_n_B137655,hg38_n_B137671,hg38_n_B152038,hg38_n_B152041,hg38_n_B15205…	NF1,NLGN1,PCLO,PTPRN2,RIMS1,RIMS2,RPH3A,SLC5A7,SNAP25,SNCA,SYN2,SYN3,SYT10,SYT4	APBA1,CACNA1B,CADPS2,CASK,CPLX2,DGKI,GAD1,GAD2,GRM4,HRH3,HSPA8,LIN7A,LIN7C,NF1,NLGN1,NRXN1,OTOF,PARK7,PCLO,PPFIA2,PPFIA4,PTPRN2,RIMS1,RIMS2,RIMS4,RPH3A,SEPT5,SLC18A2,SLC5A7,SLC6A9,SNAP23,SNAP25,SNAP29,SNAP47,SNCA,STX11,STX2,SYN2,SYN3,SYT1,SYT10,SYT11,SYT12,SYT13,SYT2,SYT4,SYT6,SYT9,SYTL4,SYTL5,WNT7A
GO Biological Process	GO:0051339	regulation of lyase activity	419	0.137	1	1	1.3	14.7	19	96	0.0168	0.198	16	58	95	hg38_n_B112476,hg38_n_B121956,hg38_n_B122516,hg38_n_B154680,hg38_n_B163365,hg38_n_B163370,hg38_n_B177152,hg38_n_B204168,hg38_n_B229469,hg38_n_B238340,hg38_n_B243041,hg38_n_B244710,hg38_n_B244730,hg38_n_B246459,hg38_n_B26014,hg38_n_B45259,hg38_n_B81884,hg38_n_B81951,hg38_n_B82011	hg38_n_B00636,hg38_n_B02921,hg38_n_B03636,hg38_n_B03829,hg38_n_B03845,hg38_n_B100000,hg38_n_B101601,hg38_n_B101921,hg38_n_B111448,hg38_n_B111470,hg38_n_B112476,hg38_n_B112614,hg38_n_B117206,hg38_n_B118621,hg38_n_B118677,hg38_n_B121892,hg38_n_B121956,hg38_n_B121998,hg38_n_B122516,hg38_n_B122629,hg38_n_B122643,hg38_n_B127991,hg38_n_B128715,hg38_n_B145805,hg38_n_B154680,hg38_n_B154710,hg38_n_B154737…	ADCY2,ADCY8,ADCY9,ADCYAP1,ADGRD1,AKAP9,DRD2,FSHR,GRM3,HRH4,MTRR,NF1,OR13F1,RAF1,RIT2,VIP	ADCY1,ADCY2,ADCY3,ADCY5,ADCY7,ADCY8,ADCY9,ADCYAP1,ADGRD1,ADGRG6,ADRA2A,ADRB2,ADRB3,AKAP9,CALCA,CALCR,CAP1,CAP2,DRD1,DRD2,DRD3,DRD5,EDNRA,EDNRB,ENSG00000214732,FSHR,FTMT,FXN,GABBR2,GALR1,GALR3,GHRHR,GLP1R,GRM2,GRM3,GUCA1C,GUCA2A,HPCA,HRH3,HRH4,MARCO,MTRR,NF1,NOS1,NOS2,NOS3,NPFFR2,NPR3,OPRM1,OR13F1,PARK7,PRKCA,RAF1,RCVRN,RIT2,VIP,VIPR2,WFS1
GO Biological Process	GO:0051972	regulation of telomerase activity	420	0.138	1	1	1.46	6.87	10	45	0.00885	0.222	10	23	46	hg38_n_B109556,hg38_n_B125759,hg38_n_B142857,hg38_n_B154471,hg38_n_B163761,hg38_n_B179876,hg38_n_B204919,hg38_n_B41518,hg38_n_B69950,hg38_n_B70673	hg38_n_B109545,hg38_n_B109556,hg38_n_B125669,hg38_n_B125692,hg38_n_B125759,hg38_n_B142857,hg38_n_B144928,hg38_n_B151815,hg38_n_B151847,hg38_n_B151882,hg38_n_B154437,hg38_n_B154453,hg38_n_B154471,hg38_n_B154518,hg38_n_B163698,hg38_n_B163761,hg38_n_B163784,hg38_n_B16425,hg38_n_B16438,hg38_n_B17686,hg38_n_B179876,hg38_n_B179901,hg38_n_B179930,hg38_n_B179973,hg38_n_B180000,hg38_n_B202301,hg38_n_B2049…	DKC1,HNRNPD,KLF4,MYC,PARM1,PARP4,PKIB,POT1,PRKCQ,XRCC5	CCT4,CTNNB1,DKC1,GREM1,GRHL2,HMBOX1,HNRNPD,HSP90AA1,KLF4,MAPKAPK5,MYC,NAF1,NEK2,NEK7,PARM1,PARN,PARP4,PKIB,POT1,PRKCQ,SRC,TP53,XRCC5
GO Biological Process	GO:0030819	positive regulation of cAMP biosynthetic process	421	0.141	1	1	1.33	12.1	16	79	0.0142	0.203	15	53	83	hg38_n_B112476,hg38_n_B154680,hg38_n_B204168,hg38_n_B229469,hg38_n_B238340,hg38_n_B239827,hg38_n_B243041,hg38_n_B244271,hg38_n_B246459,hg38_n_B248142,hg38_n_B248203,hg38_n_B255232,hg38_n_B260113,hg38_n_B26014,hg38_n_B45259,hg38_n_B81884	hg38_n_B02921,hg38_n_B03636,hg38_n_B100000,hg38_n_B101601,hg38_n_B102421,hg38_n_B111448,hg38_n_B111470,hg38_n_B112339,hg38_n_B112476,hg38_n_B117206,hg38_n_B117221,hg38_n_B118621,hg38_n_B118677,hg38_n_B122629,hg38_n_B122643,hg38_n_B128715,hg38_n_B13448,hg38_n_B145805,hg38_n_B154680,hg38_n_B154710,hg38_n_B154737,hg38_n_B154816,hg38_n_B163471,hg38_n_B167538,hg38_n_B167848,hg38_n_B167866,hg38_n_B1679…	ADCY2,ADCY8,ADCY9,ADCYAP1,ADGRD1,CALM3,FSHR,MC2R,MC3R,MC4R,NF1,NME2,RAF1,RIT2,VIP	ABCA1,ADCY1,ADCY2,ADCY3,ADCY5,ADCY7,ADCY8,ADCY9,ADCYAP1,ADCYAP1R1,ADGRD1,ADGRF1,ADGRG6,ADM,ADRB2,ADRB3,AKAP12,CALCA,CALCR,CALCRL,CALM1,CALM2,CALM3,CAP1,CAP2,DRD1,DRD5,EDNRA,FSHR,GCG,GHRHR,GLP1R,GPHB5,GPR161,GPR65,HPCA,MC1R,MC2R,MC3R,MC4R,MC5R,NF1,NME2,PRKCA,PTH,PTHLH,RAF1,RAMP1,RIT2,RXFP2,VIP,VIPR2,WFS1
GO Biological Process	GO:0042119	neutrophil activation	422	0.141	1	1	1.17	40.3	47	264	0.0416	0.178	41	208	488	hg38_n_B06525,hg38_n_B06588,hg38_n_B108800,hg38_n_B118988,hg38_n_B120091,hg38_n_B123233,hg38_n_B127373,hg38_n_B12799,hg38_n_B128675,hg38_n_B129937,hg38_n_B129950,hg38_n_B130774,hg38_n_B138302,hg38_n_B139456,hg38_n_B146273,hg38_n_B166422,hg38_n_B168853,hg38_n_B171245,hg38_n_B172452,hg38_n_B174115,hg38_n_B174135,hg38_n_B174777,hg38_n_B186660,hg38_n_B186685,hg38_n_B192548,hg38_n_B193203,hg38_n_B1957…	hg38_n_B01049,hg38_n_B01639,hg38_n_B01795,hg38_n_B02431,hg38_n_B03636,hg38_n_B06525,hg38_n_B06588,hg38_n_B06618,hg38_n_B10361,hg38_n_B10564,hg38_n_B108800,hg38_n_B108885,hg38_n_B110320,hg38_n_B111043,hg38_n_B111059,hg38_n_B11124,hg38_n_B111559,hg38_n_B113889,hg38_n_B118079,hg38_n_B11888,hg38_n_B118905,hg38_n_B118988,hg38_n_B11903,hg38_n_B120091,hg38_n_B12033,hg38_n_B121043,hg38_n_B121350,hg38_n_B…	ABCA13,AGA,ANO6,ATP11B,ATP8B4,CAPN1,CD47,CEACAM8,CLEC4D,CTSC,FCGR2A,FCN1,FRK,FRMPD3,GUSB,HGSNAT,HVCN1,LRRC7,LTF,MGAM,MGST1,MOSPD2,MVP,NME2,PDAP1,PECAM1,PGRMC1,PRCP,PRDX4,PREX1,PTPRJ,PTPRN2,PTX3,RAB27A,RAB31,RAP2B,SNAP25,SVIP,TSPAN14,XRCC5,XRCC6	ABCA13,ACPP,ACTR2,ADAM8,AGA,ALDOA,AMPD3,ANO6,ANPEP,ANXA2,ANXA3,AP1M1,APAF1,APEH,APRT,ARG1,ARL8A,ARPC5,ARSB,ASAH1,ATG7,ATP11A,ATP11B,ATP6AP2,ATP6V1D,ATP8A1,ATP8B4,BPI,BRI3,BST2,CAND1,CANT1,CAP1,CAPN1,CAT,CCT8,CD36,CD47,CD53,CD58,CDK13,CEACAM3,CEACAM8,CHIT1,CHRNB4,CKAP4,CLEC4D,CMTM6,COMMD3,COMMD9,CPNE3,CPPED1,CR1,CRACR2A,CREG1,CRISPLD2,CST3,CTSC,CTSH,CXCL8,CXCR1,CXCR2,CYBB,CYSTM1,DDOST,DDX3X,DIAPH1…
GO Biological Process	GO:0043901	negative regulation of multi-organism process	423	0.142	1	1	1.37	9.47	13	62	0.0115	0.21	12	50	128	hg38_n_B03345,hg38_n_B130774,hg38_n_B164656,hg38_n_B166422,hg38_n_B166469,hg38_n_B183977,hg38_n_B184013,hg38_n_B202403,hg38_n_B24798,hg38_n_B250401,hg38_n_B48529,hg38_n_B59039,hg38_n_B59369	hg38_n_B00936,hg38_n_B02943,hg38_n_B03345,hg38_n_B03377,hg38_n_B121350,hg38_n_B123747,hg38_n_B130774,hg38_n_B130806,hg38_n_B138334,hg38_n_B138355,hg38_n_B144741,hg38_n_B14894,hg38_n_B158083,hg38_n_B159530,hg38_n_B159762,hg38_n_B164620,hg38_n_B164656,hg38_n_B166422,hg38_n_B166469,hg38_n_B171870,hg38_n_B177812,hg38_n_B178408,hg38_n_B17937,hg38_n_B183913,hg38_n_B183935,hg38_n_B183977,hg38_n_B184013,…	EIF2AK2,FCN1,LTF,MAVS,MBL2,OAS1,PAEP,PRDX4,PTX3,TRIM32,TRIM59,ZC3H12A	ACVR1C,ADA,ANXA2,APOBEC3H,BST2,C19orf66,CD36,EIF2AK2,EIF2AK4,FAM111A,FCN1,HMGA2,HPGDS,IFIT5,IFNB1,IFNG,IGF1,IL12B,IRF8,LBP,LTF,MAVS,MBL2,MID2,MX1,NODAL,NPR2,OAS1,PAEP,POU2F3,PRDX4,PROX1,PTX3,RNASEL,SHB,SLPI,SRPK2,STAT1,TARDBP,TIRAP,TRIM13,TRIM32,TRIM35,TRIM59,TRIM62,TRIM8,VAPA,ZC3H12A,ZNF639,ZP4
GO Biological Process	GO:0010824	regulation of centrosome duplication	424	0.142	1	1	1.58	4.43	7	29	0.00619	0.241	5	18	37	hg38_n_B102849,hg38_n_B102870,hg38_n_B174864,hg38_n_B204963,hg38_n_B27248,hg38_n_B33040,hg38_n_B33090	hg38_n_B102849,hg38_n_B102870,hg38_n_B102896,hg38_n_B102919,hg38_n_B159282,hg38_n_B164945,hg38_n_B164958,hg38_n_B164986,hg38_n_B165002,hg38_n_B174864,hg38_n_B198021,hg38_n_B204963,hg38_n_B230128,hg38_n_B235934,hg38_n_B240589,hg38_n_B248423,hg38_n_B260447,hg38_n_B27232,hg38_n_B27248,hg38_n_B33021,hg38_n_B33040,hg38_n_B33090,hg38_n_B47320,hg38_n_B47359,hg38_n_B52506,hg38_n_B54766,hg38_n_B86393,hg38…	CENPJ,CHORDC1,PKHD1,RAB6C,XPO1	CDK5RAP2,CENPJ,CEP120,CHMP1A,CHMP2B,CHMP5,CHORDC1,MDM1,NUBP1,NUP62,PDCD6IP,PKHD1,PLK2,RAB6C,SPICE1,TRIM37,VPS4B,XPO1
GO Biological Process	GO:0006949	syncytium formation	424	0.142	1	1	1.58	4.43	7	29	0.00619	0.241	5	14	29	hg38_n_B104253,hg38_n_B152041,hg38_n_B152096,hg38_n_B188868,hg38_n_B191106,hg38_n_B73535,hg38_n_B73567	hg38_n_B104195,hg38_n_B104210,hg38_n_B104253,hg38_n_B104719,hg38_n_B104790,hg38_n_B11691,hg38_n_B11707,hg38_n_B152038,hg38_n_B152041,hg38_n_B152050,hg38_n_B152096,hg38_n_B168257,hg38_n_B187844,hg38_n_B18875,hg38_n_B18883,hg38_n_B188868,hg38_n_B188877,hg38_n_B188896,hg38_n_B191106,hg38_n_B202837,hg38_n_B202902,hg38_n_B264335,hg38_n_B35866,hg38_n_B35895,hg38_n_B44870,hg38_n_B73490,hg38_n_B73535,hg3…	ADAM12,ADGRB3,DCSTAMP,PITX2,SH3PXD2A	ADAM12,ADGRB3,CAPN2,CAV3,CD109,DCSTAMP,MYH9,MYOD1,MYOF,NOS1,PITX2,PLEKHO1,SH3PXD2A,TANC1
GO Biological Process	GO:0000768	syncytium formation by plasma membrane fusion	424	0.142	1	1	1.58	4.43	7	29	0.00619	0.241	5	14	28	hg38_n_B104253,hg38_n_B152041,hg38_n_B152096,hg38_n_B188868,hg38_n_B191106,hg38_n_B73535,hg38_n_B73567	hg38_n_B104195,hg38_n_B104210,hg38_n_B104253,hg38_n_B104719,hg38_n_B104790,hg38_n_B11691,hg38_n_B11707,hg38_n_B152038,hg38_n_B152041,hg38_n_B152050,hg38_n_B152096,hg38_n_B168257,hg38_n_B187844,hg38_n_B18875,hg38_n_B18883,hg38_n_B188868,hg38_n_B188877,hg38_n_B188896,hg38_n_B191106,hg38_n_B202837,hg38_n_B202902,hg38_n_B264335,hg38_n_B35866,hg38_n_B35895,hg38_n_B44870,hg38_n_B73490,hg38_n_B73535,hg3…	ADAM12,ADGRB3,DCSTAMP,PITX2,SH3PXD2A	ADAM12,ADGRB3,CAPN2,CAV3,CD109,DCSTAMP,MYH9,MYOD1,MYOF,NOS1,PITX2,PLEKHO1,SH3PXD2A,TANC1
GO Biological Process	GO:0001964	startle response	424	0.142	1	1	1.58	4.43	7	29	0.00619	0.241	5	16	25	hg38_n_B109556,hg38_n_B177152,hg38_n_B210876,hg38_n_B211035,hg38_n_B78028,hg38_n_B78050,hg38_n_B95549	hg38_n_B109545,hg38_n_B109556,hg38_n_B145267,hg38_n_B145324,hg38_n_B145350,hg38_n_B147415,hg38_n_B147431,hg38_n_B163131,hg38_n_B163216,hg38_n_B177152,hg38_n_B192196,hg38_n_B192216,hg38_n_B210876,hg38_n_B210977,hg38_n_B211035,hg38_n_B230017,hg38_n_B230075,hg38_n_B260164,hg38_n_B26132,hg38_n_B28996,hg38_n_B29102,hg38_n_B54834,hg38_n_B71755,hg38_n_B78028,hg38_n_B78050,hg38_n_B95494,hg38_n_B95529,hg3…	DRD2,FABP7,GLRA1,GLRB,SLITRK6	CTNNA2,DRD1,DRD2,DRD3,FABP7,GLRA1,GLRB,GRID2,GRIN2A,GRIN3A,KCNA1,NPAS1,NRG1,NRXN1,PENK,SLITRK6
GO Biological Process	GO:0001755	neural crest cell migration	428	0.145	1	1	1.41	7.79	11	51	0.00973	0.216	9	26	36	hg38_n_B182664,hg38_n_B199979,hg38_n_B255534,hg38_n_B34460,hg38_n_B41112,hg38_n_B41199,hg38_n_B73254,hg38_n_B73535,hg38_n_B73567,hg38_n_B84768,hg38_n_B85820	hg38_n_B115980,hg38_n_B116018,hg38_n_B121376,hg38_n_B121455,hg38_n_B121677,hg38_n_B121702,hg38_n_B121810,hg38_n_B126105,hg38_n_B128431,hg38_n_B128514,hg38_n_B134794,hg38_n_B134803,hg38_n_B172519,hg38_n_B182545,hg38_n_B182562,hg38_n_B182571,hg38_n_B182664,hg38_n_B183183,hg38_n_B199688,hg38_n_B199722,hg38_n_B199979,hg38_n_B200031,hg38_n_B210183,hg38_n_B210219,hg38_n_B210263,hg38_n_B251804,hg38_n_B2…	EDN3,ERBB4,GDNF,ISL1,KITLG,LEF1,NRP1,PITX2,ZEB2	ACVR1,ALX1,CFL1,EDN3,EDNRB,EFNB1,ERBB4,GBX2,GDNF,HAND2,ISL1,KITLG,LEF1,NRP1,OVOL2,PHOX2B,PITX2,RET,SEMA3A,SEMA3C,SEMA3F,SHH,SMO,SOX10,TWIST1,ZEB2
GO Biological Process	GO:0098815	modulation of excitatory postsynaptic potential	429	0.146	1	1	1.47	6.11	9	40	0.00796	0.225	5	20	35	hg38_n_B104564,hg38_n_B104591,hg38_n_B152041,hg38_n_B152096,hg38_n_B245975,hg38_n_B246033,hg38_n_B249365,hg38_n_B60652,hg38_n_B60696	hg38_n_B00109,hg38_n_B104490,hg38_n_B104508,hg38_n_B104536,hg38_n_B104564,hg38_n_B104591,hg38_n_B104613,hg38_n_B129039,hg38_n_B135040,hg38_n_B144760,hg38_n_B152038,hg38_n_B152041,hg38_n_B152050,hg38_n_B152096,hg38_n_B195260,hg38_n_B195288,hg38_n_B202003,hg38_n_B202249,hg38_n_B231969,hg38_n_B232038,hg38_n_B242711,hg38_n_B245926,hg38_n_B245960,hg38_n_B245975,hg38_n_B246033,hg38_n_B249365,hg38_n_B24…	CELF4,NETO1,NLGN1,RIMS1,RIMS2	APP,BAIAP2,CBLN1,CELF4,CUX2,LRRK2,NETO1,NLGN1,NLGN3,NLGN4X,NPY2R,NRXN1,PRKCZ,PTK2B,RIMS1,RIMS2,SSH1,TMEM108,WNT7A,ZMYND8
GO Biological Process	GO:0071294	cellular response to zinc ion	430	0.147	1	1	2.18	1.37	3	9	0.00265	0.333	3	5	18	hg38_n_B129912,hg38_n_B202188,hg38_n_B95549	hg38_n_B129845,hg38_n_B129897,hg38_n_B129912,hg38_n_B19132,hg38_n_B202188,hg38_n_B40661,hg38_n_B95494,hg38_n_B95529,hg38_n_B95549	GLRA1,GLRA2,HVCN1	CREB1,GLRA1,GLRA2,HVCN1,PARP1
GO Biological Process	GO:0060073	micturition	430	0.147	1	1	2.18	1.37	3	9	0.00265	0.333	2	5	7	hg38_n_B186306,hg38_n_B186378,hg38_n_B28624	hg38_n_B144670,hg38_n_B144682,hg38_n_B186306,hg38_n_B186319,hg38_n_B186378,hg38_n_B226898,hg38_n_B226914,hg38_n_B28580,hg38_n_B28624	KCNMA1,TACR1	ADRA1A,CHRNA3,CHRNB4,KCNMA1,TACR1
GO Biological Process	GO:0051580	regulation of neurotransmitter uptake	430	0.147	1	1	2.18	1.37	3	9	0.00265	0.333	3	7	14	hg38_n_B177152,hg38_n_B71354,hg38_n_B84768	hg38_n_B129817,hg38_n_B177152,hg38_n_B202837,hg38_n_B202902,hg38_n_B54834,hg38_n_B71354,hg38_n_B71382,hg38_n_B84768,hg38_n_B97839	DRD2,GDNF,SNCA	DRD1,DRD2,DRD3,GDNF,GPM6B,NOS1,SNCA
GO Biological Process	GO:0050908	detection of light stimulus involved in visual perception	430	0.147	1	1	2.18	1.37	3	9	0.00265	0.333	3	7	16	hg38_n_B06456,hg38_n_B104040,hg38_n_B138450	hg38_n_B06456,hg38_n_B101266,hg38_n_B103897,hg38_n_B104040,hg38_n_B106297,hg38_n_B138450,hg38_n_B138498,hg38_n_B205003,hg38_n_B55726	EYS,GUCY2F,RPE65	ATP8A2,EYS,GJA10,GUCY2F,RPE65,SEMA5B,TULP1
GO Biological Process	GO:0051181	cofactor transport	430	0.147	1	1	2.18	1.37	3	9	0.00265	0.333	2	7	26	hg38_n_B135379,hg38_n_B135400,hg38_n_B36887	hg38_n_B03636,hg38_n_B135379,hg38_n_B135400,hg38_n_B13595,hg38_n_B219166,hg38_n_B268811,hg38_n_B36887,hg38_n_B36913,hg38_n_B71259	ABCB7,LRP2	ABCB7,ABCG2,FLVCR2,LRP2,PPT1,SLC19A1,SLC19A2
GO Biological Process	GO:0071420	cellular response to histamine	430	0.147	1	1	2.18	1.37	3	9	0.00265	0.333	3	7	8	hg38_n_B96404,hg38_n_B96496,hg38_n_B96529	hg38_n_B222336,hg38_n_B45124,hg38_n_B67547,hg38_n_B67574,hg38_n_B94474,hg38_n_B96404,hg38_n_B96465,hg38_n_B96496,hg38_n_B96529	GABRA1,GABRB2,GABRG2	DIAPH1,GABRA1,GABRB1,GABRB2,GABRB3,GABRG2,HRH1
GO Biological Process	GO:0072235	metanephric distal tubule development	430	0.147	1	1	2.18	1.37	3	9	0.00265	0.333	2	5	7	hg38_n_B150738,hg38_n_B30715,hg38_n_B30763	hg38_n_B150712,hg38_n_B150738,hg38_n_B188562,hg38_n_B30715,hg38_n_B30763,hg38_n_B30770,hg38_n_B30811,hg38_n_B31486,hg38_n_B71237	CALB1,POU3F3	CALB1,PAX2,PAX8,PKD2,POU3F3
GO Biological Process	GO:0046628	positive regulation of insulin receptor signaling pathway	430	0.147	1	1	2.18	1.37	3	9	0.00265	0.333	3	8	13	hg38_n_B125996,hg38_n_B201168,hg38_n_B42513	hg38_n_B00109,hg38_n_B125996,hg38_n_B126021,hg38_n_B166802,hg38_n_B198844,hg38_n_B201168,hg38_n_B253352,hg38_n_B42513,hg38_n_B42577	IRS1,LEP,NR1H4	IGF2,INS,IRS1,LEP,NR1H4,OSBPL8,PRKCZ,SRC
GO Biological Process	GO:2000366	positive regulation of STAT protein import into nucleus	430	0.147	1	1	2.18	1.37	3	9	0.00265	0.333	2	4	5	hg38_n_B125996,hg38_n_B41112,hg38_n_B41199	hg38_n_B116361,hg38_n_B116389,hg38_n_B125996,hg38_n_B126021,hg38_n_B171163,hg38_n_B41068,hg38_n_B41112,hg38_n_B41162,hg38_n_B41199	ERBB4,LEP	ERBB4,F2,IL6,LEP
GO Biological Process	GO:0097070	ductus arteriosus closure	430	0.147	1	1	2.18	1.37	3	9	0.00265	0.333	2	4	5	hg38_n_B102849,hg38_n_B102870,hg38_n_B237097	hg38_n_B102794,hg38_n_B102849,hg38_n_B102870,hg38_n_B235580,hg38_n_B235630,hg38_n_B237039,hg38_n_B237097,hg38_n_B79760,hg38_n_B79800	MYOCD,TFAP2B	FOXF1,HPGD,MYOCD,TFAP2B
GO Biological Process	GO:0097034	mitochondrial respiratory chain complex IV biogenesis	430	0.147	1	1	2.18	1.37	3	9	0.00265	0.333	3	9	16	hg38_n_B114252,hg38_n_B118472,hg38_n_B239160	hg38_n_B114252,hg38_n_B118472,hg38_n_B173280,hg38_n_B20812,hg38_n_B239160,hg38_n_B249463,hg38_n_B30186,hg38_n_B41764,hg38_n_B65471	COA1,COA3,COX19	BCS1L,COA1,COA3,COA4,COA5,COX19,COX20,SMIM20,TIMM21
GO Biological Process	GO:0072674	multinuclear osteoclast differentiation	430	0.147	1	1	2.18	1.37	3	9	0.00265	0.333	2	3	6	hg38_n_B152041,hg38_n_B152096,hg38_n_B188868	hg38_n_B104719,hg38_n_B104790,hg38_n_B152038,hg38_n_B152041,hg38_n_B152050,hg38_n_B152096,hg38_n_B188868,hg38_n_B188877,hg38_n_B188896	DCSTAMP,SH3PXD2A	CD109,DCSTAMP,SH3PXD2A
GO Biological Process	GO:0072675	osteoclast fusion	430	0.147	1	1	2.18	1.37	3	9	0.00265	0.333	2	3	5	hg38_n_B152041,hg38_n_B152096,hg38_n_B188868	hg38_n_B104719,hg38_n_B104790,hg38_n_B152038,hg38_n_B152041,hg38_n_B152050,hg38_n_B152096,hg38_n_B188868,hg38_n_B188877,hg38_n_B188896	DCSTAMP,SH3PXD2A	CD109,DCSTAMP,SH3PXD2A
GO Biological Process	GO:0010886	positive regulation of cholesterol storage	430	0.147	1	1	2.18	1.37	3	9	0.00265	0.333	2	5	7	hg38_n_B143610,hg38_n_B23240,hg38_n_B23271	hg38_n_B121350,hg38_n_B143610,hg38_n_B143719,hg38_n_B144060,hg38_n_B203549,hg38_n_B203569,hg38_n_B23201,hg38_n_B23240,hg38_n_B23271	APOB,MSR1	APOB,CD36,LPL,MSR1,SCARB1
GO Biological Process	GO:0046602	regulation of mitotic centrosome separation	430	0.147	1	1	2.18	1.37	3	9	0.00265	0.333	3	9	11	hg38_n_B02302,hg38_n_B178348,hg38_n_B256551	hg38_n_B02302,hg38_n_B113980,hg38_n_B17686,hg38_n_B178348,hg38_n_B187767,hg38_n_B256551,hg38_n_B31090,hg38_n_B31182,hg38_n_B77881	CEP85,CHEK1,RANBP3	CEP85,CHEK1,KIF11,KIF25,MAP9,NEK2,RANBP2,RANBP3,RGPD4
GO Biological Process	GO:0010529	negative regulation of transposition	430	0.147	1	1	2.18	1.37	3	9	0.00265	0.333	3	7	19	hg38_n_B221831,hg38_n_B257938,hg38_n_B258209	hg38_n_B101972,hg38_n_B175260,hg38_n_B221831,hg38_n_B257938,hg38_n_B258209,hg38_n_B258234,hg38_n_B264601,hg38_n_B54338,hg38_n_B54351	TDRD9,ZNF91,ZNF93	APOBEC3H,MORC1,PIWIL4,TDRD9,UBR2,ZNF91,ZNF93
GO Biological Process	GO:0006768	biotin metabolic process	430	0.147	1	1	2.18	1.37	3	9	0.00265	0.333	3	7	11	hg38_n_B172622,hg38_n_B212388,hg38_n_B56993	hg38_n_B172622,hg38_n_B202028,hg38_n_B212388,hg38_n_B212418,hg38_n_B268014,hg38_n_B45545,hg38_n_B56993,hg38_n_B57031,hg38_n_B61566	PC,PCCA,PCCB	ACACB,BTD,HLCS,MCCC1,PC,PCCA,PCCB
GO Biological Process	GO:0006625	protein targeting to peroxisome	430	0.147	1	1	2.18	1.37	3	9	0.00265	0.333	2	8	17	hg38_n_B149375,hg38_n_B149446,hg38_n_B61264	hg38_n_B00132,hg38_n_B00890,hg38_n_B110885,hg38_n_B111547,hg38_n_B149375,hg38_n_B149446,hg38_n_B192433,hg38_n_B262746,hg38_n_B61264	PEX2,PEX5L	PEX10,PEX14,PEX2,PEX26,PEX3,PEX5,PEX5L,PEX7
GO Biological Process	GO:0010984	regulation of lipoprotein particle clearance	430	0.147	1	1	2.18	1.37	3	9	0.00265	0.333	3	9	17	hg38_n_B155916,hg38_n_B201168,hg38_n_B63324	hg38_n_B05114,hg38_n_B155916,hg38_n_B201168,hg38_n_B225127,hg38_n_B226525,hg38_n_B257055,hg38_n_B260334,hg38_n_B63324,hg38_n_B99863	GPIHBP1,LRPAP1,NR1H4	ANXA2,CSK,FGF21,GPIHBP1,LDLR,LRPAP1,MYLIP,NR1H4,PCSK9
GO Biological Process	GO:0019441	tryptophan catabolic process to kynurenine	430	0.147	1	1	2.18	1.37	3	9	0.00265	0.333	2	3	7	hg38_n_B34281,hg38_n_B79377,hg38_n_B79416	hg38_n_B145950,hg38_n_B34209,hg38_n_B34260,hg38_n_B34281,hg38_n_B34297,hg38_n_B79334,hg38_n_B79366,hg38_n_B79377,hg38_n_B79416	AADAT,KYNU	AADAT,IDO2,KYNU
GO Biological Process	GO:0045988	negative regulation of striated muscle contraction	430	0.147	1	1	2.18	1.37	3	9	0.00265	0.333	2	5	8	hg38_n_B03345,hg38_n_B74371,hg38_n_B74378	hg38_n_B03345,hg38_n_B03377,hg38_n_B122129,hg38_n_B123914,hg38_n_B123930,hg38_n_B172657,hg38_n_B74371,hg38_n_B74378,hg38_n_B74422	PDE5A,ZC3H12A	GRK2,PDE5A,PIK3CG,SRI,ZC3H12A
GO Biological Process	GO:0046549	retinal cone cell development	430	0.147	1	1	2.18	1.37	3	9	0.00265	0.333	3	6	9	hg38_n_B147191,hg38_n_B160424,hg38_n_B85584	hg38_n_B147191,hg38_n_B147238,hg38_n_B160395,hg38_n_B160424,hg38_n_B160506,hg38_n_B177742,hg38_n_B187877,hg38_n_B221594,hg38_n_B85584	HCN1,RORB,RP1	DIO3,HCN1,PDE6C,RORB,RP1,THY1
GO Biological Process	GO:0043574	peroxisomal transport	430	0.147	1	1	2.18	1.37	3	9	0.00265	0.333	2	8	18	hg38_n_B149375,hg38_n_B149446,hg38_n_B61264	hg38_n_B00132,hg38_n_B00890,hg38_n_B110885,hg38_n_B111547,hg38_n_B149375,hg38_n_B149446,hg38_n_B192433,hg38_n_B262746,hg38_n_B61264	PEX2,PEX5L	PEX10,PEX14,PEX2,PEX26,PEX3,PEX5,PEX5L,PEX7
GO Biological Process	GO:0043501	skeletal muscle adaptation	430	0.147	1	1	2.18	1.37	3	9	0.00265	0.333	3	6	11	hg38_n_B240675,hg38_n_B65257,hg38_n_B76551	hg38_n_B13801,hg38_n_B168257,hg38_n_B240675,hg38_n_B38973,hg38_n_B65257,hg38_n_B65317,hg38_n_B76519,hg38_n_B76551,hg38_n_B76601	IL15,PPARGC1A,RPS6KB1	IL15,MSTN,MYOC,MYOD1,PPARGC1A,RPS6KB1
GO Biological Process	GO:0033617	mitochondrial respiratory chain complex IV assembly	430	0.147	1	1	2.18	1.37	3	9	0.00265	0.333	3	9	15	hg38_n_B114252,hg38_n_B118472,hg38_n_B239160	hg38_n_B114252,hg38_n_B118472,hg38_n_B173280,hg38_n_B20812,hg38_n_B239160,hg38_n_B249463,hg38_n_B30186,hg38_n_B41764,hg38_n_B65471	COA1,COA3,COX19	BCS1L,COA1,COA3,COA4,COA5,COX19,COX20,SMIM20,TIMM21
GO Biological Process	GO:0033684	regulation of luteinizing hormone secretion	430	0.147	1	1	2.18	1.37	3	9	0.00265	0.333	2	5	7	hg38_n_B125996,hg38_n_B147056,hg38_n_B147094	hg38_n_B125996,hg38_n_B126021,hg38_n_B147032,hg38_n_B147056,hg38_n_B147094,hg38_n_B147117,hg38_n_B185577,hg38_n_B247200,hg38_n_B57249	LEP,OPRK1	FOXL2,LEP,OPRK1,SMAD4,TACR2
GO Biological Process	GO:0036230	granulocyte activation	456	0.147	1	1	1.16	40.5	47	265	0.0416	0.177	41	209	491	hg38_n_B06525,hg38_n_B06588,hg38_n_B108800,hg38_n_B118988,hg38_n_B120091,hg38_n_B123233,hg38_n_B127373,hg38_n_B12799,hg38_n_B128675,hg38_n_B129937,hg38_n_B129950,hg38_n_B130774,hg38_n_B138302,hg38_n_B139456,hg38_n_B146273,hg38_n_B166422,hg38_n_B168853,hg38_n_B171245,hg38_n_B172452,hg38_n_B174115,hg38_n_B174135,hg38_n_B174777,hg38_n_B186660,hg38_n_B186685,hg38_n_B192548,hg38_n_B193203,hg38_n_B1957…	hg38_n_B01049,hg38_n_B01639,hg38_n_B01795,hg38_n_B02431,hg38_n_B03636,hg38_n_B06525,hg38_n_B06588,hg38_n_B06618,hg38_n_B10361,hg38_n_B10564,hg38_n_B108800,hg38_n_B108885,hg38_n_B110320,hg38_n_B111043,hg38_n_B111059,hg38_n_B11124,hg38_n_B111559,hg38_n_B113889,hg38_n_B118079,hg38_n_B11888,hg38_n_B118905,hg38_n_B118988,hg38_n_B11903,hg38_n_B120091,hg38_n_B12033,hg38_n_B121043,hg38_n_B121350,hg38_n_B…	ABCA13,AGA,ANO6,ATP11B,ATP8B4,CAPN1,CD47,CEACAM8,CLEC4D,CTSC,FCGR2A,FCN1,FRK,FRMPD3,GUSB,HGSNAT,HVCN1,LRRC7,LTF,MGAM,MGST1,MOSPD2,MVP,NME2,PDAP1,PECAM1,PGRMC1,PRCP,PRDX4,PREX1,PTPRJ,PTPRN2,PTX3,RAB27A,RAB31,RAP2B,SNAP25,SVIP,TSPAN14,XRCC5,XRCC6	ABCA13,ACPP,ACTR2,ADAM8,AGA,ALDOA,AMPD3,ANO6,ANPEP,ANXA2,ANXA3,AP1M1,APAF1,APEH,APRT,ARG1,ARL8A,ARPC5,ARSB,ASAH1,ATG7,ATP11A,ATP11B,ATP6AP2,ATP6V1D,ATP8A1,ATP8B4,BPI,BRI3,BST2,CAND1,CANT1,CAP1,CAPN1,CAT,CCT8,CD36,CD47,CD53,CD58,CDK13,CEACAM3,CEACAM8,CHIT1,CHRNB4,CKAP4,CLEC4D,CMTM6,COMMD3,COMMD9,CPNE3,CPPED1,CR1,CRACR2A,CREG1,CRISPLD2,CST3,CTSC,CTSH,CXCL8,CXCR1,CXCR2,CYBB,CYSTM1,DDOST,DDX3X,DIAPH1…
GO Biological Process	GO:0051968	positive regulation of synaptic transmission, glutamatergic	457	0.148	1	1	1.64	3.66	6	24	0.00531	0.25	5	14	20	hg38_n_B14243,hg38_n_B162227,hg38_n_B191260,hg38_n_B243041,hg38_n_B60652,hg38_n_B60696	hg38_n_B119613,hg38_n_B135040,hg38_n_B14172,hg38_n_B14226,hg38_n_B14243,hg38_n_B144760,hg38_n_B14844,hg38_n_B162160,hg38_n_B162190,hg38_n_B162227,hg38_n_B191260,hg38_n_B242969,hg38_n_B242980,hg38_n_B243041,hg38_n_B258654,hg38_n_B258812,hg38_n_B26132,hg38_n_B33511,hg38_n_B33548,hg38_n_B44899,hg38_n_B60624,hg38_n_B60652,hg38_n_B60696,hg38_n_B97839	ADCYAP1,NLGN1,NPS,ROR2,TNR	ADCYAP1,DRD1,EGFR,GLUL,NLGN1,NLGN3,NPS,NRXN1,OXTR,PTK2B,RAB3GAP1,ROR2,TNR,TSHZ3
GO Biological Process	GO:2000300	regulation of synaptic vesicle exocytosis	457	0.148	1	1	1.64	3.66	6	24	0.00531	0.25	3	11	25	hg38_n_B104564,hg38_n_B104591,hg38_n_B152041,hg38_n_B152096,hg38_n_B60652,hg38_n_B60696	hg38_n_B104490,hg38_n_B104508,hg38_n_B104536,hg38_n_B104564,hg38_n_B104591,hg38_n_B104613,hg38_n_B142218,hg38_n_B152038,hg38_n_B152041,hg38_n_B152050,hg38_n_B152096,hg38_n_B194782,hg38_n_B195260,hg38_n_B195288,hg38_n_B202146,hg38_n_B254099,hg38_n_B262826,hg38_n_B33511,hg38_n_B33548,hg38_n_B58348,hg38_n_B58377,hg38_n_B60624,hg38_n_B60652,hg38_n_B60696	NLGN1,RIMS1,RIMS2	ATP2A2,DNM1L,FMR1,LRRK2,NLGN1,PFN2,RAB3GAP1,RIMS1,RIMS2,RIMS4,SEPT5
GO Biological Process	GO:0010575	positive regulation of vascular endothelial growth factor production	457	0.148	1	1	1.64	3.66	6	24	0.00531	0.25	6	13	27	hg38_n_B148591,hg38_n_B24894,hg38_n_B254444,hg38_n_B85820,hg38_n_B86262,hg38_n_B98234	hg38_n_B148562,hg38_n_B148591,hg38_n_B148669,hg38_n_B165044,hg38_n_B185677,hg38_n_B225145,hg38_n_B225189,hg38_n_B248021,hg38_n_B248055,hg38_n_B24894,hg38_n_B24912,hg38_n_B254377,hg38_n_B254444,hg38_n_B254471,hg38_n_B264639,hg38_n_B29810,hg38_n_B70768,hg38_n_B85711,hg38_n_B85753,hg38_n_B85820,hg38_n_B86208,hg38_n_B86242,hg38_n_B86262,hg38_n_B98234	CYP1B1,FLT4,IL6ST,ISL1,SULF1,SULF2	ATF4,C5,CCBE1,CYP1B1,EIF2AK3,FLT4,HPSE,IL6ST,ISL1,NODAL,RORA,SULF1,SULF2
GO Biological Process	GO:0035994	response to muscle stretch	460	0.152	1	1	1.72	2.9	5	19	0.00442	0.263	3	10	19	hg38_n_B131674,hg38_n_B131709,hg38_n_B25096,hg38_n_B25102,hg38_n_B45259	hg38_n_B131674,hg38_n_B131709,hg38_n_B131780,hg38_n_B20205,hg38_n_B215179,hg38_n_B219139,hg38_n_B25062,hg38_n_B25096,hg38_n_B25102,hg38_n_B25143,hg38_n_B25218,hg38_n_B37841,hg38_n_B44870,hg38_n_B45259,hg38_n_B72678,hg38_n_B72697,hg38_n_B99466,hg38_n_B99479,hg38_n_B99512	DMD,RAF1,SLC8A1	CAV3,DMD,EDN1,FOS,NFKB1,NFKBIA,RAF1,RYR2,SLC8A1,TTN
GO Biological Process	GO:1904353	regulation of telomere capping	460	0.152	1	1	1.72	2.9	5	19	0.00442	0.263	4	9	26	hg38_n_B109556,hg38_n_B179876,hg38_n_B230404,hg38_n_B230408,hg38_n_B70673	hg38_n_B109545,hg38_n_B109556,hg38_n_B16425,hg38_n_B16438,hg38_n_B176629,hg38_n_B17686,hg38_n_B179876,hg38_n_B179901,hg38_n_B179930,hg38_n_B179973,hg38_n_B180000,hg38_n_B187683,hg38_n_B202301,hg38_n_B230404,hg38_n_B230408,hg38_n_B230443,hg38_n_B70625,hg38_n_B70666,hg38_n_B70673	ERCC4,HNRNPD,PKIB,PRKCQ	ATM,ERCC4,HNRNPD,MAPKAPK5,NEK2,NEK7,PKIB,PRKCQ,TNKS2
GO Biological Process	GO:0019433	triglyceride catabolic process	460	0.152	1	1	1.72	2.9	5	19	0.00442	0.263	3	13	25	hg38_n_B109556,hg38_n_B23240,hg38_n_B23271,hg38_n_B74371,hg38_n_B74378	hg38_n_B02772,hg38_n_B109545,hg38_n_B109556,hg38_n_B129234,hg38_n_B144060,hg38_n_B149831,hg38_n_B149871,hg38_n_B224915,hg38_n_B23201,hg38_n_B23240,hg38_n_B23271,hg38_n_B259705,hg38_n_B265061,hg38_n_B41006,hg38_n_B41043,hg38_n_B56182,hg38_n_B74353,hg38_n_B74371,hg38_n_B74378	APOB,FABP2,FABP7	APOB,CPS1,FABP12,FABP2,FABP3,FABP5,FABP7,LIPC,LIPE,LPL,MGLL,PNPLA3,PNPLA4
GO Biological Process	GO:0061355	Wnt protein secretion	463	0.153	1	1	6.55	0.153	1	1	0.000885	1	1	1	1	hg38_n_B06416	hg38_n_B06416	WLS	WLS
GO Biological Process	GO:0061511	centriole elongation	463	0.153	1	1	6.55	0.153	1	1	0.000885	1	1	1	2	hg38_n_B204963	hg38_n_B204963	CENPJ	CENPJ
GO Biological Process	GO:0060683	regulation of branching involved in salivary gland morphogenesis by epithelial-mesenchymal signaling	463	0.153	1	1	6.55	0.153	1	1	0.000885	1	1	1	1	hg38_n_B114206	hg38_n_B114206	PDGFA	PDGFA
GO Biological Process	GO:0051673	membrane disruption in other organism	463	0.153	1	1	6.55	0.153	1	1	0.000885	1	1	1	6	hg38_n_B48529	hg38_n_B48529	LTF	LTF
GO Biological Process	GO:0070103	regulation of interleukin-6-mediated signaling pathway	463	0.153	1	1	6.55	0.153	1	1	0.000885	1	1	1	2	hg38_n_B08839	hg38_n_B08839	GFI1	GFI1
GO Biological Process	GO:0051919	positive regulation of fibrinolysis	463	0.153	1	1	6.55	0.153	1	1	0.000885	1	2	2	4	hg38_n_B80947	hg38_n_B80947	F11,KLKB1	F11,KLKB1
GO Biological Process	GO:0052572	response to host immune response	463	0.153	1	1	6.55	0.153	1	1	0.000885	1	1	1	6	hg38_n_B24798	hg38_n_B24798	EIF2AK2	EIF2AK2
GO Biological Process	GO:0071449	cellular response to lipid hydroperoxide	463	0.153	1	1	6.55	0.153	1	1	0.000885	1	1	1	1	hg38_n_B193203	hg38_n_B193203	MGST1	MGST1
GO Biological Process	GO:0071660	positive regulation of IP-10 production	463	0.153	1	1	6.55	0.153	1	1	0.000885	1	1	1	1	hg38_n_B250401	hg38_n_B250401	MAVS	MAVS
GO Biological Process	GO:0071673	positive regulation of smooth muscle cell chemotaxis	463	0.153	1	1	6.55	0.153	1	1	0.000885	1	1	1	3	hg38_n_B176216	hg38_n_B176216	PDGFD	PDGFD
GO Biological Process	GO:0072615	interleukin-17 secretion	463	0.153	1	1	6.55	0.153	1	1	0.000885	1	1	1	1	hg38_n_B201168	hg38_n_B201168	NR1H4	NR1H4
GO Biological Process	GO:0051586	positive regulation of dopamine uptake involved in synaptic transmission	463	0.153	1	1	6.55	0.153	1	1	0.000885	1	1	1	3	hg38_n_B177152	hg38_n_B177152	DRD2	DRD2
GO Biological Process	GO:0070473	negative regulation of uterine smooth muscle contraction	463	0.153	1	1	6.55	0.153	1	1	0.000885	1	1	1	1	hg38_n_B63372	hg38_n_B63372	ADRA2C	ADRA2C
GO Biological Process	GO:0070105	positive regulation of interleukin-6-mediated signaling pathway	463	0.153	1	1	6.55	0.153	1	1	0.000885	1	1	1	1	hg38_n_B08839	hg38_n_B08839	GFI1	GFI1
GO Biological Process	GO:0044869	negative regulation by host of viral exo-alpha-sialidase activity	463	0.153	1	1	6.55	0.153	1	1	0.000885	1	1	1	2	hg38_n_B59039	hg38_n_B59039	PTX3	PTX3
GO Biological Process	GO:0044871	negative regulation by host of viral glycoprotein metabolic process	463	0.153	1	1	6.55	0.153	1	1	0.000885	1	1	1	2	hg38_n_B59039	hg38_n_B59039	PTX3	PTX3
GO Biological Process	GO:0045063	T-helper 1 cell differentiation	463	0.153	1	1	6.55	0.153	1	1	0.000885	1	1	1	7	hg38_n_B73254	hg38_n_B73254	LEF1	LEF1
GO Biological Process	GO:0044868	modulation by host of viral molecular function	463	0.153	1	1	6.55	0.153	1	1	0.000885	1	1	1	3	hg38_n_B59039	hg38_n_B59039	PTX3	PTX3
GO Biological Process	GO:0043461	proton-transporting ATP synthase complex assembly	463	0.153	1	1	6.55	0.153	1	1	0.000885	1	1	1	4	hg38_n_B213984	hg38_n_B213984	OXA1L	OXA1L
GO Biological Process	GO:0090310	negative regulation of methylation-dependent chromatin silencing	463	0.153	1	1	6.55	0.153	1	1	0.000885	1	1	1	3	hg38_n_B192479	hg38_n_B192479	APOBEC1	APOBEC1
GO Biological Process	GO:0045186	zonula adherens assembly	463	0.153	1	1	6.55	0.153	1	1	0.000885	1	1	1	1	hg38_n_B186378	hg38_n_B186378	DLG5	DLG5
GO Biological Process	GO:0045585	positive regulation of cytotoxic T cell differentiation	463	0.153	1	1	6.55	0.153	1	1	0.000885	1	1	1	2	hg38_n_B256604	hg38_n_B256604	TNFSF9	TNFSF9
GO Biological Process	GO:0048075	positive regulation of eye pigmentation	463	0.153	1	1	6.55	0.153	1	1	0.000885	1	1	1	1	hg38_n_B263379	hg38_n_B263379	HPS4	HPS4
GO Biological Process	GO:0048264	determination of ventral identity	463	0.153	1	1	6.55	0.153	1	1	0.000885	1	1	1	1	hg38_n_B18776	hg38_n_B18776	AIDA	AIDA
GO Biological Process	GO:0048073	regulation of eye pigmentation	463	0.153	1	1	6.55	0.153	1	1	0.000885	1	1	1	3	hg38_n_B263379	hg38_n_B263379	HPS4	HPS4
GO Biological Process	GO:0048058	compound eye corneal lens development	463	0.153	1	1	6.55	0.153	1	1	0.000885	1	1	1	1	hg38_n_B116173	hg38_n_B116173	ABCB5	ABCB5
GO Biological Process	GO:0045903	positive regulation of translational fidelity	463	0.153	1	1	6.55	0.153	1	1	0.000885	1	1	1	2	hg38_n_B252944	hg38_n_B252944	CDK5RAP1	CDK5RAP1
GO Biological Process	GO:0051582	positive regulation of neurotransmitter uptake	463	0.153	1	1	6.55	0.153	1	1	0.000885	1	1	1	4	hg38_n_B177152	hg38_n_B177152	DRD2	DRD2
GO Biological Process	GO:2001045	negative regulation of integrin-mediated signaling pathway	463	0.153	1	1	6.55	0.153	1	1	0.000885	1	1	1	2	hg38_n_B94197	hg38_n_B94197	CTNNA1	CTNNA1
GO Biological Process	GO:1990401	embryonic lung development	463	0.153	1	1	6.55	0.153	1	1	0.000885	1	1	1	1	hg38_n_B114206	hg38_n_B114206	PDGFA	PDGFA
GO Biological Process	GO:1990983	tRNA demethylation	463	0.153	1	1	6.55	0.153	1	1	0.000885	1	1	1	1	hg38_n_B219373	hg38_n_B219373	ALKBH1	ALKBH1
GO Biological Process	GO:1905695	positive regulation of phosphatidic acid biosynthetic process	463	0.153	1	1	6.55	0.153	1	1	0.000885	1	1	1	1	hg38_n_B201168	hg38_n_B201168	NR1H4	NR1H4
GO Biological Process	GO:1905426	positive regulation of Wnt-mediated midbrain dopaminergic neuron differentiation	463	0.153	1	1	6.55	0.153	1	1	0.000885	1	1	1	2	hg38_n_B264536	hg38_n_B264536	CSNK1E	CSNK1E
GO Biological Process	GO:1905322	positive regulation of mesenchymal stem cell migration	463	0.153	1	1	6.55	0.153	1	1	0.000885	1	1	1	1	hg38_n_B43517	hg38_n_B43517	ACKR3	ACKR3
GO Biological Process	GO:2000211	regulation of glutamate metabolic process	463	0.153	1	1	6.55	0.153	1	1	0.000885	1	1	1	2	hg38_n_B201168	hg38_n_B201168	NR1H4	NR1H4
GO Biological Process	GO:2000299	negative regulation of Rho-dependent protein serine/threonine kinase activity	463	0.153	1	1	6.55	0.153	1	1	0.000885	1	1	1	1	hg38_n_B174864	hg38_n_B174864	CHORDC1	CHORDC1
GO Biological Process	GO:2001136	negative regulation of endocytic recycling	463	0.153	1	1	6.55	0.153	1	1	0.000885	1	1	1	1	hg38_n_B171151	hg38_n_B171151	ARHGAP1	ARHGAP1
GO Biological Process	GO:2001250	positive regulation of ammonia assimilation cycle	463	0.153	1	1	6.55	0.153	1	1	0.000885	1	1	1	1	hg38_n_B201168	hg38_n_B201168	NR1H4	NR1H4
#
# Ontology	TermsTested	MinAnnotCount	MaxAnnotCount
#
# GO Biological Process	12917	1	1000
