# Supplementary material for: TAD evolutionary and functional characterization reveals diversity in mammalian TAD boundary properties and function
Source: Nat Commun. 2023 Dec 7;14:8111. doi: 10.1038/s41467-023-43841-8 (PMC10703881; doi:10.1038/s41467-023-43841-8)
Supplement: Supplementary file 14 — Supplementary Data 11 [file 41467_2023_43841_MOESM14_ESM.xlsx]

## Sheet: Suppl Data 11
Supplementary Data 11- Primers and gRNA used in this study.
	Guide RNAs		Southern Blot		Genotyping
Line	gRNA names	gRNA sequences	Primer	Sequence	Primer	Sequence	Primer	Sequence	Expected band size w/ deletion	Expected band size w/out deletion
B5234-/-	gRNA_1	CATAAGGAGCTATCAAGATCAGG	MmDel_B5234_SB-F	CCTGAGCTGTTGTCCAGGGTGAATG	MmDel_B5234_Gen-F	GAGGGTGGTTGGCCTGTCTCTGCTC	MmDel_B5234_Gen-R	GGCGCACAGCATTGTTCACTGTCTC	250 bp	No band
	gRNA_2	TCACTAGACTTCAAGTTTGCAGG	MmDel_B5234_SB-R	AACTCTGTTAGCAGGTGAAAGGCTG
B14804-/-	gRNA_1a	GTTTTAATACCCAAGTACAG			HgDel_B14804_fwd	GTGAGTACCCTGTCCCTCCA	HgDel_B14804_rev1	ACAGGCTCACGATTTCTGCT	No band	~2096
	gRNA_1b	AATCTTACCATCCTAATGAG			HgDel_B14804_fwd	GTGAGTACCCTGTCCCTCCA	HgDel_B14804_rev2	CGTCTGGCCTGTCAGTTCTT	~ 829 bp or 2255 bp	No band
	gRNA_2a	ATGCTGAATCTAGGACCAAT
	gRNA_2b	TATGCTGAATCTAGGACCAA
B5234-/- qPCR primers (mouse)
Gene target	Fwd primer	Rev primer
MEIS2	CGACGCCTTGAAAAGAGACAA	CGCGATGTCCTCGTTGAAGG
GAPDH	GTGTTCCTACCCCCAATGTG	TCAGTGTAGCCCAAGATGCC
B14804-/- qPCR primers (human)
Gene target	Fwd primer	Rev primer
AUTS2	CCTCCTCATCACAGCAACTTCC	GAAGGCATTGCCACCAACTGCT
HPRT1	CATTATGCTGAGGATTTGGAAAGG	CTTGAGCACACAGAGGGCTACA
GAPDH	GGCCATCCACAGTCTTCTG	TCATCAGCAATGCCTCCTG
MAP2	AGGCTGTAGCAGTCCTGAAAGG	CTTCCTCCACTGTGACAGTCTG
TUBB3	TTTGGACATCTCTTCAGGCC	TTTCACACTCCTTCCGCAC
