# Supplementary material for: TAD evolutionary and functional characterization reveals diversity in mammalian TAD boundary properties and function
Source: Nat Commun. 2023 Dec 7;14:8111. doi: 10.1038/s41467-023-43841-8 (PMC10703881; doi:10.1038/s41467-023-43841-8)
Supplement: Supplementary file 16 — Source Data [file 41467_2023_43841_MOESM16_ESM.xlsx]

## Sheet: Fig. 2b & 2d
Figure 2b & 2d	Human genome						Mouse genome
	Union boundary	Evolutionary group	Insulation Score	No. CTCF peaks			Union boundary	Evolutionary group	Insulation Score	No. CTCF peaks
	union_B8	human_specific	0.62963	0			union_B15694	mouse_specific	-0.339835	1
	union_B11	human_specific	0.109148	2			union_B15811	mouse_specific	-0.611333	0
	union_B27	human_specific	-0.177277	0			union_B15824	mouse_specific	-0.584849	0
	union_B87	human_specific	-0.102647	1			union_B15830	mouse_specific	-0.0432469	0
	union_B117	human_specific	-0.11432	1			union_B13825	mouse_specific	0.537992	0
	union_B128	human_specific	0.129607	0			union_B13823	mouse_specific	0.550029	0
	union_B188	human_specific	0.397081	0			union_B13808	mouse_specific	-0.210583	0
	union_B193	human_specific	0.182925	1			union_B8193	mouse_specific	0.445033	0
	union_B219	human_specific	0.0727345	0			union_B8197	mouse_specific	-0.54702	0
	union_B236	human_specific	0.463951	1			union_B8208	mouse_specific	-0.346055	0
	union_B269	human_specific	0.352435	0			union_B8213	mouse_specific	-0.498729	0
	union_B293	human_specific	0.146144	1			union_B8758	mouse_specific	-0.274601	1
	union_B300	human_specific	0.170571	2			union_B8756	mouse_specific	0.0995165	0
	union_B306	human_specific	0.251725	1			union_B8794	mouse_specific	-0.422227	0
	union_B335	human_specific	-0.310953	2			union_B8851	mouse_specific	0.267142	1
	union_B373	human_specific	0.349125	0			union_B8902	mouse_specific	-0.159808	0
	union_B414	human_specific	-0.221097	0			union_B8906	mouse_specific	-0.0560506	0
	union_B453	human_specific	-0.351193	0			union_B8908	mouse_specific	-0.117541	0
	union_B491	human_specific	-0.367586	0			union_B8931	mouse_specific	0.556085	0
	union_B496	human_specific	-0.399432	0			union_B8941	mouse_specific	0.125083	0
	union_B499	human_specific	-0.113877	0			union_B8989	mouse_specific	-0.420588	1
	union_B501	human_specific	-0.515953	0			union_B8995	mouse_specific	0.607056	0
	union_B529	human_specific	-0.232958	0			union_B9037	mouse_specific	0.0604411	0
	union_B535	human_specific	-0.207537	0			union_B9050	mouse_specific	0.160524	1
	union_B551	human_specific	-0.30214	0			union_B12861	mouse_specific	-0.431155	0
	union_B572	human_specific	-0.24529	0			union_B12865	mouse_specific	-0.347066	0
	union_B580	human_specific	-0.187488	0			union_B8350	mouse_specific	0.0153126	1
	union_B614	human_specific	-0.323078	0			union_B2462	mouse_specific	-0.173696	0
	union_B646	human_specific	-0.30078	0			union_B2486	mouse_specific	0.0762505	1
	union_B668	human_specific	-0.119405	0			union_B5779	mouse_specific	-0.16197	0
	union_B672	human_specific	-0.169954	0			union_B5795	mouse_specific	-0.363062	1
	union_B685	human_specific	-0.164482	0			union_B2284	mouse_specific	-0.412788	0
	union_B701	human_specific	-0.659108	1			union_B2297	mouse_specific	-0.17014	1
	union_B796	human_specific	-0.00672025	1			union_B2310	mouse_specific	-0.281707	0
	union_B841	human_specific	0.824773	2			union_B2320	mouse_specific	-0.0181175	0
	union_B899	human_specific	0.0302582	0			union_B2324	mouse_specific	-0.0939162	0
	union_B905	human_specific	0.266312	1			union_B2326	mouse_specific	-0.0493599	1
	union_B913	human_specific	-0.0423392	1			union_B2355	mouse_specific	-0.0863109	1
	union_B915	human_specific	0.229817	0			union_B2374	mouse_specific	-0.430806	0
	union_B925	human_specific	-0.0313483	2			union_B2376	mouse_specific	-0.557855	1
	union_B938	human_specific	-0.304903	0			union_B2390	mouse_specific	0.206732	2
	union_B942	human_specific	-0.202716	1			union_B4563	mouse_specific	0.20866	0
	union_B948	human_specific	-0.429437	1			union_B4605	mouse_specific	-0.098136	1
	union_B977	human_specific	0.204935	0			union_B4619	mouse_specific	-0.236875	0
	union_B995	human_specific	-0.488354	0			union_B4624	mouse_specific	-0.238568	0
	union_B1000	human_specific	-0.0882852	0			union_B4634	mouse_specific	-0.378323	1
	union_B1031	human_specific	-0.121407	1			union_B15431	mouse_specific	-0.212326	0
	union_B1066	human_specific	0.208601	0			union_B15433	mouse_specific	-0.317786	0
	union_B1093	human_specific	-0.691765	1			union_B15440	mouse_specific	-0.378354	0
	union_B1106	human_specific	-0.0601595	0			union_B15443	mouse_specific	0.150061	0
	union_B1107	human_specific	-0.2742	0			union_B15644	mouse_specific	-0.139953	0
	union_B1110	human_specific	-0.27473	0			union_B15638	mouse_specific	-0.289553	0
	union_B1113	human_specific	-0.209525	1			union_B15625	mouse_specific	-0.0532704	1
	union_B1118	human_specific	-0.041813	1			union_B15605	mouse_specific	0.161904	0
	union_B1138	human_specific	-0.254161	0			union_B15579	mouse_specific	-0.0553885	0
	union_B1143	human_specific	-0.0702741	0			union_B15464	mouse_specific	0.0197266	0
	union_B1171	human_specific	-0.0850254	0			union_B15467	mouse_specific	-0.13334	1
	union_B1262	human_specific	-0.291604	1			union_B2550	mouse_specific	-0.210308	0
	union_B1292	human_specific	-0.119064	0			union_B8353	mouse_specific	-0.420166	0
	union_B1329	human_specific	-0.168044	1			union_B12236	mouse_specific	-0.108438	1
	union_B1345	human_specific	-0.525176	0			union_B12230	mouse_specific	-0.384784	1
	union_B1359	human_specific	0.0241909	0			union_B12196	mouse_specific	-0.257583	0
	union_B1370	human_specific	0.549771	0			union_B12187	mouse_specific	-0.097014	0
	union_B1376	human_specific	-0.281129	0			union_B12177	mouse_specific	-0.319122	0
	union_B1453	human_specific	-0.271536	1			union_B12167	mouse_specific	0.132896	0
	union_B1509	human_specific	-0.0738203	1			union_B12165	mouse_specific	-0.257776	1
	union_B1515	human_specific	-0.39802	0			union_B12135	mouse_specific	-0.268897	0
	union_B1528	human_specific	0.0349104	0			union_B12127	mouse_specific	-0.454311	0
	union_B1541	human_specific	0.264473	1			union_B12109	mouse_specific	-0.130277	0
	union_B1564	human_specific	-0.0689896	0			union_B13280	mouse_specific	-0.549097	0
	union_B1568	human_specific	-0.160143	0			union_B3502	mouse_specific	-0.209839	0
	union_B1576	human_specific	-0.335547	0			union_B5956	mouse_specific	0.130031	0
	union_B1620	human_specific	-0.121475	1			union_B8315	mouse_specific	-0.0272335	0
	union_B1621	human_specific	-0.160622	1			union_B9783	mouse_specific	-0.213429	0
	union_B1662	human_specific	0.569095	0			union_B8306	mouse_specific	-0.0473167	0
	union_B1731	human_specific	-0.117982	1			union_B11998	mouse_specific	-0.0781542	1
	union_B1734	human_specific	-0.00578115	1			union_B11972	mouse_specific	-0.050333	0
	union_B1745	human_specific	-0.0364626	0			union_B11968	mouse_specific	0.33648	0
	union_B1747	human_specific	-0.208055	0			union_B11958	mouse_specific	-0.447446	0
	union_B1753	human_specific	0.31497	0			union_B5868	mouse_specific	-0.537203	0
	union_B1754	human_specific	0.419973	0			union_B5879	mouse_specific	-0.562062	0
	union_B1755	human_specific	-0.273164	0			union_B5886	mouse_specific	-0.187131	0
	union_B1756	human_specific	0.206912	0			union_B5895	mouse_specific	0.159516	0
	union_B1775	human_specific	-0.0715153	2			union_B5909	mouse_specific	-0.172121	0
	union_B1777	human_specific	-0.0100433	0			union_B5918	mouse_specific	-0.118472	1
	union_B1789	human_specific	0.271483	0			union_B5925	mouse_specific	-0.387522	0
	union_B1802	human_specific	-0.125527	0			union_B5926	mouse_specific	-0.384303	0
	union_B1818	human_specific	0.204588	0			union_B5962	mouse_specific	-0.197638	0
	union_B1821	human_specific	-0.202877	1			union_B5964	mouse_specific	-0.495713	1
	union_B1823	human_specific	-0.226399	1			union_B5970	mouse_specific	0.45	2
	union_B1836	human_specific	-0.356549	0			union_B6022	mouse_specific	-0.481116	0
	union_B1839	human_specific	0.00992209	0			union_B5993	mouse_specific	0.136386	0
	union_B1842	human_specific	-0.254534	0			union_B8288	mouse_specific	-0.221619	1
	union_B1844	human_specific	-0.28323	0			union_B6055	mouse_specific	0.198283	2
	union_B1880	human_specific	0.432204	0			union_B6061	mouse_specific	0.891951	0
	union_B1887	human_specific	-0.595577	0			union_B6063	mouse_specific	0.569997	0
	union_B1901	human_specific	-0.43357	0			union_B6091	mouse_specific	-0.680428	0
	union_B1903	human_specific	-0.0783626	1			union_B6097	mouse_specific	-0.0799991	1
	union_B1974	human_specific	-0.539601	1			union_B8283	mouse_specific	-0.393961	0
	union_B1978	human_specific	-0.21848	2			union_B6137	mouse_specific	0.227871	1
	union_B1984	human_specific	0.188906	0			union_B6139	mouse_specific	0.147647	0
	union_B1993	human_specific	-0.089752	0			union_B8404	mouse_specific	0.0535452	0
	union_B1997	human_specific	-0.450608	0			union_B2941	mouse_specific	-0.410135	1
	union_B2001	human_specific	0.0885676	0			union_B2932	mouse_specific	0.171158	0
	union_B2005	human_specific	-0.281211	0			union_B7236	mouse_specific	0.930866	1
	union_B2013	human_specific	-0.225166	0			union_B14618	mouse_specific	-0.508954	1
	union_B2015	human_specific	-0.219423	0			union_B14625	mouse_specific	0.0325177	2
	union_B2017	human_specific	-0.0722476	1			union_B14637	mouse_specific	-0.460337	0
	union_B2025	human_specific	-0.342749	1			union_B4436	mouse_specific	-0.671352	0
	union_B2036	human_specific	-0.0171668	0			union_B3174	mouse_specific	-0.471366	1
	union_B2038	human_specific	-0.0597134	1			union_B3169	mouse_specific	-0.295303	0
	union_B2080	human_specific	0.0550546	1			union_B3136	mouse_specific	-0.250586	0
	union_B2095	human_specific	-0.510627	0			union_B3125	mouse_specific	-0.627767	0
	union_B2151	human_specific	-0.0767727	1			union_B3078	mouse_specific	-0.321814	1
	union_B2157	human_specific	-0.391646	2			union_B3057	mouse_specific	-0.554413	0
	union_B2161	human_specific	-0.420944	0			union_B3054	mouse_specific	-0.262035	0
	union_B2167	human_specific	-0.289974	0			union_B3042	mouse_specific	0.0562124	0
	union_B2180	human_specific	-0.262667	1			union_B3017	mouse_specific	-0.438516	0
	union_B2181	human_specific	-0.306175	1			union_B3014	mouse_specific	-0.0496343	0
	union_B2183	human_specific	-0.146629	0			union_B3012	mouse_specific	-0.390241	2
	union_B2185	human_specific	-0.209246	1			union_B5522	mouse_specific	-0.0900377	2
	union_B2192	human_specific	-0.116767	1			union_B16015	mouse_specific	-0.237225	0
	union_B2196	human_specific	-0.157157	0			union_B5516	mouse_specific	-0.32825	3
	union_B2239	human_specific	-0.201977	1			union_B5481	mouse_specific	-0.351583	1
	union_B2278	human_specific	-0.524845	1			union_B5457	mouse_specific	-0.458717	0
	union_B2312	human_specific	-0.545213	0			union_B5407	mouse_specific	-0.538721	0
	union_B2315	human_specific	-0.164206	0			union_B5400	mouse_specific	0.0466134	0
	union_B2329	human_specific	-0.41767	0			union_B5370	mouse_specific	-0.218391	0
	union_B2354	human_specific	-0.00533458	0			union_B5368	mouse_specific	-0.620856	0
	union_B2359	human_specific	-0.102285	0			union_B5356	mouse_specific	-0.297296	0
	union_B2464	human_specific	-0.0931396	0			union_B5353	mouse_specific	-0.657894	0
	union_B2478	human_specific	0.151479	0			union_B13726	mouse_specific	-0.0994197	1
	union_B2503	human_specific	0.515257	0			union_B13841	mouse_specific	-0.263265	0
	union_B2520	human_specific	-0.0790527	1			union_B13845	mouse_specific	0.847305	0
	union_B2531	human_specific	-0.233928	0			union_B13871	mouse_specific	-0.245276	0
	union_B2543	human_specific	-0.207298	0			union_B13892	mouse_specific	-0.454831	0
	union_B2571	human_specific	-0.444943	2			union_B10782	mouse_specific	-0.233964	1
	union_B2607	human_specific	-0.598502	1			union_B10732	mouse_specific	-0.306626	0
	union_B2616	human_specific	-0.397901	0			union_B10731	mouse_specific	-0.333948	0
	union_B2635	human_specific	0.0319682	0			union_B10703	mouse_specific	-0.122178	0
	union_B2640	human_specific	0.167899	0			union_B9992	mouse_specific	-0.55177	0
	union_B2661	human_specific	0.0382421	0			union_B10112	mouse_specific	0.122071	0
	union_B2670	human_specific	0.764006	0			union_B10083	mouse_specific	-0.358807	0
	union_B2674	human_specific	0.170108	1			union_B10068	mouse_specific	0.122042	0
	union_B2675	human_specific	0.126933	0			union_B14316	mouse_specific	-0.0316736	2
	union_B2676	human_specific	-0.0534163	0			union_B1169	mouse_specific	0.213282	0
	union_B2700	human_specific	-0.101825	2			union_B14304	mouse_specific	-0.336042	0
	union_B2702	human_specific	0.112011	1			union_B14288	mouse_specific	-0.112308	0
	union_B2714	human_specific	-0.190662	0			union_B1157	mouse_specific	-0.584486	0
	union_B2749	human_specific	0.475759	1			union_B14213	mouse_specific	-0.160957	1
	union_B2767	human_specific	0.31728	2			union_B1151	mouse_specific	0.849927	0
	union_B2794	human_specific	-0.232703	1			union_B14187	mouse_specific	0.0960319	0
	union_B2795	human_specific	-0.433526	1			union_B14184	mouse_specific	-0.620381	0
	union_B2834	human_specific	-0.176931	1			union_B14098	mouse_specific	-0.251072	0
	union_B2859	human_specific	-0.245893	1			union_B14079	mouse_specific	0.100793	0
	union_B2863	human_specific	-0.353219	0			union_B8189	mouse_specific	-0.533507	0
	union_B2867	human_specific	-0.302388	0			union_B14150	mouse_specific	0.00905419	1
	union_B2879	human_specific	-0.314884	0			union_B1896	mouse_specific	0.10201	0
	union_B2880	human_specific	-0.288887	1			union_B1855	mouse_specific	-0.346761	0
	union_B2899	human_specific	0.151851	0			union_B1831	mouse_specific	-0.291246	0
	union_B2912	human_specific	-0.390093	0			union_B1822	mouse_specific	-0.311993	1
	union_B2916	human_specific	-0.181451	0			union_B1820	mouse_specific	-0.767454	0
	union_B2920	human_specific	-0.164132	1			union_B9657	mouse_specific	-0.188882	0
	union_B2922	human_specific	-0.216888	1			union_B7151	mouse_specific	-0.711385	0
	union_B2926	human_specific	-0.120711	0			union_B7167	mouse_specific	0.721256	1
	union_B2929	human_specific	-0.172739	2			union_B9768	mouse_specific	-0.383256	0
	union_B2942	human_specific	0.0741235	0			union_B3808	mouse_specific	-0.0477932	0
	union_B2972	human_specific	-0.304506	0			union_B3805	mouse_specific	-0.273333	0
	union_B2991	human_specific	-0.238089	0			union_B3799	mouse_specific	-0.246387	0
	union_B2997	human_specific	-0.0897534	1			union_B3756	mouse_specific	-0.326979	0
	union_B2999	human_specific	-0.357402	2			union_B1111	mouse_specific	0.0622389	0
	union_B3045	human_specific	-0.0705302	0			union_B3726	mouse_specific	-0.0621611	0
	union_B3050	human_specific	-0.286886	1			union_B3694	mouse_specific	0.212228	0
	union_B3067	human_specific	0.277937	0			union_B3617	mouse_specific	-0.191513	0
	union_B3109	human_specific	-0.00787055	1			union_B3607	mouse_specific	0.248947	0
	union_B3126	human_specific	-0.0987494	1			union_B3602	mouse_specific	-0.450489	1
	union_B3148	human_specific	0.906601	0			union_B3575	mouse_specific	-0.330289	0
	union_B3154	human_specific	-0.661286	0			union_B14699	mouse_specific	0.213168	1
	union_B3159	human_specific	0.0405389	0			union_B14704	mouse_specific	-0.412568	1
	union_B3239	human_specific	-0.163402	1			union_B17604	mouse_specific	-0.64693	0
	union_B3245	human_specific	-0.132912	0			union_B14754	mouse_specific	-0.208239	0
	union_B3270	human_specific	-0.62732	2			union_B7997	mouse_specific	0.0995909	0
	union_B3275	human_specific	0.826878	2			union_B7988	mouse_specific	1.05382	2
	union_B3279	human_specific	-0.0714243	0			union_B7976	mouse_specific	-0.760624	0
	union_B3290	human_specific	-0.134219	1			union_B7951	mouse_specific	0.227372	0
	union_B3303	human_specific	-0.0764383	0			union_B7936	mouse_specific	-0.0433948	0
	union_B3308	human_specific	-0.171845	1			union_B13338	mouse_specific	-0.301503	0
	union_B3309	human_specific	-0.1801	0			union_B13291	mouse_specific	-0.041199	0
	union_B3316	human_specific	-0.436712	0			union_B13282	mouse_specific	-0.189852	0
	union_B3326	human_specific	-0.0491577	0			union_B13233	mouse_specific	-0.335743	0
	union_B3330	human_specific	-0.254782	0			union_B13363	mouse_specific	-0.669483	1
	union_B3334	human_specific	0.083051	0			union_B13071	mouse_specific	-0.0300373	0
	union_B3356	human_specific	-0.246635	0			union_B13065	mouse_specific	-0.0405103	1
	union_B3403	human_specific	-0.508655	1			union_B13205	mouse_specific	-0.0249214	2
	union_B3428	human_specific	0.108345	0			union_B13213	mouse_specific	-0.334622	1
	union_B3429	human_specific	-0.544802	1			union_B6284	mouse_specific	-0.352576	0
	union_B3430	human_specific	-0.0604856	0			union_B1493	mouse_specific	0.193847	0
	union_B3431	human_specific	-0.127776	0			union_B6248	mouse_specific	0.442131	0
	union_B3432	human_specific	-0.202179	0			union_B6213	mouse_specific	-0.554238	0
	union_B3433	human_specific	-0.228243	0			union_B6208	mouse_specific	-0.470369	1
	union_B3446	human_specific	-0.180408	0			union_B6186	mouse_specific	-0.588176	2
	union_B3463	human_specific	-0.449429	1			union_B1043	mouse_specific	-0.632518	0
	union_B3468	human_specific	0.181826	0			union_B6144	mouse_specific	0.141808	1
	union_B3471	human_specific	-0.170595	1			union_B289	mouse_specific	-0.0355871	0
	union_B3477	human_specific	-0.028216	0			union_B6354	mouse_specific	-0.0794481	1
	union_B3512	human_specific	0.0257154	0			union_B6371	mouse_specific	0.0657549	0
	union_B3579	human_specific	-0.248009	0			union_B6524	mouse_specific	0.244402	2
	union_B3595	human_specific	-0.309499	0			union_B6511	mouse_specific	0.442239	0
	union_B3598	human_specific	-0.382887	1			union_B6481	mouse_specific	0.025108	1
	union_B3687	human_specific	-0.0214491	0			union_B6475	mouse_specific	-0.321335	2
	union_B3701	human_specific	-0.181963	2			union_B6460	mouse_specific	-0.0508939	2
	union_B3720	human_specific	-0.193434	2			union_B6388	mouse_specific	0.32033	4
	union_B3724	human_specific	-0.344818	0			union_B6391	mouse_specific	0.288248	0
	union_B3746	human_specific	-0.0255051	0			union_B6550	mouse_specific	-0.229655	2
	union_B3765	human_specific	0.105883	0			union_B6586	mouse_specific	-0.0328359	0
	union_B3781	human_specific	-0.00978437	1			union_B6606	mouse_specific	-0.34805	0
	union_B3798	human_specific	-0.0173023	0			union_B6618	mouse_specific	0.0594011	2
	union_B3802	human_specific	-0.0687409	0			union_B6637	mouse_specific	-0.188986	0
	union_B3806	human_specific	-0.270674	0			union_B6648	mouse_specific	-0.0305869	1
	union_B3823	human_specific	0.00165127	0			union_B6653	mouse_specific	-0.281503	1
	union_B3845	human_specific	0.523142	0			union_B6671	mouse_specific	0.259485	1
	union_B3848	human_specific	-0.435038	0			union_B6683	mouse_specific	-0.127448	1
	union_B3856	human_specific	0.559881	0			union_B7721	mouse_specific	-0.330599	0
	union_B3869	human_specific	0.147349	0			union_B7688	mouse_specific	-0.487902	0
	union_B3892	human_specific	0.373549	1			union_B7676	mouse_specific	-0.184498	0
	union_B3904	human_specific	-0.279431	1			union_B7589	mouse_specific	0.123324	0
	union_B3907	human_specific	0.146266	1			union_B15062	mouse_specific	0.128227	0
	union_B3916	human_specific	0.0377717	0			union_B15057	mouse_specific	0.0493799	1
	union_B3918	human_specific	0.0367866	0			union_B15079	mouse_specific	-0.345673	0
	union_B3921	human_specific	0.0863554	1			union_B15074	mouse_specific	0.216674	0
	union_B3967	human_specific	0.211279	1			union_B4717	mouse_specific	-0.295971	0
	union_B3989	human_specific	-0.163604	0			union_B971	mouse_specific	-0.327587	0
	union_B4011	human_specific	-0.495542	0			union_B4764	mouse_specific	-0.82869	1
	union_B4028	human_specific	0.150534	0			union_B4775	mouse_specific	-0.235521	0
	union_B4031	human_specific	0.36648	0			union_B964	mouse_specific	-0.570479	0
	union_B4055	human_specific	0.389063	0			union_B959	mouse_specific	0.317819	0
	union_B4057	human_specific	0.252551	1			union_B4868	mouse_specific	-0.29737	0
	union_B4078	human_specific	-0.120054	1			union_B4879	mouse_specific	0.767665	1
	union_B4084	human_specific	-0.259468	3			union_B4938	mouse_specific	0.370204	0
	union_B4112	human_specific	0.312774	0			union_B4948	mouse_specific	-0.242147	0
	union_B4134	human_specific	0.284176	1			union_B4960	mouse_specific	0.400037	0
	union_B4150	human_specific	-0.154977	0			union_B4982	mouse_specific	-0.340999	0
	union_B4163	human_specific	-0.137231	0			union_B5053	mouse_specific	0.5104	0
	union_B4174	human_specific	-0.573715	0			union_B932	mouse_specific	-0.492496	2
	union_B4188	human_specific	-0.129445	0			union_B5080	mouse_specific	0.0996262	2
	union_B4222	human_specific	-0.187292	1			union_B5121	mouse_specific	-0.121752	0
	union_B4249	human_specific	0.121837	4			union_B15402	mouse_specific	0.050493	0
	union_B4251	human_specific	0.607991	0			union_B1529	mouse_specific	0.220609	0
	union_B4301	human_specific	0.0917866	0			union_B1522	mouse_specific	-0.190751	1
	union_B4304	human_specific	-0.276106	0			union_B1514	mouse_specific	-0.11748	0
	union_B4325	human_specific	-0.518671	1			union_B1419	mouse_specific	-0.357319	0
	union_B4331	human_specific	-0.28841	0			union_B1438	mouse_specific	-0.544126	0
	union_B4338	human_specific	-0.0511035	0			union_B14681	mouse_specific	1.03569	0
	union_B4344	human_specific	-0.510987	0			union_B14678	mouse_specific	0.92313	0
	union_B4361	human_specific	-0.531213	0			union_B14663	mouse_specific	-0.081782	0
	union_B4365	human_specific	0.0392947	0			union_B14645	mouse_specific	-0.111273	0
	union_B4376	human_specific	-0.0910022	0			union_B12250	mouse_specific	-0.523694	0
	union_B4377	human_specific	0.128732	0			union_B13546	mouse_specific	0.165645	0
	union_B4390	human_specific	-0.18089	0			union_B13537	mouse_specific	-0.183939	1
	union_B4399	human_specific	-0.0342148	0			union_B13530	mouse_specific	-0.412656	1
	union_B4420	human_specific	0.139451	1			union_B13524	mouse_specific	-0.570258	0
	union_B4431	human_specific	-0.167319	0			union_B13514	mouse_specific	0.622513	0
	union_B4433	human_specific	-0.171154	0			union_B13512	mouse_specific	0.0702911	0
	union_B4435	human_specific	-0.384008	0			union_B13372	mouse_specific	0.932041	2
	union_B4438	human_specific	-0.260169	0			union_B13384	mouse_specific	-0.28682	0
	union_B4441	human_specific	-0.141971	0			union_B13385	mouse_specific	-0.86735	0
	union_B4449	human_specific	-0.5851	0			union_B1455	mouse_specific	-0.630956	0
	union_B4454	human_specific	-0.210775	0			union_B13426	mouse_specific	0.403136	1
	union_B4455	human_specific	-0.333865	0			union_B13436	mouse_specific	-0.304036	0
	union_B4459	human_specific	-0.159128	0			union_B13444	mouse_specific	-0.0449596	0
	union_B4461	human_specific	-0.361676	0			union_B13460	mouse_specific	0.0476073	1
	union_B4468	human_specific	-0.0758976	0			union_B13469	mouse_specific	0.864829	0
	union_B4469	human_specific	-0.0607143	0			union_B16681	mouse_specific	-0.501524	0
	union_B4470	human_specific	-0.347103	0			union_B1465	mouse_specific	0.128858	0
	union_B4472	human_specific	-0.091472	0			union_B13344	mouse_specific	-0.292749	0
	union_B4474	human_specific	-0.0957916	0			union_B13091	mouse_specific	-0.259422	0
	union_B4475	human_specific	-0.144143	0			union_B13094	mouse_specific	-0.357105	0
	union_B4498	human_specific	-0.118976	0			union_B16651	mouse_specific	-0.382046	1
	union_B4518	human_specific	-0.450969	0			union_B1469	mouse_specific	0.504355	0
	union_B4529	human_specific	-0.195303	0			union_B16671	mouse_specific	-0.634422	1
	union_B4548	human_specific	0.340967	1			union_B1473	mouse_specific	-0.167847	1
	union_B4572	human_specific	-0.473595	0			union_B12317	mouse_specific	0.371901	0
	union_B4583	human_specific	-0.312014	0			union_B12310	mouse_specific	-0.138157	1
	union_B4598	human_specific	0.249991	0			union_B12299	mouse_specific	-0.556607	0
	union_B4612	human_specific	-0.331709	1			union_B12292	mouse_specific	-0.563133	0
	union_B4626	human_specific	0.253643	0			union_B1478	mouse_specific	-0.186152	0
	union_B4659	human_specific	1.04732	0			union_B12287	mouse_specific	-0.334097	0
	union_B4686	human_specific	-0.444141	0			union_B12283	mouse_specific	-0.273439	0
	union_B4771	human_specific	-0.211599	0			union_B12273	mouse_specific	-0.42358	1
	union_B4776	human_specific	-0.207585	0			union_B12833	mouse_specific	-0.0371017	1
	union_B4778	human_specific	-0.415998	0			union_B12812	mouse_specific	0.0288269	0
	union_B4785	human_specific	-0.22862	0			union_B12809	mouse_specific	-0.140724	0
	union_B4786	human_specific	-0.149569	0			union_B12798	mouse_specific	-0.06469	0
	union_B4792	human_specific	0.036004	1			union_B12790	mouse_specific	-0.314993	0
	union_B4803	human_specific	-0.188808	0			union_B12767	mouse_specific	-0.592076	0
	union_B4964	human_specific	0.140596	0			union_B12752	mouse_specific	-0.0361223	0
	union_B4987	human_specific	-0.0456504	0			union_B12677	mouse_specific	0.0403294	0
	union_B5007	human_specific	-0.505408	2			union_B12675	mouse_specific	-0.516941	0
	union_B5013	human_specific	-0.318985	0			union_B12659	mouse_specific	-0.494863	0
	union_B5028	human_specific	-0.297059	0			union_B12652	mouse_specific	-0.370797	1
	union_B5033	human_specific	-0.576056	0			union_B12610	mouse_specific	-0.306763	1
	union_B5102	human_specific	-0.297328	1			union_B12604	mouse_specific	0.625121	0
	union_B5144	human_specific	-0.204493	1			union_B12597	mouse_specific	0.336986	0
	union_B5147	human_specific	0.715275	0			union_B12569	mouse_specific	-0.121058	0
	union_B5167	human_specific	-0.445106	0			union_B12531	mouse_specific	-0.0695543	0
	union_B5173	human_specific	0.106073	0			union_B12519	mouse_specific	-0.751064	0
	union_B5218	human_specific	-0.195492	1			union_B12513	mouse_specific	-0.631799	0
	union_B5224	human_specific	0.0205928	1			union_B10275	mouse_specific	-0.231789	1
	union_B5264	human_specific	-0.0957425	0			union_B1490	mouse_specific	-0.162954	0
	union_B5270	human_specific	-0.0110948	1			union_B10050	mouse_specific	-0.140783	0
	union_B5287	human_specific	0.440597	0			union_B1312	mouse_specific	0.0780725	0
	union_B5292	human_specific	0.296349	0			union_B1995	mouse_specific	0.576369	2
	union_B5313	human_specific	-0.14444	0			union_B10265	mouse_specific	0.268364	1
	union_B5330	human_specific	0.175763	0			union_B10246	mouse_specific	0.0538187	0
	union_B5337	human_specific	-0.40416	2			union_B1787	mouse_specific	-0.500572	0
	union_B5341	human_specific	0.243209	1			union_B2021	mouse_specific	-0.37676	0
	union_B5374	human_specific	-0.0218592	0			union_B2003	mouse_specific	0.131686	0
	union_B5447	human_specific	-0.491593	0			union_B4655	mouse_specific	-0.627316	0
	union_B5520	human_specific	-0.523617	2			union_B4670	mouse_specific	0.000992543	1
	union_B5557	human_specific	0.517714	1			union_B4674	mouse_specific	-0.074141	4
	union_B5591	human_specific	-0.269645	0			union_B4081	mouse_specific	-0.300375	1
	union_B5613	human_specific	-0.118895	0			union_B4045	mouse_specific	0.261972	2
	union_B5623	human_specific	-0.0506776	0			union_B4063	mouse_specific	0.347766	0
	union_B5653	human_specific	-0.586269	0			union_B4243	mouse_specific	-0.641	2
	union_B5699	human_specific	-0.0596146	2			union_B15544	mouse_specific	-0.28651	0
	union_B5704	human_specific	0.246501	0			union_B1270	mouse_specific	0.0438808	3
	union_B5735	human_specific	0.127348	1			union_B4276	mouse_specific	-0.452879	0
	union_B5762	human_specific	-0.138634	1			union_B4293	mouse_specific	-0.182329	0
	union_B5763	human_specific	-0.137594	0			union_B4323	mouse_specific	-0.558219	1
	union_B5783	human_specific	0.230035	0			union_B4329	mouse_specific	0.431065	0
	union_B5827	human_specific	0.198151	0			union_B4335	mouse_specific	-0.191508	0
	union_B5830	human_specific	1.1095	0			union_B4360	mouse_specific	-0.111039	0
	union_B5833	human_specific	0.981648	2			union_B4373	mouse_specific	-0.209838	1
	union_B5849	human_specific	0.433402	0			union_B4378	mouse_specific	-0.184471	0
	union_B5881	human_specific	-0.579724	1			union_B4391	mouse_specific	0.0747019	0
	union_B5923	human_specific	0.160377	2			union_B4401	mouse_specific	0.0680729	0
	union_B5939	human_specific	-0.147885	0			union_B4467	mouse_specific	-0.0363856	0
	union_B5941	human_specific	-0.216923	0			union_B4502	mouse_specific	0.653103	0
	union_B5946	human_specific	-0.560939	0			union_B4515	mouse_specific	-0.0699854	0
	union_B5960	human_specific	-0.253355	0			union_B1240	mouse_specific	0.116819	1
	union_B6014	human_specific	-0.0498871	1			union_B12503	mouse_specific	-0.574538	0
	union_B6039	human_specific	0.104659	1			union_B1600	mouse_specific	-0.228757	1
	union_B6051	human_specific	-0.138505	0			union_B12464	mouse_specific	0.0820554	0
	union_B6056	human_specific	-0.0410684	0			union_B12462	mouse_specific	-0.158519	0
	union_B6081	human_specific	-0.200568	1			union_B12450	mouse_specific	0.724609	0
	union_B6082	human_specific	-0.215121	0			union_B1594	mouse_specific	0.152057	0
	union_B6237	human_specific	-0.132556	1			union_B12432	mouse_specific	-0.0360866	0
	union_B6278	human_specific	-0.194357	2			union_B12428	mouse_specific	-0.274149	0
	union_B6281	human_specific	1.08705	1			union_B12425	mouse_specific	-0.255019	0
	union_B6299	human_specific	-0.386833	1			union_B12415	mouse_specific	0.15604	0
	union_B6303	human_specific	-0.550711	0			union_B12405	mouse_specific	-0.365753	0
	union_B6306	human_specific	-0.528852	0			union_B12399	mouse_specific	-0.201901	0
	union_B6311	human_specific	-0.0937306	4			union_B12368	mouse_specific	-0.122161	0
	union_B6329	human_specific	-0.151453	0			union_B12347	mouse_specific	0.0414872	0
	union_B6330	human_specific	-0.17953	2			union_B1582	mouse_specific	-0.282966	2
	union_B6331	human_specific	0.328773	1			union_B12341	mouse_specific	-0.144925	0
	union_B6401	human_specific	-0.00726371	0			union_B12331	mouse_specific	-0.304966	0
	union_B6414	human_specific	0.232034	0			union_B12322	mouse_specific	-0.624206	0
	union_B6419	human_specific	-0.0954206	3			union_B16048	mouse_specific	0.206682	0
	union_B6461	human_specific	0.214645	1			union_B1571	mouse_specific	0.169446	0
	union_B6483	human_specific	-0.487845	1			union_B16055	mouse_specific	0.549727	0
	union_B6498	human_specific	-0.197138	0			union_B16060	mouse_specific	0.520827	0
	union_B6528	human_specific	0.0947605	1			union_B15865	mouse_specific	-0.37228	0
	union_B6541	human_specific	-0.363954	0			union_B1565	mouse_specific	-0.0182844	0
	union_B6557	human_specific	0.250243	1			union_B16083	mouse_specific	-0.310038	0
	union_B6591	human_specific	0.25798	0			union_B1563	mouse_specific	-0.119391	0
	union_B6627	human_specific	0.290706	2			union_B16104	mouse_specific	-0.15069	0
	union_B6649	human_specific	0.368906	1			union_B16114	mouse_specific	-0.0616954	0
	union_B6695	human_specific	-0.132774	0			union_B16142	mouse_specific	0.16828	0
	union_B6712	human_specific	0.392302	0			union_B16191	mouse_specific	0.201716	0
	union_B6723	human_specific	0.478313	0			union_B16214	mouse_specific	-0.630908	0
	union_B6732	human_specific	-0.489	0			union_B16225	mouse_specific	-0.11635	0
	union_B6737	human_specific	-0.314273	0			union_B16240	mouse_specific	0.478074	0
	union_B6738	human_specific	-0.149927	1			union_B16256	mouse_specific	-0.538117	0
	union_B6741	human_specific	0.371477	2			union_B1549	mouse_specific	-0.128155	0
	union_B6745	human_specific	0.227363	0			union_B9820	mouse_specific	0.048915	1
	union_B6762	human_specific	-0.219328	0			union_B9837	mouse_specific	0.00154568	0
	union_B6775	human_specific	-0.0318014	0			union_B9887	mouse_specific	-0.0716734	1
	union_B6806	human_specific	0.00261571	0			union_B4041	mouse_specific	-0.499722	0
	union_B6807	human_specific	-0.104181	0			union_B3452	mouse_specific	-0.426782	0
	union_B6836	human_specific	-0.38519	0			union_B3461	mouse_specific	-0.109104	0
	union_B6883	human_specific	0.465406	0			union_B3482	mouse_specific	0.235538	1
	union_B6899	human_specific	-0.470372	0			union_B5772	mouse_specific	-0.216067	2
	union_B6902	human_specific	-0.127033	0			union_B11143	mouse_specific	-0.710543	0
	union_B6906	human_specific	-0.0823672	0			union_B15667	mouse_specific	-0.34006	0
	union_B6917	human_specific	-0.132542	0			union_B1658	mouse_specific	-0.473034	1
	union_B6928	human_specific	-0.178398	1			union_B9695	mouse_specific	-0.359416	1
	union_B6938	human_specific	-0.217848	0			union_B9694	mouse_specific	-0.301505	1
	union_B6944	human_specific	0.420897	0			union_B12062	mouse_specific	-0.437233	0
	union_B6946	human_specific	-0.684766	0			union_B11055	mouse_specific	-0.224236	0
	union_B6952	human_specific	0.330322	0			union_B11061	mouse_specific	-0.38435	0
	union_B6958	human_specific	0.136093	0			union_B11071	mouse_specific	1.05796	2
	union_B6989	human_specific	-0.185647	0			union_B11077	mouse_specific	1.09031	0
	union_B6991	human_specific	-0.465223	0			union_B11100	mouse_specific	-0.535479	1
	union_B7037	human_specific	-0.356145	0			union_B11115	mouse_specific	-0.593505	0
	union_B7040	human_specific	-0.207574	0			union_B10613	mouse_specific	-0.0690392	0
	union_B7073	human_specific	-0.319652	0			union_B10601	mouse_specific	-0.248894	0
	union_B7085	human_specific	-0.619662	0			union_B1641	mouse_specific	0.111981	0
	union_B7092	human_specific	-0.171425	0			union_B1643	mouse_specific	0.147889	0
	union_B7102	human_specific	0.0021056	0			union_B10564	mouse_specific	-0.254733	0
	union_B7107	human_specific	0.14372	0			union_B10562	mouse_specific	-0.467438	2
	union_B7144	human_specific	0.168475	1			union_B10556	mouse_specific	0.350204	0
	union_B7198	human_specific	-0.208592	0			union_B1650	mouse_specific	-0.175783	0
	union_B7204	human_specific	0.20728	1			union_B10523	mouse_specific	-0.584174	0
	union_B7206	human_specific	0.314407	2			union_B10500	mouse_specific	-0.116608	0
	union_B7210	human_specific	-0.277452	1			union_B10466	mouse_specific	-0.455434	0
	union_B7229	human_specific	0.0100724	0			union_B10464	mouse_specific	-0.0251758	0
	union_B7251	human_specific	-0.28523	1			union_B10454	mouse_specific	0.0451333	0
	union_B7255	human_specific	-0.344617	1			union_B10443	mouse_specific	-0.529909	0
	union_B7268	human_specific	-0.255748	1			union_B10426	mouse_specific	-0.245892	0
	union_B7296	human_specific	-0.0482799	2			union_B10421	mouse_specific	-0.491383	0
	union_B7318	human_specific	-0.247691	0			union_B10418	mouse_specific	-0.563489	0
	union_B7319	human_specific	-0.107619	1			union_B10406	mouse_specific	-0.219953	0
	union_B7324	human_specific	-0.117877	0			union_B10387	mouse_specific	-0.571198	0
	union_B7328	human_specific	-0.077484	0			union_B10379	mouse_specific	-0.567467	0
	union_B7331	human_specific	-0.108818	0			union_B10364	mouse_specific	-0.296545	0
	union_B7334	human_specific	-0.0103247	0			union_B10363	mouse_specific	-0.343951	0
	union_B7336	human_specific	-0.848577	0			union_B9467	mouse_specific	0.0637822	0
	union_B7337	human_specific	-0.24735	0			union_B9484	mouse_specific	0.0364555	0
	union_B7338	human_specific	-0.375296	0			union_B9498	mouse_specific	-0.361661	0
	union_B7390	human_specific	-0.241835	0			union_B9506	mouse_specific	-0.173376	0
	union_B7403	human_specific	0.127435	3			union_B9565	mouse_specific	-0.426597	2
	union_B7422	human_specific	0.430199	0			union_B9583	mouse_specific	0.21463	0
	union_B7429	human_specific	0.115969	1			union_B1680	mouse_specific	-0.283817	0
	union_B7461	human_specific	-0.631144	1			union_B9589	mouse_specific	-0.379371	0
	union_B7464	human_specific	-0.617494	0			union_B9595	mouse_specific	-0.764815	0
	union_B7470	human_specific	0.0791921	1			union_B9609	mouse_specific	-0.137567	0
	union_B7491	human_specific	-0.0253947	2			union_B16548	mouse_specific	-0.556191	0
	union_B7494	human_specific	-0.20065	1			union_B14370	mouse_specific	0.224549	0
	union_B7500	human_specific	-0.0506301	0			union_B14378	mouse_specific	-0.967784	0
	union_B7508	human_specific	0.0327072	1			union_B8273	mouse_specific	-0.611805	0
	union_B7545	human_specific	0.228982	0			union_B16544	mouse_specific	-0.393676	0
	union_B7548	human_specific	0.0662391	0			union_B5680	mouse_specific	-0.08529	0
	union_B7550	human_specific	0.0364892	0			union_B5670	mouse_specific	0.183346	0
	union_B7586	human_specific	0.383676	2			union_B4086	mouse_specific	-0.194999	1
	union_B7597	human_specific	-0.193902	0			union_B16999	mouse_specific	0.111819	1
	union_B7617	human_specific	-0.135017	1			union_B13622	mouse_specific	-0.0538554	0
	union_B7619	human_specific	-0.046194	0			union_B7221	mouse_specific	0.400108	0
	union_B7620	human_specific	-0.0452844	0			union_B13600	mouse_specific	-0.144018	1
	union_B7624	human_specific	-0.360369	0			union_B13597	mouse_specific	-0.151992	3
	union_B7632	human_specific	0.037206	0			union_B13588	mouse_specific	0.228289	1
	union_B7660	human_specific	0.307918	2			union_B13578	mouse_specific	0.104652	4
	union_B7690	human_specific	-0.288464	0			union_B13569	mouse_specific	-0.709422	2
	union_B7720	human_specific	-0.412336	0			union_B13666	mouse_specific	0.403339	2
	union_B7723	human_specific	-0.105193	0			union_B13662	mouse_specific	0.129856	1
	union_B7731	human_specific	-0.492573	0			union_B13640	mouse_specific	-0.331168	0
	union_B7802	human_specific	-0.138837	1			union_B10010	mouse_specific	-0.15219	0
	union_B7817	human_specific	0.129578	0			union_B10016	mouse_specific	-0.475976	0
	union_B7818	human_specific	0.129662	0			union_B4927	mouse_specific	-0.669603	0
	union_B7821	human_specific	0.00657041	0			union_B8239	mouse_specific	-0.248709	0
	union_B7827	human_specific	0.0111433	2			union_B12879	mouse_specific	-0.371182	0
	union_B7835	human_specific	-0.226242	0			union_B16983	mouse_specific	-0.3489	1
	union_B7838	human_specific	0.89279	0			union_B16962	mouse_specific	-0.263768	0
	union_B7842	human_specific	0.591944	1			union_B6734	mouse_specific	-0.689491	1
	union_B7849	human_specific	0.0226502	1			union_B6709	mouse_specific	-0.443351	0
	union_B7854	human_specific	0.260311	0			union_B6701	mouse_specific	-0.20784	0
	union_B7858	human_specific	0.064153	0			union_B7807	mouse_specific	-0.234363	0
	union_B7860	human_specific	0.0641258	0			union_B7812	mouse_specific	-0.366953	3
	union_B7900	human_specific	-0.724826	0			union_B7833	mouse_specific	-0.255405	1
	union_B7905	human_specific	-0.0553198	0			union_B7841	mouse_specific	-0.085117	0
	union_B7928	human_specific	-0.1165	0			union_B7886	mouse_specific	-0.690455	2
	union_B7929	human_specific	-0.130274	0			union_B7910	mouse_specific	-0.132846	0
	union_B7971	human_specific	-0.00093384	0			union_B16946	mouse_specific	-0.202261	0
	union_B7984	human_specific	0.594991	1			union_B7931	mouse_specific	-0.372356	0
	union_B8053	human_specific	-0.393646	1			union_B16931	mouse_specific	-0.159215	3
	union_B8074	human_specific	0.0277245	0			union_B6808	mouse_specific	-0.195724	0
	union_B8081	human_specific	-0.0209925	0			union_B6812	mouse_specific	-0.524886	0
	union_B8087	human_specific	-0.331148	0			union_B6814	mouse_specific	-0.335275	0
	union_B8111	human_specific	-0.144734	0			union_B6824	mouse_specific	0.0108205	0
	union_B8120	human_specific	-0.170988	0			union_B6830	mouse_specific	0.0915481	0
	union_B8123	human_specific	-0.344483	1			union_B6847	mouse_specific	-0.129572	1
	union_B8158	human_specific	-0.386499	2			union_B6862	mouse_specific	-0.166234	0
	union_B8159	human_specific	-0.350555	0			union_B6874	mouse_specific	-0.293411	0
	union_B8164	human_specific	-0.197879	0			union_B6884	mouse_specific	-0.0602219	1
	union_B8168	human_specific	0.396245	1			union_B6919	mouse_specific	-0.14928	0
	union_B8173	human_specific	0.573614	0			union_B6932	mouse_specific	-0.150261	0
	union_B8175	human_specific	-0.164044	0			union_B12935	mouse_specific	-0.257047	1
	union_B8196	human_specific	-0.049313	0			union_B13114	mouse_specific	-0.0868823	0
	union_B8212	human_specific	-0.267164	0			union_B13122	mouse_specific	0.91848	0
	union_B8215	human_specific	-0.135335	0			union_B13136	mouse_specific	-0.321516	0
	union_B8216	human_specific	-0.214149	0			union_B13165	mouse_specific	-0.372049	0
	union_B8220	human_specific	-0.212431	0			union_B12973	mouse_specific	-0.205316	0
	union_B8233	human_specific	0.197625	0			union_B13025	mouse_specific	0.590206	0
	union_B8245	human_specific	-0.530408	1			union_B13029	mouse_specific	0.352557	0
	union_B8277	human_specific	-0.44573	1			union_B13035	mouse_specific	-0.0606576	0
	union_B8290	human_specific	-0.103724	0			union_B13059	mouse_specific	-0.777616	1
	union_B8293	human_specific	-0.215936	0			union_B6750	mouse_specific	-0.469786	0
	union_B8347	human_specific	-0.12363	1			union_B7015	mouse_specific	0.614607	0
	union_B8372	human_specific	0.200028	2			union_B6977	mouse_specific	-0.541194	0
	union_B8382	human_specific	-0.299318	1			union_B6974	mouse_specific	0.193009	0
	union_B8387	human_specific	-0.156962	0			union_B7139	mouse_specific	0.0275787	0
	union_B8391	human_specific	-0.424267	1			union_B7130	mouse_specific	-0.313589	0
	union_B8394	human_specific	0.262945	0			union_B7118	mouse_specific	0.184112	0
	union_B8410	human_specific	-0.0716884	0			union_B7095	mouse_specific	-0.64843	0
	union_B8450	human_specific	-0.424577	0			union_B7086	mouse_specific	-0.146044	2
	union_B8452	human_specific	-0.185857	0			union_B2698	mouse_specific	-0.700471	0
	union_B8453	human_specific	-0.292121	0			union_B16583	mouse_specific	-0.457205	1
	union_B8459	human_specific	0.0290246	0			union_B16552	mouse_specific	-0.343521	0
	union_B8462	human_specific	-0.365874	0			union_B16306	mouse_specific	0.118963	0
	union_B8472	human_specific	-0.239408	0			union_B16322	mouse_specific	-0.10695	0
	union_B8490	human_specific	-0.00252422	0			union_B16328	mouse_specific	0.0218974	0
	union_B8500	human_specific	0.144333	0			union_B2057	mouse_specific	0.353876	2
	union_B8513	human_specific	-0.309068	1			union_B2058	mouse_specific	0.0637115	0
	union_B8537	human_specific	-0.244608	0			union_B2076	mouse_specific	-0.105127	0
	union_B8560	human_specific	-0.0992527	1			union_B2097	mouse_specific	-0.278335	1
	union_B8568	human_specific	-0.342724	0			union_B2158	mouse_specific	-0.517218	0
	union_B8578	human_specific	-0.364174	1			union_B2209	mouse_specific	-0.323965	0
	union_B8585	human_specific	-0.282358	0			union_B2221	mouse_specific	0.0103516	0
	union_B8590	human_specific	0.0127821	0			union_B2245	mouse_specific	-0.604448	1
	union_B8608	human_specific	0.211598	0			union_B17332	mouse_specific	-0.0315784	1
	union_B8625	human_specific	-0.303819	0			union_B17251	mouse_specific	0.061225	0
	union_B8652	human_specific	-0.462328	0			union_B17257	mouse_specific	0.565423	0
	union_B8684	human_specific	-0.452418	1			union_B17263	mouse_specific	0.353688	0
	union_B8705	human_specific	0.88658	0			union_B17270	mouse_specific	1.09243	0
	union_B8710	human_specific	0.0488476	1			union_B15117	mouse_specific	-0.232084	0
	union_B8726	human_specific	-0.0565537	0			union_B4925	mouse_specific	0.188717	1
	union_B8729	human_specific	-0.0337221	0			union_B17749	mouse_specific	-0.314817	0
	union_B8731	human_specific	-0.0403747	1			union_B17784	mouse_specific	-0.00342919	0
	union_B8732	human_specific	-0.0192498	0			union_B17789	mouse_specific	-0.0778296	0
	union_B8737	human_specific	-0.452709	0			union_B17791	mouse_specific	0.0187825	0
	union_B8760	human_specific	0.0253402	0			union_B17822	mouse_specific	0.35186	1
	union_B8774	human_specific	-0.0685002	0			union_B17825	mouse_specific	0.149985	1
	union_B8779	human_specific	-0.264964	0			union_B17858	mouse_specific	0.122227	0
	union_B8784	human_specific	-0.0629252	0			union_B17862	mouse_specific	-0.0439426	0
	union_B8792	human_specific	-0.154414	0			union_B17871	mouse_specific	0.0591066	1
	union_B8812	human_specific	0.17636	0			union_B17893	mouse_specific	-0.125094	0
	union_B8816	human_specific	-0.330777	0			union_B17933	mouse_specific	0.687521	0
	union_B8827	human_specific	0.197826	0			union_B8509	mouse_specific	-0.281556	0
	union_B8844	human_specific	-0.338608	1			union_B17203	mouse_specific	-0.466057	0
	union_B8894	human_specific	0.248804	0			union_B17195	mouse_specific	0.148538	0
	union_B8896	human_specific	0.4235	1			union_B17162	mouse_specific	-0.215164	0
	union_B8904	human_specific	-0.104773	0			union_B17158	mouse_specific	-0.189561	0
	union_B8907	human_specific	-0.122925	0			union_B17152	mouse_specific	-0.00923167	0
	union_B8911	human_specific	0.0664983	1			union_B17430	mouse_specific	0.506632	0
	union_B8922	human_specific	-0.300297	0			union_B17455	mouse_specific	-0.262541	1
	union_B8954	human_specific	-0.295475	0			union_B17456	mouse_specific	-0.130298	1
	union_B8977	human_specific	-0.0678452	0			union_B8527	mouse_specific	-0.384239	0
	union_B8993	human_specific	-0.201949	0			union_B933	mouse_specific	-0.360042	0
	union_B8999	human_specific	-0.420409	1			union_B17489	mouse_specific	-0.388765	0
	union_B9020	human_specific	0.385687	1			union_B17528	mouse_specific	0.302879	0
	union_B9051	human_specific	0.557963	1			union_B17611	mouse_specific	-0.281635	1
	union_B9077	human_specific	0.111359	4			union_B17623	mouse_specific	0.08392	0
	union_B9089	human_specific	-0.0544008	1			union_B17633	mouse_specific	-0.0442465	0
	union_B9094	human_specific	0.410877	0			union_B17637	mouse_specific	-0.255181	0
	union_B9133	human_specific	-0.181344	0			union_B17643	mouse_specific	-0.228354	0
	union_B9145	human_specific	0.0358024	0			union_B17683	mouse_specific	-0.244632	0
	union_B9181	human_specific	-0.355107	1			union_B17699	mouse_specific	-0.232066	0
	union_B9194	human_specific	0.0867026	0			union_B17703	mouse_specific	0.0216699	0
	union_B9229	human_specific	0.067977	0			union_B17363	mouse_specific	0.475716	0
	union_B9230	human_specific	-1.00652	0			union_B17121	mouse_specific	0.190055	0
	union_B9231	human_specific	-0.301019	0			union_B17111	mouse_specific	-0.241496	1
	union_B9233	human_specific	-0.0819938	0			union_B17108	mouse_specific	-0.0142376	1
	union_B9234	human_specific	-0.914192	0			union_B17102	mouse_specific	-0.276168	0
	union_B9253	human_specific	-0.418566	0			union_B17100	mouse_specific	0.265685	2
	union_B9260	human_specific	-0.332572	0			union_B17096	mouse_specific	-0.0383217	0
	union_B9266	human_specific	0.296308	1			union_B17090	mouse_specific	0.00640939	1
	union_B9294	human_specific	0.0554029	0			union_B17087	mouse_specific	0.102776	0
	union_B9302	human_specific	-0.024424	0			union_B8570	mouse_specific	0.885449	0
	union_B9309	human_specific	-0.335637	1			union_B8572	mouse_specific	0.887912	0
	union_B9318	human_specific	-0.426976	1			union_B8611	mouse_specific	-0.431899	1
	union_B9352	human_specific	0.339025	1			union_B15656	mouse_specific	-0.561994	1
	union_B9381	human_specific	-0.146875	0			union_B8645	mouse_specific	0.229952	1
	union_B9387	human_specific	-0.269533	0			union_B8702	mouse_specific	0.362164	0
	union_B9402	human_specific	-0.595502	0			union_B8717	mouse_specific	-0.736638	0
	union_B9425	human_specific	-0.129036	0			union_B8739	mouse_specific	0.995791	1
	union_B9432	human_specific	-0.291762	0			union_B2690	mouse_specific	-0.227564	2
	union_B9437	human_specific	0.0808979	0			union_B2655	mouse_specific	-0.00452945	1
	union_B9453	human_specific	1.26397	0			union_B2652	mouse_specific	-0.331155	0
	union_B9462	human_specific	0.254843	0			union_B2648	mouse_specific	-0.0535987	0
	union_B9495	human_specific	-0.0761006	0			union_B2623	mouse_specific	-0.353543	0
	union_B9496	human_specific	-0.0494228	0			union_B2610	mouse_specific	0.0482989	0
	union_B9503	human_specific	-0.0421095	0			union_B2598	mouse_specific	-0.461623	0
	union_B9513	human_specific	-0.205888	0			union_B2582	mouse_specific	0.014536	2
	union_B9518	human_specific	-0.206966	0			union_B2579	mouse_specific	-0.50368	0
	union_B9536	human_specific	-0.0506412	0			union_B2570	mouse_specific	-0.623425	0
	union_B9552	human_specific	-0.49776	0			union_B2564	mouse_specific	-0.415576	0
	union_B9577	human_specific	0.754234	2			union_B2560	mouse_specific	-0.305243	0
	union_B9661	human_specific	-0.516132	1			union_B5229	mouse_specific	0.328619	0
	union_B9676	human_specific	0.141808	0			union_B5230	mouse_specific	0.666546	0
	union_B9714	human_specific	-0.338732	0			union_B5245	mouse_specific	-0.601662	0
	union_B9720	human_specific	-0.206063	2			union_B5255	mouse_specific	-0.115417	0
	union_B9739	human_specific	-0.270937	0			union_B5272	mouse_specific	0.0143645	1
	union_B9762	human_specific	-0.0276341	1			union_B5280	mouse_specific	0.119889	1
	union_B9772	human_specific	0.00761913	0			union_B5319	mouse_specific	-0.377484	0
	union_B9784	human_specific	0.10967	0			union_B14434	mouse_specific	-0.215074	1
	union_B9811	human_specific	0.381399	1			union_B9119	mouse_specific	-0.156029	0
	union_B9831	human_specific	-0.313812	0			union_B9147	mouse_specific	-0.331223	1
	union_B9870	human_specific	-0.0158707	0			union_B9158	mouse_specific	-0.447515	0
	union_B9925	human_specific	-0.119032	1			union_B9176	mouse_specific	-0.39237	0
	union_B9940	human_specific	-0.501132	0			union_B9219	mouse_specific	-0.120421	0
	union_B9965	human_specific	-0.349281	0			union_B9240	mouse_specific	-0.104835	0
	union_B9970	human_specific	0.122563	1			union_B9307	mouse_specific	-0.445397	0
	union_B10022	human_specific	0.495505	0			union_B9311	mouse_specific	-0.354527	0
	union_B10033	human_specific	-0.255815	1			union_B9323	mouse_specific	-0.228852	0
	union_B10035	human_specific	-0.191206	0			union_B9372	mouse_specific	-0.169442	1
	union_B10052	human_specific	-0.134932	0			union_B9435	mouse_specific	-0.306591	0
	union_B10065	human_specific	0.304131	1			union_B2483	mouse_specific	-0.363571	0
	union_B10073	human_specific	-0.408731	0			union_B15769	mouse_specific	0.0621499	0
	union_B10091	human_specific	-0.12695	0			union_B15777	mouse_specific	0.383553	3
	union_B10095	human_specific	-0.117262	3			union_B15782	mouse_specific	0.726448	2
	union_B10139	human_specific	-0.548557	0			union_B10984	mouse_specific	0.171459	0
	union_B10183	human_specific	-0.108378	0			union_B10979	mouse_specific	-0.338078	0
	union_B10266	human_specific	-0.236781	0			union_B11029	mouse_specific	0.0680306	0
	union_B10300	human_specific	-0.160702	0			union_B11030	mouse_specific	0.0202155	0
	union_B10330	human_specific	-0.363853	1			union_B11036	mouse_specific	0.261335	0
	union_B10360	human_specific	-0.401696	1			union_B11868	mouse_specific	0.954206	0
	union_B10382	human_specific	-0.195628	0			union_B11886	mouse_specific	-0.00174703	1
	union_B10386	human_specific	-0.215681	0			union_B4164	mouse_specific	-0.122516	0
	union_B10405	human_specific	-0.310207	0			union_B10847	mouse_specific	-0.139267	1
	union_B10408	human_specific	-0.28177	0			union_B10854	mouse_specific	-0.463373	1
	union_B10410	human_specific	-0.38424	0			union_B10865	mouse_specific	-0.406299	0
	union_B10412	human_specific	-0.181218	0			union_B10867	mouse_specific	-0.446406	0
	union_B10413	human_specific	-0.564889	0			union_B10870	mouse_specific	-0.457728	0
	union_B10430	human_specific	0.0513492	0			union_B12083	mouse_specific	-0.778382	0
	union_B10448	human_specific	0.0134033	0			union_B12070	mouse_specific	-0.330823	1
	union_B10450	human_specific	-0.0115544	0			union_B12056	mouse_specific	-0.485155	0
	union_B10453	human_specific	-0.492025	0			union_B909	mouse_specific	-0.307867	0
	union_B10460	human_specific	-0.0806136	0			union_B870	mouse_specific	-0.94857	0
	union_B10496	human_specific	-0.173637	0			union_B13956	mouse_specific	-0.551177	0
	union_B10502	human_specific	-0.409183	0			union_B9271	mouse_specific	-0.291423	0
	union_B10530	human_specific	-0.132697	1			union_B838	mouse_specific	0.62227	2
	union_B10549	human_specific	-0.132927	0			union_B775	mouse_specific	-0.0896336	0
	union_B10572	human_specific	-0.172277	0			union_B773	mouse_specific	1.18508	2
	union_B10575	human_specific	0.111951	2			union_B753	mouse_specific	-0.534292	1
	union_B10591	human_specific	-0.201244	0			union_B752	mouse_specific	-0.397951	1
	union_B10602	human_specific	0.179881	0			union_B707	mouse_specific	0.0885397	0
	union_B10605	human_specific	-0.0861652	1			union_B682	mouse_specific	-0.31393	0
	union_B10647	human_specific	-0.0391102	4			union_B681	mouse_specific	-0.349791	0
	union_B10681	human_specific	-0.0354616	1			union_B675	mouse_specific	-0.345692	0
	union_B10695	human_specific	-0.0121508	0			union_B11839	mouse_specific	-0.0564237	1
	union_B10720	human_specific	0.0374604	1			union_B11817	mouse_specific	0.0392898	0
	union_B10729	human_specific	-0.230841	0			union_B11788	mouse_specific	-0.652287	1
	union_B10737	human_specific	0.253111	0			union_B11764	mouse_specific	0.0936221	0
	union_B10747	human_specific	-0.386486	0			union_B11744	mouse_specific	-0.635054	1
	union_B10762	human_specific	-0.238941	0			union_B11737	mouse_specific	0.098715	0
	union_B10798	human_specific	-0.0307972	0			union_B11729	mouse_specific	-0.0253551	1
	union_B10801	human_specific	-0.0906436	0			union_B11725	mouse_specific	-0.121286	0
	union_B10804	human_specific	-0.383295	0			union_B605	mouse_specific	-0.585609	0
	union_B10813	human_specific	-0.0601125	0			union_B601	mouse_specific	-0.428391	0
	union_B10825	human_specific	-0.257109	0			union_B583	mouse_specific	-0.0585223	0
	union_B10850	human_specific	0.210384	0			union_B558	mouse_specific	0.0620784	0
	union_B10852	human_specific	-0.11052	0			union_B536	mouse_specific	-0.0128171	0
	union_B10875	human_specific	-0.698738	1			union_B515	mouse_specific	-0.33574	0
	union_B10889	human_specific	0.252299	0			union_B15723	mouse_specific	-0.321916	0
	union_B10899	human_specific	-0.3596	0			union_B15734	mouse_specific	-0.171568	0
	union_B10913	human_specific	-0.0886241	0			union_B159	mouse_specific	-0.642807	0
	union_B10916	human_specific	-0.0299457	0			union_B15985	mouse_specific	-0.419833	1
	union_B10921	human_specific	-0.233134	0			union_B15981	mouse_specific	0.0895883	0
	union_B10933	human_specific	-0.143688	0			union_B15967	mouse_specific	-0.0985652	1
	union_B10944	human_specific	0.038961	0			union_B15954	mouse_specific	-0.20626	0
	union_B10952	human_specific	0.340396	2			union_B15925	mouse_specific	-0.0702426	0
	union_B10978	human_specific	-0.185381	0			union_B13988	mouse_specific	-0.0512792	0
	union_B10980	human_specific	-0.193349	0			union_B13979	mouse_specific	0.00181912	0
	union_B10988	human_specific	-0.0661853	1			union_B13917	mouse_specific	-0.377756	0
	union_B10990	human_specific	-0.0330617	0			union_B16484	mouse_specific	-0.153011	0
	union_B10994	human_specific	-0.12599	0			union_B16515	mouse_specific	0.44316	0
	union_B11001	human_specific	-0.253569	1			union_B16728	mouse_specific	-0.241337	0
	union_B11016	human_specific	0.253846	1			union_B16781	mouse_specific	0.549447	0
	union_B11034	human_specific	0.0185433	0			union_B16789	mouse_specific	0.613298	0
	union_B11072	human_specific	0.194602	1			union_B16824	mouse_specific	0.771084	1
	union_B11081	human_specific	0.652987	1			union_B16856	mouse_specific	-0.112137	0
	union_B11087	human_specific	-0.359453	0			union_B16869	mouse_specific	-0.142746	0
	union_B11094	human_specific	0.00897391	0			union_B16627	mouse_specific	0.122713	0
	union_B11098	human_specific	-0.20222	1			union_B16360	mouse_specific	-0.430425	0
	union_B11117	human_specific	0.74397	1			union_B16370	mouse_specific	-0.244135	1
	union_B11126	human_specific	0.0218216	2			union_B16376	mouse_specific	-0.156291	0
	union_B11132	human_specific	0.554971	0			union_B16391	mouse_specific	-0.56764	0
	union_B11158	human_specific	0.187035	1			union_B16408	mouse_specific	-0.0212164	0
	union_B11177	human_specific	-0.00144503	0			union_B16411	mouse_specific	-0.552254	0
	union_B11182	human_specific	-0.0749711	0			union_B16416	mouse_specific	0.37916	0
	union_B11192	human_specific	0.112965	2			union_B16417	mouse_specific	0.310444	1
	union_B11210	human_specific	-0.0250008	0			union_B16470	mouse_specific	-0.170387	0
	union_B11221	human_specific	-0.199416	1			union_B452	mouse_specific	0.22388	0
	union_B11230	human_specific	0.317872	1			union_B462	mouse_specific	-0.617899	0
	union_B11251	human_specific	-0.0772483	0			union_B483	mouse_specific	-0.00557569	0
	union_B11271	human_specific	0.419627	1			union_B433	mouse_specific	-0.119537	0
	union_B11273	human_specific	-0.162231	0			union_B428	mouse_specific	0.339033	0
	union_B11278	human_specific	-0.0215227	0			union_B365	mouse_specific	-0.118288	0
	union_B11309	human_specific	-0.160845	0			union_B362	mouse_specific	-0.22436	0
	union_B11353	human_specific	-0.27415	0			union_B359	mouse_specific	-0.503127	1
	union_B11355	human_specific	-0.250253	0			union_B323	mouse_specific	0.378641	1
	union_B11362	human_specific	0.286039	0			union_B320	mouse_specific	-0.255644	0
	union_B11404	human_specific	0.143572	0			union_B318	mouse_specific	-0.783077	1
	union_B11408	human_specific	-0.778986	1			union_B285	mouse_specific	0.313538	0
	union_B11413	human_specific	-0.170298	2			union_B190	mouse_specific	0.000139532	1
	union_B11485	human_specific	-0.191536	0			union_B178	mouse_specific	0.18045	0
	union_B11489	human_specific	-0.317769	0			union_B166	mouse_specific	-0.0440336	3
	union_B11493	human_specific	-0.457385	0			union_B156	mouse_specific	0.05697	1
	union_B11504	human_specific	-0.306684	0			union_B135	mouse_specific	-0.109467	2
	union_B11511	human_specific	-0.100685	0			union_B73	mouse_specific	0.412526	0
	union_B11514	human_specific	0.0941247	0			union_B56	mouse_specific	0.562982	1
	union_B11519	human_specific	-0.150329	0			union_B24	mouse_specific	-0.584139	0
	union_B11531	human_specific	-0.205031	1			union_B9	mouse_specific	0.178681	2
	union_B11550	human_specific	0.0135172	0			union_B14926	mouse_specific	-0.330752	0
	union_B11580	human_specific	0.586042	1			union_B14916	mouse_specific	-0.207372	3
	union_B11613	human_specific	0.253085	0			union_B14871	mouse_specific	0.135164	0
	union_B11620	human_specific	-0.441416	0			union_B14869	mouse_specific	0.0509327	0
	union_B11642	human_specific	-0.335971	0			union_B15040	mouse_specific	0.274207	1
	union_B11665	human_specific	-0.539432	2			union_B15045	mouse_specific	0.154419	0
	union_B11673	human_specific	-0.435335	0			union_B15049	mouse_specific	-0.46813	0
	union_B11693	human_specific	-0.197554	0			union_B15366	mouse_specific	-0.191574	0
	union_B11698	human_specific	-0.161604	0			union_B15373	mouse_specific	-0.351658	1
	union_B11770	human_specific	-0.0489252	0			union_B11156	mouse_specific	0.217222	1
	union_B11776	human_specific	0.234094	0			union_B11160	mouse_specific	-0.0525533	1
	union_B11789	human_specific	-0.206786	0			union_B11179	mouse_specific	-0.502532	1
	union_B11790	human_specific	-0.104804	0			union_B11209	mouse_specific	-0.0812042	1
	union_B11793	human_specific	-0.156265	1			union_B11200	mouse_specific	-0.509609	0
	union_B11813	human_specific	-0.230022	1			union_B11248	mouse_specific	0.361463	0
	union_B11824	human_specific	-0.328441	0			union_B11272	mouse_specific	0.710524	0
	union_B11827	human_specific	-0.0111422	0			union_B11276	mouse_specific	0.591622	1
	union_B11837	human_specific	-0.29717	0			union_B11286	mouse_specific	-0.567894	0
	union_B11838	human_specific	-0.244039	0			union_B11292	mouse_specific	-0.341455	0
	union_B11850	human_specific	-0.424806	0			union_B11296	mouse_specific	-0.299342	0
	union_B11866	human_specific	-0.290924	0			union_B11311	mouse_specific	0.368756	0
	union_B11873	human_specific	0.152952	0			union_B11318	mouse_specific	-0.0867199	0
	union_B11878	human_specific	-0.00681474	0			union_B11345	mouse_specific	-0.137101	0
	union_B11892	human_specific	-0.103201	0			union_B11378	mouse_specific	0.0288524	0
	union_B11904	human_specific	-0.226174	0			union_B11402	mouse_specific	-0.507868	0
	union_B11905	human_specific	-0.358841	0			union_B11417	mouse_specific	0.0368546	0
	union_B11918	human_specific	-0.158918	0			union_B11422	mouse_specific	-0.349505	0
	union_B11926	human_specific	-0.0837269	0			union_B11438	mouse_specific	-0.00289966	1
	union_B11928	human_specific	-0.589816	0			union_B11439	mouse_specific	0.00340875	0
	union_B11934	human_specific	-0.30166	0			union_B11481	mouse_specific	-0.306621	1
	union_B11949	human_specific	-0.339653	1			union_B11545	mouse_specific	0.427882	1
	union_B11965	human_specific	0.570399	0			union_B11558	mouse_specific	0.616492	0
	union_B11987	human_specific	-0.644972	1			union_B11582	mouse_specific	-0.0376063	0
	union_B11990	human_specific	0.140606	1			union_B10026	mouse_specific	-0.468082	0
	union_B12009	human_specific	-0.235556	1			union_B11610	mouse_specific	0.416461	0
	union_B12011	human_specific	-0.140761	0			union_B11622	mouse_specific	-0.361422	0
	union_B12055	human_specific	-0.267433	0			union_B11657	mouse_specific	0.0567046	0
	union_B12057	human_specific	-0.314678	1			union_B625	mouse_specific	-0.0226926	2
	union_B12104	human_specific	0.0765858	0			union_B629	mouse_specific	-0.117013	0
	union_B12112	human_specific	0.0398963	0			union_B11146	mouse_specific	0.0626465	0
	union_B12121	human_specific	1.0327	1			union_B8234	mouse_specific	-0.276898	0
	union_B12130	human_specific	-0.0175422	0			union_B9732	mouse_specific	-0.159087	2
	union_B12133	human_specific	-0.357631	0			union_B3878	mouse_specific	-0.144324	1
	union_B12140	human_specific	-0.260951	0			union_B3881	mouse_specific	-0.0469427	0
	union_B12143	human_specific	-0.63598	1			union_B3910	mouse_specific	-0.281689	0
	union_B12170	human_specific	0.0327074	0			union_B3906	mouse_specific	-0.546701	0
	union_B12176	human_specific	-0.404841	1			union_B4023	mouse_specific	-0.549189	0
	union_B12180	human_specific	0.00268416	0			union_B14829	mouse_specific	-0.759656	1
	union_B12191	human_specific	-0.241401	0			union_B14824	mouse_specific	-0.0216021	0
	union_B12192	human_specific	0.0221112	3			union_B14820	mouse_specific	-0.518962	1
	union_B12194	human_specific	-0.472631	2			union_B14791	mouse_specific	-0.482533	1
	union_B12232	human_specific	-0.604242	0			union_B14838	mouse_specific	-0.165768	1
	union_B12261	human_specific	-0.114624	1			union_B14426	mouse_specific	0.0880427	0
	union_B12281	human_specific	0.0140278	0			union_B14996	mouse_specific	-0.220871	0
	union_B12284	human_specific	0.0646056	0			union_B15003	mouse_specific	-0.521962	1
	union_B12302	human_specific	-0.0910507	0			union_B15008	mouse_specific	0.297659	2
	union_B12305	human_specific	0.144022	1			union_B4108	mouse_specific	-0.561505	1
	union_B12316	human_specific	-0.0138198	0			union_B14965	mouse_specific	-0.111989	0
	union_B12320	human_specific	-0.0971357	0			union_B14972	mouse_specific	-0.136686	2
	union_B12321	human_specific	-0.0776976	0			union_B15099	mouse_specific	0.191883	0
	union_B12324	human_specific	-0.405465	0			union_B15147	mouse_specific	-0.450805	0
	union_B12337	human_specific	-0.0133608	3			union_B15157	mouse_specific	0.0732745	0
	union_B12342	human_specific	-0.362182	0			union_B15163	mouse_specific	-0.120183	1
	union_B12345	human_specific	-0.0858848	0			union_B15172	mouse_specific	-0.0525906	0
	union_B12349	human_specific	-0.334516	0			union_B15187	mouse_specific	-0.393877	0
	union_B12362	human_specific	-0.172609	0			union_B15210	mouse_specific	0.409306	0
	union_B12382	human_specific	0.18921	1			union_B15248	mouse_specific	-0.38122	0
	union_B12391	human_specific	-0.110852	0			union_B15301	mouse_specific	-0.382981	0
	union_B12402	human_specific	-0.526708	0			union_B15328	mouse_specific	-0.460784	0
	union_B12430	human_specific	-0.212647	0			union_B14581	mouse_specific	0.375556	0
	union_B12438	human_specific	0.157498	0			union_B14604	mouse_specific	0.499649	2
	union_B12448	human_specific	-0.422317	0			union_B14774	mouse_specific	0.0873318	0
	union_B12478	human_specific	-0.144348	1			union_B11671	mouse_specific	-0.440334	1
	union_B12516	human_specific	-0.806119	0			union_B8100	mouse_specific	-0.2704	0
	union_B12523	human_specific	-0.307203	0			union_B8042	mouse_specific	-0.369786	0
	union_B12532	human_specific	-0.1434	0			union_B8052	mouse_specific	0.0611401	1
	union_B12547	human_specific	-0.171414	0			union_B8057	mouse_specific	-0.223196	1
	union_B12548	human_specific	-0.214769	0			union_B10667	mouse_specific	-0.475042	0
	union_B12574	human_specific	0.599199	0			union_B10311	mouse_specific	0.392418	1
	union_B12595	human_specific	0.0172728	1			union_B10338	mouse_specific	-0.594473	2
	union_B12602	human_specific	0.20638	2			union_B9910	mouse_specific	-0.362427	0
	union_B12679	human_specific	0.584053	1			union_B16522	mouse_specific	-0.404065	0
	union_B12720	human_specific	0.408244	0			union_B9932	mouse_specific	-0.2845	0
	union_B12748	human_specific	-0.237733	0			union_B1752	mouse_specific	-0.114422	0
	union_B12753	human_specific	-0.0238207	0			union_B3200	mouse_specific	-0.33447	1
	union_B12835	human_specific	0.399154	0			union_B3253	mouse_specific	0.456967	0
	union_B12841	human_specific	0.137969	0			union_B16288	mouse_specific	-0.525078	0
	union_B12843	human_specific	0.0454555	0			union_B3301	mouse_specific	-0.196189	1
	union_B12885	human_specific	-0.237447	0			union_B3319	mouse_specific	-0.275431	1
	union_B12887	human_specific	-0.185916	0			union_B3323	mouse_specific	0.55917	0
	union_B12890	human_specific	-0.201166	0			union_B3335	mouse_specific	0.588964	0
	union_B12894	human_specific	-0.129218	0			union_B3364	mouse_specific	0.41071	0
	union_B12902	human_specific	-0.0579714	1			union_B3410	mouse_specific	0.0464115	1
	union_B12938	human_specific	0.439171	0			union_B3424	mouse_specific	-0.0679034	0
	union_B12978	human_specific	0.00355556	0			union_B7558	mouse_specific	-0.109169	2
	union_B12981	human_specific	-0.0399931	0			union_B7564	mouse_specific	-0.198035	0
	union_B13045	human_specific	0.181893	1			union_B7570	mouse_specific	-0.169327	1
	union_B13050	human_specific	-0.156835	0			union_B12559	mouse_specific	-0.672832	1
	union_B13096	human_specific	-0.292638	0			union_B7438	mouse_specific	0.0577897	0
	union_B13107	human_specific	-0.21795	1			union_B7432	mouse_specific	0.382732	1
	union_B13121	human_specific	0.547368	0			union_B7427	mouse_specific	0.0552514	1
	union_B13140	human_specific	-0.199729	1			union_B7412	mouse_specific	0.228587	1
	union_B13197	human_specific	-0.0999801	1			union_B7398	mouse_specific	0.192289	1
	union_B13214	human_specific	-0.236106	0			union_B7535	mouse_specific	-0.0982491	1
	union_B13217	human_specific	-0.160516	0			union_B2524	mouse_specific	0.0786638	0
	union_B13219	human_specific	-0.174284	1			union_B5188	mouse_specific	-0.815902	1
	union_B13257	human_specific	-0.515166	3			union_B5183	mouse_specific	0.0403544	0
	union_B13261	human_specific	0.031639	0			union_B5182	mouse_specific	-0.0768548	0
	union_B13268	human_specific	-0.240682	0			union_B5196	mouse_specific	-0.427545	0
	union_B13270	human_specific	-0.128319	0			union_B5656	mouse_specific	0.101885	2
	union_B13288	human_specific	-0.262925	0			union_B5614	mouse_specific	-0.0814773	0
	union_B13290	human_specific	-0.140762	0			union_B5548	mouse_specific	0.162748	0
	union_B13295	human_specific	0.0262979	0			union_B2814	mouse_specific	0.066551	0
	union_B13360	human_specific	0.224148	1			union_B2410	mouse_specific	-0.34003	0
	union_B13364	human_specific	-0.213396	0			union_B2441	other	-0.34981	0
	union_B13409	human_specific	-0.135278	1			union_B12148	other	-0.383585	1
	union_B13433	human_specific	-0.459436	0			union_B3006	other	-0.590278	0
	union_B13445	human_specific	-0.0209246	0			union_B8414	other	-0.20716	1
	union_B13474	human_specific	0.572201	0			union_B3059	other	-0.543763	0
	union_B13518	human_specific	0.325463	0			union_B5375	other	-0.35204	2
	union_B13548	human_specific	-0.188681	1			union_B14226	other	-0.436374	1
	union_B13603	human_specific	0.210414	2			union_B3551	other	0.452426	1
	union_B13613	human_specific	0.327496	0			union_B14727	other	-0.736294	0
	union_B13645	human_specific	0.00686442	0			union_B7963	other	0.597537	0
	union_B13651	human_specific	-0.436508	0			union_B7958	other	-0.64471	0
	union_B13695	human_specific	-0.373841	0			union_B1414	other	-0.82535	3
	union_B13709	human_specific	-0.297691	0			union_B1603	other	-0.214504	1
	union_B13711	human_specific	-0.499566	0			union_B14346	other	-0.0131282	2
	union_B13716	human_specific	-0.0339265	1			union_B6995	other	-0.121207	0
	union_B13719	human_specific	-0.102508	1			union_B6986	other	-0.133332	0
	union_B13737	human_specific	-0.190466	0			union_B2070	other	-0.082321	1
	union_B13758	human_specific	-0.0811028	0			union_B17939	other	-0.253122	0
	union_B13759	human_specific	-0.123157	0			union_B8520	other	-0.76631	0
	union_B13768	human_specific	-0.250997	0			union_B8648	other	-0.11015	1
	union_B13772	human_specific	-0.120788	0			union_B16525	other	-0.155557	2
	union_B13783	human_specific	-0.31806	0			union_B279	other	-0.103993	1
	union_B13794	human_specific	-0.261998	0			union_B4121	other	-0.45777	0
	union_B13805	human_specific	-0.24911	2			union_B5836	other	-0.733735	0
	union_B13811	human_specific	-0.391935	0			union_B7424	other	0.059883	0
	union_B13826	human_specific	-0.442988	0			union_B8409	other	-0.0282969	0
	union_B13830	human_specific	-0.543857	0			union_B10805	other	-0.176984	0
	union_B13854	human_specific	-0.103962	0			union_B15329	other	-0.530919	1
	union_B13879	human_specific	-0.395253	0			union_B4673	other	-0.178975	1
	union_B13882	human_specific	0.0491881	0			union_B8831	other	0.748862	1
	union_B13904	human_specific	-0.485979	0			union_B3040	other	0.0761848	0
	union_B13925	human_specific	0.572221	0			union_B5439	other	0.00515517	1
	union_B13945	human_specific	-0.396727	0			union_B1173	other	-0.489819	0
	union_B13948	human_specific	-0.26551	0			union_B14720	other	0.0108494	1
	union_B13952	human_specific	-0.225483	0			union_B6455	other	-0.115078	1
	union_B13971	human_specific	-0.425962	0			union_B4641	other	-0.255465	1
	union_B13981	human_specific	-0.187091	1			union_B4253	other	0.475526	0
	union_B13985	human_specific	-0.135669	0			union_B4484	other	-0.452455	0
	union_B13992	human_specific	-0.460697	0			union_B10515	other	-0.377271	0
	union_B14006	human_specific	-0.38349	0			union_B13635	other	-0.246296	1
	union_B14093	human_specific	0.0475153	0			union_B16961	other	0.459814	1
	union_B14104	human_specific	-0.222437	1			union_B6843	other	0.00110376	0
	union_B14137	human_specific	-0.0674209	1			union_B6922	other	-0.520008	0
	union_B14153	human_specific	-0.360361	0			union_B2737	other	-0.369263	0
	union_B14179	human_specific	0.189312	0			union_B17943	other	-0.149332	1
	union_B14231	human_specific	0.310064	1			union_B17658	other	-0.158289	0
	union_B14240	human_specific	-0.281367	0			union_B11908	other	-0.0312349	0
	union_B14269	human_specific	-0.234619	0			union_B10911	other	-0.0618487	0
	union_B14281	human_specific	0.290699	0			union_B16523	other	-0.229101	1
	union_B14301	human_specific	-0.106726	1			union_B100	other	-0.358153	0
	union_B14333	human_specific	-0.268905	0			union_B11515	other	-0.0488188	0
	union_B14390	human_specific	0.20225	0			union_B14766	other	0.0152951	0
	union_B14401	human_specific	1.32188	0			union_B14462	other	-0.460515	0
	union_B14407	human_specific	0.394391	1			union_B8105	other	-0.251878	1
	union_B14419	human_specific	0.25732	2			union_B7530	other	-0.215966	2
	union_B14436	human_specific	0.520375	1			union_B15708	other	-0.130481	0
	union_B14437	human_specific	0.046652	0			union_B15707	other	-0.216718	1
	union_B14453	human_specific	-0.449808	2			union_B15790	other	-0.192041	2
	union_B14454	human_specific	-0.0566786	0			union_B15796	other	-0.326874	1
	union_B14475	human_specific	-0.0173204	0			union_B15797	other	-0.353856	0
	union_B14490	human_specific	-0.161883	0			union_B15799	other	-0.409565	0
	union_B14499	human_specific	-0.0742555	0			union_B15814	other	0.988319	1
	union_B14502	human_specific	-0.00330033	0			union_B15815	other	-0.0550959	0
	union_B14541	human_specific	-0.514817	0			union_B15828	other	-0.1827	0
	union_B14547	human_specific	-0.0516154	1			union_B15833	other	0.153313	0
	union_B14589	human_specific	-0.282622	0			union_B13720	other	-0.0203485	0
	union_B14591	human_specific	0.233252	0			union_B13725	other	0.200096	1
	union_B14615	human_specific	-0.178557	1			union_B13835	other	-0.648891	0
	union_B14674	human_specific	-0.230835	0			union_B13833	other	0.286075	1
	union_B14695	human_specific	0.458732	2			union_B13821	other	0.124375	2
	union_B14697	human_specific	-0.351337	2			union_B13819	other	-0.469252	0
	union_B14722	human_specific	-0.238264	0			union_B13814	other	-0.629433	0
	union_B14732	human_specific	-0.319794	0			union_B13806	other	-0.319088	0
	union_B14744	human_specific	-0.549461	0			union_B13803	other	-0.29327	0
	union_B14757	human_specific	-0.0927412	0			union_B16673	other	-0.30427	0
	union_B14771	human_specific	-0.769539	0			union_B13780	other	-0.826305	0
	union_B14772	human_specific	-0.187071	0			union_B13778	other	-0.653797	0
	union_B14776	human_specific	0.338893	0			union_B13760	other	-0.490265	0
	union_B14781	human_specific	0.165129	1			union_B13751	other	-0.367622	0
	union_B14784	human_specific	-0.100398	1			union_B8393	other	-0.294359	2
	union_B14786	human_specific	0.602437	0			union_B8381	other	0.558339	1
	union_B14792	human_specific	0.0774319	0			union_B8177	other	-0.215775	2
	union_B14803	human_specific	-0.102418	0			union_B8182	other	-0.148561	0
	union_B14804	human_specific	-0.101273	1			union_B8188	other	-0.254832	1
	union_B14808	human_specific	-0.247505	0			union_B8191	other	-0.452232	0
	union_B14813	human_specific	-0.544014	1			union_B8201	other	-0.337718	1
	union_B14826	human_specific	0.117617	0			union_B8202	other	-0.216202	2
	union_B14830	human_specific	-0.333577	0			union_B8205	other	-0.282106	1
	union_B14843	human_specific	0.41769	0			union_B8209	other	-0.568363	0
	union_B14894	human_specific	-0.260773	1			union_B8225	other	-0.505854	0
	union_B14911	human_specific	-0.295729	0			union_B8227	other	-0.399146	0
	union_B14932	human_specific	-0.198643	0			union_B8229	other	-0.369839	0
	union_B14939	human_specific	-0.194865	0			union_B8232	other	-0.467479	0
	union_B14943	human_specific	-0.611548	0			union_B8749	other	-0.281254	0
	union_B14944	human_specific	0.0300386	0			union_B8773	other	-0.220617	1
	union_B14952	human_specific	0.0670109	0			union_B8770	other	-0.540387	0
	union_B14977	human_specific	0.0732709	0			union_B8767	other	-0.20106	0
	union_B15004	human_specific	-0.00319884	0			union_B8761	other	0.0681294	0
	union_B15026	human_specific	0.365389	0			union_B8793	other	-0.412664	0
	union_B15072	human_specific	-0.134966	0			union_B8801	other	-0.010762	0
	union_B15073	human_specific	-0.094369	0			union_B8802	other	-0.129502	1
	union_B15081	human_specific	-0.216969	0			union_B8805	other	-0.401725	0
	union_B15108	human_specific	-0.120374	0			union_B8814	other	-0.34247	0
	union_B15112	human_specific	0.011666	0			union_B8815	other	-0.330087	0
	union_B15135	human_specific	-0.112547	1			union_B8822	other	-0.158554	0
	union_B15179	human_specific	-0.146277	0			union_B8824	other	-0.253995	2
	union_B15182	human_specific	-0.0654354	0			union_B8825	other	0.00322226	2
	union_B15183	human_specific	-0.0636683	0			union_B8828	other	0.415715	0
	union_B15195	human_specific	-0.0358313	1			union_B8832	other	0.184237	0
	union_B15199	human_specific	0.268538	1			union_B8834	other	-0.353211	1
	union_B15236	human_specific	-0.187822	1			union_B8837	other	-0.0659813	0
	union_B15279	human_specific	0.0276118	0			union_B8838	other	0.0158403	0
	union_B15282	human_specific	0.0171304	1			union_B8840	other	0.146723	1
	union_B15293	human_specific	-0.231551	0			union_B8843	other	-0.7261	0
	union_B15309	human_specific	0.0815431	0			union_B8848	other	0.21514	0
	union_B15313	human_specific	0.0392642	0			union_B8859	other	-0.596828	0
	union_B15340	human_specific	-0.233406	1			union_B8864	other	-0.51156	1
	union_B15368	human_specific	-0.0125116	0			union_B8867	other	0.00270506	2
	union_B15372	human_specific	0.0732368	0			union_B8873	other	-0.0791835	0
	union_B15401	human_specific	-0.260829	0			union_B8878	other	-0.516269	0
	union_B15410	human_specific	0.580592	1			union_B8880	other	-0.190302	2
	union_B15430	human_specific	-0.0677644	0			union_B8881	other	-0.350818	1
	union_B15438	human_specific	-0.240458	0			union_B8887	other	-0.546508	0
	union_B15465	human_specific	-0.158279	0			union_B8889	other	-0.0772857	0
	union_B15519	human_specific	0.234573	1			union_B8898	other	-0.441001	0
	union_B15523	human_specific	-0.0709401	1			union_B8913	other	-0.135419	0
	union_B15565	human_specific	1.12426	1			union_B8921	other	-0.491759	2
	union_B15598	human_specific	-0.0340853	0			union_B8932	other	0.3753	1
	union_B15654	human_specific	-0.0350921	0			union_B8937	other	0.262926	1
	union_B15658	human_specific	-0.405102	0			union_B8942	other	0.159808	0
	union_B15661	human_specific	-0.40161	1			union_B8948	other	-0.540969	1
	union_B15671	human_specific	-0.667637	0			union_B8949	other	-0.231849	1
	union_B15682	human_specific	-0.0197727	0			union_B8953	other	-0.630315	0
	union_B15700	human_specific	0.192515	1			union_B8957	other	-0.563978	0
	union_B15703	human_specific	-0.0876483	1			union_B8958	other	-0.504716	1
	union_B15709	human_specific	0.466747	0			union_B8966	other	-0.362634	1
	union_B15712	human_specific	-0.403907	1			union_B8969	other	-0.482546	0
	union_B15718	human_specific	-0.246608	0			union_B8972	other	-0.386834	0
	union_B15746	human_specific	-0.210703	1			union_B8974	other	-0.522058	0
	union_B15764	human_specific	-0.570325	0			union_B8990	other	-0.485435	0
	union_B15806	human_specific	-0.158692	0			union_B8992	other	-0.598718	0
	union_B15840	human_specific	-0.476802	0			union_B8997	other	0.359129	0
	union_B15854	human_specific	0.248204	0			union_B9002	other	-0.430815	1
	union_B15859	human_specific	-0.340661	1			union_B9010	other	-0.914488	0
	union_B15861	human_specific	-0.558586	0			union_B14116	other	-0.455329	0
	union_B15867	human_specific	-0.279371	0			union_B9023	other	-0.363718	1
	union_B15894	human_specific	-0.124024	0			union_B9032	other	-0.0164264	1
	union_B15896	human_specific	-0.112065	0			union_B9036	other	-0.311026	1
	union_B15898	human_specific	-0.176214	1			union_B9039	other	0.0141972	0
	union_B15902	human_specific	0.0467873	1			union_B9042	other	-0.255582	1
	union_B15943	human_specific	-0.0254836	0			union_B9044	other	-0.273347	1
	union_B15960	human_specific	-0.273538	1			union_B9047	other	-0.326553	1
	union_B16000	human_specific	0.368095	1			union_B9053	other	0.1956	1
	union_B16005	human_specific	0.234945	1			union_B9055	other	0.373511	2
	union_B16024	human_specific	-0.477025	0			union_B9058	other	0.259101	0
	union_B16035	human_specific	-0.657167	0			union_B12873	other	-0.442006	1
	union_B16038	human_specific	-0.0316275	1			union_B7041	other	-0.0739659	0
	union_B16068	human_specific	-0.0676851	1			union_B7045	other	-0.273744	0
	union_B16078	human_specific	-0.447925	0			union_B2436	other	-0.415645	2
	union_B16085	human_specific	0.176419	0			union_B2446	other	0.131151	0
	union_B16090	human_specific	-0.436529	0			union_B2451	other	-0.0698242	0
	union_B16112	human_specific	-0.450107	0			union_B2452	other	0.104335	1
	union_B16144	human_specific	-0.327484	1			union_B2457	other	-0.335866	1
	union_B16164	human_specific	-0.348644	0			union_B2463	other	-0.590622	0
	union_B16180	human_specific	0.341889	1			union_B2467	other	0.775898	0
	union_B16202	human_specific	0.214172	0			union_B2470	other	-0.321341	0
	union_B16234	human_specific	-0.254493	0			union_B2473	other	-0.185432	0
	union_B16241	human_specific	0.102005	0			union_B2475	other	-0.187513	0
	union_B16245	human_specific	-0.519301	1			union_B2480	other	-0.139207	1
	union_B16252	human_specific	-0.30436	1			union_B2484	other	-0.176075	0
	union_B16276	human_specific	0.494656	0			union_B2485	other	0.100205	2
	union_B16284	human_specific	0.120574	0			union_B2490	other	-0.619983	1
	union_B16350	human_specific	-0.103788	0			union_B5785	other	-0.683215	1
	union_B16357	human_specific	-0.00316977	0			union_B5776	other	-0.106591	0
	union_B16374	human_specific	-0.412185	0			union_B5790	other	0.181837	0
	union_B16377	human_specific	-0.0980042	0			union_B5801	other	-0.0415323	0
	union_B16379	human_specific	-0.139492	1			union_B5803	other	-0.524912	0
	union_B16381	human_specific	-0.134122	0			union_B5805	other	-0.573148	1
	union_B16426	human_specific	-0.00168628	0			union_B5806	other	-0.342628	2
	union_B16441	human_specific	-0.0328584	2			union_B5808	other	-0.481763	0
	union_B16478	human_specific	-0.401453	1			union_B5810	other	-0.177053	2
	union_B16481	human_specific	-0.278186	0			union_B5815	other	0.0859427	0
	union_B16489	human_specific	-0.128612	1			union_B5817	other	-0.00455984	0
	union_B16512	human_specific	0.113294	0			union_B5818	other	-0.49572	0
	union_B16536	human_specific	-0.0387889	2			union_B5828	other	-0.154147	0
	union_B16578	human_specific	0.125161	0			union_B5834	other	1.19514	1
	union_B16605	human_specific	-0.168778	0			union_B5838	other	0.317077	1
	union_B16619	human_specific	-0.0977899	0			union_B2267	other	0.0814081	1
	union_B16644	human_specific	0.204936	0			union_B2273	other	-0.913852	0
	union_B16648	human_specific	-0.115644	0			union_B2279	other	-0.468533	0
	union_B16662	human_specific	-0.214061	0			union_B2289	other	-0.252458	2
	union_B16666	human_specific	-0.11257	0			union_B2291	other	-0.419309	0
	union_B16691	human_specific	-0.509983	0			union_B2294	other	-0.316893	0
	union_B16693	human_specific	0.289067	1			union_B2306	other	0.219773	2
	union_B16695	human_specific	0.516645	1			union_B2308	other	-0.418167	0
	union_B16714	human_specific	0.216277	1			union_B2317	other	-0.0132756	2
	union_B16760	human_specific	-0.0593564	0			union_B2321	other	-0.218378	0
	union_B16763	human_specific	-0.0993383	0			union_B2330	other	-0.315189	1
	union_B16764	human_specific	-0.0979838	0			union_B2333	other	-0.278052	1
	union_B16784	human_specific	-0.473446	1			union_B2346	other	-0.0401012	0
	union_B16790	human_specific	-0.0530143	0			union_B2361	other	-0.0613435	1
	union_B16793	human_specific	-0.329724	0			union_B2364	other	-0.254578	2
	union_B16794	human_specific	-0.579616	1			union_B2367	other	-0.41851	0
	union_B16815	human_specific	-0.293855	1			union_B2371	other	0.0196797	1
	union_B16843	human_specific	-0.565054	0			union_B2380	other	0.461627	1
	union_B16853	human_specific	-0.206197	1			union_B2382	other	0.266946	1
	union_B16863	human_specific	-0.323544	0			union_B2385	other	-0.0631021	0
	union_B16919	human_specific	-0.354864	1			union_B13562	other	-0.252162	0
	union_B16937	human_specific	0.563624	1			union_B2396	other	-0.426091	0
	union_B16980	human_specific	0.140435	0			union_B2790	other	0.0221658	1
	union_B16985	human_specific	-0.129908	0			union_B2785	other	-0.224976	2
	union_B17000	human_specific	-0.141244	2			union_B2784	other	-0.191543	1
	union_B17015	human_specific	0.33723	1			union_B7213	other	-0.0222827	0
	union_B17028	human_specific	-0.0553665	1			union_B4585	other	-0.641498	0
	union_B17031	human_specific	-0.00567916	0			union_B4589	other	-0.433912	0
	union_B17039	human_specific	0.427358	0			union_B4596	other	-0.144396	0
	union_B17076	human_specific	0.0906202	0			union_B4600	other	0.774891	4
	union_B17077	human_specific	0.107094	0			union_B4613	other	-0.524373	1
	union_B17079	human_specific	-0.112017	0			union_B4627	other	0.364783	1
	union_B17092	human_specific	0.159358	0			union_B4632	other	0.200854	2
	union_B17124	human_specific	0.0120965	0			union_B6337	other	-0.329456	3
	union_B17136	human_specific	-0.0807419	0			union_B15412	other	-0.053782	1
	union_B17164	human_specific	-0.39445	3			union_B15420	other	-0.172246	0
	union_B17168	human_specific	-0.231383	0			union_B15423	other	-0.756289	0
	union_B17173	human_specific	0.0134585	1			union_B15445	other	-0.357407	0
	union_B17204	human_specific	-0.331413	0			union_B4269	other	-0.250348	0
	union_B17207	human_specific	0.00312263	0			union_B4267	other	0.192093	1
	union_B17223	human_specific	-0.377032	0			union_B15649	other	0.0473765	0
	union_B17234	human_specific	-0.139338	1			union_B15647	other	0.12485	1
	union_B17239	human_specific	-0.297584	1			union_B15643	other	-0.332091	0
	union_B17262	human_specific	0.340536	1			union_B15635	other	-0.484935	0
	union_B17265	human_specific	0.00321365	1			union_B15617	other	0.113434	2
	union_B17301	human_specific	0.0752344	0			union_B15611	other	0.0368778	0
	union_B17309	human_specific	-0.189119	0			union_B15614	other	-0.287996	1
	union_B17346	human_specific	-0.451679	0			union_B15597	other	-0.686272	0
	union_B17347	human_specific	-0.201181	0			union_B15596	other	-0.444966	0
	union_B17348	human_specific	-0.236272	0			union_B15593	other	-0.662775	0
	union_B17388	human_specific	0.128492	0			union_B15587	other	-0.237145	0
	union_B17390	human_specific	0.143344	0			union_B15584	other	-0.00810118	1
	union_B17391	human_specific	0.323292	0			union_B15572	other	-0.467873	0
	union_B17397	human_specific	-0.134327	0			union_B15570	other	0.745458	4
	union_B17409	human_specific	-0.00370106	1			union_B15566	other	0.864806	1
	union_B17411	human_specific	0.0127252	0			union_B15454	other	0.13887	1
	union_B17438	human_specific	-0.155617	0			union_B15455	other	-0.0411732	1
	union_B17459	human_specific	0.0459293	0			union_B15456	other	0.000681865	1
	union_B17466	human_specific	-0.530561	0			union_B15459	other	0.697266	0
	union_B17469	human_specific	0.1255	0			union_B15475	other	-0.629792	1
	union_B17471	human_specific	0.061706	1			union_B12252	other	0.264942	0
	union_B17474	human_specific	0.0923173	0			union_B12234	other	-0.378357	1
	union_B17479	human_specific	-0.0209443	0			union_B12233	other	-0.438578	1
	union_B17482	human_specific	-0.355277	0			union_B12222	other	-0.31553	1
	union_B17492	human_specific	0.74233	1			union_B12220	other	-0.608348	0
	union_B17501	human_specific	-0.304257	0			union_B12210	other	-0.535618	1
	union_B17508	human_specific	-0.0741251	1			union_B12208	other	0.248029	1
	union_B17516	human_specific	-0.0966168	0			union_B12206	other	-0.241719	0
	union_B17519	human_specific	-0.11034	0			union_B12172	other	-0.253091	0
	union_B17526	human_specific	-0.523269	0			union_B12166	other	-0.221224	1
	union_B17536	human_specific	-0.538678	1			union_B12154	other	-0.293751	0
	union_B17538	human_specific	-0.275097	1			union_B12153	other	-0.372183	1
	union_B17544	human_specific	-0.122502	0			union_B12144	other	-0.591485	0
	union_B17551	human_specific	-0.109283	0			union_B8323	other	-0.330062	0
	union_B17552	human_specific	-0.0264714	0			union_B12125	other	-0.472933	1
	union_B17559	human_specific	-0.196017	0			union_B12122	other	-0.211878	1
	union_B17564	human_specific	-0.336152	0			union_B12117	other	-0.595279	0
	union_B17566	human_specific	-0.175105	1			union_B12108	other	-0.144205	0
	union_B17569	human_specific	-0.0495372	1			union_B12102	other	-0.634831	0
	union_B17577	human_specific	-0.242349	2			union_B8320	other	-0.0982801	2
	union_B17584	human_specific	0.101148	2			union_B12099	other	-0.418125	0
	union_B17591	human_specific	-0.151995	0			union_B12098	other	-0.605481	0
	union_B17597	human_specific	-0.230293	1			union_B12094	other	-0.229663	0
	union_B17610	human_specific	-0.164321	0			union_B12092	other	-0.348873	0
	union_B17650	human_specific	0.006138	1			union_B15488	other	-0.244594	0
	union_B17665	human_specific	0.240724	0			union_B15489	other	-0.199748	0
	union_B17679	human_specific	-0.326296	0			union_B15491	other	-0.163062	0
	union_B17692	human_specific	0.0390512	0			union_B15496	other	-0.260742	0
	union_B17698	human_specific	-0.36199	0			union_B8319	other	-0.315211	2
	union_B17705	human_specific	-0.229181	0			union_B15500	other	-0.323119	0
	union_B17716	human_specific	-0.202128	1			union_B7316	other	-0.102432	1
	union_B17719	human_specific	0.0280865	0			union_B7313	other	0.594908	1
	union_B17723	human_specific	0.00961975	1			union_B7310	other	0.519172	0
	union_B17733	human_specific	-0.106492	2			union_B7305	other	0.117367	2
	union_B17758	human_specific	-0.255766	0			union_B7302	other	0.161085	1
	union_B17788	human_specific	-0.147271	0			union_B7287	other	0.151505	0
	union_B17832	human_specific	0.0250364	0			union_B7290	other	0.206038	2
	union_B17845	human_specific	0.159797	0			union_B7293	other	-0.439047	1
	union_B17846	human_specific	0.168065	0			union_B7281	other	-0.0542228	2
	union_B17852	human_specific	-0.00844039	1			union_B9775	other	0.247011	1
	union_B17869	human_specific	-0.10281	0			union_B9777	other	-0.109048	0
	union_B17884	human_specific	-0.24146	0			union_B9789	other	-0.655432	0
	union_B17895	human_specific	-0.144126	1			union_B8311	other	-0.282783	2
	union_B17898	human_specific	-0.115849	0			union_B12016	other	-0.429676	0
	union_B17902	human_specific	-0.258734	0			union_B8308	other	-0.229002	1
	union_B17908	human_specific	-0.495839	0			union_B11985	other	-0.609105	0
	union_B17912	human_specific	-0.15698	0			union_B11979	other	-0.445134	0
	union_B17923	human_specific	0.0574954	1			union_B11963	other	-0.607515	1
	union_B17925	human_specific	0.0489076	1			union_B11960	other	-0.413521	1
	union_B17935	human_specific	0.155097	0			union_B11955	other	-0.336563	0
	union_B17957	human_specific	0.488592	1			union_B7262	other	-0.181773	3
	union_B17961	human_specific	0.472106	0			union_B7258	other	0.0188981	3
	union_B17964	human_specific	-0.06917	0			union_B7257	other	-0.468844	1
	union_B17965	human_specific	-0.0688613	0			union_B7252	other	-0.0339292	2
	union_B17966	human_specific	-0.032561	0			union_B5853	other	-0.172595	0
	union_B17967	human_specific	0.125696	0			union_B5855	other	-0.150671	1
	union_B17968	human_specific	-0.044896	0			union_B5862	other	-0.32668	1
	union_B17969	human_specific	-0.249233	0			union_B5863	other	-0.204209	1
	union_B17970	human_specific	-0.0646729	0			union_B5864	other	-0.592709	1
	union_B17971	human_specific	-0.051465	0			union_B5865	other	-0.0924288	1
	union_B17972	human_specific	0.257588	1			union_B5866	other	-0.454147	1
	union_B17973	human_specific	-0.00535068	0			union_B5870	other	-0.0207494	0
	union_B17974	human_specific	-0.407726	0			union_B5871	other	-0.229412	1
	union_B17975	human_specific	-0.255765	0			union_B5872	other	-0.299395	2
	union_B17977	human_specific	0.00962586	0			union_B5875	other	0.620815	0
	union_B17978	human_specific	0.0332859	0			union_B8299	other	-0.752663	0
	union_B17982	human_specific	0.139262	0			union_B5885	other	-0.500026	2
	union_B17983	human_specific	0.0322469	0			union_B5889	other	0.386893	1
	union_B17984	human_specific	-0.00773187	0			union_B5892	other	0.226872	3
	union_B17986	human_specific	-0.0125966	0			union_B5898	other	-0.418484	0
	union_B17987	human_specific	0.0423505	0			union_B5901	other	-0.550012	0
	union_B17989	human_specific	0.0401235	0			union_B5902	other	-0.440876	2
	union_B17991	human_specific	0.0429985	0			union_B5904	other	-0.590699	0
	union_B17994	human_specific	0.0450698	0			union_B5906	other	-0.371696	0
	union_B17996	human_specific	0.141803	0			union_B5911	other	-0.337919	0
	union_B17998	human_specific	0.250713	0			union_B5913	other	0.310787	0
	union_B17999	human_specific	0.220359	0			union_B5915	other	0.124892	2
	union_B81	other	0.100172	2			union_B5917	other	-0.269084	0
	union_B131	other	-0.474932	0			union_B5921	other	-0.226101	1
	union_B165	other	0.156169	1			union_B5963	other	-0.709219	1
	union_B168	other	0.0255469	0			union_B5968	other	-0.398042	2
	union_B309	other	-0.275803	1			union_B5969	other	0.972187	1
	union_B347	other	-0.550787	1			union_B5971	other	-0.525539	1
	union_B386	other	-0.0782594	1			union_B5977	other	0.861252	3
	union_B394	other	-0.506412	1			union_B5983	other	0.04153	2
	union_B406	other	-0.380238	1			union_B5984	other	0.26509	2
	union_B597	other	-0.200412	0			union_B5985	other	-0.166375	2
	union_B794	other	-0.356512	0			union_B5988	other	-0.160355	0
	union_B881	other	0.255422	1			union_B5990	other	-0.394406	0
	union_B903	other	-0.120803	0			union_B6024	other	-0.754276	1
	union_B910	other	-0.406392	1			union_B6018	other	-0.109516	0
	union_B1010	other	-0.0913602	2			union_B6015	other	-0.329941	0
	union_B1014	other	-0.286376	2			union_B6011	other	0.358929	1
	union_B1081	other	-0.0439436	0			union_B6008	other	-0.641452	0
	union_B1160	other	-0.513992	0			union_B6002	other	-0.538435	1
	union_B1162	other	-0.25722	1			union_B5999	other	-0.66115	1
	union_B1318	other	-0.286863	0			union_B6028	other	0.0103252	2
	union_B1362	other	0.0700983	0			union_B6029	other	0.166346	0
	union_B1384	other	-0.0722119	1			union_B6033	other	-0.551732	2
	union_B1450	other	-0.191062	0			union_B6035	other	-0.94877	2
	union_B1464	other	-0.304708	0			union_B6044	other	-0.455347	2
	union_B1520	other	-0.561205	2			union_B6057	other	0.378633	0
	union_B1700	other	-0.387148	0			union_B6059	other	0.486293	1
	union_B1794	other	-0.0900104	0			union_B8287	other	-0.279523	0
	union_B1915	other	-0.282681	0			union_B6068	other	-0.50112	0
	union_B1988	other	-0.356877	0			union_B6069	other	-0.175442	1
	union_B2088	other	-0.354761	0			union_B6073	other	-0.397416	2
	union_B2202	other	-0.289745	1			union_B6078	other	-0.590203	1
	union_B2226	other	-0.671193	0			union_B6102	other	0.102504	1
	union_B2232	other	0.180684	2			union_B6105	other	-0.23511	0
	union_B2295	other	-0.409872	0			union_B6106	other	0.331676	4
	union_B2304	other	-0.478508	0			union_B6114	other	-0.325637	3
	union_B2494	other	-0.00874677	1			union_B6122	other	-0.0947932	1
	union_B2591	other	0.333414	1			union_B6124	other	-0.336656	3
	union_B2701	other	0.0444638	0			union_B6127	other	0.0242272	2
	union_B2703	other	-0.107072	1			union_B6131	other	0.186299	1
	union_B2706	other	-0.254453	0			union_B6136	other	0.193941	2
	union_B2799	other	0.380355	2			union_B1374	other	-0.112932	1
	union_B2900	other	-0.464547	1			union_B1383	other	0.159098	1
	union_B3011	other	-0.0851953	0			union_B1387	other	-0.25597	1
	union_B3018	other	-0.270333	1			union_B1388	other	-0.515972	0
	union_B3062	other	-0.429891	2			union_B1395	other	0.250633	0
	union_B3262	other	-0.174711	0			union_B1397	other	-0.361985	0
	union_B3371	other	0.012202	1			union_B1402	other	-0.526173	0
	union_B3422	other	0.39251	2			union_B1733	other	0.0044479	0
	union_B3451	other	-0.103312	1			union_B1730	other	-0.120879	0
	union_B3459	other	-0.427955	2			union_B1726	other	0.180422	0
	union_B3473	other	-0.689993	1			union_B1723	other	-0.580174	1
	union_B3728	other	-0.379881	0			union_B8279	other	-0.240261	0
	union_B3818	other	-0.450322	0			union_B2998	other	-0.463009	0
	union_B3854	other	-0.269845	2			union_B2986	other	-0.313799	0
	union_B3889	other	0.6125	0			union_B2980	other	-0.330726	0
	union_B3927	other	-0.763083	0			union_B2971	other	-0.348908	0
	union_B3952	other	-0.0424506	0			union_B2954	other	-0.680773	0
	union_B3979	other	-0.113298	0			union_B8405	other	-0.22733	1
	union_B4054	other	-0.178548	1			union_B2949	other	-0.0762	1
	union_B4065	other	-0.315557	0			union_B2947	other	-0.3238	1
	union_B4071	other	-0.388598	2			union_B2945	other	-0.437372	2
	union_B4080	other	0.126991	3			union_B2919	other	-0.347336	1
	union_B4142	other	-0.231966	1			union_B7232	other	-0.47176	2
	union_B4215	other	0.130901	0			union_B7240	other	0.400703	1
	union_B4220	other	-0.103922	0			union_B14628	other	0.140177	0
	union_B4275	other	-0.324389	1			union_B14630	other	0.082277	0
	union_B4311	other	-0.0774922	0			union_B14634	other	0.166527	0
	union_B4326	other	-0.530374	0			union_B14640	other	0.0828805	1
	union_B4411	other	0.252627	1			union_B8413	other	-0.2046	0
	union_B4483	other	-0.138825	0			union_B3175	other	-0.665442	0
	union_B4610	other	-0.258868	0			union_B3173	other	-0.478701	1
	union_B4633	other	0.586903	3			union_B3164	other	-0.278379	0
	union_B4681	other	-0.333997	2			union_B3161	other	-0.20973	0
	union_B4789	other	-0.891782	2			union_B3152	other	-0.339194	2
	union_B4916	other	0.165164	3			union_B8421	other	-0.340999	2
	union_B4922	other	0.77121	1			union_B3150	other	-0.393986	1
	union_B5001	other	-0.421679	1			union_B8422	other	-0.356735	0
	union_B5090	other	0.260839	0			union_B3147	other	0.756447	0
	union_B5474	other	-0.437581	0			union_B3145	other	-0.562158	0
	union_B5514	other	-0.419329	0			union_B3138	other	-0.375565	0
	union_B5647	other	0.0449761	1			union_B3132	other	-0.22131	1
	union_B5745	other	-0.137042	2			union_B3128	other	-0.394858	1
	union_B5747	other	0.502862	1			union_B3123	other	-0.395674	0
	union_B5789	other	-0.0331235	1			union_B3122	other	0.0975601	1
	union_B5829	other	0.305843	2			union_B3120	other	-0.527465	0
	union_B5916	other	0.165345	1			union_B3115	other	-0.28725	0
	union_B6048	other	-0.344319	0			union_B3110	other	-0.302637	1
	union_B6089	other	-0.360276	1			union_B3108	other	-0.457409	2
	union_B6130	other	0.143738	1			union_B3101	other	0.0947177	0
	union_B6165	other	-0.250067	2			union_B3092	other	0.611554	1
	union_B6209	other	-0.125762	2			union_B3090	other	-0.309538	0
	union_B6249	other	-0.219639	0			union_B3089	other	-0.372401	1
	union_B6515	other	-0.212901	1			union_B3086	other	0.296779	2
	union_B6538	other	-0.334737	0			union_B3084	other	0.179612	2
	union_B6559	other	-0.0951317	0			union_B3082	other	-0.348493	0
	union_B6577	other	-0.470803	0			union_B3081	other	-0.231241	1
	union_B6681	other	-0.0259723	0			union_B3077	other	-0.622538	1
	union_B6698	other	-0.123205	0			union_B3064	other	0.595624	2
	union_B6702	other	-0.0271095	0			union_B3044	other	-0.26177	0
	union_B6751	other	-0.284263	1			union_B3037	other	-0.665793	2
	union_B6770	other	0.180518	0			union_B3035	other	-0.158663	1
	union_B6811	other	-0.656963	2			union_B8432	other	-0.158892	0
	union_B6870	other	-0.180131	0			union_B3030	other	-0.327407	1
	union_B6926	other	-0.344052	0			union_B3029	other	-0.34207	0
	union_B6985	other	-0.170002	0			union_B3025	other	0.0493078	0
	union_B7194	other	-0.429377	0			union_B3023	other	-0.647514	0
	union_B7259	other	-0.199593	0			union_B3010	other	-0.114152	0
	union_B7428	other	-0.0251544	1			union_B5348	other	-0.117847	1
	union_B7453	other	-0.194882	0			union_B5523	other	-0.218776	1
	union_B7476	other	-0.285737	0			union_B5526	other	-0.0293602	0
	union_B7514	other	0.135568	1			union_B5506	other	-0.101783	0
	union_B7521	other	-0.12876	0			union_B5511	other	-0.0382038	0
	union_B7528	other	0.0896869	1			union_B5519	other	-0.524318	0
	union_B7649	other	-0.0637928	1			union_B5504	other	-0.207366	1
	union_B7805	other	-0.210014	1			union_B1234	other	0.0776668	0
	union_B7875	other	0.635578	0			union_B5500	other	-0.254231	0
	union_B7973	other	0.129425	0			union_B5497	other	-0.0405122	1
	union_B8013	other	-0.14966	0			union_B5494	other	0.0970407	0
	union_B8062	other	0.172204	2			union_B5493	other	-0.254882	1
	union_B8095	other	-0.576107	0			union_B5489	other	-0.400262	1
	union_B8170	other	0.106381	1			union_B5484	other	-0.264612	0
	union_B8252	other	-0.234345	0			union_B1232	other	-0.199122	2
	union_B8268	other	0.692273	1			union_B5476	other	-0.353696	0
	union_B8324	other	-0.698598	0			union_B5471	other	0.991406	0
	union_B8376	other	0.132713	0			union_B5470	other	0.980205	3
	union_B8438	other	0.196886	0			union_B5462	other	-0.168778	0
	union_B8470	other	0.255265	0			union_B5460	other	-0.27049	0
	union_B8495	other	0.487272	0			union_B5453	other	0.362196	0
	union_B8538	other	-0.124773	0			union_B5450	other	0.505515	1
	union_B8594	other	-0.499285	1			union_B5449	other	-0.193583	0
	union_B8631	other	-0.225303	0			union_B5448	other	-0.0753082	1
	union_B8635	other	0.0181857	1			union_B5445	other	-0.0801138	1
	union_B8673	other	0.0198534	0			union_B1229	other	0.0686938	0
	union_B8744	other	-0.164201	0			union_B5444	other	-0.04071	0
	union_B9003	other	-0.0827963	0			union_B5443	other	0.100622	0
	union_B9018	other	-0.545968	1			union_B5442	other	-0.0534258	2
	union_B9056	other	0.958661	0			union_B1228	other	0.131908	0
	union_B9101	other	0.152262	0			union_B5431	other	0.858006	1
	union_B9121	other	-0.549522	1			union_B5428	other	-0.0128357	3
	union_B9328	other	0.105382	1			union_B5427	other	0.241202	0
	union_B9335	other	-0.204335	1			union_B5426	other	0.0186981	2
	union_B9341	other	0.271843	1			union_B5425	other	-0.214875	0
	union_B9393	other	-0.53866	0			union_B5424	other	-0.157281	2
	union_B9446	other	0.504066	2			union_B5422	other	-0.241203	0
	union_B9469	other	-0.151537	1			union_B1225	other	0.0653986	0
	union_B9521	other	-0.264	1			union_B5418	other	-0.312977	1
	union_B9524	other	-0.497826	0			union_B1224	other	0.288371	2
	union_B9575	other	-0.495531	0			union_B5405	other	-0.276275	0
	union_B9581	other	0.426559	2			union_B5404	other	0.11537	1
	union_B9642	other	0.139306	2			union_B5390	other	-0.173151	2
	union_B9747	other	0.11179	2			union_B1222	other	0.333303	2
	union_B9790	other	-0.608315	2			union_B1221	other	0.227255	1
	union_B9852	other	-0.357494	0			union_B5385	other	0.0613044	0
	union_B9867	other	-0.567395	0			union_B1220	other	-0.0452975	2
	union_B9961	other	-0.166097	1			union_B5364	other	0.526865	2
	union_B10015	other	-0.43901	0			union_B1219	other	-0.013186	1
	union_B10027	other	-0.355503	0			union_B5361	other	-0.349825	1
	union_B10057	other	-0.454187	0			union_B5358	other	-0.41288	0
	union_B10129	other	-0.266011	1			union_B13742	other	-0.359337	0
	union_B10192	other	0.840267	0			union_B13738	other	-0.153043	0
	union_B10277	other	-0.464522	0			union_B13729	other	-0.629908	0
	union_B10282	other	-0.100226	1			union_B13838	other	-0.0652839	1
	union_B10349	other	-0.448448	0			union_B1216	other	-0.61407	0
	union_B10478	other	-0.278395	1			union_B1214	other	-0.17492	3
	union_B10486	other	-0.0731954	1			union_B13850	other	-0.622347	0
	union_B10520	other	-0.720997	1			union_B13862	other	-0.25223	1
	union_B10527	other	-0.241954	1			union_B1213	other	0.0166992	4
	union_B10630	other	0.265833	2			union_B13865	other	-0.122888	2
	union_B10633	other	-0.31574	1			union_B13868	other	-0.440913	2
	union_B10659	other	0.193971	0			union_B1212	other	-0.0957319	2
	union_B10787	other	-0.575464	0			union_B13878	other	-0.112607	1
	union_B10909	other	-0.639449	0			union_B1210	other	0.0643589	1
	union_B10970	other	-0.800691	1			union_B13895	other	-0.604296	0
	union_B11078	other	-0.0013242	1			union_B13901	other	-0.523307	0
	union_B11085	other	-0.257072	0			union_B13903	other	0.168237	1
	union_B11254	other	-0.0902395	1			union_B5532	other	-0.474305	1
	union_B11585	other	-0.0963353	1			union_B5531	other	0.0757491	0
	union_B11762	other	-0.47914	0			union_B5529	other	-0.131379	0
	union_B11800	other	0.237136	1			union_B10806	other	0.16975	1
	union_B11854	other	-0.496492	0			union_B10797	other	0.919055	0
	union_B11954	other	0.428812	3			union_B10795	other	-0.658948	1
	union_B11961	other	-0.666573	1			union_B1202	other	0.188555	1
	union_B12078	other	-0.403724	0			union_B10789	other	-0.591504	0
	union_B12138	other	-0.243742	0			union_B10786	other	0.193046	0
	union_B12226	other	0.0177511	1			union_B10784	other	-0.349885	0
	union_B12627	other	-0.621843	0			union_B10780	other	-0.180998	0
	union_B12665	other	-0.109193	1			union_B10774	other	-0.217668	0
	union_B12667	other	-0.337414	1			union_B10771	other	-0.264675	1
	union_B12770	other	-0.469323	0			union_B10761	other	-0.476031	0
	union_B12774	other	0.162406	0			union_B10758	other	-0.0642522	0
	union_B12784	other	0.276034	0			union_B10756	other	-0.523775	1
	union_B12844	other	-0.494358	3			union_B10750	other	-0.225874	2
	union_B12846	other	-0.770192	0			union_B10746	other	-0.666805	0
	union_B12875	other	-0.262736	1			union_B10736	other	0.107292	0
	union_B12929	other	-0.379292	0			union_B10718	other	0.145133	0
	union_B12931	other	-0.592555	0			union_B10717	other	0.120571	1
	union_B13005	other	-0.343068	0			union_B10713	other	-0.329899	0
	union_B13021	other	0.160362	1			union_B10710	other	-0.609292	2
	union_B13024	other	0.434652	0			union_B10708	other	-0.36465	0
	union_B13058	other	-0.157836	0			union_B1194	other	-0.218748	0
	union_B13066	other	0.330811	1			union_B10700	other	-0.572182	1
	union_B13073	other	0.196542	0			union_B10697	other	-0.40956	0
	union_B13125	other	-0.242601	2			union_B10215	other	-0.030978	1
	union_B13183	other	-0.472918	0			union_B10212	other	-0.848731	1
	union_B13202	other	0.142226	1			union_B10211	other	-0.0446856	1
	union_B13368	other	0.159601	0			union_B10209	other	0.297928	1
	union_B13415	other	-0.607754	1			union_B10203	other	0.218769	1
	union_B13421	other	0.642628	0			union_B1192	other	-0.316136	0
	union_B13427	other	0.348259	0			union_B10199	other	0.127814	1
	union_B13549	other	0.886207	1			union_B10194	other	-0.29533	0
	union_B13551	other	-0.256963	1			union_B1190	other	-0.0878249	1
	union_B13608	other	0.191322	1			union_B10188	other	0.124878	3
	union_B13676	other	-0.813231	1			union_B10187	other	0.411676	2
	union_B13817	other	-0.327931	1			union_B10185	other	0.0665715	0
	union_B13916	other	0.0275112	2			union_B1187	other	-0.213171	0
	union_B13930	other	0.0698904	1			union_B10105	other	-0.442612	0
	union_B14080	other	-0.185338	0			union_B1184	other	0.124643	0
	union_B14084	other	0.356749	2			union_B10104	other	-0.629712	1
	union_B14086	other	-0.934522	1			union_B10098	other	-0.469599	0
	union_B14234	other	0.129077	0			union_B10097	other	-0.251918	0
	union_B14280	other	-0.480711	1			union_B10087	other	-0.175459	1
	union_B14483	other	-0.365838	1			union_B10077	other	-0.0459004	0
	union_B14484	other	-0.357025	0			union_B10075	other	-0.162055	0
	union_B14566	other	-0.119903	0			union_B10124	other	-0.597483	1
	union_B14609	other	-0.103596	1			union_B1182	other	0.0249972	1
	union_B14683	other	-0.4877	2			union_B10135	other	-0.391495	0
	union_B14689	other	-0.632741	1			union_B10137	other	-0.357746	1
	union_B14693	other	-0.0927563	1			union_B10145	other	-0.236722	2
	union_B14762	other	-0.0751592	1			union_B10149	other	-0.148173	2
	union_B14822	other	-0.202697	1			union_B10159	other	-0.273065	1
	union_B14858	other	0.338485	2			union_B10162	other	0.0862641	1
	union_B14998	other	-0.234007	1			union_B10165	other	-0.0891296	1
	union_B15060	other	0.656868	0			union_B10166	other	-0.383431	1
	union_B15160	other	-0.0506317	2			union_B10179	other	-0.231593	0
	union_B15237	other	-0.240396	1			union_B14317	other	-0.194544	2
	union_B15275	other	-0.207677	1			union_B14320	other	0.766331	1
	union_B15311	other	-0.298403	1			union_B14321	other	-0.464511	0
	union_B15495	other	-0.425	1			union_B14322	other	-0.745889	0
	union_B15515	other	0.0236825	0			union_B14328	other	-0.357156	1
	union_B15571	other	-0.366006	1			union_B14331	other	-0.202465	0
	union_B15690	other	-0.301453	0			union_B14342	other	-0.211487	0
	union_B15719	other	-0.230626	0			union_B14344	other	-0.0672165	1
	union_B15743	other	-0.0673726	0			union_B14312	other	-0.179411	1
	union_B15907	other	-0.284656	0			union_B14311	other	-0.328872	0
	union_B15913	other	-0.349588	2			union_B14309	other	-0.425416	0
	union_B15920	other	-0.433894	0			union_B14308	other	-0.0806944	2
	union_B15973	other	-0.0837477	0			union_B14298	other	-0.529359	1
	union_B16036	other	-0.649586	0			union_B14296	other	-0.491467	0
	union_B16072	other	-0.333706	3			union_B1166	other	-0.535971	0
	union_B16102	other	-0.13221	0			union_B14292	other	-0.437606	1
	union_B16148	other	-0.115824	2			union_B14289	other	-0.167823	0
	union_B16177	other	0.369812	0			union_B14285	other	-0.271718	1
	union_B16351	other	-0.0224835	0			union_B14283	other	-0.5594	0
	union_B16407	other	0.398814	2			union_B1163	other	0.0153291	0
	union_B16702	other	0.0351023	0			union_B14279	other	-0.40929	1
	union_B16704	other	0.0894671	1			union_B14278	other	-0.430188	1
	union_B16709	other	-0.485035	0			union_B14268	other	-0.496203	0
	union_B16713	other	0.10495	0			union_B14254	other	0.303367	1
	union_B16751	other	-0.391271	0			union_B1161	other	-0.370428	0
	union_B16981	other	-0.068834	1			union_B14250	other	0.0837791	3
	union_B16993	other	0.284006	1			union_B14243	other	0.288792	2
	union_B17062	other	-0.533676	0			union_B14242	other	-0.114418	0
	union_B17066	other	1.11558	2			union_B14237	other	-0.41111	1
	union_B17280	other	0.119301	1			union_B14236	other	-0.443058	0
	union_B17356	other	-0.421049	0			union_B14232	other	-0.51817	0
	union_B17387	other	-0.0521247	0			union_B14230	other	-0.289355	0
	union_B17392	other	0.0778758	1			union_B14228	other	-0.34901	3
	union_B17448	other	-0.167587	0			union_B14222	other	0.295527	1
	union_B17488	other	-0.543968	0			union_B14217	other	-0.353827	1
	union_B17495	other	-0.20247	0			union_B14214	other	-0.362077	4
	union_B17505	other	-0.407891	2			union_B14211	other	-0.302285	3
	union_B17607	other	-0.440937	1			union_B14208	other	-0.281546	1
	union_B17736	other	-0.218222	1			union_B14206	other	-0.0929793	0
	union_B45	other	-0.0122907	0			union_B14202	other	-0.0762952	0
	union_B279	other	0.24945	1			union_B14201	other	-0.123958	0
	union_B326	other	-0.25388	2			union_B14193	other	-0.370524	1
	union_B482	other	-0.185915	2			union_B14177	other	-0.426321	0
	union_B674	other	-0.563119	0			union_B14174	other	0.108317	0
	union_B740	other	-0.0286263	1			union_B14172	other	-0.240647	0
	union_B741	other	-0.118198	0			union_B14165	other	-0.327119	1
	union_B1350	other	-0.0408665	2			union_B14101	other	-0.51962	0
	union_B1414	other	-0.352391	1			union_B1146	other	-0.569164	0
	union_B1596	other	-0.0774847	1			union_B14075	other	-0.536775	0
	union_B1603	other	-0.491115	1			union_B14071	other	-0.261816	0
	union_B1857	other	-0.320142	0			union_B14069	other	-0.521869	0
	union_B2070	other	-0.310591	1			union_B14062	other	-0.189578	0
	union_B2133	other	-0.18007	0			union_B14057	other	-0.248438	1
	union_B2441	other	-0.0801456	1			union_B14052	other	-0.244828	1
	union_B2622	other	-0.51215	0			union_B14051	other	-0.265425	1
	union_B2831	other	-0.135005	3			union_B14049	other	-0.221271	2
	union_B3006	other	-0.219658	0			union_B14048	other	-0.245492	1
	union_B3059	other	-0.20484	1			union_B14044	other	-0.211542	1
	union_B3088	other	-0.335386	1			union_B14039	other	-0.218683	1
	union_B3480	other	-0.48118	2			union_B14036	other	0.0502584	2
	union_B3549	other	0.0851235	1			union_B14031	other	-0.393394	0
	union_B3551	other	0.477452	1			union_B14028	other	0.00967472	0
	union_B3939	other	-0.355752	0			union_B14025	other	-0.632685	0
	union_B4121	other	-0.727764	0			union_B14002	other	-0.261052	0
	union_B4306	other	-0.470088	0			union_B14001	other	-0.490801	1
	union_B4735	other	-0.0160168	0			union_B14110	other	0.0201544	1
	union_B4748	other	-0.214533	1			union_B14112	other	-0.319555	0
	union_B4765	other	-0.688928	0			union_B14119	other	-0.36542	0
	union_B5107	other	-0.167521	0			union_B14121	other	-0.185688	0
	union_B5375	other	-0.468968	0			union_B14127	other	-0.608374	1
	union_B5836	other	0.0232746	2			union_B14128	other	-0.648508	2
	union_B6128	other	-0.336551	0			union_B14146	other	-0.230609	0
	union_B6220	other	-0.634584	1			union_B14154	other	0.0343951	0
	union_B6318	other	-0.261269	3			union_B8254	other	-0.696169	0
	union_B6522	other	-0.308412	0			union_B1941	other	-0.537452	1
	union_B6710	other	-0.640776	1			union_B1938	other	-0.500965	1
	union_B6773	other	-0.444887	1			union_B1935	other	-0.117644	2
	union_B6986	other	-0.130961	0			union_B1932	other	-0.374975	0
	union_B6995	other	-0.0536895	0			union_B1931	other	-0.338293	0
	union_B7146	other	0.689162	1			union_B1926	other	-0.562416	0
	union_B7264	other	-0.615749	0			union_B1923	other	-0.117607	2
	union_B7410	other	-0.759129	0			union_B1919	other	-0.16922	0
	union_B7424	other	0.0225072	1			union_B1917	other	-0.0107868	1
	union_B7654	other	-0.398056	1			union_B1914	other	0.125061	1
	union_B7958	other	-0.8258	1			union_B1904	other	-0.150933	0
	union_B7963	other	-0.0534607	0			union_B1886	other	-0.936508	1
	union_B8033	other	-0.815002	2			union_B1873	other	0.522638	3
	union_B8049	other	-0.107305	0			union_B1869	other	-0.0392822	1
	union_B8375	other	0.0590367	1			union_B1866	other	-0.490158	2
	union_B8414	other	-0.65586	1			union_B1125	other	-0.218336	0
	union_B8520	other	-0.859278	1			union_B1865	other	-0.27885	2
	union_B8639	other	-0.864782	0			union_B1863	other	-0.174317	0
	union_B8648	other	-0.240487	0			union_B1859	other	-0.301928	0
	union_B8718	other	-0.633821	0			union_B1851	other	-0.257168	1
	union_B8751	other	-0.704673	0			union_B1835	other	-0.50801	0
	union_B8788	other	-0.393722	1			union_B9706	other	-0.353703	1
	union_B9622	other	0.743067	0			union_B9701	other	-0.232761	0
	union_B10178	other	-0.0350215	2			union_B9653	other	0.145841	1
	union_B10525	other	-0.690876	0			union_B9645	other	0.0931353	2
	union_B10585	other	-0.182386	1			union_B9643	other	-0.167056	1
	union_B11149	other	0.1962	2			union_B9640	other	0.254148	3
	union_B11249	other	-0.054442	0			union_B9636	other	-0.11723	2
	union_B11894	other	-0.463181	1			union_B9635	other	-0.228826	0
	union_B12023	other	-0.0384759	1			union_B9632	other	-0.545647	1
	union_B12107	other	-0.334993	3			union_B7271	other	-0.529882	1
	union_B12148	other	-0.391617	2			union_B7152	other	-0.839682	1
	union_B12452	other	-0.467335	0			union_B7155	other	0.247247	1
	union_B12472	other	-0.00568305	1			union_B7157	other	0.0799662	5
	union_B12482	other	-0.486486	0			union_B7160	other	0.396854	2
	union_B13115	other	0.116075	1			union_B7164	other	0.531588	3
	union_B13508	other	0.198559	2			union_B7174	other	0.339541	1
	union_B13533	other	-0.0991286	1			union_B3852	other	-0.457509	1
	union_B13937	other	-0.514677	0			union_B3858	other	-0.143806	0
	union_B14034	other	0.577856	1			union_B3859	other	-0.294269	0
	union_B14122	other	-0.292319	1			union_B3864	other	-0.605256	0
	union_B14226	other	-0.82098	0			union_B3867	other	-0.50943	0
	union_B14346	other	-0.251909	2			union_B9765	other	0.46865	3
	union_B14666	other	-0.73163	1			union_B3847	other	-0.2914	0
	union_B14727	other	-0.388441	1			union_B3844	other	-0.429712	2
	union_B14737	other	-0.801019	0			union_B3828	other	-0.690269	0
	union_B15093	other	-0.0659277	1			union_B3825	other	-0.539201	0
	union_B15149	other	-0.564432	0			union_B3822	other	-0.0870106	0
	union_B15190	other	-0.387088	0			union_B3815	other	-0.506065	0
	union_B15205	other	-0.00145204	3			union_B3797	other	-0.202434	0
	union_B15390	other	-0.295007	1			union_B3793	other	-0.805718	1
	union_B15616	other	0.228179	0			union_B3790	other	-0.101289	4
	union_B15868	other	-0.696259	1			union_B3787	other	-0.39004	1
	union_B16209	other	-0.405831	0			union_B3782	other	-0.127828	1
	union_B16525	other	-0.106707	1			union_B3780	other	0.0445392	2
	union_B16680	other	-0.828011	1			union_B3771	other	-0.533428	0
	union_B16827	other	-0.559888	0			union_B3763	other	0.179933	0
	union_B17055	other	-0.227937	1			union_B3758	other	-0.304585	2
	union_B17065	other	0.693592	1			union_B3753	other	0.394424	1
	union_B17198	other	0.086125	0			union_B3752	other	-0.49033	1
	union_B17213	other	-0.388066	0			union_B3749	other	-0.586079	0
	union_B17435	other	-0.121572	1			union_B3747	other	0.707052	0
	union_B17494	other	0.343358	0			union_B3745	other	-0.0714735	0
	union_B17682	other	-0.500776	1			union_B3744	other	-0.521611	0
	union_B17939	other	-0.465354	0			union_B3742	other	-0.754649	1
	union_B100	other	-0.0351492	0			union_B3731	other	-0.407476	0
	union_B252	other	-0.353486	1			union_B3729	other	-0.494334	0
	union_B397	other	-0.404236	0			union_B3715	other	-0.459753	0
	union_B416	other	0.0360861	0			union_B3712	other	-0.750955	0
	union_B530	other	-0.378758	0			union_B3711	other	-0.308569	1
	union_B537	other	0.143992	0			union_B3709	other	-0.512368	0
	union_B606	other	-0.393398	1			union_B3706	other	0.397554	0
	union_B721	other	-0.402379	0			union_B3704	other	-0.474629	1
	union_B737	other	-0.00355937	0			union_B3698	other	0.00456072	3
	union_B957	other	-0.200703	0			union_B3697	other	-0.0261336	1
	union_B1173	other	-0.430321	0			union_B3696	other	0.332457	0
	union_B1334	other	-0.00760903	0			union_B3692	other	-0.475588	0
	union_B1394	other	-0.222944	0			union_B3689	other	-0.212212	0
	union_B1497	other	0.224248	0			union_B3683	other	-0.412105	0
	union_B1683	other	0.00189443	1			union_B3682	other	0.166476	1
	union_B1832	other	-0.177799	1			union_B3681	other	-0.237885	1
	union_B1834	other	-0.223816	0			union_B3678	other	0.0158953	0
	union_B2010	other	-0.187541	0			union_B3677	other	-0.0538462	1
	union_B2427	other	-0.528072	0			union_B3674	other	-0.76422	2
	union_B2554	other	-0.32997	1			union_B3672	other	-0.67065	1
	union_B2667	other	0.294165	0			union_B3670	other	-0.486351	1
	union_B2737	other	-0.184988	0			union_B3665	other	0.0642513	0
	union_B3036	other	-0.278136	0			union_B3650	other	-0.808003	0
	union_B3040	other	0.0140357	0			union_B3647	other	-0.31385	0
	union_B3076	other	-0.301113	0			union_B3641	other	-0.450939	1
	union_B3285	other	-0.107571	3			union_B3640	other	-0.3464	0
	union_B3328	other	-0.44427	0			union_B3637	other	0.474295	1
	union_B3739	other	0.0252246	0			union_B3635	other	-0.437503	0
	union_B4004	other	-0.237228	0			union_B3632	other	-0.258952	2
	union_B4070	other	-0.179374	0			union_B3630	other	-0.00648831	0
	union_B4171	other	-0.434325	0			union_B3628	other	-0.370193	1
	union_B4253	other	0.495352	2			union_B3624	other	-0.286291	0
	union_B4290	other	-0.300715	0			union_B3623	other	-0.383392	1
	union_B4484	other	-0.336902	0			union_B3619	other	-0.0251874	1
	union_B4540	other	0.368638	2			union_B3615	other	-0.406627	0
	union_B4576	other	-0.0659863	0			union_B3605	other	-0.0681344	0
	union_B4641	other	0.0558246	1			union_B3604	other	-0.438029	1
	union_B4708	other	0.112261	1			union_B3599	other	-0.456663	1
	union_B4768	other	-0.216057	0			union_B3596	other	-0.59703	1
	union_B4937	other	0.106094	0			union_B3590	other	-0.157541	2
	union_B5025	other	-0.3369	0			union_B3586	other	-0.873449	0
	union_B5044	other	-0.219797	0			union_B3583	other	0.485665	0
	union_B5303	other	-0.201105	0			union_B3567	other	0.0469271	0
	union_B5439	other	0.161347	1			union_B3566	other	-0.0831187	0
	union_B5527	other	-0.276202	4			union_B3565	other	-0.404585	0
	union_B5550	other	-0.297834	1			union_B3560	other	0.0533657	3
	union_B5668	other	0.244273	1			union_B3557	other	0.265707	4
	union_B5714	other	-0.464148	0			union_B3555	other	0.213669	1
	union_B5739	other	-0.00251328	0			union_B1095	other	-0.633611	0
	union_B5756	other	-0.200671	0			union_B3547	other	-0.123745	3
	union_B6042	other	-0.163524	2			union_B1092	other	-0.441313	0
	union_B6084	other	-0.0735477	0			union_B9749	other	0.191189	1
	union_B6086	other	-0.274612	0			union_B9742	other	0.168637	0
	union_B6328	other	0.25082	0			union_B9738	other	-0.0525567	0
	union_B6455	other	-0.222545	1			union_B14711	other	-0.409111	3
	union_B6466	other	-0.0329749	1			union_B14719	other	-0.683172	0
	union_B6604	other	0.123643	0			union_B14725	other	-0.370407	0
	union_B6843	other	-0.116005	0			union_B14739	other	-0.227029	0
	union_B6908	other	-0.0320125	0			union_B14741	other	-0.183293	1
	union_B6922	other	-0.376739	0			union_B1088	other	-0.350277	1
	union_B6924	other	-0.680572	2			union_B14745	other	-0.771874	0
	union_B7004	other	-0.0284701	0			union_B14758	other	-0.763082	0
	union_B7074	other	-0.399593	0			union_B1084	other	-0.549247	0
	union_B7530	other	0.197095	1			union_B8020	other	-0.554988	0
	union_B7820	other	-0.0363734	0			union_B8008	other	-0.0261497	0
	union_B8016	other	-0.277084	2			union_B8003	other	0.0361927	2
	union_B8105	other	-0.392189	1			union_B8000	other	-0.0314182	0
	union_B8226	other	-0.363217	0			union_B7999	other	0.453453	1
	union_B8284	other	-0.340489	0			union_B7991	other	-0.212522	0
	union_B8481	other	-0.47744	0			union_B7990	other	-0.0863925	1
	union_B8750	other	-0.19503	0			union_B7987	other	-0.116793	1
	union_B8764	other	0.0667957	0			union_B7985	other	-0.278386	1
	union_B8782	other	-0.190004	0			union_B7979	other	-0.185177	0
	union_B8831	other	-0.0477474	1			union_B7972	other	-0.046365	1
	union_B8891	other	-0.336152	0			union_B7967	other	-0.163034	0
	union_B9456	other	1.14298	2			union_B1077	other	-0.111245	0
	union_B9493	other	-0.0334187	0			union_B7953	other	-0.254137	0
	union_B9671	other	0.0171157	2			union_B7949	other	-0.482664	1
	union_B9689	other	-0.10687	1			union_B7943	other	-0.173962	0
	union_B9869	other	-0.12332	0			union_B1076	other	0.0577719	1
	union_B9894	other	-0.127806	0			union_B7941	other	0.14408	0
	union_B9907	other	-0.101342	0			union_B13326	other	-0.0693145	0
	union_B9982	other	-0.383967	0			union_B13325	other	-0.395698	0
	union_B10356	other	-0.455146	0			union_B13324	other	-0.484752	1
	union_B10397	other	-0.33648	1			union_B13319	other	-0.558237	0
	union_B10483	other	0.18148	0			union_B1072	other	-0.536206	1
	union_B10515	other	-0.550583	0			union_B13315	other	-0.318693	0
	union_B10767	other	0.0444754	0			union_B13312	other	-0.503406	0
	union_B10911	other	-0.338691	0			union_B13308	other	-0.237719	0
	union_B10974	other	-0.225028	0			union_B13305	other	-0.208228	4
	union_B11229	other	0.487241	1			union_B13302	other	-0.276789	0
	union_B11335	other	-0.299297	1			union_B1069	other	-0.357242	1
	union_B11337	other	-0.372327	1			union_B1068	other	-0.375181	0
	union_B11515	other	-0.16801	0			union_B13253	other	-0.441798	0
	union_B11699	other	-0.276663	0			union_B13251	other	-0.523029	1
	union_B11713	other	-0.106121	0			union_B13250	other	0.0260323	1
	union_B11804	other	-0.326779	1			union_B13249	other	-0.476463	0
	union_B11908	other	-0.0791642	0			union_B13245	other	-0.444843	1
	union_B11920	other	-0.381417	0			union_B13243	other	-0.341329	2
	union_B12032	other	0.590912	0			union_B1064	other	-0.395996	0
	union_B12069	other	-0.285473	0			union_B1063	other	-0.557452	1
	union_B12079	other	0.0721265	0			union_B13357	other	-0.445274	2
	union_B12209	other	-0.0959727	2			union_B13356	other	-0.0305714	1
	union_B12296	other	-0.148757	1			union_B13355	other	0.0715677	1
	union_B12387	other	-0.0353489	0			union_B13353	other	-0.240524	0
	union_B12394	other	-0.140037	0			union_B13088	other	-0.142561	4
	union_B12412	other	-0.360566	0			union_B13087	other	0.296425	1
	union_B12745	other	-0.0487605	1			union_B13084	other	-0.786704	1
	union_B12857	other	-0.0558247	0			union_B13077	other	-0.68059	1
	union_B12862	other	-0.072396	1			union_B13075	other	-0.328096	3
	union_B12896	other	-0.315461	2			union_B13068	other	-0.0622605	0
	union_B12900	other	-0.28296	0			union_B13063	other	-0.0384258	0
	union_B12977	other	-0.31139	0			union_B13062	other	-0.0913664	2
	union_B12982	other	-0.0654845	1			union_B13208	other	-0.438783	1
	union_B13454	other	0.320267	1			union_B13210	other	-0.47957	0
	union_B13635	other	-0.35635	0			union_B1059	other	-0.280257	2
	union_B13774	other	-0.287408	0			union_B13215	other	-0.470345	0
	union_B13786	other	-0.210794	0			union_B13218	other	-0.292705	0
	union_B13800	other	-0.448107	0			union_B13221	other	-0.735971	2
	union_B13824	other	0.207382	0			union_B1058	other	0.0290487	0
	union_B13856	other	-0.431767	2			union_B13227	other	-0.327584	3
	union_B14087	other	-0.453843	1			union_B1366	other	-0.170321	2
	union_B14135	other	-0.0904562	0			union_B1483	other	-0.221448	2
	union_B14274	other	0.358501	3			union_B6270	other	-0.291756	1
	union_B14382	other	-0.534319	0			union_B6279	other	-0.0966412	0
	union_B14462	other	-0.707224	0			union_B6291	other	-0.306217	2
	union_B14472	other	-0.0314998	0			union_B1054	other	-0.0369338	1
	union_B14705	other	0.481916	1			union_B6263	other	-0.365834	0
	union_B14720	other	0.105011	0			union_B6265	other	-0.624426	1
	union_B14734	other	0.0541139	0			union_B6266	other	-0.729561	0
	union_B14766	other	0.0445134	1			union_B6261	other	-0.489804	1
	union_B14789	other	-0.821817	1			union_B6259	other	-0.643532	0
	union_B14805	other	0.0402662	0			union_B6257	other	-0.394694	1
	union_B14833	other	0.181962	0			union_B6252	other	0.0651891	1
	union_B15127	other	-0.0594715	0			union_B6245	other	-0.427901	1
	union_B15462	other	-0.115823	0			union_B6243	other	-0.676666	0
	union_B15507	other	0.0969601	0			union_B6235	other	-0.394359	0
	union_B15590	other	-0.316449	0			union_B6224	other	-0.178878	2
	union_B15606	other	-0.235878	0			union_B6219	other	-0.66705	1
	union_B15715	other	-0.126732	1			union_B1049	other	0.361793	0
	union_B15801	other	-0.171149	0			union_B6203	other	-0.386627	2
	union_B15890	other	-0.219189	0			union_B6199	other	0.150054	0
	union_B15930	other	-0.19906	0			union_B6180	other	0.046524	0
	union_B15941	other	0.212358	0			union_B6183	other	-0.248151	2
	union_B15958	other	-0.168	1			union_B6192	other	-0.69919	0
	union_B16044	other	-0.591795	0			union_B6909	other	0.108716	3
	union_B16081	other	-0.0239886	2			union_B1047	other	0.226683	1
	union_B16384	other	-0.0565442	0			union_B6172	other	-0.392081	1
	union_B16491	other	-0.332199	0			union_B6170	other	-0.334469	1
	union_B16523	other	0.155209	0			union_B6168	other	-0.540743	0
	union_B16791	other	-0.117101	0			union_B6167	other	-0.854883	0
	union_B16868	other	-0.146143	0			union_B6158	other	0.231263	1
	union_B16961	other	0.445694	0			union_B6151	other	-0.249464	1
	union_B17183	other	-0.403863	0			union_B6147	other	-0.0924809	1
	union_B17384	other	-0.71714	0			union_B6148	other	-0.157976	2
	union_B17658	other	-0.353224	1			union_B6150	other	-0.282587	2
	union_B17676	other	-0.112542	0			union_B6326	other	-0.0674003	1
	union_B17753	other	0.119967	1			union_B6320	other	0.0073057	3
	union_B17841	other	0.104418	1			union_B6314	other	0.0332843	4
	union_B17877	other	-0.617995	0			union_B6312	other	-0.186618	2
	union_B17943	other	-0.448453	1			union_B6310	other	0.21671	2
	union_B2	other	0.624106	0			union_B6309	other	0.149167	2
	union_B5	other	0.448953	2			union_B6333	other	-0.0646039	0
	union_B12	other	-0.582896	1			union_B6334	other	-0.0732296	2
	union_B14	other	0.132596	0			union_B6339	other	-0.366864	1
	union_B17	other	0.846854	1			union_B6341	other	-0.341239	1
	union_B23	other	-0.527568	2			union_B6342	other	-0.62752	0
	union_B30	other	-0.161501	0			union_B6344	other	-0.350965	1
	union_B38	other	-0.397716	0			union_B6345	other	-0.584837	0
	union_B40	other	-0.0470598	1			union_B6347	other	-0.161234	1
	union_B43	other	-0.056233	2			union_B6351	other	-0.42361	0
	union_B50	other	0.010221	1			union_B6352	other	-0.438736	0
	union_B52	other	-0.436831	3			union_B6356	other	-0.332485	1
	union_B53	other	-0.166584	1			union_B6359	other	-0.266252	2
	union_B54	other	-0.485836	1			union_B6360	other	-0.567772	2
	union_B66	other	0.47276	1			union_B6362	other	-0.273477	0
	union_B67	other	0.288324	2			union_B6531	other	-0.241626	0
	union_B70	other	0.372225	2			union_B6373	other	0.162298	1
	union_B77	other	-0.173808	2			union_B6365	other	-0.447666	1
	union_B79	other	-0.193675	0			union_B6364	other	-0.314055	0
	union_B83	other	-0.0519095	0			union_B6535	other	-0.269471	0
	union_B84	other	-0.336315	0			union_B6529	other	-0.348935	1
	union_B89	other	-0.101897	0			union_B6527	other	0.0471802	0
	union_B90	other	-0.0522951	2			union_B6519	other	0.0121291	2
	union_B109	other	-0.276066	0			union_B6518	other	-0.115319	1
	union_B113	other	0.241858	2			union_B6517	other	-0.274401	1
	union_B116	other	-0.188978	0			union_B6508	other	-0.825979	2
	union_B121	other	-0.19428	2			union_B1035	other	-0.0660989	0
	union_B124	other	0.147029	0			union_B6506	other	-0.396333	0
	union_B133	other	-0.172577	0			union_B6504	other	-0.343001	1
	union_B134	other	-0.150334	0			union_B6502	other	0.311236	0
	union_B136	other	-0.341639	2			union_B6500	other	-0.797233	1
	union_B138	other	-0.377438	1			union_B1034	other	-0.446188	0
	union_B140	other	-0.04626	2			union_B6487	other	-0.477703	0
	union_B142	other	-0.348582	0			union_B1030	other	-0.546474	1
	union_B145	other	-0.316767	1			union_B6484	other	-1.04758	0
	union_B148	other	0.250636	0			union_B6482	other	-0.341385	0
	union_B152	other	-0.208372	1			union_B6480	other	-0.0460793	2
	union_B154	other	0.230491	2			union_B6477	other	-0.143797	2
	union_B155	other	-0.0191911	2			union_B6473	other	-0.216168	1
	union_B158	other	-0.30905	1			union_B6470	other	-0.138445	1
	union_B162	other	-0.0527133	0			union_B6468	other	-0.147661	1
	union_B169	other	-0.0345494	0			union_B6464	other	-0.0360445	1
	union_B172	other	0.203779	0			union_B6459	other	-0.146932	1
	union_B176	other	-0.267921	2			union_B6458	other	0.208537	1
	union_B183	other	-0.262624	1			union_B6457	other	-0.286524	1
	union_B197	other	0.0448526	2			union_B6453	other	-0.32603	2
	union_B200	other	-0.0229697	0			union_B6450	other	-0.209243	1
	union_B208	other	0.27741	2			union_B6375	other	-0.106131	0
	union_B209	other	0.242123	0			union_B6377	other	0.240074	1
	union_B210	other	0.105986	3			union_B6379	other	0.118831	3
	union_B217	other	0.117693	0			union_B6380	other	0.114825	1
	union_B221	other	-0.674704	1			union_B6386	other	0.0964851	1
	union_B223	other	0.0550239	0			union_B1027	other	-0.234854	0
	union_B224	other	-0.0170216	0			union_B6393	other	-0.245222	2
	union_B226	other	0.24401	1			union_B6395	other	-0.117301	0
	union_B228	other	0.0812674	1			union_B6396	other	-0.146026	1
	union_B229	other	0.113445	1			union_B6398	other	-0.466161	1
	union_B230	other	0.0781025	0			union_B6406	other	-0.942949	1
	union_B231	other	-0.0663718	1			union_B6411	other	0.408294	1
	union_B241	other	0.176859	1			union_B6413	other	0.473993	1
	union_B243	other	-0.497633	3			union_B6416	other	0.0417391	2
	union_B248	other	-0.044638	0			union_B6430	other	-0.316919	1
	union_B258	other	0.28204	1			union_B6433	other	-0.133985	1
	union_B259	other	0.0249565	0			union_B6436	other	-0.0559542	0
	union_B264	other	0.189761	1			union_B6437	other	0.0128936	2
	union_B266	other	-0.69996	0			union_B6445	other	0.0994226	3
	union_B270	other	-0.570409	0			union_B6443	other	-0.449577	1
	union_B272	other	-0.118272	2			union_B6543	other	-0.429041	1
	union_B283	other	-0.178502	2			union_B6544	other	-0.366982	0
	union_B284	other	0.511058	1			union_B6547	other	0.521487	0
	union_B288	other	0.0975584	1			union_B6553	other	-0.196613	1
	union_B303	other	-0.379601	2			union_B6554	other	-0.0648833	1
	union_B310	other	-0.00691698	1			union_B6556	other	0.284241	0
	union_B313	other	0.205278	0			union_B6558	other	-0.0846438	4
	union_B314	other	-0.101209	1			union_B6570	other	-0.221041	0
	union_B317	other	-0.202606	0			union_B6568	other	-0.390334	0
	union_B321	other	0.122105	0			union_B6567	other	-0.336107	2
	union_B330	other	0.0451507	1			union_B6564	other	-0.565919	0
	union_B337	other	-0.0426519	1			union_B6561	other	-0.620261	0
	union_B342	other	0.430033	0			union_B6578	other	-0.00263547	1
	union_B343	other	0.176758	1			union_B6582	other	-0.0213037	1
	union_B345	other	-0.43088	1			union_B1015	other	-0.345959	1
	union_B349	other	-0.16532	0			union_B6589	other	-0.313559	0
	union_B350	other	-0.514042	1			union_B6597	other	-0.288864	0
	union_B351	other	-0.501087	1			union_B6607	other	-0.640328	1
	union_B355	other	-0.468292	0			union_B6612	other	-0.565877	2
	union_B358	other	-0.453273	0			union_B6613	other	-0.40355	1
	union_B364	other	-0.516668	1			union_B6615	other	-0.447014	2
	union_B370	other	-0.428328	1			union_B6620	other	0.74411	3
	union_B371	other	-0.692441	1			union_B6622	other	0.257282	1
	union_B375	other	-0.205174	1			union_B6629	other	0.20321	1
	union_B376	other	0.218423	0			union_B6632	other	-0.0471064	2
	union_B383	other	-0.199957	1			union_B1009	other	-0.477154	0
	union_B388	other	-0.0938038	1			union_B6639	other	0.0199064	1
	union_B396	other	-0.350108	2			union_B6640	other	0.219631	0
	union_B413	other	-0.219969	0			union_B6642	other	-0.0558336	1
	union_B417	other	0.0266613	0			union_B6643	other	0.0823466	2
	union_B430	other	-0.296522	0			union_B6650	other	-0.294308	1
	union_B432	other	-0.331588	0			union_B6651	other	-0.172365	3
	union_B440	other	-0.694442	0			union_B6656	other	-0.665889	2
	union_B448	other	-0.506895	0			union_B6659	other	-0.401041	2
	union_B457	other	-0.417373	0			union_B6661	other	0.0404784	1
	union_B459	other	-0.426215	0			union_B6663	other	0.0648075	1
	union_B461	other	-0.595985	1			union_B6666	other	0.176966	1
	union_B465	other	-0.198166	0			union_B6668	other	-0.216944	1
	union_B467	other	-0.52539	1			union_B6669	other	-0.232342	3
	union_B472	other	-0.183487	1			union_B6675	other	0.351551	3
	union_B475	other	-0.028736	0			union_B6680	other	-0.264248	0
	union_B476	other	-0.31035	1			union_B6685	other	-0.164074	1
	union_B478	other	-0.186037	0			union_B6686	other	-0.0221243	0
	union_B485	other	0.138369	2			union_B7750	other	-0.400744	5
	union_B487	other	-0.330131	1			union_B7748	other	-0.152829	0
	union_B489	other	-0.354103	1			union_B7746	other	0.160418	0
	union_B503	other	-0.684043	1			union_B7744	other	-0.144188	0
	union_B505	other	-0.587968	1			union_B7716	other	-0.422225	1
	union_B512	other	-0.404988	0			union_B7714	other	-0.0562191	0
	union_B519	other	-0.117336	0			union_B7709	other	0.21423	1
	union_B522	other	-0.208369	0			union_B7708	other	-0.816712	0
	union_B524	other	-0.151553	0			union_B7700	other	-0.537664	0
	union_B526	other	-0.549196	2			union_B7693	other	-0.413495	1
	union_B534	other	-0.302611	1			union_B1001	other	-0.51578	0
	union_B539	other	-0.129625	0			union_B7684	other	0.216069	0
	union_B540	other	-0.437342	1			union_B7683	other	0.185538	0
	union_B542	other	-0.323037	0			union_B7680	other	0.140842	0
	union_B547	other	-0.187336	0			union_B7668	other	-0.734459	0
	union_B553	other	-0.273149	0			union_B7657	other	-0.168317	0
	union_B554	other	-0.162946	0			union_B7656	other	-0.0823415	3
	union_B574	other	-0.269662	0			union_B7653	other	-0.378797	0
	union_B592	other	-0.21062	2			union_B7645	other	0.184071	3
	union_B593	other	0.111188	1			union_B997	other	0.0196784	0
	union_B595	other	-0.646211	1			union_B7648	other	0.229566	1
	union_B603	other	-0.519884	1			union_B7650	other	-0.254755	1
	union_B604	other	-0.210418	1			union_B7642	other	-0.668474	0
	union_B619	other	-0.624886	1			union_B7631	other	0.161918	0
	union_B622	other	-0.51942	0			union_B7630	other	0.00629049	0
	union_B626	other	0.203048	0			union_B7629	other	-0.402062	0
	union_B633	other	-0.331112	0			union_B994	other	-0.494819	1
	union_B637	other	-0.442685	0			union_B7625	other	-0.63669	0
	union_B638	other	-0.423406	0			union_B993	other	-0.388144	1
	union_B641	other	-0.568728	1			union_B992	other	-0.281141	1
	union_B643	other	-0.258343	0			union_B7612	other	-0.743486	0
	union_B648	other	-0.489569	1			union_B7606	other	0.147189	0
	union_B649	other	-0.0842196	0			union_B7605	other	-0.125178	0
	union_B655	other	0.181633	0			union_B7598	other	-0.530414	1
	union_B657	other	-0.634506	1			union_B7590	other	-0.353012	0
	union_B683	other	-0.349095	0			union_B15066	other	-0.241722	1
	union_B691	other	-0.699295	0			union_B15064	other	-0.185162	2
	union_B692	other	0.388536	1			union_B15063	other	0.164392	1
	union_B693	other	0.313072	1			union_B15055	other	-0.0855347	0
	union_B694	other	0.37369	0			union_B15053	other	-0.00231912	0
	union_B698	other	0.0603738	0			union_B14534	other	-0.552788	1
	union_B709	other	-0.29836	0			union_B14527	other	0.392847	0
	union_B710	other	-0.446726	1			union_B14525	other	-0.299268	0
	union_B714	other	-0.120823	0			union_B14524	other	0.774716	1
	union_B727	other	-0.350948	0			union_B988	other	0.365546	1
	union_B729	other	-0.193545	0			union_B14520	other	-0.183261	0
	union_B735	other	-0.249197	1			union_B14515	other	-0.0632846	0
	union_B736	other	-0.230668	0			union_B14511	other	-0.551098	0
	union_B745	other	-0.0824646	0			union_B986	other	-0.382246	0
	union_B746	other	0.344503	2			union_B14509	other	-0.403142	1
	union_B747	other	0.347849	1			union_B984	other	-0.234708	2
	union_B748	other	-0.458079	1			union_B14497	other	-0.480322	1
	union_B749	other	-0.354865	1			union_B14495	other	-0.459911	1
	union_B751	other	-0.176364	1			union_B15086	other	0.393132	1
	union_B754	other	0.00309681	2			union_B15084	other	-0.00479684	0
	union_B756	other	0.109495	0			union_B980	other	0.0499182	3
	union_B758	other	0.235683	0			union_B15070	other	-0.39976	1
	union_B759	other	0.24465	1			union_B15069	other	-0.0950471	0
	union_B760	other	-0.342836	0			union_B4683	other	-0.340609	1
	union_B764	other	-0.454151	1			union_B976	other	0.571419	1
	union_B772	other	-0.264999	0			union_B4719	other	-0.669966	1
	union_B774	other	-0.542379	1			union_B4722	other	0.200875	0
	union_B777	other	-0.54152	0			union_B4731	other	-0.354753	0
	union_B780	other	0.0347315	1			union_B4739	other	-0.527144	1
	union_B783	other	-0.334028	0			union_B4740	other	-0.603308	2
	union_B785	other	-0.319108	0			union_B4741	other	0.305454	1
	union_B788	other	-0.260596	1			union_B4750	other	-0.496258	0
	union_B789	other	-0.300805	0			union_B4751	other	-0.51443	1
	union_B792	other	-0.386924	0			union_B4752	other	0.0273963	0
	union_B800	other	-0.432644	2			union_B4759	other	0.186142	0
	union_B801	other	-0.435299	1			union_B963	other	-0.565374	0
	union_B808	other	-0.700873	1			union_B960	other	-0.415847	0
	union_B818	other	-0.145343	1			union_B4813	other	-0.925288	0
	union_B823	other	-0.0248004	1			union_B4818	other	-0.244241	1
	union_B830	other	0.515821	0			union_B17266	other	0.0375402	1
	union_B834	other	-0.138194	0			union_B4821	other	-0.117008	0
	union_B837	other	0.380449	1			union_B4822	other	-0.140966	0
	union_B839	other	-0.0281705	1			union_B4823	other	-0.168408	0
	union_B845	other	1.02673	2			union_B4871	other	-0.338871	2
	union_B848	other	0.480954	1			union_B4875	other	0.0574364	3
	union_B850	other	0.564481	0			union_B4876	other	-0.104206	4
	union_B854	other	0.119832	1			union_B4878	other	-0.178821	0
	union_B856	other	0.108637	0			union_B4887	other	-0.0150886	0
	union_B860	other	-0.535805	1			union_B4898	other	0.178601	1
	union_B861	other	-0.0484454	2			union_B4901	other	-0.0698772	0
	union_B865	other	0.13272	0			union_B4902	other	-0.370375	1
	union_B877	other	0.175062	4			union_B4907	other	-0.00862544	1
	union_B879	other	-0.0119111	1			union_B4910	other	-0.24533	1
	union_B885	other	0.16892	0			union_B4914	other	0.0318901	0
	union_B888	other	0.527894	0			union_B4917	other	-0.383601	2
	union_B889	other	0.521033	1			union_B4921	other	0.582874	1
	union_B895	other	0.0829108	2			union_B4924	other	0.983174	1
	union_B904	other	-0.206038	1			union_B4929	other	0.0201092	0
	union_B906	other	0.0388074	1			union_B4933	other	-0.333755	2
	union_B908	other	-0.13375	1			union_B4939	other	-0.191854	1
	union_B916	other	0.222626	0			union_B4941	other	-0.284938	0
	union_B919	other	-0.470029	0			union_B4950	other	-0.503276	1
	union_B926	other	-0.386202	1			union_B4954	other	-0.0709766	1
	union_B929	other	0.0513146	1			union_B4962	other	-0.154361	2
	union_B935	other	-0.0811459	2			union_B4967	other	0.000721524	1
	union_B939	other	-0.366241	2			union_B4968	other	0.114753	1
	union_B945	other	-0.533113	0			union_B4970	other	-0.00855096	0
	union_B960	other	-0.390164	0			union_B945	other	-0.497436	2
	union_B962	other	-0.58348	1			union_B4976	other	0.0529453	1
	union_B969	other	-0.365989	1			union_B4978	other	-0.296537	1
	union_B973	other	-0.641409	1			union_B4984	other	-0.0893817	2
	union_B976	other	0.0312165	2			union_B4991	other	-0.216876	0
	union_B979	other	-0.203729	2			union_B943	other	-0.592033	1
	union_B986	other	-0.365456	0			union_B4999	other	-0.479399	0
	union_B988	other	-0.304269	0			union_B5006	other	-0.205959	0
	union_B992	other	-0.258591	2			union_B5009	other	-0.0191349	1
	union_B997	other	-0.0773498	1			union_B5014	other	-0.363367	0
	union_B1001	other	-0.245716	0			union_B939	other	-0.363688	0
	union_B1002	other	-0.250285	0			union_B5035	other	-0.684998	0
	union_B1009	other	-0.50582	1			union_B5042	other	-0.253219	0
	union_B1017	other	-0.0332802	1			union_B5045	other	1.16723	2
	union_B1021	other	0.0420326	2			union_B5049	other	-0.594187	2
	union_B1023	other	-0.610143	1			union_B935	other	-0.0926309	2
	union_B1030	other	-0.250845	0			union_B5058	other	-0.248718	2
	union_B1034	other	-0.489875	0			union_B5063	other	-0.331649	1
	union_B1039	other	-0.267528	0			union_B5067	other	0.165716	1
	union_B1040	other	-0.112554	0			union_B5070	other	-0.0853567	3
	union_B1044	other	-0.548224	2			union_B5072	other	-0.130088	2
	union_B1047	other	-0.543622	1			union_B5076	other	-0.300345	1
	union_B1049	other	0.174438	2			union_B5082	other	0.267284	2
	union_B1054	other	-0.389194	0			union_B5084	other	-0.310304	1
	union_B1058	other	-0.276986	0			union_B5085	other	-0.184277	0
	union_B1059	other	-0.496665	2			union_B5088	other	-0.171431	1
	union_B1063	other	-0.528306	0			union_B5091	other	-0.471339	0
	union_B1064	other	-0.297872	2			union_B5093	other	-0.479497	0
	union_B1068	other	-0.444062	2			union_B5096	other	-0.356292	0
	union_B1069	other	-0.1316	0			union_B5099	other	-0.667742	0
	union_B1072	other	-0.483475	1			union_B5116	other	-0.436466	3
	union_B1076	other	-0.0424839	0			union_B5118	other	-0.137608	2
	union_B1077	other	-0.0229174	0			union_B5119	other	-0.290655	0
	union_B1080	other	-0.350961	0			union_B5122	other	-0.358322	1
	union_B1084	other	-0.498922	0			union_B5123	other	0.108907	1
	union_B1086	other	-0.109355	0			union_B5131	other	0.0913388	1
	union_B1088	other	-0.300754	0			union_B926	other	-0.585757	1
	union_B1104	other	-0.239592	0			union_B5136	other	0.379596	1
	union_B1116	other	-0.46238	0			union_B5138	other	0.369453	2
	union_B1124	other	-0.704555	1			union_B5139	other	0.254905	2
	union_B1125	other	-0.0915453	0			union_B5143	other	-0.34772	0
	union_B1126	other	0.0859247	0			union_B5148	other	-0.171657	2
	union_B1128	other	-0.239636	0			union_B5150	other	-0.257414	1
	union_B1130	other	-0.172821	0			union_B924	other	-0.270795	3
	union_B1146	other	-0.227073	0			union_B5151	other	-0.418807	2
	union_B1153	other	-0.00999473	0			union_B5155	other	-0.210158	2
	union_B1161	other	-0.178173	0			union_B15405	other	-0.313293	0
	union_B1166	other	-0.140922	1			union_B15399	other	-0.404278	1
	union_B1180	other	0.0765743	1			union_B15397	other	-0.2452	1
	union_B1182	other	0.352035	0			union_B14553	other	0.403034	1
	union_B1184	other	0.192478	0			union_B14550	other	-0.212433	0
	union_B1186	other	0.161349	2			union_B14545	other	0.0965609	0
	union_B1188	other	-0.200168	0			union_B14542	other	-0.599179	0
	union_B1190	other	-0.173284	1			union_B14537	other	0.253264	0
	union_B1192	other	-0.19485	0			union_B1537	other	-0.219886	1
	union_B1193	other	-0.101333	1			union_B1535	other	-0.218834	1
	union_B1194	other	-0.293864	1			union_B1534	other	0.360843	0
	union_B1196	other	0.0903973	0			union_B919	other	-0.403887	1
	union_B1205	other	-0.0984126	0			union_B1525	other	0.760059	0
	union_B1212	other	-0.378802	1			union_B1521	other	-0.737704	0
	union_B1213	other	-0.0413469	0			union_B1501	other	-0.507541	0
	union_B1214	other	-0.36408	0			union_B1495	other	0.00371745	0
	union_B1216	other	-0.149918	1			union_B1434	other	0.142789	1
	union_B1219	other	-0.143102	1			union_B1416	other	-0.309742	0
	union_B1220	other	0.137681	0			union_B1408	other	-0.349201	0
	union_B1221	other	-0.0272513	1			union_B14694	other	-0.334634	0
	union_B1222	other	0.0601703	2			union_B14690	other	-0.334873	1
	union_B1224	other	0.0678454	2			union_B14675	other	-0.143365	1
	union_B1225	other	0.0105106	1			union_B14667	other	-0.310046	1
	union_B1227	other	0.329267	2			union_B14665	other	-0.190021	1
	union_B1231	other	0.225748	3			union_B14662	other	0.0294797	0
	union_B1235	other	-0.328648	0			union_B14660	other	-0.43615	0
	union_B1241	other	-0.237534	1			union_B14656	other	-0.414507	1
	union_B1242	other	-0.351289	2			union_B14653	other	-0.0729839	0
	union_B1247	other	-0.277322	2			union_B14649	other	0.0829967	1
	union_B1251	other	-0.451685	1			union_B1441	other	-0.434985	0
	union_B1255	other	-0.635859	0			union_B13552	other	-0.339008	2
	union_B1263	other	-0.427625	1			union_B13545	other	-0.507562	1
	union_B1282	other	-0.63301	1			union_B13541	other	-0.15991	0
	union_B1287	other	-0.400208	1			union_B13535	other	0.00534813	1
	union_B1301	other	-0.0860995	0			union_B13534	other	-0.14361	0
	union_B1306	other	-0.643474	1			union_B13529	other	-0.625195	5
	union_B1307	other	-0.137346	0			union_B13526	other	-0.816804	0
	union_B1314	other	-0.344525	2			union_B1446	other	0.259205	1
	union_B1315	other	-0.519472	1			union_B13517	other	0.213983	1
	union_B1319	other	-0.269452	1			union_B13500	other	-0.227191	1
	union_B1321	other	-0.217536	1			union_B1451	other	-0.487356	1
	union_B1322	other	-0.643471	3			union_B7354	other	-0.512086	3
	union_B1336	other	-0.209591	0			union_B13369	other	-0.282849	0
	union_B1337	other	0.0699265	0			union_B13373	other	-0.708686	0
	union_B1338	other	0.0379147	0			union_B13377	other	0.473307	1
	union_B1341	other	-0.56369	1			union_B13379	other	0.15153	1
	union_B1342	other	-0.414287	0			union_B13387	other	-0.602316	2
	union_B1348	other	-0.225398	2			union_B13402	other	-0.325984	1
	union_B1353	other	-0.317346	2			union_B13405	other	-0.103083	1
	union_B1354	other	-0.222523	0			union_B13408	other	0.606417	1
	union_B1363	other	-0.082462	1			union_B13410	other	0.484767	0
	union_B1367	other	0.223968	1			union_B13424	other	-0.0426892	1
	union_B1369	other	-0.432157	0			union_B13430	other	-0.36645	0
	union_B1371	other	-0.283378	0			union_B13435	other	-0.546621	0
	union_B1387	other	-0.472069	0			union_B13439	other	0.213536	0
	union_B1388	other	-0.53111	0			union_B1457	other	-0.0783691	0
	union_B1390	other	-0.521382	1			union_B13448	other	-0.168991	1
	union_B1395	other	-0.241111	4			union_B13453	other	0.574202	3
	union_B1397	other	-0.619661	1			union_B13455	other	0.0184805	2
	union_B1399	other	0.100395	0			union_B13456	other	-0.275703	2
	union_B1403	other	-0.321894	1			union_B1458	other	0.0398609	0
	union_B1404	other	0.183597	2			union_B13463	other	-0.557002	2
	union_B1409	other	0.229268	0			union_B13464	other	-0.505085	0
	union_B1416	other	-0.456229	1			union_B13471	other	0.896262	0
	union_B1418	other	-0.367118	0			union_B13477	other	-0.592804	1
	union_B1423	other	-0.635461	1			union_B13479	other	-0.654004	0
	union_B1436	other	-0.480259	0			union_B13481	other	0.340228	1
	union_B1439	other	-0.388433	2			union_B13484	other	0.0330313	0
	union_B1441	other	-0.321999	0			union_B13486	other	-0.269038	0
	union_B1446	other	-0.596594	1			union_B13488	other	-0.298961	1
	union_B1451	other	-0.260394	2			union_B13489	other	-0.414137	2
	union_B1463	other	-0.299442	1			union_B1463	other	-0.275829	2
	union_B1467	other	-0.549903	1			union_B16705	other	-0.0625059	2
	union_B1472	other	-0.231844	1			union_B16701	other	-0.346701	2
	union_B1483	other	-0.115461	0			union_B16696	other	-0.325759	1
[truncated: 5,403 more rows]

## Sheet: Fig. 2c
Figure 2c	Human
	Chromatin state	All	UC	PC	HS
	Poised Enhancer	1.2547	1.48154	1.33295	0.76144
	Active Enhancer	0.98661	1.0268	0.87881	0.56876
	Flancing active TSS	1.76252	1.89802	2.21646	0.95434
	Active TSS	4.11414	5.47719	5.10823	1.64586
	Bivalent Chromatin	3.40898	4.25908	3.78419	1.38391
	Polycomb repressed	1.32497	1.63437	1.58957	0.87864
	CTCF	2.59984	3.40954	3.03785	1.53514
	No signal/low mappability	0.88645	0.81217	0.83365	1.02163
	Mouse
	Chromatin state	All	UC	PC	HS
	Poised Enhancer	1.28022	1.59157	1.5231	0.48512
	Active Enhancer	1.00221	1.34947	1.03259	0.32345
	Flancing active TSS	1.14192	1.53842	1.53737	0.72266
	Active TSS	2.88982	3.38336	2.97634	1.18414
	Bivalent Chromatin	3.09578	3.52101	5.0116	1.38461
	Polycomb repressed	0.82362	0.65533	0.59178	1.20938
	CTCF	3.00358	4.45946	3.26514	1.6511
	No signal/low mappability	1.01692	1.05066	1.12248	0.91439

## Sheet: Fig. 2e
Figure 2f		HUMAN
		Repeat Class	background-hg38	All	UC	PC	HS
		DNA	7	14.7202	15.0246	14.455	9.87654
		LINE	41.5	26.1454	26.7241	24.1706	29.6296
		LTR	26	14.7397	11.4532	15.6398	23.4568
		SINE	17.3	43.4393	45.8128	44.7867	36.0082
		Other	8.2	0.955352	0.985222	0.947867	1.02881
				All	UC	PC	HS
		DNA-pvalue		2.2e-16	0.0008037	0.02049	0.001867
		SINE-pvalue		2.68e-07	1.46e-14	0.03025	>0.05
		tRNA-pvalue		3.05e-11	>0.05	>0.05	>0.05
		scRNA-pvalue		>0.05	>0.05	>0.05	>0.05
		MOUSE
		Repeat Class	background-mm10	All	UC	RC	MS
		DNA	2	4.57125	5.42986	4.16667	4.45344
		LINE	44.2	10.9237	11.3769	13.0208	12.753
		LTR	17.1	15.1009	15.5139	12.5	14.9798
		SINE	25.7	67.5126	65.4169	67.7083	67.8138
		Other	11	1.89155	2.26244	2.60417	0
				All	UC	RC	MS
		DNA-pvalue		>0.05	>0.05	>0.05	>0.05
		SINE-pvalue		2.2e-16	2.2e-16	4.86e-07	2.21e-15
		tRNA-pvalue		3.9e-05	>0.05	>0.05	>0.05
		scRNA-pvalue		0.0009369	>0.05	>0.05	>0.05

## Sheet: Fig. 2f
Figure 2f	HUMAN
	repeat class	repeat family		observed	avg. expected	(obs/exp)	binom_test_pval	binom.sig
	CTCF-in-all-human-boundaries
	LTR	ERVK	total	27	14.434	1.87058	0.003271	**
	LTR	ERVK--int	total	19	6.78435	2.80056	8.53e-05	***
	LTR	Gypsy	total	30	18.678	1.60617	0.01424	*
	DNA	hAT-Charlie	total	451	269.641	1.67259	2.2e-16	***
	DNA	hAT-Tip100	total	107	54.716	1.95555	3.18e-10	***
	LINE	L2	total	635	565.43	1.12304	0.003939	**
	SINE	MIR	total	997	589.251	1.69198	2.2e-16	***
	tRNA	tRNA	total	17	1.92802	8.81733	3.05e-11	***
	CTCF-in-UC-human-boundaries
	LTR	Gypsy	total	8	3.1242	2.56065	0.01481	*
	DNA	hAT-Charlie	total	78	43.264	1.80288	1.94e-06	***
	LINE	L2	total	116	93.33	1.2429	0.02256	*
	SINE	MIR	total	182	97.027	1.87577	1.46e-14	***
	CTCF-in-PC-boundaries
	SINE	MIR	total	77	46.226	1.66573	3.35e-05	***
	CTCF-in-HS-boundaries
	LTR	ERVK	total	6	1.8763	3.19778	0.01249	*
	LTR	ERV1--int	total	29	7.36	3.94022	1.3e-09	***
	MOUSE
	repeat class	repeat family		observed	avg. expected	(obs/exp)	binom_test_pval	binom.sig
	CTCF-in-all-mouse-boundaries
	LINE	L2	total	162	127.83	1.26731	2.2e-16	***
	SINE	Alu	total	1460	980.958	1.48834	2.2e-16	***
	SINE	B2	total	1558	664.989	2.3429	2.2e-16	***
	SINE	B4	total	816	704.261	1.15866	3.91e-05	***
	SINE	ID	total	144	104.266	1.38108	0.0002285	***
	SINE	MIR	total	310	210.547	1.47236	0.003443	**
	scRNA	scRNA	total	27	13.526	1.99616	0.0009369	***
	tRNA	tRNA	total	21	7.515	2.79441	1.26e-10	***
	CTCF-in-UC-mouse-boundaries
	SINE	Alu	total	362	236.482	1.53077	3.63e-14	***
	SINE	B2	total	338	159.936	2.11335	2.2e-16	***
	SINE	MIR	total	86	51.216	1.67916	9.22e-06	***
	DNA	hAT-Charlie	total	61	46.197	1.32043	0.0327	*
	CTCF-in-RC-boundaries
	SINE	Alu	total	51	29.943	1.70324	0.0004592	***
	SINE	B2	total	49	20.261	2.41844	4.78e-08	***
	CTCF-in-MS-boundaries
	SINE	Alu	total	104	77.963	1.33397	0.004554	**
	SINE	B2	total	150	53.036	2.82827	2.2e-16	***

## Sheet: Fig. 3b
Figure 3b	Species	Total BOS	BOS Overlap TAD boundary	Random BOS overlap TAD boundary	Odds Ratio	Lower 95% CI	Upper 95% CI	Fisher p
	Nomascus	217	17	5	3.6	1.3	9.95	0.0143
	Hylobates	168	28	7	4.6	1.95	10.86	0.0002
	Rhesus	78	6	2	3.16	0.62	16.202	0.276
	Caroli	7	1	1	1	0.0517	19.36	1
	Pahari	15	3	0	3.75	0.345	40.806	0.2241

## Sheet: Fig. 3c
Figure 3c	Random expected BOS overlapping TAD groups (Violin plot)									Observed BOS overlapping each TAD boundary conservation group (lines)
	1-way	2-way	3-way	4-way	5-way	6-way	7-way	8-way		1-way	2-way	3-way	4-way	5-way	6-way	7-way	8-way
	13	18	8	7	9	9	16	9		34	18	9	4	4	4	14	3
	19	6	10	14	4	6	11	19
	17	9	10	14	8	8	11	12
	15	6	9	15	9	8	10	18
	11	15	8	11	5	14	11	15
	14	13	9	11	10	12	10	9
	14	15	8	11	9	7	17	8
	16	16	8	7	9	8	12	11
	12	14	11	6	11	11	13	8
	11	8	16	15	7	9	5	18
	11	14	12	7	6	14	14	10
	9	18	6	9	12	8	10	17
	12	7	13	14	9	10	9	12
	16	11	10	6	4	11	15	16
	11	14	14	14	4	13	8	11
	10	11	10	11	6	10	16	13
	7	11	12	17	14	10	8	11
	11	9	6	15	9	10	12	17
	6	16	8	15	11	9	9	14
	13	15	6	12	8	12	8	13
	12	9	11	10	11	11	14	11
	13	7	7	17	13	4	13	15
	11	8	12	10	9	7	17	16
	11	10	10	7	8	18	11	15
	18	7	10	10	11	8	9	15
	13	11	10	9	10	6	9	21
	15	7	8	8	15	9	20	7
	18	8	6	8	10	11	9	17
	11	9	10	12	9	11	10	18
	7	8	10	12	8	10	14	19
	14	4	13	14	11	10	11	11
	14	10	10	10	4	15	12	14
	13	3	8	10	15	10	9	20
	15	7	9	16	13	14	8	8
	6	10	11	17	10	9	12	10
	16	6	10	13	9	13	7	14
	14	11	12	10	11	9	12	11
	10	12	13	13	7	9	10	12
	14	15	8	6	8	7	16	14
	17	6	13	11	9	4	17	12
	9	8	9	15	7	15	13	11
	10	11	6	14	10	8	14	15
	10	9	10	8	9	10	17	15
	5	8	12	11	12	8	15	17
	16	8	16	11	9	10	6	12
	9	11	10	10	12	13	13	11
	8	8	17	10	9	7	15	14
	15	5	13	12	8	12	6	16
	12	8	14	8	11	13	12	11
	20	7	11	12	7	8	10	14
	20	13	4	13	5	9	13	12
	12	8	4	15	7	11	16	15
	11	12	11	13	5	12	17	8
	11	8	14	12	6	11	12	16
	9	10	11	7	18	8	13	13
	13	9	9	12	8	13	10	15
	12	13	11	13	7	8	10	15
	10	11	10	11	10	9	14	14
	13	12	6	16	8	12	9	12
	13	8	8	16	9	11	11	12
	5	11	15	8	7	14	16	13
	11	7	8	13	9	9	8	22
	9	9	15	15	9	4	14	15
	18	7	11	14	12	9	10	8
	11	7	9	14	13	13	12	11
	11	11	8	13	8	9	16	13
	16	15	5	15	2	7	13	13
	7	10	9	15	8	11	15	13
	10	12	13	8	12	12	9	13
	8	9	14	14	10	9	10	15
	18	6	9	8	14	12	5	16
	10	2	7	14	6	15	18	16
	14	10	11	7	8	11	8	18
	14	10	8	14	5	9	12	16
	17	14	4	10	11	8	12	13
	15	5	8	10	10	9	10	19
	13	10	6	12	4	10	9	20
	12	9	11	8	11	6	17	12
	16	8	10	19	8	6	8	12
	13	15	2	12	9	10	18	10
	17	7	6	8	13	8	16	10
	10	6	9	16	7	15	11	16
	10	10	9	11	13	5	17	12
	10	13	7	17	14	9	10	9
	13	8	8	12	8	9	13	17
	12	9	9	10	9	13	9	18
	7	10	11	10	14	12	12	13
	15	12	10	10	11	8	13	9
	12	10	2	16	5	18	6	15
	11	12	16	9	9	10	8	15
	9	10	10	12	6	14	16	11
	10	5	13	10	8	18	11	13
	17	7	8	14	8	9	9	15
	9	14	9	12	5	12	15	11
	11	11	5	15	12	9	12	13
	13	13	13	5	8	9	13	16
	7	12	11	12	13	9	11	14
	15	10	8	7	9	12	14	14
	11	7	12	13	10	14	11	12
	12	12	10	10	9	12	14	10

## Sheet: Fig. 3d
Figure 3d	HMO gibbon										NLE gibbon
	Random expected BOS overlapping TAD groups (Violin plot)					Observed BOS overlapping each TAD boundary conservation group (lines)					Random expected BOS overlapping TAD groups (Violin plot)					Observed BOS overlapping each TAD boundary conservation group (lines)
	SS	PC	UC	Other		SS	PC	UC	other		SS	PC	UC	Other		SS	PC	UC	other
	7	3	12	12		21	0	2	20		0	5	5	24		10	1	1	22
	5	4	6	19							5	2	6	21
	10	1	4	19							0	6	14	14
	6	2	6	20							5	1	3	25
	8	1	6	19							0	4	4	26
	7	1	9	17							2	2	7	23
	6	6	7	15							0	2	8	24
	4	4	8	18							3	1	5	25
	10	4	7	13							0	10	6	18
	9	5	10	10							1	5	4	24
	4	3	3	24							0	3	9	22
	7	1	4	22							6	5	4	19
	4	6	8	16							0	3	2	29
	5	3	9	17							0	3	9	22
	2	4	9	19							0	3	7	24
	5	4	9	16							5	3	5	21
	5	6	9	14							0	2	5	27
	6	3	6	19							5	1	7	21
	7	2	8	17							0	2	8	24
	6	3	6	19							3	2	6	23
	9	1	8	16							0	4	8	22
	6	6	5	17							1	1	5	27
	5	2	7	20							0	6	7	21
	4	3	7	20							3	3	10	18
	4	6	9	15							0	3	4	27
	6	2	5	21							2	2	4	26
	1	6	5	22							0	4	6	24
	3	2	10	19							7	5	5	17
	3	3	7	21							0	6	5	23
	3	5	12	14							3	3	5	23
	7	3	5	19							0	4	9	21
	12	1	5	16							2	3	8	21
	6	4	7	17							0	11	7	16
	5	5	12	12							6	1	7	20
	8	1	9	16							0	1	11	22
	8	3	8	15							0	2	5	27
	6	3	7	18							0	1	8	25
	5	5	4	20							6	3	4	21
	6	4	9	15							0	2	9	23
	4	2	5	23							2	3	4	25
	9	3	9	13							0	4	6	24
	4	2	10	18							2	3	6	23
	6	5	4	19							0	4	8	22
	7	0	4	23							4	4	3	23
	6	2	6	20							0	2	8	24
	6	5	7	16							4	4	2	24
	6	3	9	16							0	4	9	21
	5	1	7	21							4	2	1	27
	10	4	4	16							0	8	9	17
	10	2	6	16							3	1	7	23
	7	5	3	19							0	5	4	25
	5	1	6	22							4	3	5	22
	4	7	6	17							0	4	7	23
	6	5	8	15							3	3	5	23
	8	4	3	19							0	4	8	22
	8	2	5	19							2	3	6	23
	6	4	10	14							0	3	11	20
	5	2	8	19							3	3	6	22
	7	2	6	19							0	4	6	24
	1	4	6	23							6	3	8	17
	7	1	9	17							0	2	9	23
	4	3	8	19							3	7	8	16
	7	1	5	21							0	1	4	29
	5	7	7	15							7	2	5	20
	9	4	7	14							0	2	12	20
	2	2	11	19							2	2	2	28
	10	5	4	15							0	2	7	25
	5	5	10	14							2	3	0	29
	10	2	6	16							0	2	5	27
	5	5	7	17							7	5	1	21
	5	3	7	19							0	4	3	27
	1	0	4	29							4	2	6	22
	7	2	12	13							0	3	9	22
	5	5	7	17							5	0	6	23
	7	5	7	15							0	3	9	22
	5	7	7	15							4	3	4	23
	6	7	5	16							0	4	2	28
	11	6	4	13							5	2	5	22
	8	4	6	16							0	1	6	27
	6	2	7	19							3	4	7	20
	5	4	7	18							0	3	5	26
	6	3	7	18							3	5	8	18
	5	2	6	21							0	7	8	19
	7	5	6	16							2	1	7	24
	6	4	11	13							0	2	7	25
	8	3	6	17							1	4	7	22
	8	2	4	20							0	1	7	26
	6	4	11	13							7	1	2	24
	7	2	3	22							0	3	6	25
	7	5	3	19							6	0	5	23
	7	6	5	16							0	4	11	19
	5	1	7	21							6	0	6	22
	5	1	8	20							0	5	10	19
	6	4	4	20							3	2	5	24
	9	4	3	18							0	7	4	23
	7	4	11	12							4	3	7	20
	7	2	8	17							0	4	6	24
	4	3	4	23							1	5	5	23
	10	5	10	9							0	4	10	20
	6	3	4	21							2	3	5	24

## Sheet: Fig. 4b
Figure 4b			CT
	ID		Gapdh	Meis2	delta ct	Ave delta ct ctrl	dd CT	2^(-ddCt)	Genotype	Ave
	Line 4	WT1	20.7844	28.1846	7.40025	7.55848	-0.158227	1.11592	WT	1.00356
		WT2	20.4972	28.0773	7.58019		0.0217118	0.985063
		WT3	19.9709	27.6659	7.69499		0.136516	0.909714
		Hom1	20.5651	27.1675	6.60243		-0.956042	1.93998	KO-Hom	1.95178
		Hom2	20.766	27.3472	6.5812		-0.977278	1.96875
		Hom3	20.4538	27.0513	6.5975		-0.960974	1.94662

## Sheet: Fig. 4e
Figure 4e	WT	HOM-KO		p-value (t-test,two tail, paired)
	24.04	3.21		0.001
	22.06	4.12
	22.12	9.64
	16.81	9.32
	16.23	14.52
	22.34	14.18
	16.52	15.74
	15.91	11.93
	16.78	18.37
	28.52	10.74
	27.12	11.16
	29.04	14.96

## Sheet: Fig. 5b
Figure 5b	MAP2				TUBB3				HPRT1			AUTS2
	WT iPSC fold change over average WT iPSC	WT D14 neuron fold change over average WT iPSC	KO fold change over average WT iPSC		WT iPSC fold change over average WT iPSC	WT D14 neuron fold change over average WT iPSC	KO fold change over average WT iPSC		WT fold change over average WT	KO fold change over WT average		WT fold change over average WT	KO fold change over WT average
	0.875	39.177	42.788		0.86	55.297	58.018		0.977	0.918		1.014	1.602
	1.201	33.761	37.502		1.287	49.743	46.954		0.897	1.018		0.936	1.759
	0.925	34.334	37.482		0.853	56.576	52.047		1.024	1.132		1.026	2.264
		29.587	40.079			35.468	42.791		1.021	0.882		0.964	1.278
		33.552	35.565			48.269	47.82		1.101	0.973		1.097	1.309
		38.286	29.068			48.481	28.954		0.98	0.933		0.963	1.385
	p-value (WT D14 neuron vs. WT iPSC)	<0.0001			p-value (WT D14 neuron vs. WT iPSC)	<0.0001			p-value	0.6116		p-value	0.0031
	p-value (KO vs. WT iPSC)	<0.0001			p-value (KO vs. WT iPSC)	0.0001

[truncated: 6 more sheets: Extended Fig. 1 & Supp. Fig. 1, Extended Fig 2, Extended Fig. 3b & 3c, Extended Fig. 3d, Supp. Fig. 2, Supp. Fig. 3]
